# Supplementary material for: Community composition and functional prediction of prokaryotes associated with sympatric sponge species of southwestern Atlantic coast
Source: Sci Rep. 2021 May 5;11:9576. doi: 10.1038/s41598-021-88288-3 (PMC8100286; doi:10.1038/s41598-021-88288-3)
Supplement: Supplementary file 3 — Supplementary Table S1. [file 41598_2021_88288_MOESM3_ESM.xlsx]

## Sheet: Table S1a
Table S1a: Functional prediction. Details of the genomes included in the analyses.
Isolation source	Organism	Acession number	Classification	Authors	Title	Journal	Host	Country	Latitude_Longitude	Collection date
Marine sediment	Candidatus Prometheoarchaeum syntrophicum	NZ_CP042905.1	Archaea; Asgard group; Candidatus Lokiarchaeota; Candidatus Prometheoarchaeum	Imachi,H., Nobu,M.K., Nakahara,N., Morono,Y., Ogawara,M., Takaki,Y., Takano,Y., Uematsu,K., Ikuta,T., Ito,M., Matsui,Y., Miyazaki,M., Murata,K., Saito,Y., Sakai,S., Song,C., Tasumi,E., Yamanaka,Y., Yamaguchi,T., Kamagata,Y., Tamaki,H. and Takai,K.	Isolation of an archaeon at the prokaryote-eukaryote interface	Nature 577 (7791), 519-525 (2020)		Japan: Omine Ridge, Nankai Trough		2006-05-06
	Methanoculleus taiwanensis	LHQS01000001.1	Archaea; Euryarchaeota; Stenosarchaea group; Methanomicrobia; Methanomicrobiales; Methanomicrobiaceae; Methanoculleus	Weng,C.Y., Chen,S.C., Lai,M.C., Wu,S.Y., Lin,S., Yang,T.F. and Chen,P.C.	Methanoculleus taiwanensis sp. nov., a methanogen isolated from deep marine sediment at the deformation front area near Taiwan	Int. J. Syst. Evol. Microbiol. 65 (Pt 3), 1044-1049 (2015)		Taiwan	21.9675 N 119.72783333333334 E	2011-05-24
	Methanofollis sp. FWC-SCC2	PGCL01000001.1	Archaea; Euryarchaeota; Stenosarchaea group; Methanomicrobia; Methanomicrobiales; Methanomicrobiaceae; Methanofollis	Teng,N.-H., Lai,M.-C. and Chen,S.-C.	Isolation and Characterization of Methanofollis Species from Methane Seep Offshore SW Taiwan	Unpublished		Taiwan: South China Sea		2015-11
	Methanogenium sp. MK-MG	JAAAWJ010000001.1	Archaea; Euryarchaeota; Stenosarchaea group; Methanomicrobia; Methanomicrobiales; Methanomicrobiaceae; Methanogenium; unclassified Methanogenium	Imachi,H., Nobu,M.K., Nakahara,N., Morono,Y., Ogawara,M., Takaki,Y., Takano,Y., Uematsu,K., Ikuta,T., Ito,M., Matsui,Y., Miyazaki,M., Murata,K., Saito,Y., Sakai,S., Song,C., Tasumi,E., Yamanaka,Y., Yamaguchi,T., Kamagata,Y., Tamaki,H. and Takai,K.	Isolation of an archaeon at the prokaryote-eukaryote interface	Nature (2020) In press		Japan: Omine Ridge, Nankai Trough		2006-05-06
	Methanococcoides methylutens	JRHO01000001.1	Archaea; Euryarchaeota; Stenosarchaea group; Methanomicrobia; Methanosarcinales; Methanosarcinaceae; Methanococcoides	Guan,Y., Ngugi,D.K., Blom,J., Ali,S., Ferry,J.G. and Stingl,U.	Draft Genome Sequence of an Obligately Methylotrophic Methanogen, Methanococcoides methylutens, Isolated from Marine Sediment	Genome Announc 2 (6) (2014)		USA: La Jolla, CA		1982
	Candidatus Nitrosopumilus koreensis AR1	NC_018655.1	Archaea; Thaumarchaeota; Nitrosopumilales; Nitrosopumilaceae; Nitrosopumilus	Park,S.J., Kim,J.G., Jung,M.Y., Kim,S.J., Cha,I.T., Kwon,K., Lee,J.H. and Rhee,S.K.	Draft genome sequence of an ammonia-oxidizing archaeon, 'Candidatus Nitrosopumilus koreensis' AR1, from marine sediment	J Bacteriol 194 (24), 6940-6941 (2012)
	Nitrosopumilus sp. SJ	AJVI01000001.1	Archaea; Thaumarchaeota; Nitrosopumilales; Nitrosopumilaceae; Nitrosopumilus	Park,S.-J.	Genomic analysis of sedimentary ammonia-oxidizing archaea suggests unique genomic repertoire for niche specialization	Unpublished		South Korea: the East Sea		2005-08-01
	Corynebacterium alimapuense	PTJO01000001.1	Bacteria; Actinobacteriota; Corynebacteriales; Corynebacteriaceae; Corynebacterium	Claverias,F., Gonzales-Siles,L., Salva-Serra,F., Inganas,E., Molin,K., Cumsille,A., Undabarrena,A., Couve,E., Moore,E.R.B., Tindall,B.J., Gomila,M. and Camara,B.	Corynebacterium alimapuense sp. nov., an obligate marine actinomycete isolated from sediment of Valparaiso bay, Chile	Int J Syst Evol Microbiol 69 (3), 783-790 (2019)		Chile: Valparaiso	33.019736 S 71.645347 W	2013-03
	Corynebacterium sp. CNJ-954	MKKI01000001.1	Bacteria; Actinobacteriota; Corynebacteriales; Corynebacteriaceae; Corynebacterium	Schorn,M.A., Alanjary,M.M., Aguinaldo,K., Korobeynikov,A., Podell,S., Patin,N., Lincecum,T., Jensen,P.R., Ziemert,N. and Moore,B.S.	Sequencing rare marine actinomycete genomes reveals high density of unique natural product biosynthetic gene clusters	Microbiology (Reading, Engl.) 162 (12), 2075-2086 (2016)		Palau	7.3404 N 134.4288 E	2004-03-01
	Mycobacterium palauense	NVQF01000001.1	Bacteria; Actinobacteriota; Corynebacteriales; Mycobacteriaceae; Mycobacterium	Nouioui,I., Carro,L., Sangal,V., Jando,M., Igual,J.M., Sutcliffe,I., Goodfellow,M. and Klenk,H.-P.	Description of rapidly growing Mycobacteria	Unpublished		Palau		2004
	Rhodococcus sp. CUA-806	MKKD01000001.1	Bacteria; Actinobacteriota; Corynebacteriales; Nocardiaceae; Rhodococcus	Schorn,M.A., Alanjary,M.M., Aguinaldo,K., Korobeynikov,A., Podell,S., Patin,N., Lincecum,T., Jensen,P.R., Ziemert,N. and Moore,B.S.	Sequencing rare marine actinomycete genomes reveals high density of unique natural product biosynthetic gene clusters	Microbiology (Reading, Engl.) 162 (12), 2075-2086 (2016)		USA: Florida Keys	24.650083 N 82.916755 W	2012-07-01
	Rhodococcus sp. H-CA8f	NZ_CP023720.1	Bacteria; Actinobacteriota; Corynebacteriales; Nocardiaceae; Rhodococcus	Adnani,N., Braun,D.R., McDonald,B.R., Chevrette,M.G., Currie,C.R. and Bugni,T.S.	Complete Genome Sequence of Rhodococcus sp. Strain WMMA185, a Marine Sponge-Associated Bacterium	Genome Announc 4 (6), e01406-16 (2016)		Chile: Lilihuapi Island, Comau fjord, X Region		2013-01-01
	Paraoerskovia marina DSM 21750	JNIY01000001.1	Bacteria; Actinobacteriota; Micrococcales; Cellulomonadaceae; Paraoerskovia	Kyrpides,N., Huntemann,M., Han,J., Chen,A., Mavromatis,K., Markowitz,V., Palaniappan,K., Ivanova,N., Schaumberg,A., Pati,A., Liolios,K., Nordberg,H.P., Cantor,M.N., Hua,S.X. and Woyke,T.				Japan	35.5132 N 134.2356 E
	Brachybacterium sp. P6-10-X1	NZ_CP017297.1	Bacteria; Actinobacteriota; Micrococcales; Dermabacteraceae; Brachybacterium; unclassified Brachybacterium	Zhao,B., Liao,L. and Chen,B.	Complete genome of Brachybacterium sp. P6-10-X1	Unpublished		Antarctica:ocean	68.56 S 75.46 E	2014-02-01
	Microbacteriaceae bacterium WY83	NZ_CP051299.1	Bacteria; Actinobacteriota; Micrococcales; Microbacteriaceae	Zhang,G.	The complete genome sequence of Microbacteriaceae sp. WY83	Unpublished		Indian Ocean		2015-01-20
	Microbacterium sp. PI-1	SJYZ01000001.1	Bacteria; Actinobacteriota; Micrococcales; Microbacteriaceae; Microbacterium	Scoma,A., Barbato,M., Marshall,I.P.G., Schramm,A. and Nielsen,S.				Portugal: Iberian Margin	37.82631 N 9.45828 W	2014-06-01
	Arthrobacter sp. NIO-1057	LNQJ01000001.1	Bacteria; Actinobacteriota; Micrococcales; Micrococcaceae; Arthrobacter	Dastager,S.G., Mawlankar,R.B., Thorat,M.N., Jiao,J.-Y., Sonalkar,V. and Li,W.-J.	Arthrobacter sp NIO-1057	Unpublished		India: Chora Island		2010-10-08
	Kocuria indica	MWSL01000001.1	Bacteria; Actinobacteriota; Micrococcales; Micrococcaceae; Kocuria	Dastager,S.G., Neurgaonkar,P.S. and Dharne,M.S.				India		2014-07-24
	Kocuria sediminis	WOGU01000001.1	Bacteria; Actinobacteriota; Micrococcales; Micrococcaceae; Kocuria	Shi,Y.				India	11.7 N 75.5 E	2010-10-01
	Cellulosimicrobium sp. CUA-896	MKKH01000001.1	Bacteria; Actinobacteriota; Micrococcales; Promicromonosporaceae; Cellulosimicrobium	Schorn,M.A., Alanjary,M.M., Aguinaldo,K., Korobeynikov,A., Podell,S., Patin,N., Lincecum,T., Jensen,P.R., Ziemert,N. and Moore,B.S.	Sequencing rare marine actinomycete genomes reveals high density of unique natural product biosynthetic gene clusters	Microbiology (Reading, Engl.) 162 (12), 2075-2086 (2016)		USA: Miami	25.716913 N 80.150199 W	2012-07-01
	Micromonospora chalcea	QNTW01000001.1	Bacteria; Actinobacteriota; Micromonosporales; Micromonosporaceae; Micromonospora	Abdel-Mageed,W.M., Lehri,B., Nouioui,I., Goodfellow,M., Jaspars,M. and Karlyshev,A.V.	Whole genome sequence analysis of Challenger Deep Mariana trench Micromonospora spp reveals genes involved in the environmental adaptation and production of secondary metabolites	Unpublished		Pacific Ocean		1998-05-21
	Micromonospora globispora	QGSU01000001.1	Bacteria; Actinobacteriota; Micromonosporales; Micromonosporaceae; Micromonospora	Carro,L., Veyisoglu,A., Cetin,D., Igual,J.M., Klenk,H.-P., Trujillo,M.E. and Sahin,N.	Micromonospora globispora sp. nov. and Micromonospora rugosa sp. nov., isolated from marine sediment	Unpublished		Turkey: Ordu		2010
	Micromonospora globispora	QGGF01000001.1	Bacteria; Actinobacteriota; Micromonosporales; Micromonosporaceae; Micromonospora	Carro,L., Veyisoglu,A., Cetin,D., Klenk,H.-P., Trujillo,M.E. and Sahin,N.	Micromonospora globispora sp. nov. and Micromonospora rugosa sp. nov., isolated from marine sediment	Unpublished		Turkey: Ordu		2010
	Micromonospora orduensis	VDFY01000001.1	Bacteria; Actinobacteriota; Micromonosporales; Micromonosporaceae; Micromonospora	Veyisoglu,A., Carro,L., Klenk,H.-P. and Sahin,N.	Micromonospora ordensis sp. nov., isolated from deep marine sediment	Unpublished		Turkey: offshore of the Melet river		2015
	Tessaracoccus flavescens	NZ_CP019607.1	Bacteria; Actinobacteriota; Propionibacteriales; Propionibacteriaceae; Tessaracoccus	Lee,D.W. and Lee,S.D.	Tessaracoccus flavescens sp. nov., isolated from marine sediment	Int J Syst Evol Microbiol 58 (Pt 4), 785-789 (2008)		South Korea		2008
	Pseudonocardia sp. CNS-004	MKJV01000001.1	Bacteria; Actinobacteriota; Pseudonocardiales; Pseudonocardiaceae; Pseudonocardia	Schorn,M.A., Alanjary,M.M., Aguinaldo,K., Korobeynikov,A., Podell,S., Patin,N., Lincecum,T., Jensen,P.R., Ziemert,N. and Moore,B.S.	Sequencing rare marine actinomycete genomes reveals high density of unique natural product biosynthetic gene clusters	Microbiology (Reading, Engl.) 162 (12), 2075-2086 (2016)		Palau		2004-03-01
	Pseudonocardia sp. CNS-139	MKJX01000001.1	Bacteria; Actinobacteriota; Pseudonocardiales; Pseudonocardiaceae; Pseudonocardia	Schorn,M.A., Alanjary,M.M., Aguinaldo,K., Korobeynikov,A., Podell,S., Patin,N., Lincecum,T., Jensen,P.R., Ziemert,N. and Moore,B.S.	Sequencing rare marine actinomycete genomes reveals high density of unique natural product biosynthetic gene clusters	Microbiology (Reading, Engl.) 162 (12), 2075-2086 (2016)		Palau	7.2677 N 134.3831 E	2004-03-01
	Pseudonocardia sp. MCCB 268	JAAQPR010000001.1	Bacteria; Actinobacteriota; Pseudonocardiales; Pseudonocardiaceae; Pseudonocardia; unclassified Pseudonocardia	Sinha,R.K., Dhaneesha,M., Krishnan,K.P. and Sajeevan,T.P.	Draft genome of Pseudonocardia sp. MCCB 268 isolated from sediment of Kongsfjorden, an Arctic fjord	Unpublished		Svalbard: Kongsfjorden		2014-07
	Rubrobacter indicoceani	NZ_CP031115.1	Bacteria; Actinobacteriota; Rubrobacteria; Rubrobacterales; Rubrobacteraceae; Rubrobacter	Tian,X.-P.	Whole genome sequence of Indioceanicola profundi	Unpublished		China: Guangzhou, Guangdong		2017-12-02
	Rubrobacter sp. SCSIO 52909	NZ_CP045119.1	Bacteria; Actinobacteriota; Rubrobacteria; Rubrobacterales; Rubrobacteraceae; Rubrobacter; unclassified Rubrobacter	Chen,R.W.	Rubrobacter sp nov SCSIO 52090 isolated from a deep-sea sediment in the South China Sea	Unpublished		China: the South China Sea		2017-12-02
	Rubrobacter sp. SCSIO 52915	NZ_CP045121.1	Bacteria; Actinobacteriota; Rubrobacteria; Rubrobacterales; Rubrobacteraceae; Rubrobacter; unclassified Rubrobacter	Chen,R.W.	Rubrobacter sp nov SCSIO 52915 isolated from a deep-sea sediment in the South China Sea	Unpublished		China: the South China Sea		2017-12-02
	Streptomyces hoynatensis	RBAL01000001.1	Bacteria; Actinobacteriota; Streptomycetales; Streptomycetaceae; Streptomyces	Veyisoglu,A. and Sahin,N.	Streptomyces hoynatensis sp. nov., isolated from deep marine sediment	Int. J. Syst. Evol. Microbiol. 64 (Pt 3), 819-826 (2014)		Turkey: black sea coast		2014
	Streptomyces otsuchiensis	BHZI01000001.1	Bacteria; Actinobacteriota; Streptomycetales; Streptomycetaceae; Streptomyces	Terahara,T., Naemura,T., Nampo,Y., Kobayashi,T., Imada,C., Hamada,M. and Tamura,T.	Streptomyces otsuchiensis sp. nov., a biosurfactant-producing actinobacterium isolated from marine sediment	Int. J. Syst. Evol. Microbiol. 69 (12), 3740-3744 (2019)		Japan:Iwate, Otsuchi Bay	39.34 N 141.95 E
	Streptomyces sp. AA1529	ALAP01000001.1	Bacteria; Actinobacteriota; Streptomycetales; Streptomycetaceae; Streptomyces	Xiong,Z.Q. and Wang,Y.	Draft Genome Sequence of the Marine Streptomyces sp. Strain AA1529, Isolated from the Yellow Sea	J. Bacteriol. 194 (19), 5474-5475 (2012)		China: Yellow Sea
	Streptomyces sp. CNQ-509	NZ_CP011492.1	Bacteria; Actinobacteriota; Streptomycetales; Streptomycetaceae; Streptomyces	Ruckert,C., Albersmeier,A., Leipoldt,F., Winkler,A., Zeyhle,P., Kalinowski,J., Heide,L. and Kaysser,L.	Complete Genome Sequence of Streptomyces sp. CNQ-509, a Prolific Producer of Meroterpenoid Chemistry	Unpublished		USA: CA, La Jolla, 1 mile off Scripps Pier
	Streptomyces sp. DUT11	NZ_CP025511.1	Bacteria; Actinobacteriota; Streptomycetales; Streptomycetaceae; Streptomyces	Xu,X., Chen,L., Zhao,X., Su,C., Tang,Y., Bai,F. and Dorrestein,P.C.	Genome mining and metabolite analysis of the marine actinomycete Streptomyces sp. DUT11 using Global Natural Products Social Molecular Networking	Front Microbiol (2018) In press		China: Dalian		2007
	Streptomyces sp. H-KF8	LWAB01000001.1	Bacteria; Actinobacteriota; Streptomycetales; Streptomycetaceae; Streptomyces	Undabarrena,A., Ugalde,J.A., Seeger,M. and Camara,B.				Chile: Comau Fjord		2013-01-01
	Streptomyces sp. M10	AMZL01000001.1	Bacteria; Actinobacteriota; Streptomycetales; Streptomycetaceae; Streptomyces	Tang,J., Liu,X., Peng,J., Tang,Y. and Zhang,Y.	Genome sequence and genome mining of a marine-derived antifungal bacterium Streptomyces sp. M10	Appl. Microbiol. Biotechnol. 99 (6), 2763-2772 (2015)		China		2006-06-01
	Streptomyces sp. MP131-18	LZNS01000001.1	Bacteria; Actinobacteriota; Streptomycetales; Streptomycetaceae; Streptomyces	Paulus,C., Rebets,Y., Tokovenko,B., Nadmid,S., Terekhova,L.P., Myronovskyi,M., Zotchev,S.B., Rueckert,C., Kalinowski,J. and Luzhetskyy,A.	New natural products identified by combined genomics-metabolomics profiling of marine Streptomyces sp. MP131-18	Unpublished		Norway:Trondheim Fjord	63.9318 N 11.0308 E	2005-10
	Streptomyces sp. ventii	JAAVJB010000001.1	Bacteria; Actinobacteriota; Streptomycetales; Streptomycetaceae; Streptomyces	Loughran,R.M., Deadmond,M.C., Pfannmuller,K.M., Wasson,B.J., Paddock,B.E., Koyack,M.J., Ushijima,B., Saw,J.H., Gallegos,D.A., Mitchell,E.A., Mcphail,K.L. and Videau,P.	Draft genome of Streptomyces sp. ventii, isolated from the Axial Seamount in the Pacific Ocean, and resequencing of the two type strains Streptomyces lonarensis strain NCL 716 and Streptomyces bohaiensis strain 11A07	Unpublished		Pacific Ocean: Axial Seamount		2013
	Streptomyces spongiicola	BGZL01000001.1	Bacteria; Actinobacteriota; Streptomycetales; Streptomycetaceae; Streptomyces	Dohra,H. and Kodani,S.	Whole Genome Shotgun Sequence of Streptomyces spongiicola strain	Unpublished		Japan:Okinawa, Sesoko island		2017-05-31
	Streptomyces xiaopingdaonensis	AJTQ01000001.1	Bacteria; Actinobacteriota; Streptomycetales; Streptomycetaceae; Streptomyces	Zhao,X., Geng,X., Chen,C., Chen,L., Jiao,W. and Yang,C.	Draft Genome Sequence of the Marine Actinomycete Streptomyces sulphureus L180, Isolated from Marine Sediment	J. Bacteriol. 194 (16), 4482 (2012)		China		2006-08-01
	Streptomyces xinghaiensis S187	NZ_CP023202.1	Bacteria; Actinobacteriota; Streptomycetales; Streptomycetaceae; Streptomyces	Zhao,X. and Yang,T.	Draft genome sequence of the marine sediment-derived actinomycete Streptomyces xinghaiensis NRRL B24674T	J Bacteriol 193 (19), 5543 (2011)		China: Dalian
	Marinitenerispora sediminis	QEIO01000001.1	Bacteria; Actinobacteriota; Streptosporangiales; Nocardiopsaceae; Marinitenerispora	Ng,Z.Y. and Tan,G.Y.A.	Novel actinobacteria from marine sediment	Unpublished		Malaysia: Pahang		2013-03-13
	Marinitenerispora sediminis	QEIN01000001.1	Bacteria; Actinobacteriota; Streptosporangiales; Nocardiopsaceae; Marinitenerispora	Ng,Z.Y. and Tan,G.Y.A.	Novel actinobacteria from marine sediment	Unpublished		Malaysia: Pahang		2013-03-13
	Marinitenerispora sediminis	QEIM01000001.1	Bacteria; Actinobacteriota; Streptosporangiales; Nocardiopsaceae; Marinitenerispora	Ng,Z.Y. and Tan,G.Y.A.	Novel actinobacteria from marine sediment	Unpublished		Malaysia: Pahang		2013-03-13
	Labilibaculum antarcticum	NZ_AP018042.1	Bacteria; Bacteroidota; Bacteroidia; Marinilabiliales; Marinifilaceae; Labilibaculum	Watanabe,M., Kojima,H. and Fukui,M.	Labilibaculum antarcticum sp. nov., a novel facultative anaerobic, psychrotorelant bacterium isolated from marine sediment of Antarctica	Antonie Van Leeuwenhoek 113 (3), 349-355 (2020)		Antarctica:Langhovde		2006-01-27
	Labilibaculum filiforme	MVDD01000001.1	Bacteria; Bacteroidota; Bacteroidia; Marinilabiliales; Marinifilaceae; Labilibaculum	Vandieken,V., Marshall,I.P., Niemann,H., Engelen,B. and Cypionka,H.	Labilibaculum manganireducens gen. nov., sp. nov. and Labilibaculum filiforme sp. nov., novel Bacteroidetes isolated from subsurface sediments of the Baltic Sea	Front Microbiol (2017) In press		Denmark: Little Belt	55.0048 N 10.1082 E	2013-10-30
	Labilibaculum manganireducens	MVDE01000001.1	Bacteria; Bacteroidota; Bacteroidia; Marinilabiliales; Marinifilaceae; Labilibaculum	Vandieken,V., Marshall,I.P., Niemann,H., Engelen,B. and Cypionka,H.	Labilibaculum manganireducens gen. nov., sp. nov. and Labilibaculum filiforme sp. nov., novel Bacteroidetes isolated from subsurface sediments of the Baltic Sea	Front Microbiol (2017) In press		Denmark: Little Belt	55.0048 N 10.1082 E	2013-10-30
	Labilibacter marinus	LXYE02000001.1	Bacteria; Bacteroidota; Bacteroidia; Marinilabiliales; Marinilabiliaceae; Labilibacter	Du,Z.-J. and Wang,F.-F.	The draft genome sequence of Labilibacter marinus Y11	Unpublished		China: Weihai, Shandong		2013-03-01
	Labilibacter sediminis	VCHY01000001.1	Bacteria; Bacteroidota; Bacteroidia; Marinilabiliales; Marinilabiliaceae; Labilibacter	Wang,F.	Labilibacter sediminis sp.nov., isolated from marine sediment	Unpublished		China		2018-08-07
	Draconibacterium orientale	NZ_CP007451.1	Bacteria; Bacteroidota; Bacteroidia; Marinilabiliales; Prolixibacteraceae; Draconibacterium	Li,X., Wang,X., Xie,Z., Du,Z. and Chen,G.	Complete genome sequence of a deeply braunched marine Bacteroidia bacterium Draconibacterium orientale type strain FH5T	Unpublished		China: coast of Weihai		2011-04-01
	Draconibacterium sp. M1	NZ_CP048409.1	Bacteria; Bacteroidota; Bacteroidia; Marinilabiliales; Prolixibacteraceae; Draconibacterium; unclassified Draconibacterium	Park,S.-J.	Genome sequencing for Draconibacterium sp. strain M1	Unpublished		South Korea: Jeju	33.2715 N 126.1823 E	2019-03
	Maribellus luteus	QWGR01000001.1	Bacteria; Bacteroidota; Bacteroidia; Marinilabiliales; Prolixibacteraceae; Maribellus	Zhou,L.Y., Yu,Z.L., Xu,W., Mu,D.S. and Du,Z.J.	Maribellus luteus gen. nov., sp. nov., a marine bacterium in the family Prolixibacteraceae isolated from coastal seawater	Int. J. Syst. Evol. Microbiol. 69 (8), 2388-2394 (2019)		China: Weihai		2017-09-10
	Cyclobacterium qasimii M12-11B	ATNM01000001.1	Bacteria; Bacteroidota; Cytophagia; Cytophagales; Cyclobacteriaceae; Cyclobacterium	Shivaji,S., Ara,S., Singh,A. and Kumar Pinnaka,A.	Draft Genome Sequence of Cyclobacterium qasimii Strain M12-11BT, Isolated from Arctic Marine Sediment	Genome Announc 1 (4), e00642-13 (2013)
	Flammeovirga pacifica	JRYR02000001.1	Bacteria; Bacteroidota; Cytophagia; Cytophagales; Flammeovirgaceae; Flammeovirga	Xu,H., Fu,Y., Yang,N., Ding,Z., Lai,Q. and Zeng,R.	Flammeovirga pacifica sp. nov., isolated from deep-sea sediment	Int. J. Syst. Evol. Microbiol. 62 (PT 4), 937-941 (2012)		Pacific Ocean: western region near China	19.3 N 157.24 E	2007-07-26
	Flavobacteriaceae bacterium 144Ye	SEHM01000001.1	Bacteria; Bacteroidota; Flavobacteriia; Flavobacteriales; Flavobacteriaceae	Rojas,S.M., Lantican,N.B. and Rosana,A.R.R.	Draft genome sequence of bacteria isolated from the Benham Bank Seamount that can produce antibiotic compounds	Unpublished		Philippines: Philippine Rise		2016-05-01
	Flavobacteriaceae bacterium LYZ1037	QFWS01000001.1	Bacteria; Bacteroidota; Flavobacteriia; Flavobacteriales; Flavobacteriaceae	Li,C.-M.	Oceanihabitans testaceum sp. nov., isolated from marine sediment	Unpublished		China: Weihai		2016-10
	Hyunsoonleella sp. T58	SIRT01000001.1	Bacteria; Bacteroidota; Flavobacteriia; Flavobacteriales; Flavobacteriaceae	Liu,B.-T.	Hyunsoonleella sp., isolated from marine sediment	Unpublished		China: Weihai		2018
	Olleya aquimaris	NZ_CP031612.1	Bacteria; Bacteroidota; Flavobacteriia; Flavobacteriales; Flavobacteriaceae	Lee,Y.-S., Hwang,E.-J. and Choi,Y.-L.	Whole genome sequence of Olleya aquimaris DAU311	Unpublished		South Korea: Goraebul beach		2015-02-01
	Aequorivita sinensis	VDMC01000001.1	Bacteria; Bacteroidota; Flavobacteriia; Flavobacteriales; Flavobacteriaceae; Aequorivita	Lianzixin,W.	Aequorivita sinensis sp. nov., isolated from sediment of the East China Sea, and reclassification of Vitellibacter todarodis as Aequorivita todarodis comb. nov. and Vitellibacter aquimaris as Aequorivita aquimaris comb. nov	Unpublished		China: East China Sea		2012
	Antarcticibacterium flavum	NZ_CP040812.1	Bacteria; Bacteroidota; Flavobacteriia; Flavobacteriales; Flavobacteriaceae; Antarcticibacterium	Lee,Y.M. and Shin,S.C.	Complete genome sequence of Antarcticibacterium flavum KCTC 52984T from an Antarctic marine sediment	Unpublished		Antarctica:the Ross Sea		2015-02-01
	Antarcticibacterium sp. PAMC 28998	NZ_CP042476.1	Bacteria; Bacteroidota; Flavobacteriia; Flavobacteriales; Flavobacteriaceae; Antarcticibacterium; unclassified Antarcticibacterium	Lee,Y.M., Baek,K., Lee,D.-H., Shin,S.C., Jin,Y.K. and Park,Y.	Antarcticibacterium arcticum sp. nov., a bacterium isolated from marine sediment of the Canadian Beaufort Sea	Unpublished			70.64986667 N 135.94685 W	2014-08-01
	Arenibacter catalasegens	PHQQ01000001.1	Bacteria; Bacteroidota; Flavobacteriia; Flavobacteriales; Flavobacteriaceae; Arenibacter	Li,A.Z., Lin,L.Z., Zhang,M.X., Lv,Y. and Zhu,H.H.	Arenibacter catalasegens sp. nov., isolated from marine surface sediment, and emended description of the genus Arenibacter	Int. J. Syst. Evol. Microbiol. (2018) In press		Antarctica: Prydz Bay		2013-01
	Arenibacter sp. NBRC 103722	BDGL02000001.1	Bacteria; Bacteroidota; Flavobacteriia; Flavobacteriales; Flavobacteriaceae; Arenibacter	Ito,K., Nakajima,N., Yamamura,S., Tomita,M., Suzuki,H. and Amachi,S.	Draft Genome Sequence of Arenibacter sp. Strain C-21, an Iodine-Accumulating Bacterium Isolated from Surface Marine Sediment	Genome Announc 4 (5), e01155-16 (2016)
	Arenibacter sp. P308M17	QVON01000001.1	Bacteria; Bacteroidota; Flavobacteriia; Flavobacteriales; Flavobacteriaceae; Arenibacter	Li,A.-Z., Yao,Q. and Zhu,H.-H.				Antarctica		2013
	Cellulophaga lytica	NZ_CP015172.1	Bacteria; Bacteroidota; Flavobacteriia; Flavobacteriales; Flavobacteriaceae; Cellulophaga	Lee,Y.-S. and Choi,Y.-L.				South Korea: Busan		2012-01-03
	Flavicella sediminum	VDET01000001.1	Bacteria; Bacteroidota; Flavobacteriia; Flavobacteriales; Flavobacteriaceae; Flavicella	Hu,Z.	Flavicella sediminum sp. nov., isolated from marine sediment	Unpublished		China: Shandong		2017
	Flavobacterium sharifuzzamanii	QJGZ01000001.1	Bacteria; Bacteroidota; Flavobacteriia; Flavobacteriales; Flavobacteriaceae; Flavobacterium	Zheng,D.	Flavobacterium sp. nov. identification	Unpublished		China		2017-06-23
	Formosa maritima	VSFC01000001.1	Bacteria; Bacteroidota; Flavobacteriia; Flavobacteriales; Flavobacteriaceae; Formosa	Cao,W.R.	Formosa sediminis sp. nov., isolated from marine sediment	Unpublished		China		2019-03-05
	Formosa sediminum	NZ_CP041637.1	Bacteria; Bacteroidota; Flavobacteriia; Flavobacteriales; Flavobacteriaceae; Formosa	Park,S.-J.	Genome sequencing for Formosa sp. PS13	Unpublished		South Korea:Jeju		2018-03-01
	Gramella portivictoriae DSM 23547	AUHF01000001.1	Bacteria; Bacteroidota; Flavobacteriia; Flavobacteriales; Flavobacteriaceae; Gramella	Kyrpides,N., Huntemann,M., Han,J., Chen,A., Mavromatis,K., Markowitz,V., Palaniappan,K., Ivanova,N., Schaumberg,A., Pati,A., Liolios,K., Nordberg,H.P., Cantor,M.N., Hua,S.X. and Woyke,T.
	Lacinutrix jangbogonensis	JSWF01000001.1	Bacteria; Bacteroidota; Flavobacteriia; Flavobacteriales; Flavobacteriaceae; Lacinutrix	Lee,Y.M., Hwang,C.Y., Lee,I., Jung,Y.J., Cho,Y., Baek,K., Hong,S.G., Kim,J.H., Chun,J. and Lee,H.K.	Lacinutrix jangbogonensis sp. nov., a psychrophilic bacterium isolated from Antarctic marine sediment and emended description of the genus Lacinutrix	Antonie Van Leeuwenhoek 106 (3), 527-533 (2014)		Antarctica		2012-11-28
	Lutibacter oceani	QUOZ01000001.1	Bacteria; Bacteroidota; Flavobacteriia; Flavobacteriales; Flavobacteriaceae; Lutibacter	Sundararaman,A. and Lee,S.S.	Lutibacter oceani sp. nov., isolated from marine sediment in South Korea	Antonie Van Leeuwenhoek 110 (1), 45-51 (2017)		South Korea		2018-07-01
	Maribacter cobaltidurans	NZ_CP022957.1	Bacteria; Bacteroidota; Flavobacteriia; Flavobacteriales; Flavobacteriaceae; Maribacter	Wu,Y.-H., Cheng,H. and Xu,X.-W.	The complete genome sequence of Maribacter sp. B1, isolated from deep-sea sediment	Unpublished		Atlantic Ocean: South Atlantic Ocean	14.72 S 13.46 W	2012-03-01
	Maribacter litoralis	QCZD01000001.1	Bacteria; Bacteroidota; Flavobacteriia; Flavobacteriales; Flavobacteriaceae; Maribacter	Lee,D.W., Kim,B.S. and Kim,J.-J.	Maribacter litoralis sp. nov. an aromatic hydrocarbon-degrading bacterium from marine sediment	Unpublished		South Korea: Taean beach		2014-07-09
	Nonlabens sediminis	NZ_CP019342.1	Bacteria; Bacteroidota; Flavobacteriia; Flavobacteriales; Flavobacteriaceae; Nonlabens	Kumagai,Y.	Trade-off between light-utilization and light-protection in marine flavobacteria	Unpublished		Japan: Katsuura
	Nonlabens sp. MIC269	NZ_CP011373.1	Bacteria; Bacteroidota; Flavobacteriia; Flavobacteriales; Flavobacteriaceae; Nonlabens	Kwon,Y.M. and Kim,S.-J.				Micronesia	7.428889 N 151.858889 E	2007-08-20
	Nonlabens sp. YIK11	LBMJ01000001.1	Bacteria; Bacteroidota; Flavobacteriia; Flavobacteriales; Flavobacteriaceae; Nonlabens	Kwon,Y.M. and Kim,S.-J.	Complete genome of flavobacterium	Unpublished		South Korea: Youngheung Island	37.2666 N 126.4333 E	2009-01-20
	Oceanihabitans sediminis	QPIG01000001.1	Bacteria; Bacteroidota; Flavobacteriia; Flavobacteriales; Flavobacteriaceae; Oceanihabitans	Li,C.-M.	Oceanihabitans testaceum sp. nov., isolated from marine sediment	Unpublished		China: Northern Yellow Sea		2012-11
	Psychroserpens jangbogonensis	JSWG01000001.1	Bacteria; Bacteroidota; Flavobacteriia; Flavobacteriales; Flavobacteriaceae; Psychroserpens	Baek,K., Lee,Y.M., Hwang,C.Y., Park,H., Jung,Y.J., Kim,M.K., Hong,S.G., Kim,J.H. and Lee,H.K.	Psychroserpens jangbogonensis sp. nov., a psychrophilic bacterium isolated from Antarctic marine sediment	Int. J. Syst. Evol. Microbiol. (2014) In press		Antarctica: Ross Sea		2011-02-11
	Salegentibacter sediminis	MSJR01000001.1	Bacteria; Bacteroidota; Flavobacteriia; Flavobacteriales; Flavobacteriaceae; Salegentibacter	Du,Z.-J. and Liang,Q.-Y.	The draft genome sequence of Salegentibacter sediminis K5023	Unpublished		China: the coast of Weihai		2015-10-01
	Salegentibacter sp. R32	RXOM01000001.1	Bacteria; Bacteroidota; Flavobacteriia; Flavobacteriales; Flavobacteriaceae; Salegentibacter; unclassified Salegentibacter	Zhou,Y. and Yan,P.	Salegentibacter atlanticus isolated from deep-sea sediment	Unpublished		Atlantic Ocean		2012-10
	Salinimicrobium sp. CDJ15-81-2	JAAVJQ010000001.1	Bacteria; Bacteroidota; Flavobacteriia; Flavobacteriales; Flavobacteriaceae; Salinimicrobium; unclassified Salinimicrobium	Cao,W.R.	Salinimicrobium sp. nov, isolated from SCS	Unpublished		China		2012-04-12
	Salinimicrobium sp. CDJ15-91	JAAVJR010000001.1	Bacteria; Bacteroidota; Flavobacteriia; Flavobacteriales; Flavobacteriaceae; Salinimicrobium; unclassified Salinimicrobium	Cao,W.R.	Salinimicrobium sp. nov, isolated from SCS	Unpublished		China		2012-04-12
	Winogradskyella aurantia	NGJN01000001.1	Bacteria; Bacteroidota; Flavobacteriia; Flavobacteriales; Flavobacteriaceae; Winogradskyella	Sun,Y., Chen,B. and Du,Z.	The draft genome sequence of Idiomarina salinarum WNB302	Unpublished		China: Weihai, Shandong Province		2016-05-08
	Winogradskyella tangerina	QERF01000001.1	Bacteria; Bacteroidota; Flavobacteriia; Flavobacteriales; Flavobacteriaceae; Winogradskyella	Du,Z.-J. and Wang,C.	The draft genome sequence of Winogradskyella tangerina M1309	Unpublished		China: Weihai		2016-10-01
	Zobellia sp. OII3	MWRZ01000001.1	Bacteria; Bacteroidota; Flavobacteriia; Flavobacteriales; Flavobacteriaceae; Zobellia	Harms,H., Poehlein,A., Thuermer,A., Koenig,G.M. and Schaeberle,T.F.	Draft Genome Sequence of Zobellia sp. Strain OII3, Isolated from the Coastal Zone of the Baltic Sea	Unpublished		Germany: Kappeln, coastal zone baltic sea	54.67 N 9.94 E	2014-05-01
	Lewinellaceae bacterium SD302	PDLQ01000001.1	Bacteria; Bacteroidota; Saprospiria; Saprospirales; Lewinellaceae	Wang,K.	The draft genome sequence of Lewinellaceae bacterium SD302	Unpublished		China:Weihai		2015-10-01
	Lewinella marina	PDLO01000001.1	Bacteria; Bacteroidota; Saprospiria; Saprospirales; Lewinellaceae; Lewinella	Wang,K.	The draft genome sequence of Lewinella marina KCTC 32374	Unpublished		Japan		2007
	Candidatus Marinimicrobia bacterium	SCKI01000001.1	Bacteria; Candidatus Marinimicrobia	Huang,J.-M.	Genomic revolution of Marinimicrobia lineages in the Mariana Trench	Unpublished				2016-08-03
	Pelolinea submarina	NZ_AP018437.1	Bacteria; Chloroflexi; Anaerolineae; Anaerolineales; Anaerolineaceae; Pelolinea	Imachi,H., Sakai,S., Lipp,J.S., Miyazaki,M., Saito,Y., Yamanaka,Y., Hinrichs,K.U., Inagaki,F. and Takai,K.	Pelolinea submarina gen. nov., sp. nov., an anaerobic, filamentous bacterium of the phylum Chloroflexi isolated from subseafloor sediment	Int J Syst Evol Microbiol 64 (Pt 3), 812-818 (2014)		Japan: Off Shimokita Peninsula	41.177315 N 142.20135 E	2006-08
	anaerobic bacterium MO-CFX2	BFCB01000001.1	Bacteria; Chloroflexi; Anaerolineae; unclassified Anaerolineae	Nakahara,N., Miyazaki,M., Sakai,S., Tasumi,E., Ogawara,M., Yoshida,N., Nobu,K.M., Tamaki,H., Yamanaka,Y., Yamaguchi,T., Takai,K. and Imachi,H.	Greglinea lentus gen.nov., sp. nov., isolation and characterization of slow growing bacterium from deep-sea subseafloor sediment in the phylum Chloroflexi	Unpublished		Japan:Off Shimokita Peninsula
	Bacillus badius	MAIG01000001.1	Bacteria; Firmicutes; Bacilli; Bacillales; Bacillaceae; Bacillus	Verma,A., Pal,Y. and Krishnamurthi,S.	Bacillus encimensis genome sequencing	Unpublished		India		2014-05-05
	Bacillus badius	MWMM01000001.1	Bacteria; Firmicutes; Bacilli; Bacillales; Bacillaceae; Bacillus	Dastager,S.G., Mawlankar,R., Mual,P., Verma,A., Krishnamurthi,S., Joseph,N. and Shouche,Y.S.	Bacillus encimensis sp. nov. isolated from marine sediment	Int. J. Syst. Evol. Microbiol. 65 (PT 5), 1421-1425 (2015)		India		2014-07-24
	Bacillus marinisedimentorum	LWBL02000001.1	Bacteria; Firmicutes; Bacilli; Bacillales; Bacillaceae; Bacillus	Du,Z.-J. and Guo,L.-Y.	The draft genome sequence of Bacillus sp. NC2-31	Unpublished		China: the coastal area of Weihai		2014
	Bacillus sp. Cs-700	NZ_CP041063.1	Bacteria; Firmicutes; Bacilli; Bacillales; Bacillaceae; Bacillus	Zhang,F.	Complete genome sequence of a high cesium ion- tolerating bacterium Bacillus sp. Cs-700 isolated from South China Sea sediment	Unpublished		China: South China Sea	21.66 N 108.61 E	2018-04
	Bacillus subtilis subsp. subtilis	JAACYL010000001.1	Bacteria; Firmicutes; Bacilli; Bacillales; Bacillaceae; Bacillus	Sharma,S., Korpole,S. and Patil,P.B.	Genome Sequence of Bacillus subtilis subsp. subtilis A52	Unpublished		India: Kolkata		2013-06-13
	Bacillus amyloliquefaciens	NZ_CP030097.1	Bacteria; Firmicutes; Bacilli; Bacillales; Bacillaceae; Bacillus; Bacillus amyloliquefaciens group	Ma,Z.				China	17.53 N 114.34 E	2003-06-30
	Parageobacillus thermoglucosidasius	BHZK01000001.1	Bacteria; Firmicutes; Bacilli; Bacillales; Bacillaceae; Parageobacillus	Inoue,M., Tanimura,A., Ogami,Y., Hino,T., Okunishi,S., Maeda,H., Yoshida,T. and Sako,Y.	Draft Genome Sequence of Parageobacillus thermoglucosidasius Strain TG4, a Hydrogenogenic Carboxydotrophic Bacterium Isolated from a Marine Sediment	Microbiol Resour Announc 8 (5), e01666-18 (2019)			31.6359 N 130.7814 E	2017
	Virgibacillus indicus	NPMS01000001.1	Bacteria; Firmicutes; Bacilli; Bacillales; Bacillaceae; Virgibacillus	Xu,B., Hu,B., Wang,J., Zhu,Y., Huang,L., Du,W. and Huang,Y.	Virgibacillus indicus sp. nov. and Virgibacillus profoundi sp. nov, two moderately halophilic bacteria isolated from marine sediment by using the Microfluidic Streak Plate	Unpublished		Indian Ocean: Southwest Indian Ridge		2016-06-01
	Virgibacillus profundi	NPMW01000001.1	Bacteria; Firmicutes; Bacilli; Bacillales; Bacillaceae; Virgibacillus	Xu,B., Hu,B., Wang,J., Zhu,Y., Huang,L., Du,W. and Huang,Y.	Virgibacillus indicus sp. nov. and Virgibacillus profundi sp. nov, two moderately halophilic bacteria isolated from marine sediment by using the Microfluidic Streak Plate	Unpublished		Indian Ocean: Southwest Indian Ridge		2016-06-01
	Virgibacillus profundi	NPOA01000001.1	Bacteria; Firmicutes; Bacilli; Bacillales; Bacillaceae; Virgibacillus	Xu,B., Hu,B., Wang,J., Zhu,Y., Huang,L., Du,W. and Huang,Y.	Virgibacillus indicus sp. nov. and Virgibacillus profoundi sp. nov, two moderately halophilic bacteria isolated from marine sediment by using the Microfluidic Streak Plate	Unpublished		Indian Ocean: Southwest Indian Ridge		2016-06-01
	Brevibacillus sp. SCSIO 07484	NZ_CP034541.1	Bacteria; Firmicutes; Bacilli; Bacillales; Paenibacillaceae; Brevibacillus; unclassified Brevibacillus	Wang,K.X. and Tian,X.P.	Brevibacillus sp. SCSIO 07484	Unpublished		China: South China Sea		2014-10-21
	Longirhabdus pacifica	QXJP01000001.1	Bacteria; Firmicutes; Bacilli; Bacillales; Paenibacillaceae; Longirhabdus	Tian,X.	Paenibacillaceae sp strain SCSIO 06110 gen. nov., sp. nov., isolated from the West Pacific sediment	Unpublished		China: Guangzhou, Guangdong		2016-06-17
	Paenibacillus durus	NZ_CP009288.1	Bacteria; Firmicutes; Bacilli; Bacillales; Paenibacillaceae; Paenibacillus	den Bakker,H.C., Tsai,Y.-C., Martin,N., Korlach,J. and Wiedmann,M.	Comparative genomics of the Paenibacillus odorifer group	Unpublished				1941
	Planomicrobium okeanokoites	QQRS01000001.1	Bacteria; Firmicutes; Bacilli; Bacillales; Planococcaceae; Planomicrobium	Gan,L.	Polyphasic characterization of Planococcus halotolerans sp. nov	Unpublished		Japan: coastal and offshore area of Nagasaki		1944-01-01
	Clostridium botulinum	LGII01000001.1	Bacteria; Firmicutes; Clostridia; Clostridiales; Clostridiaceae; Clostridium	Knight,B.M., O'Shea,R.M., Jones,B.A., Roberts,D.P., Lin,D., Hari,K. and Winegar,R.A.	Draft genome sequence of Clostridium botulinum strain ATCC 23387	Unpublished		USA: North America, Pacific Coast		1965
	Clostridium botulinum 202F	NZ_CP006903.1	Bacteria; Firmicutes; Clostridia; Clostridiales; Clostridiaceae; Clostridium	Smith,T.J., Hill,K.K., Xie,G., Foley,B.T., Williamson,C.H.D., Foster,J.T., Johnson,S.L., Chertkov,O., Teshima,H., Gibbons,H.S., Johnsky,L.A., Karavis,M.A. and Smith,L.A.	Genomic sequences of six botulinum neurotoxin-producing strains representing three clostridial species illustrate the mobility and diversity of botulinum neurotoxin genes	Infect Genet Evol 30, 102-113 (2015)		USA: Pacific Coast		1965
	Defluviitalea phaphyphila	JWID01000001.1	Bacteria; Firmicutes; Clostridia; Clostridiales; Defluviitaleaceae; Defluviitalea	Ji,S.Q., Wang,B., Lu,M. and Li,F.L.	Isolation and Characterization of a Novel Thermophilic Brown Algae-deconstructing Bacterium Defluviitalea phaphyphila sp. nov	Appl. Environ. Microbiol. (2015) In press		China: Qingdao		2013-05-30
	Paraclostridium benzoelyticum	LBBT01000001.1	Bacteria; Firmicutes; Clostridia; Clostridiales; Peptostreptococcaceae; Paraclostridium	Tushar,L., Sasi Jyothsna,T.S., Sasikala,C. and Ramana,C.V.	Draft Genome Sequence of Antimicrobial-Producing Clostridium sp. JC272, Isolated from Marine Sediment	Genome Announc 3 (3), e00650-15 (2015)		India: Gujarat		2013-12-24
	Peptoclostridium litorale DSM 5388	JJMM01000001.1	Bacteria; Firmicutes; Clostridia; Clostridiales; Peptostreptococcaceae; Peptoclostridium	Poehlein,A., Alghaithi,H.S., Chandran,L., Chibani,C.M., Davydova,E., Dhamotharan,K., Ge,W., Gutierrez-Gutierrez,D.A., Jagirdar,A., Khonsari,B., Nair,K.P. and Daniel,R.	First Insights into the Genome of the Amino Acid-Metabolizing Bacterium Clostridium litorale DSM 5388	Genome Announc 2 (4), e00754-14 (2014)		North Sea		1990
	Calderihabitans maritimus	BDGJ01000001.1	Bacteria; Firmicutes; Clostridia; Thermoanaerobacterales; Thermoanaerobacteraceae; Moorella group; Calderihabitans	Omae,K., Yoneda,Y., Fukuyama,Y., Yoshida,T. and Sako,Y.	Genomic Analysis of Calderihabitans maritimus KKC1, a Thermophilic, Hydrogenogenic, Carboxydotrophic Bacterium Isolated from Marine Sediment	Appl. Environ. Microbiol. 83 (15), e00832-17 (2017)
	Thermoanaerobacter kivui	NZ_CP009170.1	Bacteria; Firmicutes; Clostridia; Thermoanaerobacterales; Thermoanaerobacteraceae; Thermoanaerobacter	Hess,V., Poehlein,A., Weghoff,M.C., Daniel,R. and Muller,V.	A genome-guided analysis of energy conservation in the thermophilic, cytochrome-free acetogenic bacterium Thermoanaerobacter kivui	BMC Genomics 15, 1139 (2014)		Democratic Republic of the Congo: Lake Kivu		1981
	Psychrilyobacter atlanticus DSM 19335	NZ_KE384547.1	Bacteria; Fusobacteriota; Fusobacteriales; Fusobacteriaceae; Psychrilyobacter	Eisen,J., Huntemann,M., Han,J., Chen,A., Kyrpides,N., Mavromatis,K., Markowitz,V., Palaniappan,K., Ivanova,N., Schaumberg,A., Pati,A., Liolios,K., Nordberg,H.P., Cantor,M.N., Hua,S.X. and Woyke,T.				Canada
	Tautonia sp. JC657	JABBYO010000001.1	Bacteria; Planctomycetota; Planctomycetia; Isosphaerales; Isosphaeraceae; Tautonia	Gaurav,K., Kumar,D., Sasikala,C. and Ramana,C.V.				India: Chilika Lake		2018-05-26
	Planctomycetales bacterium 10988	NZ_CP043547.1	Bacteria; Planctomycetota; Planctomycetia; Planctomycetales; unclassified Planctomycetales	Panter,F., Garcia,R., Thewes,A., Zaburannyi,N., Bunk,B., Overmann,J., Gutierrez,M.V., Krug,D. and Muller,R.	Production of a Dibrominated Aromatic Secondary Metabolite by a Planctomycete Implies Complex Interaction with a Macroalgal Host	ACS Chem. Biol. 14 (12), 2713-2719 (2019)		Philippines		2018
	Emcibacter congregatus	NZ_CP041025.1	Bacteria; Proteobacteria; Alphaproteobacteria; Emcibacterales; Emcibacteraceae; Emcibacter	Zhao,Z.	The complete genome of Emcibacter congregatus ZYLT	Unpublished		China: Zhejiang Province		2017-07-03
	Ochrobactrum sp. MC-1LL	JAAVWX010000001.1	Bacteria; Proteobacteria; Alphaproteobacteria; Rhizobiales; Brucellaceae; Ochrobactrum	Odumosu,B.T., Augusta,U.N., Cano-Prieto,C. and Gross,H.	Whole Genome Sequence of Ochrobactrum intermedium LL	Unpublished		Nigeria: Lagos, Lagos Lagoon via Ebutte Metta		2019-02-08
	Methyloceanibacter marginalis	LPWD01000001.1	Bacteria; Proteobacteria; Alphaproteobacteria; Rhizobiales; Methyloceanibacter	Vekeman,B., Kerckhof,F.M., Cremers,G., de Vos,P., Vandamme,P., Boon,N., Op den Camp,H.J. and Heylen,K.	New Methyloceanibacter diversity from North Sea sediments includes methanotroph containing solely the soluble methane monooxygenase	Environ. Microbiol. (2016) In press		Belgium:North Sea		2012-09-01
	Methyloceanibacter methanicus	LPWG01000001.1	Bacteria; Proteobacteria; Alphaproteobacteria; Rhizobiales; Methyloceanibacter	Vekeman,B., Kerckhof,F.M., Cremers,G., de Vos,P., Vandamme,P., Boon,N., Op den Camp,H.J. and Heylen,K.	New Methyloceanibacter diversity from North Sea sediments includes methanotroph containing solely the soluble methane monooxygenase	Environ. Microbiol. (2016) In press		Belgium:North sea		2012-09-01
	Methyloceanibacter stevinii	LPWE01000001.1	Bacteria; Proteobacteria; Alphaproteobacteria; Rhizobiales; Methyloceanibacter	Vekeman,B., Kerckhof,F.M., Cremers,G., de Vos,P., Vandamme,P., Boon,N., Op den Camp,H.J. and Heylen,K.	New Methyloceanibacter diversity from North Sea sediments includes methanotroph containing solely the soluble methane monooxygenase	Environ. Microbiol. (2016) In press		Belgium:North Sea		2012-09-01
	Methyloceanibacter superfactus	LPWF01000001.1	Bacteria; Proteobacteria; Alphaproteobacteria; Rhizobiales; Methyloceanibacter	Vekeman,B., Kerckhof,F.M., Cremers,G., de Vos,P., Vandamme,P., Boon,N., Op den Camp,H.J. and Heylen,K.	New Methyloceanibacter diversity from North Sea sediments includes methanotroph containing solely the soluble methane monooxygenase	Environ. Microbiol. (2016) In press		Belgium:North Sea		2012-09-01
	Methyloceanibacter sp. wino2	NZ_CP028960.1	Bacteria; Proteobacteria; Alphaproteobacteria; Rhizobiales; Methyloceanibacter; unclassified Methyloceanibacter	Park,S.-J.	Characteristics and comparative analysis of methanotrophs reveal genomic insights into Methylomicrobium sp. enriched from marine sediments	Unpublished		South Korea: Muchangpo		2017
	Henriciella litoralis	NCSS01000001.1	Bacteria; Proteobacteria; Alphaproteobacteria; Rhodobacterales; Hyphomonadaceae; Henriciella	Wu,Y.-H., Cheng,H., Huo,Y.-Y., Jin,X.-B., Wang,C.-S. and Xu,X.-W.	Henriciella pelagia sp. nov., isolated from seawater	Unpublished		South Korea: Yellow Sea
	Thalassorhabdomicrobium marinisediminis	QCYG01000001.1	Bacteria; Proteobacteria; Alphaproteobacteria; Rhodobacterales; Hyphomonadaceae; Thalassorhabdomicrobium	Zhao,H., Zhang,C., Wu,Y., Zhang,X., Rong,Q., Xu,Z., Ding,Y., Li,Y., Du,Z., Zhou,X., Li,B. and Ji,X.	Thalassorhabdomicrobium marinisediminis gen. nov., sp. nov., a member of the family Hyphomonadaceae isolated from the Bohai Sea	Int J Syst Evol Microbiol 69 (6), 1794-1799 (2019)		China		2014-07-16
	Shimia sp. SK013	LAJH01000001.1	Bacteria; Proteobacteria; Alphaproteobacteria; Rhodobacterales; Rhodobacteraceae	Kanukollu,S., Voget,S., Pohlner,M., Vandieken,V., Petersen,J., Kyrpides,N.C., Woyke,T., Shapiro,N., Goker,M., Klenk,H.P., Cypionka,H. and Engelen,B.	Genome sequence of Shimia str. SK013, a representative of the Roseobacter group isolated from marine sediment	Stand Genomic Sci 11, 25 (2016)		Norway		2011-06-01
	Halocynthiibacter arcticus	NZ_CP014327.1	Bacteria; Proteobacteria; Alphaproteobacteria; Rhodobacterales; Rhodobacteraceae; Halocynthiibacter	Lee,Y.M., Baek,K., Lee,H.K. and Shin,S.C.	Complete genome sequence of Halocynthiibacter arcticus PAMC 20958t from arctic marine sediment	Unpublished		Norway: Svalbard		2014-12-01
	Labrenzia sp. PHM005	NZ_CP041191.1	Bacteria; Proteobacteria; Alphaproteobacteria; Rhodobacterales; Rhodobacteraceae; Labrenzia; unclassified Labrenzia	Kacar,D., Schleissner,C., Canedo,L.M., Rodriguez,P., de la Calle,F., Galan,B. and Garcia,J.L.	Genome of Labrenzia sp. PHM005 reveals a complete and active trans-AT PKS gene cluster for the biosynthesis of 18-O-demethyl pederin	Unpublished		Kenya		2004
	Paracoccus ravus	SDEB01000001.1	Bacteria; Proteobacteria; Alphaproteobacteria; Rhodobacterales; Rhodobacteraceae; Paracoccus	Choi,H.	Paracoccus ravus sp. nov., an alphaproteobacterium isolated from marine sediment	Unpublished		South Korea: Jeju Island		2014-07
	Paracoccus sediminis	SIRL01000001.1	Bacteria; Proteobacteria; Alphaproteobacteria; Rhodobacterales; Rhodobacteraceae; Paracoccus	Zhang,G.				China		2011
	Paracoccus subflavus	SISK01000001.1	Bacteria; Proteobacteria; Alphaproteobacteria; Rhodobacterales; Rhodobacteraceae; Paracoccus	Zhang,G.	Paracoccus subflavus sp. nov., isolated from marine sediment of the Pacific Ocean	Unpublished		Pacific Ocean		2012-07
	Pararhodobacter zhoushanensis	REEZ01000001.1	Bacteria; Proteobacteria; Alphaproteobacteria; Rhodobacterales; Rhodobacteraceae; Pararhodobacter	Zhang,W.-Y.	Pararhodobacter marina sp. nov., a bacterium isolated from marine sediment in East China Sea	Unpublished		China: East China Sea		2017-08-22
	Pelagivirga sediminicola	QCYH01000001.1	Bacteria; Proteobacteria; Alphaproteobacteria; Rhodobacterales; Rhodobacteraceae; Pelagivirga	Ji,X.	Pelagivirga bohaiensis gen. nov., sp. nov., a bacterium isolated from the Bohai Sea	Unpublished		China		2014-07-16
	Primorskyibacter sp. SS33	SNAA01000001.1	Bacteria; Proteobacteria; Alphaproteobacteria; Rhodobacterales; Rhodobacteraceae; Primorskyibacter	Xunke,S.	Primorskyibacter sp. SS33 isolated from sediments	Unpublished		China: Weihai		2018-03-20
	Pseudooceanicola atlanticus	AQQX01000001.1	Bacteria; Proteobacteria; Alphaproteobacteria; Rhodobacterales; Rhodobacteraceae; Pseudooceanicola	Lai,Q., Li,G., Liu,X., Du,Y., Sun,F. and Shao,Z.	Pseudooceanicola atlanticus gen. nov. sp. nov., isolated from surface seawater of the Atlantic Ocean and reclassification of Oceanicola batsensis, Oceanicola marinus, Oceanicola nitratireducens, Oceanicola nanhaiensis, Oceanicola antarcticus and Oceanicola flagellatus, as Pseudooceanicola batsensis comb. nov., Pseudooceanicola marinus comb. nov., Pseudooceanicola nitratireducens comb. nov., Pseud…	Antonie Van Leeuwenhoek 107 (4), 1065-1074 (2015)		Atlantic Ocean		2012-11-15
	Pseudooceanicola nanhaiensis DSM 18065	JHZF01000001.1	Bacteria; Proteobacteria; Alphaproteobacteria; Rhodobacterales; Rhodobacteraceae; Pseudooceanicola	Kyrpides,N., Huntemann,M., Han,J., Chen,A., Mavromatis,K., Markowitz,V., Palaniappan,K., Ivanova,N., Schaumberg,A., Pati,A., Liolios,K., Nordberg,H.P., Cantor,M.N., Hua,S.X. and Woyke,T.
	Pseudooceanicola sp. CAU 1508	VOPH01000001.1	Bacteria; Proteobacteria; Alphaproteobacteria; Rhodobacterales; Rhodobacteraceae; Pseudooceanicola	Kim,W.Y.	The marine sediment sampling site were collected from Yeosu, Republic of Korea. A Gram-negative, aerobic, non-motile, rod-shaped bacterial strain, designated CAU 1508T, was isolated from marine sediment	Unpublished		South Korea: Yeosu		2018-06-27
	Pseudophaeobacter arcticus DSM 23566	AXBF01000001.1	Bacteria; Proteobacteria; Alphaproteobacteria; Rhodobacterales; Rhodobacteraceae; Pseudophaeobacter	Klenk,H.-P., Huntemann,M., Han,J., Chen,A., Kyrpides,N., Mavromatis,K., Markowitz,V., Palaniappan,K., Ivanova,N., Schaumberg,A., Pati,A., Liolios,K., Nordberg,H.P., Cantor,M.N., Hua,S.X. and Woyke,T.
	Pseudopuniceibacterium sediminis	QWJJ01000001.1	Bacteria; Proteobacteria; Alphaproteobacteria; Rhodobacterales; Rhodobacteraceae; Pseudopuniceibacterium	Zhang,Y.-J.	Pseudooceanicola sediminis CY03 in the family Rhodobacteracea	Unpublished		China: Yellow Sea		2014-05-01
	Pseudoruegeria sp. SK021	MTBG01000001.1	Bacteria; Proteobacteria; Alphaproteobacteria; Rhodobacterales; Rhodobacteraceae; Pseudoruegeria	Pohlner,M., Marshall,I., Schreiber,L., Cypionka,H. and Engelen,B.	Draft genome sequence of Pseudoruegeria str. SK021, a representative of the marine Rosebacter group, isolated from North Sea sediment	Unpublished		North Sea: outflow of Skagerrak		2011-07-18
	Rhodovulum robiginosum	RWGU01000001.1	Bacteria; Proteobacteria; Alphaproteobacteria; Rhodobacterales; Rhodobacteraceae; Rhodovulum	Gupta,D., Guzman,M.S. and Bose,A.	Draft genome sequence of a marine photoferrotrophic bacterium, Rhodovulum robiginosum	Unpublished		Germany		1999
	Roseovarius arcticus	SZZN01000001.1	Bacteria; Proteobacteria; Alphaproteobacteria; Rhodobacterales; Rhodobacteraceae; Roseovarius	Lu,L. and Peng,F.	Roseovarius arctica sp. nov., a bacterium isolated from marine sediment	Unpublished		Arctic Ocean		2017-09
	Ruegeria atlantica	CYPU01000001.1	Bacteria; Proteobacteria; Alphaproteobacteria; Rhodobacterales; Rhodobacteraceae; Ruegeria	Rodrigo-Torres,Lidia. and Arahal,R.David.
	Ruegeria atlantica	CYPS01000001.1	Bacteria; Proteobacteria; Alphaproteobacteria; Rhodobacterales; Rhodobacteraceae; Ruegeria	Rodrigo-Torres,Lidia. and Arahal,R.David.
	Ruegeria sp. 318-1	SMUV01000001.1	Bacteria; Proteobacteria; Alphaproteobacteria; Rhodobacterales; Rhodobacteraceae; Ruegeria	Kim,J., Kim,D.-Y. and Lee,S.-S.	Ruegeria lutea sp. nov., a novel strain, isolated from marine sediment, the Masan Bay, South Korea	Unpublished		South Korea: Masan bay		2016-10-22
	Sedimentitalea sp. CY04	QHLQ01000001.1	Bacteria; Proteobacteria; Alphaproteobacteria; Rhodobacterales; Rhodobacteraceae; Sedimentitalea; unclassified Sedimentitalea	Zhang,Y.-J.				China: Yellow Sea		2014-11-01
	Thalassobius sp. ZQ172	RYZK01000001.1	Bacteria; Proteobacteria; Alphaproteobacteria; Rhodobacterales; Rhodobacteraceae; Thalassobius	Zhang,W.-Y.	Thalassobius marina sp. nov., a bacterium isolated from marine sediment in East China Sea	Unpublished		China: East China Sea		2017-08-22
	Thioclava electrotropha	NBXF01000001.1	Bacteria; Proteobacteria; Alphaproteobacteria; Rhodobacterales; Rhodobacteraceae; Thioclava	Chang,R., Lina,B.J., Barr,C., Wilbanks,E.G., Osburn,M.R., Nealson,K.H. and Rowe,A.R.	Thioclava electrotrophica sp. nov., a versatile electrode and sulfur oxidizing bacterium from marine sediments	Unpublished				2014-12-01
	Thioclava sp. JE_KL1	WBJS01000001.1	Bacteria; Proteobacteria; Alphaproteobacteria; Rhodobacterales; Rhodobacteraceae; Thioclava; unclassified Thioclava	Eisen,J.A., Kardish,M.R., Lujan,K.M., Coil,D.A. and Stachowicz,J.	Seagrass sulfur oxidizing bacteria, Thioclava sp. JE_KL1 and Hyrdogenovibrio sp. JE_KL2, whole genome shotgun sequencing	Unpublished		USA: California		2017
	Thalassospira sp. KO164	MAJC01000001.1	Bacteria; Proteobacteria; Alphaproteobacteria; Rhodospirillales; Rhodospirillaceae; Thalassospira	Hazen,T., Woo,H., Brown,S., Utturkar,S., Huntemann,M., Clum,A., Pillay,M., Palaniappan,K., Varghese,N., Mikhailova,N., Stamatis,D., Reddy,T., Ngan,C.Y., Daum,C., Shapiro,N., Markowitz,V., Ivanova,N., Kyrpides,N. and Woyke,T.	Draft Genome Sequences for Thalassospira sp. KO164	Unpublished		Mediterranean Sea		2012-04-01
	Altererythrobacter epoxidivorans	NZ_CP012669.1	Bacteria; Proteobacteria; Alphaproteobacteria; Sphingomonadales; Erythrobacteraceae; Altererythrobacter	Li,Z., Cheng,H., Huo,Y. and Xu,X.	Complete genome sequence of a benzo[a]pyrene-degrading bacterium Altererythrobacter epoxidivorans CGMCC 1.7731T	Unpublished			37.28 N 126.37 E	2005-10-30
	Altererythrobacter ishigakiensis	NZ_CP015963.1	Bacteria; Proteobacteria; Alphaproteobacteria; Sphingomonadales; Erythrobacteraceae; Altererythrobacter	Wu,Y.-H., Cheng,H., Xu,L., Jian,S.-L., Wang,C.-S. and Xu,X.-W.	Complete Genome Sequence of astaxanthin-producing bacterium Altererythrobacter ishigakiensis NBRC 107699	Unpublished		Japan: coast of Ishigaki island, Okinawa
	Altererythrobacter sp. B11	NZ_AP018498.1	Bacteria; Proteobacteria; Alphaproteobacteria; Sphingomonadales; Erythrobacteraceae; Altererythrobacter	Maeda,A.H., Nishi,S., Ishii,S., Shimane,Y., Kobayashi,H., Ichikawa,J., Kurosawa,K., Arai,W., Takami,H. and Ohta,Y.	Complete Genome Sequence of Altererythrobacter sp. Strain B11, an Aromatic Monomer-Degrading Bacterium, Isolated from Deep-Sea Sediment under the Seabed off Kashima, Japan	Genome Announc 6 (12), e00200-18 (2018)		Japan:Off Kashima	36.07 N 141.79 E	2016-08-01
	Croceicoccus marinus	NZ_CP019602.1	Bacteria; Proteobacteria; Alphaproteobacteria; Sphingomonadales; Erythrobacteraceae; Croceicoccus	Wu,Y.-H., Cheng,H., Xu,L., Huo,Y.-Y., Wang,C.-S. and Xu,X.-W.	Complete genome sequence of esterase-producing bacterium Croceicoccus marinus E4A9	Unpublished		Pacific Ocean:East Pacific polymetallic nodule	8.37 N 154.4 W	2005-10
	Erythrobacter aureus	NZ_CP031357.1	Bacteria; Proteobacteria; Alphaproteobacteria; Sphingomonadales; Erythrobacteraceae; Erythrobacter	Tang,T., Sun,X., Dong,Y. and Liu,Q.	Erythrobacter aureus sp. nov., a plant growth-promoting bacterium isolated from sediment in the Yellow Sea, China			China: Liandao, Jiangsu		2016
	Sphingobium sp. YG1	NZ_AP018518.1	Bacteria; Proteobacteria; Alphaproteobacteria; Sphingomonadales; Sphingomonadaceae; Sphingobium	Ohta,Y., Shimane,Y., Nishi,S., Ichikawa,J., Kurosawa,K., Tsubouchi,T. and Ishii,S.	Complete Genome Sequence of Sphingobium sp. Strain YG1, a Lignin Model Dimer-Metabolizing Bacterium Isolated from Sediment in Kagoshima Bay, Japan	Genome Announc 6 (17), e00267-18 (2018)		Japan:Kagoshima, Kagoshima Bay	31.7 N 130.8 E	2012-04
	Sphingobium sp. YG1	NZ_AP018519.1	Bacteria; Proteobacteria; Alphaproteobacteria; Sphingomonadales; Sphingomonadaceae; Sphingobium	Ohta,Y., Shimane,Y., Nishi,S., Ichikawa,J., Kurosawa,K., Tsubouchi,T. and Ishii,S.	Complete Genome Sequence of Sphingobium sp. Strain YG1, a Lignin Model Dimer-Metabolizing Bacterium Isolated from Sediment in Kagoshima Bay, Japan	Genome Announc 6 (17), e00267-18 (2018)		Japan:Kagoshima, Kagoshima Bay	31.7 N 130.8 E	2012-04
	Sphingorhabdus sp. JK6	NZ_CP051217.1	Bacteria; Proteobacteria; Alphaproteobacteria; Sphingomonadales; Sphingomonadaceae; Sphingorhabdus	Park,S.-J.	Genome sequence for Sphingorhabdus sp. strain M1	Unpublished		South Korea: Jeju		2019-04
	Aquabacterium sp. A08	JAAQQT010000001.1	Bacteria; Proteobacteria; Betaproteobacteria; Burkholderiales; Aquabacterium; unclassified Aquabacterium	An,J.	Aquabacterium sp. A08 isolated from coastal sediment lake water	Unpublished		China		2019-09-01
	Thauera sp. MZ1T	NC_011662.2	Bacteria; Proteobacteria; Betaproteobacteria; Rhodocyclales; Zoogloeaceae; Thauera	Jiang,K., Sanseverino,J., Chauhan,A., Lucas,S., Copeland,A., Lapidus,A., Del Rio,T.G., Dalin,E., Tice,H., Bruce,D., Goodwin,L., Pitluck,S., Sims,D., Brettin,T., Detter,J.C., Han,C., Chang,Y.J., Larimer,F., Land,M., Hauser,L., Kyrpides,N.C., Mikhailova,N., Moser,S., Jegier,P., Close,D., Debruyn,J.M., Wang,Y., Layton,A.C., Allen,M.S. and Sayler,G.S.	Complete genome sequence of Thauera aminoaromatica strain MZ1T	Stand Genomic Sci 6 (3), 325-335 (2012)
	Bradymonas sediminis	NZ_CP030032.1	Bacteria; Proteobacteria; Deltaproteobacteria; Bradymonadales; Bradymonadaceae; Bradymonas	Guo,L.-Y., Li,C.-M., Wang,S. and Du,Z.-J.	Lujinxingia sediminis gen. nov. sp. nov., a new facultative anaerobic member of the class Deltaproteobacteria, and proposal of Lujinxingaceae fam. nov.	Unpublished		China: Weihai	37.526667 N 122.016111 E	2014-09
	Lujinxingia sediminis	SADD01000001.1	Bacteria; Proteobacteria; Deltaproteobacteria; Bradymonadales; Bradymonadaceae; Lujinxingia	Li,C.-M.	Lujinxingia litoralis gen. nov., sp. nov. and Lujinxingia sediminis gen. nov., sp. nov., new members in the order Bradymonadales, isolated from coastal sediment	Unpublished		China: Weihai		2015-10
	Dethiosulfatarculus sandiegensis	AZAC01000001.1	Bacteria; Proteobacteria; Deltaproteobacteria; Desulfarculales; Desulfarculaceae; Dethiosulfatarculus	Davidova,I.A., Callaghan,A.V., Wawrik,B., Pruitt,S., Marks,C., Duncan,K.E. and Suflita,J.M.	Metagenomic analysis of a methanogenic consortium involved in long chain n-alkane degradation	Unpublished		USA: San Francisco Bay		2012-07-01
	Desulfatibacillum aliphaticivorans DSM 15576	AUCT01000001.1	Bacteria; Proteobacteria; Deltaproteobacteria; Desulfobacterales; Desulfobacteraceae; Desulfatibacillum	Kyrpides,N., Huntemann,M., Han,J., Chen,A., Mavromatis,K., Markowitz,V., Palaniappan,K., Ivanova,N., Schaumberg,A., Pati,A., Liolios,K., Nordberg,H.P., Cantor,M.N., Hua,S.X. and Woyke,T.
	Desulfatiglans anilini DSM 4660	AULM01000001.1	Bacteria; Proteobacteria; Deltaproteobacteria; Desulfobacterales; Desulfobacteraceae; Desulfatiglans	Kyrpides,N., Huntemann,M., Han,J., Chen,A., Mavromatis,K., Markowitz,V., Palaniappan,K., Ivanova,N., Schaumberg,A., Pati,A., Liolios,K., Nordberg,H.P., Cantor,M.N., Hua,S.X. and Woyke,T.
	Desulfobacter hydrogenophilus	NZ_CP036313.1	Bacteria; Proteobacteria; Deltaproteobacteria; Desulfobacterales; Desulfobacteraceae; Desulfobacter	Marietou,A., Lund,M.B., Marshall,I.P.G., Schreiber,L. and Jorgensen,B.	Complete genome sequence of Desulfobacter hydrogenophilus AcRS1	Unpublished		Italy: Venice		1984
	Desulfonema ishimotonii	BEXT01000001.1	Bacteria; Proteobacteria; Deltaproteobacteria; Desulfobacterales; Desulfobacteraceae; Desulfonema	Watanabe,M., Kojima,H., Umezawa,K. and Fukui,M.	Genomic Characteristics of Desulfonema ishimotonii Tokyo 01(T) Implying Horizontal Gene Transfer Among Phylogenetically Dispersed Filamentous Gliding Bacteria	Front Microbiol 10, 227 (2019)		Japan:Tokyo, Tokyo Bay
	Desulfovibrio ferrophilus	NZ_AP017378.1	Bacteria; Proteobacteria; Deltaproteobacteria; Desulfovibrionales; Desulfovibrionaceae; Desulfovibrio	Deng,X., Dohmae,N., Nealson,K.H., Hashimoto,K. and Okamoto,A.	Multi-heme cytochromes provide a pathway for survival in energy-limited environments	Sci Adv 4 (2), eaao5682 (2018)		North Sea:Near Wilhelmshaven		2003
	Halodesulfovibrio sp. MK-HDV	WYDS01000001.1	Bacteria; Proteobacteria; Deltaproteobacteria; Desulfovibrionales; Desulfovibrionaceae; Halodesulfovibrio; unclassified Halodesulfovibrio	Imachi,H., Nobu,M.K., Nakahara,N., Morono,Y., Ogawara,M., Takaki,Y., Takano,Y., Uematsu,K., Ikuta,T., Ito,M., Matsui,Y., Miyazaki,M., Murata,K., Saito,Y., Sakai,S., Song,C., Tasumi,E., Yamanaka,Y., Yamaguchi,T., Kamagata,Y., Tamaki,H. and Takai,K.	Isolation of an archaeon at the prokaryote-eukaryote interface	Nature (2020) In press		Japan: Omine Ridge, Nankai Trough		2006-05-06
	Hippea maritima DSM 10411	NC_015318.1	Bacteria; Proteobacteria; Deltaproteobacteria; Desulfurellales; Desulfurellaceae; Hippea	Huntemann,M., Lu,M., Nolan,M., Lapidus,A., Lucas,S., Hammon,N., Deshpande,S., Cheng,J.F., Tapia,R., Han,C., Goodwin,L., Pitluck,S., Liolios,K., Pagani,I., Ivanova,N., Ovchinikova,G., Pati,A., Chen,A., Palaniappan,K., Land,M., Hauser,L., Jeffries,C.D., Detter,J.C., Brambilla,E.M., Rohde,M., Spring,S., Goker,M., Woyke,T., Bristow,J., Eisen,J.A., Markowitz,V., Hugenholtz,P., Kyrpides,N.C., Klenk,H.P…	Complete genome sequence of the thermophilic sulfur-reducer Hippea maritima type strain (MH(2))	Stand Genomic Sci 4 (3), 303-311 (2011)		Papua New Guinea	4.233333 S 152.2 E
	Geopsychrobacter electrodiphilus DSM 16401	ARWE01000001.1	Bacteria; Proteobacteria; Deltaproteobacteria; Desulfuromonadales; Geobacteraceae; Geopsychrobacter	Grzymski,J.J., Huntemann,M., Han,J., Chen,A., Kyrpides,N., Mavromatis,K., Markowitz,V., Palaniappan,K., Ivanova,N., Schaumberg,A., Pati,A., Liolios,K., Nordberg,H.P., Cantor,M.N., Hua,S.X. and Woyke,T.
	Sulfurospirillum arcachonense DSM 9755	JFBL01000001.1	Bacteria; Proteobacteria; Epsilonproteobacteria; Campylobacterales; Campylobacteraceae; Sulfurospirillum	Kyrpides,N., Huntemann,M., Han,J., Chen,A., Mavromatis,K., Markowitz,V., Palaniappan,K., Ivanova,N., Schaumberg,A., Pati,A., Liolios,K., Nordberg,H.P., Cantor,M.N., Hua,S.X. and Woyke,T.
	Sulfurimonas autotrophica DSM 16294	NC_014506.1	Bacteria; Proteobacteria; Epsilonproteobacteria; Campylobacterales; Thiovulaceae; Sulfurimonas	Sikorski,J., Munk,C., Lapidus,A., Ngatchou Djao,O.D., Lucas,S., Glavina Del Rio,T., Nolan,M., Tice,H., Han,C., Cheng,J.F., Tapia,R., Goodwin,L., Pitluck,S., Liolios,K., Ivanova,N., Mavromatis,K., Mikhailova,N., Pati,A., Sims,D., Meincke,L., Brettin,T., Detter,J.C., Chen,A., Palaniappan,K., Land,M., Hauser,L., Chang,Y.J., Jeffries,C.D., Rohde,M., Lang,E., Spring,S., Goker,M., Woyke,T., Bristow,J.,…	Complete genome sequence of Sulfurimonas autotrophica type strain (OK10)	Stand Genomic Sci 3 (2), 194-202 (2010)		Pacific Ocean
	Oceanisphaera arctica	MPZM01000001.1	Bacteria; Proteobacteria; Gammaproteobacteria; Aeromonadales; Aeromonadaceae; Oceanisphaera	Sisinthy,S., Ara,S. and Gundlapally,S.R.				Svalbard: Spitsbergen	78.8983 N 12.4750 E	2007-08-09
	Zobellella maritima	QCZE01000001.1	Bacteria; Proteobacteria; Gammaproteobacteria; Aeromonadales; Aeromonadaceae; Zobellella	Lee,D.W., Kim,B.S. and Kim,J.-J.	Zobellella maritima sp. nov., a polycyclic aromatic hydrocarbons degrading bacterium, isolated from beach sediment	Unpublished		South Korea: Taean beach		2016-03-19
	Alginatibacterium sediminis	RAQO01000001.1	Bacteria; Proteobacteria; Gammaproteobacteria; Alteromonadales; Alteromonadaceae; Alginatibacterium	Wang,Z.				China: Qingdao		2017-10-01
	Alteromonas gracilis	PVNO01000001.1	Bacteria; Proteobacteria; Gammaproteobacteria; Alteromonadales; Alteromonadaceae; Alteromonas	Sun,C., Wu,Y.-H., Xamxidin,M., Cheng,H. and Xu,X.-W.	Alteromonas alba sp. nov., a marine bacterium isolated from the seawater of the West Pacific Ocean	Int. J. Syst. Evol. Microbiol. (2018) In press		Pacific Ocean	47 N 170.583 E	2012-12-01
	Marinobacter guineae	NTFI01000001.1	Bacteria; Proteobacteria; Gammaproteobacteria; Alteromonadales; Alteromonadaceae; Marinobacter	Cao,J.	The draft genome sequences of Marinobacter guineae M3B	Unpublished		Antarctica: South Shetland Islands		2017-01-01
	Marinobacter salexigens	NIHC01000001.1	Bacteria; Proteobacteria; Gammaproteobacteria; Alteromonadales; Alteromonadaceae; Marinobacter	Han,J.R., Ling,S.K., Yu,W.N., Chen,G.J. and Du,Z.J.	Marinobacter salexigens sp. nov., isolated from marine sediment	Int. J. Syst. Evol. Microbiol. 67 (11), 4595-4600 (2017)		China: Weihai		2015-05
	Colwellia beringensis	NZ_CP020465.1	Bacteria; Proteobacteria; Gammaproteobacteria; Alteromonadales; Colwelliaceae; Colwellia	Chen,X.	Complete genome of Colwellia sp. NB097-1, a psychrophile bacterium ioslated from Bering Sea	Unpublished		Arctic Ocean: Bering Sea	62.35 N 167.36 W	2014-07-24
	Colwellia sp. TT2012	LJYX01000001.1	Bacteria; Proteobacteria; Gammaproteobacteria; Alteromonadales; Colwelliaceae; Colwellia	Kyaw,T.S., Ugalde,J., Peoples,L., Narasingarao,P., Chastain,R.A., Yayanos,A., Methe,B.A. and Bartlett,D.H.	Distinctive Gene and Protein Characteristics of Extremely Piezophilic Colwellia	Unpublished		Pacific Ocean: the Tonga Trench	22.94 S 174.73 W	2012-09-02
	Litorilituus lipolyticus	SAWY01000001.1	Bacteria; Proteobacteria; Gammaproteobacteria; Alteromonadales; Colwelliaceae; Litorilituus	Liu,A.	Litorilituus lipolytica sp. nov., isolated from intertidal sand of the Yellow Sea in China	Unpublished		China: Yellow Sea	35.47 N 119.6 E	2017-06
	Thalassotalea sp. PS06	NZ_CP041638.1	Bacteria; Proteobacteria; Gammaproteobacteria; Alteromonadales; Colwelliaceae; Thalassotalea	Park,S.-J.	Genome sequencing of Thalassotalea sp. PS06	Unpublished		South Korea: Jeju		2018-03-01
	Pseudoalteromonas byunsanensis	MNAN01000001.1	Bacteria; Proteobacteria; Gammaproteobacteria; Alteromonadales; Pseudoalteromonadaceae; Pseudoalteromonas	Wu,Y.-H., Cheng,H., Jin,X.-B., Wang,C.-S. and Xu,X.-W.	Pseudoalteromonas amylolytica sp. nov., isolated from the surface seawater	Unpublished		South Korea: Byunsan	35.58 N 126.5 E	2002-08-01
	Pseudoalteromonas lipolytica SCSIO 04301	JDVB01000001.1	Bacteria; Proteobacteria; Gammaproteobacteria; Alteromonadales; Pseudoalteromonadaceae; Pseudoalteromonas	Zeng,Z., Dai,S., Xie,Y., Tian,X., Li,J. and Wang,X.	Genome sequences of two pseudoalteromonas strains isolated from the South china sea	Genome Announc 2 (2), e00305-14 (2014)			18 N 109.7 E	2012
	Pseudoalteromonas sp. meg-B1	QGQU01000001.1	Bacteria; Proteobacteria; Gammaproteobacteria; Alteromonadales; Pseudoalteromonadaceae; Pseudoalteromonas	Park,S.-J.	Complete genome of Pseudoalteromonas sp. meg-B1 isolated from marine sediment	Unpublished		South Korea		2018
	Pseudoalteromonas sp. T1lg48	PQCC01000001.1	Bacteria; Proteobacteria; Gammaproteobacteria; Alteromonadales; Pseudoalteromonadaceae; Pseudoalteromonas	Ding,Y.				China: Zhejiang Province, Ximen Island	28.33 N 121.18 E	2016-03-20
	Shewanella algae	JPMA01000001.1	Bacteria; Proteobacteria; Gammaproteobacteria; Alteromonadales; Shewanellaceae; Shewanella	Aigle,A., Michotey,V. and Bonin,P.	Draft-genome sequence of Shewanella algae strain C6G3	Stand Genomic Sci 10, 43 (2015)		France: Arcahon Bay	44.66 N 1.16 W	2007-10-01
	Shewanella frigidimarina	RKKE01000001.1	Bacteria; Proteobacteria; Gammaproteobacteria; Alteromonadales; Shewanellaceae; Shewanella	Hwang,Y.J. and Hwang,C.Y.				Arctic Ocean: Tempelfjorden		2012
	Shewanella psychrophila	NZ_CP014782.1	Bacteria; Proteobacteria; Gammaproteobacteria; Alteromonadales; Shewanellaceae; Shewanella	Xu,G. and Jian,H.	Complete genome sequence of Shewanella psychrophila WP2, a deep sea bacterium isolated from west Pacific sediment	Unpublished		Pacific Ocean		2001-06-20
	Shewanella sp. Arc9-LZ	NZ_CP048031.1	Bacteria; Proteobacteria; Gammaproteobacteria; Alteromonadales; Shewanellaceae; Shewanella	Li,S.	Complete genome sequence of Shewanella sp. Arc9-LZ, a silver nanoparticles synthesizing bacterium isolated from Arctic Ocean sediments in darkness	Unpublished		Arctic Ocean	84.478 N 158.02 E	2018-08-24
	Kineobactrum salinum	NZ_CP048711.1	Bacteria; Proteobacteria; Gammaproteobacteria; Cellvibrionales; Halieaceae; Kineobactrum	Park,S.-J.	Genome sequencing for Kineobactrum sp. M2	Unpublished		South Korea:Jeju	33.2715 N 126.1823 E	2019-03
	Kineobactrum sediminis	PKLZ01000001.1	Bacteria; Proteobacteria; Gammaproteobacteria; Cellvibrionales; Halieaceae; Kineobactrum	Chang,Y.Q., Meng,X., Du,Z.Z. and Du,Z.J.	Kineobactrum sediminis gen. nov., sp. nov., isolated from marine sediment	Int. J. Syst. Evol. Microbiol. 69 (8), 2395-2400 (2019)		China:Weihai		2016-09
	Microbulbifer flavimaris	LRFG02000001.1	Bacteria; Proteobacteria; Gammaproteobacteria; Cellvibrionales; Microbulbiferaceae; Microbulbifer	Zhang,G. and Xiong,Q.	Microbulbifer marisrubri sp. nov., a halophilic alphaproteobacterium isolated from marine sediment of the Yellow Sea, China	Unpublished		China:Yellow Sea, Qingdao		2015-10-04
	Nitrosococcus oceani	NZ_BJWX01000053.1	Bacteria; Proteobacteria; Gammaproteobacteria; Chromatiales; Chromatiaceae; Nitrosococcus	Dohra,H. and Fujiwara,T.	Whole genome shotgun sequence of Nitrosococcus oceani strain NS58	Unpublished		Japan:Tokyo, Tokyo Bay		2003-05
	Escherichia coli E1140	JDFU02000001.1	Bacteria; Proteobacteria; Gammaproteobacteria; Enterobacterales; Enterobacteriaceae; Escherichia	Lai,J.Y., Zhang,H., Chiang,M.H., Yu,M., Zhang,R. and Lau,S.C.	Draft Genome Sequences of Three Escherichia coli Strains Investigated for the Effects of Lysogeny on Niche Diversification	Genome Announc 2 (5) (2014)		Hong Kong		2009
	Escherichia coli E1728	JDFV01000001.1	Bacteria; Proteobacteria; Gammaproteobacteria; Enterobacterales; Enterobacteriaceae; Escherichia	Lai,J.Y., Zhang,H., Chiang,M.H., Yu,M., Zhang,R. and Lau,S.C.	Draft Genome Sequence of Escherichia coli E1728 Isolated from Marine Sediment in Hong Kong	Genome Announc 2 (3), e00430-14 (2014)		Hong Kong		2009
	Escherichia sp. E4742	NZ_CP040443.1	Bacteria; Proteobacteria; Gammaproteobacteria; Enterobacterales; Enterobacteriaceae; Escherichia	Yu,Y.	Transcriptomic analysis of wild-type E.coli in M9-glucose medium and pore water from marine sediment	Unpublished		Hong Kong	22.4117 N 114.2750 E	2009-09-30
	Escherichia sp. E4930	VCDZ01000001.1	Bacteria; Proteobacteria; Gammaproteobacteria; Enterobacterales; Enterobacteriaceae; Escherichia	Yu,Y., Song,W. and Lau,S.	Transcriptomic analysis of wild-type E.coli in M9-glucose medium and pore water from marine sediment	Unpublished		Hong Kong	22.4117 N 114.2750 E	2009-09-30
	Methylomicrobium sp. wino1	NZ_CP024202.1	Bacteria; Proteobacteria; Gammaproteobacteria; Methylococcales; Methylococcaceae; Methylomicrobium; unclassified Methylomicrobium	Park,S.-J.	Genomic evidence that marine methanotrophs isolated from marine sediment as a global carbon cycle contributor	Unpublished		South Korea: Muchangpo	36.14 N 126.32 E	2015
	Methyloprofundus sedimenti	LPUF01000001.1	Bacteria; Proteobacteria; Gammaproteobacteria; Methylococcales; Methylococcaceae; Methyloprofundus	Tavormina,P.				USA: Deep Sea sediment in Monterey Canyon,		2011-06-06
	Sinimarinibacterium sp. CAU 1509	SUKF01000001.1	Bacteria; Proteobacteria; Gammaproteobacteria; Nevskiales; Sinobacteraceae; Sinimarinibacterium	Kim,W.	Sinimarinibacterium sp. nov., isolated from marine sediment	Unpublished		South Korea		2018-06-27
	Alcanivorax jadensis T9	ARXU01000001.1	Bacteria; Proteobacteria; Gammaproteobacteria; Oceanospirillales; Alcanivoracaceae; Alcanivorax	Lai,Q. and Shao,Z.	Genome Sequence of alkane-degrading Bacterium Alcanivorax jadensis T9	Unpublished		Germany
	Alcanivorax sp. 97CO-5	AZYR01000001.1	Bacteria; Proteobacteria; Gammaproteobacteria; Oceanospirillales; Alcanivoracaceae; Alcanivorax	Luan,X., Cui,Z., Gao,W., Li,Q., Yin,X. and Zheng,L.	Genome Sequence of the Petroleum Hydrocarbon-Degrading Bacterium Alcanivorax sp. Strain 97CO-5	Genome Announc 2 (6) (2014)		China: Yellow Sea		2007-05-01
	Alcanivorax sp. MD8A	AQOQ01000001.1	Bacteria; Proteobacteria; Gammaproteobacteria; Oceanospirillales; Alcanivoracaceae; Alcanivorax	Lai,Q. and Shao,Z.	Genome Sequence of alkane-degrading bacterium Alcanivorax sp. MD8A	Unpublished		Indian Ocean		2005
	Marinicella rhabdoformis	VTFS01000001.1	Bacteria; Proteobacteria; Gammaproteobacteria; Oceanospirillales; Alcanivoracaceae; Marinicella	Sun,X.				China: Weihai		2018-11-05
	Marinicella sediminis	MVBD01000001.1	Bacteria; Proteobacteria; Gammaproteobacteria; Oceanospirillales; Alcanivoracaceae; Marinicella	Wang,X.	Marinicella sediminis sp. nov., isolated from marine sediment	Unpublished		China: Shandong Province, Rongcheng, Weihai		2015-03-01
	Halomonas sp. 204	SLTR01000001.1	Bacteria; Proteobacteria; Gammaproteobacteria; Oceanospirillales; Halomonadaceae; Halomonas	Ji,X.	Halomonas marinisediminis sp. nov., a moderately halophilic bacterium isolated from the Bohai Gulf	Unpublished		China: Bohai Gulf		2015-10-10
	Halomonas titanicae	NZ_CP039374.2	Bacteria; Proteobacteria; Gammaproteobacteria; Oceanospirillales; Halomonadaceae; Halomonas	Li,J.	Piezotolerant Halomonas titanicae strain ANRCS81 of Isolated From South Ocean Inducing Carbonate Precipitate	Unpublished		Antarctica: Wilhelmina Bay	65.07 S 65.07 E	2013-06-12
	Amphritea balenae	RQXV01000001.1	Bacteria; Proteobacteria; Gammaproteobacteria; Oceanospirillales; Oceanospirillaceae; Amphritea	Fang,Z., Zhang,Y. and Han,X.	The draft genome sequence of Amphritea balenae JAMM 1525T	Unpublished		Japan: Kagoshima	31.20 N 129.59 E
	Amphritea japonica ATCC BAA-1530	ARMN01000001.1	Bacteria; Proteobacteria; Gammaproteobacteria; Oceanospirillales; Oceanospirillaceae; Amphritea	Kyrpides,N., Huntemann,M., Han,J., Chen,A., Mavromatis,K., Markowitz,V., Palaniappan,K., Ivanova,N., Schaumberg,A., Pati,A., Liolios,K., Nordberg,H.P., Cantor,M.N., Hua,S.X. and Woyke,T.
	Neptunomonas antarctica	LJSI01000001.1	Bacteria; Proteobacteria; Gammaproteobacteria; Oceanospirillales; Oceanospirillaceae; Neptunomonas	Rong,J.-C., Sun,T.-Y. and Xie,B.-B.	Genome sequence of Neptunomonas antarctica S3-22	Unpublished		Antarctica: Nella Fjord	69.36 S 76.37 E	2007-01-12
	Pseudomonas balearica	LONE02000001.1	Bacteria; Proteobacteria; Gammaproteobacteria; Pseudomonadales; Pseudomonadaceae; Pseudomonas	Salva-Serra,F., Jakobsson,H.E., Busquets,A., Gomila,M., Jaen-Luchoro,D., Segui,C., Aliaga-Lozano,F., Garcia-Valdes,E., Lalucat,J., Moore,E.R. and Bennasar-Figueras,A.	Genome Sequences of Two Naphthalene-Degrading Strains of Pseudomonas balearica, Isolated from Polluted Marine Sediment and from an Oil Refinery Site	Genome Announc 5 (14), e00116-17 (2017)		Spain: Mediterranean Sea		1988
	Pseudomonas sp. SST3	QORI02000001.1	Bacteria; Proteobacteria; Gammaproteobacteria; Pseudomonadales; Pseudomonadaceae; Pseudomonas	Abdel-Mageed,W.M., Lehri,B., Jarmusch,S.A., Miranda,K., Al-Wahaibi,L.H., Stewart,H.A., Jamieson,A.J., Jaspars,M. and Karlyshev,A.V.	Whole genome sequencing of four bacterial strains from South Shetland Trench revealing biosynthetic and environmental adaptation gene clusters	Mar Genomics 54, 100782 (2020)		Antarctica		2016-09-28
	Pseudomonas sp. TAA207	LLWJ01000001.1	Bacteria; Proteobacteria; Gammaproteobacteria; Pseudomonadales; Pseudomonadaceae; Pseudomonas	Inzucchi,I.				Antarctica		2012-01-01
	Pseudomonas stutzeri	NZ_CP007509.1	Bacteria; Proteobacteria; Gammaproteobacteria; Pseudomonadales; Pseudomonadaceae; Pseudomonas	Brunet-Galmes,I., Nogales,B., Busquets,A., Pena,A., Gomila,M., Garcia-Valdes,E., Lalucat,J., Bennasar,A. and Bosch,R.	Complete genome sequence of Pseudomonas stutzeri 19SMN4	Unpublished		Spain: Barcelona	41.39 N 2.23 E	1988-02-01
	Pseudomonas stutzeri	POUL01000001.1	Bacteria; Proteobacteria; Gammaproteobacteria; Pseudomonadales; Pseudomonadaceae; Pseudomonas	Milligan,D.A., Bergaust,L., Bakken,L.R. and Frostegard,A.	Denitrification phenotypes of diverse strains of Pseudomonas stutzeri	Unpublished		Germany: North Sea off Dangast
	Pseudomonas zhaodongensis	QNTV01000001.1	Bacteria; Proteobacteria; Gammaproteobacteria; Pseudomonadales; Pseudomonadaceae; Pseudomonas	Abdel-Mageed,W.M., Lehri,B., Jarmusch,S.A., Miranda,K., Al-Wahaibi,L.H., Stewart,H.A., Jamieson,A.J., Jaspars,M. and Karlyshev,A.V.	Whole genome sequencing of four bacterial strains from South Shetland Trench revealing biosynthetic and environmental adaptation gene clusters	Mar Genomics 54, 100782 (2020)		Antarctica		2016-09-28
	Hydrogenovibrio sp. JE_KL2	WBJR01000001.1	Bacteria; Proteobacteria; Gammaproteobacteria; Thiotrichales; Piscirickettsiaceae; Hydrogenovibrio; unclassified Hydrogenovibrio	Eisen,J.A., Kardish,M.R., Lujan,K.M., Coil,D.A. and Stachowicz,J.	Seagrass sulfur oxidizing bacteria, Thioclava sp. JE_KL1 and Hyrdogenovibrio sp. JE_KL2, whole genome shotgun sequencing	Unpublished		USA: California		2017
	Methylophaga sp. SB9B	SSXS01000001.1	Bacteria; Proteobacteria; Gammaproteobacteria; Thiotrichales; Piscirickettsiaceae; Methylophaga	Bhattacharya,S., Roy,C., Mondal,N., Sarkar,J., Mandal,S., Rameez,M.J. and Ghosh,W.	Crypto-aerobic microbial life in anoxic (sulfidic) marine sediments	Unpublished		India: Arabian sea		2012-12-22
	Vibrio breoganii	MDBO01000001.1	Bacteria; Proteobacteria; Gammaproteobacteria; Vibrionales; Vibrionaceae; Vibrio	Kauffman,K.M., Hussain,F.A., Yang,J., Arevalo,P., Brown,J.M., Chang,W.K., VanInsberghe,D., Elsherbini,J., Sharma,R.S., Cutler,M.B., Kelly,L. and Polz,M.F.	A major lineage of non-tailed dsDNA viruses as unrecognized killers of marine bacteria	Nature 554 (7690), 118-122 (2018)		USA: Massachusetts, Nahant, Canoe Cove		2010-08-10
	Vibrio breoganii	MDBM01000001.1	Bacteria; Proteobacteria; Gammaproteobacteria; Vibrionales; Vibrionaceae; Vibrio	Kauffman,K.M., Hussain,F.A., Yang,J., Arevalo,P., Brown,J.M., Chang,W.K., VanInsberghe,D., Elsherbini,J., Sharma,R.S., Cutler,M.B., Kelly,L. and Polz,M.F.	A major lineage of non-tailed dsDNA viruses as unrecognized killers of marine bacteria	Nature 554 (7690), 118-122 (2018)		USA: Massachusetts, Nahant, Canoe Cove		2010-08-10
	Vibrio breoganii	MDBL01000001.1	Bacteria; Proteobacteria; Gammaproteobacteria; Vibrionales; Vibrionaceae; Vibrio	Kauffman,K.M., Hussain,F.A., Yang,J., Arevalo,P., Brown,J.M., Chang,W.K., VanInsberghe,D., Elsherbini,J., Sharma,R.S., Cutler,M.B., Kelly,L. and Polz,M.F.	A major lineage of non-tailed dsDNA viruses as unrecognized killers of marine bacteria	Nature 554 (7690), 118-122 (2018)		USA: Massachusetts, Nahant, Canoe Cove		2010-08-10
	Vibrio breoganii	MDBD01000001.1	Bacteria; Proteobacteria; Gammaproteobacteria; Vibrionales; Vibrionaceae; Vibrio	Kauffman,K.M., Hussain,F.A., Yang,J., Arevalo,P., Brown,J.M., Chang,W.K., VanInsberghe,D., Elsherbini,J., Sharma,R.S., Cutler,M.B., Kelly,L. and Polz,M.F.	A major lineage of non-tailed dsDNA viruses as unrecognized killers of marine bacteria	Nature 554 (7690), 118-122 (2018)		USA: Massachusetts, Nahant, Canoe Cove		2010-08-10
	Vibrio breoganii	MDBC01000001.1	Bacteria; Proteobacteria; Gammaproteobacteria; Vibrionales; Vibrionaceae; Vibrio	Kauffman,K.M., Hussain,F.A., Yang,J., Arevalo,P., Brown,J.M., Chang,W.K., VanInsberghe,D., Elsherbini,J., Sharma,R.S., Cutler,M.B., Kelly,L. and Polz,M.F.	A major lineage of non-tailed dsDNA viruses as unrecognized killers of marine bacteria	Nature 554 (7690), 118-122 (2018)		USA: Massachusetts, Nahant, Canoe Cove		2010-08-10
	Vibrio breoganii	MDBB01000001.1	Bacteria; Proteobacteria; Gammaproteobacteria; Vibrionales; Vibrionaceae; Vibrio	Kauffman,K.M., Hussain,F.A., Yang,J., Arevalo,P., Brown,J.M., Chang,W.K., VanInsberghe,D., Elsherbini,J., Sharma,R.S., Cutler,M.B., Kelly,L. and Polz,M.F.	A major lineage of non-tailed dsDNA viruses as unrecognized killers of marine bacteria	Nature 554 (7690), 118-122 (2018)		USA: Massachusetts, Nahant, Canoe Cove		2010-08-10
	Vibrio breoganii	MDBA01000001.1	Bacteria; Proteobacteria; Gammaproteobacteria; Vibrionales; Vibrionaceae; Vibrio	Kauffman,K.M., Hussain,F.A., Yang,J., Arevalo,P., Brown,J.M., Chang,W.K., VanInsberghe,D., Elsherbini,J., Sharma,R.S., Cutler,M.B., Kelly,L. and Polz,M.F.	A major lineage of non-tailed dsDNA viruses as unrecognized killers of marine bacteria	Nature 554 (7690), 118-122 (2018)		USA: Massachusetts, Nahant, Canoe Cove		2010-08-10
	Vibrio breoganii	MDAV01000001.1	Bacteria; Proteobacteria; Gammaproteobacteria; Vibrionales; Vibrionaceae; Vibrio	Kauffman,K.M., Hussain,F.A., Yang,J., Arevalo,P., Brown,J.M., Chang,W.K., VanInsberghe,D., Elsherbini,J., Sharma,R.S., Cutler,M.B., Kelly,L. and Polz,M.F.	A major lineage of non-tailed dsDNA viruses as unrecognized killers of marine bacteria	Nature 554 (7690), 118-122 (2018)		USA: Massachusetts, Nahant, Canoe Cove		2010-08-10
	Vibrio cyclitrophicus	MDAP01000001.1	Bacteria; Proteobacteria; Gammaproteobacteria; Vibrionales; Vibrionaceae; Vibrio	Kauffman,K.M., Hussain,F.A., Yang,J., Arevalo,P., Brown,J.M., Chang,W.K., VanInsberghe,D., Elsherbini,J., Sharma,R.S., Cutler,M.B., Kelly,L. and Polz,M.F.	A major lineage of non-tailed dsDNA viruses as unrecognized killers of marine bacteria	Nature 554 (7690), 118-122 (2018)		USA: Massachusetts, Nahant, Canoe Cove		2010-08-10
	Vibrio cyclitrophicus	MDBS01000001.1	Bacteria; Proteobacteria; Gammaproteobacteria; Vibrionales; Vibrionaceae; Vibrio	Kauffman,K.M., Hussain,F.A., Yang,J., Arevalo,P., Brown,J.M., Chang,W.K., VanInsberghe,D., Elsherbini,J., Sharma,R.S., Cutler,M.B., Kelly,L. and Polz,M.F.	A major lineage of non-tailed dsDNA viruses as unrecognized killers of marine bacteria	Nature 554 (7690), 118-122 (2018)		USA: Massachusetts, Nahant, Canoe Cove		2010-08-10
	Vibrio sp. 10N.222.52.B12	MDAW01000001.1	Bacteria; Proteobacteria; Gammaproteobacteria; Vibrionales; Vibrionaceae; Vibrio	Kauffman,K.M., Hussain,F.A., Yang,J., Arevalo,P., Brown,J.M., Chang,W.K., VanInsberghe,D., Elsherbini,J., Sharma,R.S., Cutler,M.B., Kelly,L. and Polz,M.F.	A major lineage of non-tailed dsDNA viruses as unrecognized killers of marine bacteria	Nature 554 (7690), 118-122 (2018)		USA: Massachusetts, Nahant, Canoe Cove		2010-08-10
	Vibrio sp. 10N.222.54.B6	MDAR01000001.1	Bacteria; Proteobacteria; Gammaproteobacteria; Vibrionales; Vibrionaceae; Vibrio	Kauffman,K.M., Hussain,F.A., Yang,J., Arevalo,P., Brown,J.M., Chang,W.K., VanInsberghe,D., Elsherbini,J., Sharma,R.S., Cutler,M.B., Kelly,L. and Polz,M.F.	A major lineage of non-tailed dsDNA viruses as unrecognized killers of marine bacteria	Nature 554 (7690), 118-122 (2018)		USA: Massachusetts, Nahant, Canoe Cove		2010-08-10
	Vibrio sp. 10N.222.55.C12	MDAN01000001.1	Bacteria; Proteobacteria; Gammaproteobacteria; Vibrionales; Vibrionaceae; Vibrio	Kauffman,K.M., Hussain,F.A., Yang,J., Arevalo,P., Brown,J.M., Chang,W.K., VanInsberghe,D., Elsherbini,J., Sharma,R.S., Cutler,M.B., Kelly,L. and Polz,M.F.	A major lineage of non-tailed dsDNA viruses as unrecognized killers of marine bacteria	Nature 554 (7690), 118-122 (2018)		USA: Massachusetts, Nahant, Canoe Cove		2010-08-10
	Vibrio sp. 10N.222.55.F9	MDAM01000001.1	Bacteria; Proteobacteria; Gammaproteobacteria; Vibrionales; Vibrionaceae; Vibrio	Kauffman,K.M., Hussain,F.A., Yang,J., Arevalo,P., Brown,J.M., Chang,W.K., VanInsberghe,D., Elsherbini,J., Sharma,R.S., Cutler,M.B., Kelly,L. and Polz,M.F.	A major lineage of non-tailed dsDNA viruses as unrecognized killers of marine bacteria	Nature 554 (7690), 118-122 (2018)		USA: Massachusetts, Nahant, Canoe Cove		2010-08-10
	Vibrio sp. MEBiC08052	LQIY01000001.1	Bacteria; Proteobacteria; Gammaproteobacteria; Vibrionales; Vibrionaceae; Vibrio	Kim,Y.J., Lee,J.-H. and Kwon,K.K.	Genome sequence of Vibrio sp. MEBiC08052	Unpublished		South Korea: coastal wetland of Suncheon		2011-11-21
	Vibrio splendidus	MDAO01000001.1	Bacteria; Proteobacteria; Gammaproteobacteria; Vibrionales; Vibrionaceae; Vibrio	Kauffman,K.M., Hussain,F.A., Yang,J., Arevalo,P., Brown,J.M., Chang,W.K., VanInsberghe,D., Elsherbini,J., Sharma,R.S., Cutler,M.B., Kelly,L. and Polz,M.F.	A major lineage of non-tailed dsDNA viruses as unrecognized killers of marine bacteria	Nature 554 (7690), 118-122 (2018)		USA: Massachusetts, Nahant, Canoe Cove		2010-08-10
	Vibrio splendidus	MDBU01000001.1	Bacteria; Proteobacteria; Gammaproteobacteria; Vibrionales; Vibrionaceae; Vibrio	Kauffman,K.M., Hussain,F.A., Yang,J., Arevalo,P., Brown,J.M., Chang,W.K., VanInsberghe,D., Elsherbini,J., Sharma,R.S., Cutler,M.B., Kelly,L. and Polz,M.F.	A major lineage of non-tailed dsDNA viruses as unrecognized killers of marine bacteria	Nature 554 (7690), 118-122 (2018)		USA: Massachusetts, Nahant, Canoe Cove		2010-08-10
	Vibrio splendidus	MDAZ01000001.1	Bacteria; Proteobacteria; Gammaproteobacteria; Vibrionales; Vibrionaceae; Vibrio	Kauffman,K.M., Hussain,F.A., Yang,J., Arevalo,P., Brown,J.M., Chang,W.K., VanInsberghe,D., Elsherbini,J., Sharma,R.S., Cutler,M.B., Kelly,L. and Polz,M.F.	A major lineage of non-tailed dsDNA viruses as unrecognized killers of marine bacteria	Nature 554 (7690), 118-122 (2018)		USA: Massachusetts, Nahant, Canoe Cove		2010-08-10
	Vibrio splendidus	MDAY01000001.1	Bacteria; Proteobacteria; Gammaproteobacteria; Vibrionales; Vibrionaceae; Vibrio	Kauffman,K.M., Hussain,F.A., Yang,J., Arevalo,P., Brown,J.M., Chang,W.K., VanInsberghe,D., Elsherbini,J., Sharma,R.S., Cutler,M.B., Kelly,L. and Polz,M.F.	A major lineage of non-tailed dsDNA viruses as unrecognized killers of marine bacteria	Nature 554 (7690), 118-122 (2018)		USA: Massachusetts, Nahant, Canoe Cove		2010-08-10
	Luteimonas sp. FCS-9	LASZ01000001.1	Bacteria; Proteobacteria; Gammaproteobacteria; Xanthomonadales; Xanthomonadaceae; Luteimonas	Bala,M., Kumar,A., Kaur,N., Mathan Kumar,R., Kaur,G., Singh,N.K. and Mayilraj,S.	Taxonomic description and genome sequence of Luteimonas oceanisediminis sp. nov., a novel gammaproteobacteria isolated from a marine sediment	Unpublished		India: Fort Cochi, Arabian Sea		2007-06-01
Marine sponge	Nitrosopumilus sp. Nsub	LQMW01000001.1	Archaea; Thaumarchaeota; Nitrosopumilales; Nitrosopumilaceae; Nitrosopumilus	Tian,R., Cai,L., Zhang,W., Wong,T. and Qian,P.	The draft genome sequence of an ammonia-oxidizing archaea from a cold seep sponge	Unpublished	Suberites			2015-01-01
	Mycolicibacterium sp. 018/SC-01/001	VKAA01000001.1	Bacteria; Actinobacteriota; Corynebacteriales; Mycobacteriaceae; Mycolicibacterium	Ong,M.J.F. and Tan,L.T.			marine sponge	Singapore	1.173183 N 103.762150 E	2017-04-27
	Rhodococcus sp. HNM0563	JAASAF010000001.1	Bacteria; Actinobacteriota; Corynebacteriales; Nocardiaceae; Rhodococcus	Xiao,K.	New actinomycetes from marine sponges	Unpublished	marine sponge	China: HaiKou		2018-06-19
	Rhodococcus sp. HNM0569	JAASAE010000001.1	Bacteria; Actinobacteriota; Corynebacteriales; Nocardiaceae; Rhodococcus	Xiao,K.	New actinomycetes from marine sponges	Unpublished	marine sponge	China: HaiKou		2018-06-19
	Rhodococcus sp. LHW50502	RKLN01000001.1	Bacteria; Actinobacteriota; Corynebacteriales; Nocardiaceae; Rhodococcus	Li,L. and Lin,H.W.	Rhodococcus spongicola sp. nov. and Rhodococcus xishaensis sp. nov. from marine sponges	Unpublished	marine sponge	China: Xisha	16.75 N 112.35 E	2015-04-30
	Rhodococcus sp. LHW51113	RKLO01000001.1	Bacteria; Actinobacteriota; Corynebacteriales; Nocardiaceae; Rhodococcus	Li,L. and Lin,H.W.	Rhodococcus spongicola sp. nov. and Rhodococcus xishaensis sp. nov. from marine sponges	Unpublished	marine sponge	China: Xisha	16.75 N 112.35 E	2015-04-30
	Rhodococcus sp. SBT000017	REFU01000001.1	Bacteria; Actinobacteriota; Corynebacteriales; Nocardiaceae; Rhodococcus	Green,D.H. and Edrada-Ebel,R.	Rhodococcus sp. SBT000017 genome sequencing and assembly	Unpublished	Sycon ciliatum	United Kingdom: Stromness, Orkney	58.964659 N 3.2951470000000427 W	2012-05-09
	Geodermatophilus sp. LHW52908	QVQH01000001.1	Bacteria; Actinobacteriota; Geodermatophilales; Geodermatophilaceae; Geodermatophilus	Li,L. and Lin,H.W.	Geodermatophilus marinus sp. nov., isolated from marine sponge Leucetta chagosensis	Unpublished	Leucetta chagosensis	China: Xisha	16.75 N 112.35 E	2015-04-30
	Brevibacterium sp. XM4083	VFYR01000001.1	Bacteria; Actinobacteriota; Micrococcales; Brevibacteriaceae; Brevibacterium	Hill,R.T.	Draft Genome Sequences of Three Sponge-Associated Actinomycetes Exhibiting Anti-Mycobacterial Activity	Unpublished	Xestospongia muta	USA: Conch Reef, Key Largo, Florida	24.9561 N 80.4611 W	Jul-2001/Jun-2004
	Brachybacterium sp. sponge	NZ_LRMP01000010.1	Bacteria; Actinobacteriota; Micrococcales; Dermabacteraceae; Brachybacterium; unclassified Brachybacterium	Karthik,L. and Li,Z.	Activation of cryptic gene from rare marine actinobacteria	Unpublished	marine sponge	China: South China Sea		2013-08-01
	Homoserinimonas sp. OAct 916	QJHB01000001.1	Bacteria; Actinobacteriota; Micrococcales; Microbacteriaceae; Homoserinimonas	Kang,R.	Homoserinimonas spongiicola sp. nov., an actinobacterium isolated from an Antarctic marine sponge	Unpublished	marine sponge	China		2016-12-30
	Arthrobacter sp. TB 23	ALPM01000001.1	Bacteria; Actinobacteriota; Micrococcales; Micrococcaceae; Arthrobacter	Fondi,M., Orlandini,V., Maida,I., Perrin,E., Papaleo,M.C., Emiliani,G., de Pascale,D., Parrilli,E., Tutino,M.L., Michaud,L., Lo Giudice,A. and Fani,R.	Draft Genome Sequence of the Volatile Organic Compound-Producing Antarctic Bacterium Arthrobacter sp. Strain TB23, Able To Inhibit Cystic Fibrosis Pathogens Belonging to the Burkholderia cepacia Complex	J. Bacteriol. 194 (22), 6334-6335 (2012)	Lissodendoryx nobilis	Antarctica: Ross Sea	74.68 S 164.07 E	2005-01-01
	Micrococcus sp. R8502A1	VIGS01000001.1	Bacteria; Actinobacteriota; Micrococcales; Micrococcaceae; Micrococcus	Hill,R.T.	Draft Genome Sequences of Three Sponge-Associated Actinomycetes Exhibiting Anti-Mycobacterial Activity	Unpublished	Xestospongia muta	USA: Conch Reef, Key Largo, Florida	24.9561 N 80.4611 W	Jul-2001/Jun-2004
	Micromonospora craniellae	QVFU01000001.1	Bacteria; Actinobacteriota; Micromonosporales; Micromonosporaceae; Micromonospora	Li,L. and Lin,H.W.	Verrucosispora craniellae sp. nov., isolated from a marine sponge in the South China Sea	Unpublished	marine sponge	China: Xisha	16.75 N 112.35 E	2015-04-30
	Micromonospora sp. LHW51205	QMEZ01000001.1	Bacteria; Actinobacteriota; Micromonosporales; Micromonosporaceae; Micromonospora	Li,L.	Micromonospora hyrtios sp. nov., isolated from a marine sponge in the South China Sea	Unpublished	marine sponge	China: Xisha		2015-04-30
	Micromonospora sp. RV43	LEKG01000001.1	Bacteria; Actinobacteriota; Micromonosporales; Micromonosporaceae; Micromonospora	Horn,H., Hentschel,U. and Abdelmohsen,U.R.	Mining Genomes of Three Marine Sponge-Associated Actinobacterial Isolates for Secondary Metabolism	Genome Announc 3 (5), e01106-15 (2015)	Aplysina aerophoba	Croatia: Rovinj		2008-08-01
	Micromonospora sp. WMMA1996	PDHU01000001.1	Bacteria; Actinobacteriota; Micromonosporales; Micromonosporaceae; Micromonospora	Braun,D., Chevrette,M.G., Bugni,T.S. and Currie,C.R.	Draft genome of Micromonospora sp. WMMB1996	Unpublished	Tedania sp.	USA: Stan Blum boat launch, Fort Pierce,	27.479527 N 80.311656 W	2013-08-08
	Micromonospora sp. XM-20-01	VFYQ01000001.1	Bacteria; Actinobacteriota; Micromonosporales; Micromonosporaceae; Micromonospora	Hill,R.T.	Draft Genome Sequences of Three Sponge-Associated Actinomycetes Exhibiting Anti-Mycobacterial Activity	Unpublished	Xestospongia muta	USA: Conch Reef, Key Largo, Florida	24.9561 N 80.4611 W	Jul-2001/Jun-2004
	Verrucosispora sp. CWR15	NZ_SAIY01000030.1	Bacteria; Actinobacteriota; Micromonosporales; Micromonosporaceae; Verrucosispora; unclassified Verrucosispora	Kennedy,S.J., Cella,E., Azarian,T., Baker,B.J. and Shaw,L.N.	Draft Genome Sequence of Verrucosispora sp. Strain CWR15, Isolated from Gulf of Mexico Sponge	Unpublished	marine sponge	USA: Clearwater Reef, FL		2015
	Actinoalloteichus fjordicus	NZ_CP016076.1	Bacteria; Actinobacteriota; Pseudonocardiales; Pseudonocardiaceae; Actinoalloteichus	Ruckert,C., Nouioui,I., Willmese,J., van Wezel,G., Klenk,H.-P., Kalinowski,J. and Zotchev,S.B.	Complete genome sequence of Actinoalloteichus fjordicus DSM 46855 (=ADI127-17), type strain of the new species Actinoalloteichus fjordicus	Unpublished	Antho dichotoma	Norway: Trondheim fjord		2005
	Actinoalloteichus hymeniacidonis	NZ_CP014859.1	Bacteria; Actinobacteriota; Pseudonocardiales; Pseudonocardiaceae; Actinoalloteichus	Schaffert,L., Albersmeier,A., Winkler,A., Kalinowski,J., Zotchev,S. and Ruckert,C.	Complete genome sequence of the type strain Actinoalloteichus hymeniacidonis DSM 45092	Unpublished	Hymeniacidon perlevis	China: beach of Dalian	38.8667 N 121.6833 E	2006
	Actinoalloteichus sp. GBA129-24	NZ_CP016077.1	Bacteria; Actinobacteriota; Pseudonocardiales; Pseudonocardiaceae; Actinoalloteichus; unclassified Actinoalloteichus	Ruckert,C., Nouioui,I., Willmese,J., van Wezel,G., Klenk,H.-P., Kalinowski,J. and Zotchev,S.B.	Complete genome sequence of Actinoalloteichus fjordicus DSM 46856 (=GBA129-24)	Unpublished	Geodia barretti	Norway: Trondheim fjord		2005
	Saccharomonospora sp. CUA-673	MKKE01000001.1	Bacteria; Actinobacteriota; Pseudonocardiales; Pseudonocardiaceae; Saccharomonospora	Schorn,M.A., Alanjary,M.M., Aguinaldo,K., Korobeynikov,A., Podell,S., Patin,N., Lincecum,T., Jensen,P.R., Ziemert,N. and Moore,B.S.	Sequencing rare marine actinomycete genomes reveals high density of unique natural product biosynthetic gene clusters	Microbiology (Reading, Engl.) 162 (12), 2075-2086 (2016)	Spheciospongia confoederata	USA: San Diego	32.8669 N 117.2571 W	2012-09-01
	Rubrobacter aplysinae	LEKH01000001.1	Bacteria; Actinobacteriota; Rubrobacteria; Rubrobacterales; Rubrobacteraceae; Rubrobacter	Horn,H., Hentschel,U. and Abdelmohsen,U.R.	Mining Genomes of Three Marine Sponge-Associated Actinobacterial Isolates for Secondary Metabolism	Genome Announc 3 (5), e01106-15 (2015)	Aplysina aerophoba	Croatia: Rovinj		2008-08-01
	Streptomycetaceae bacterium MP113-05	AWQV01000001.1	Bacteria; Actinobacteriota; Streptomycetales; Streptomycetaceae	Valde,M., Degnes,K.F., Sletta,H., Ruckert,C., Kalinowski,J. and Zotchev,S.B.	Streptomyces bacterium from a marine sponge: physiological characterization and genome-based analysis of secondary metabolite biosynthesis potential	Unpublished	Antho dichotoma	Norway: Trondheim fjord
	Candidatus Streptomyces philanthi	QOIN01000001.1	Bacteria; Actinobacteriota; Streptomycetales; Streptomycetaceae; Streptomyces	Li,L.	Streptomyces reniochalinae sp. nov. and Streptomyces diacarnus sp. nov. from marine sponges	Unpublished	Diacarnus megaspinorhabdosa	China: Xisha		2015-04-30
	Streptomyces sp. ADI95-16	NZ_CP033581.1	Bacteria; Actinobacteriota; Streptomycetales; Streptomycetaceae; Streptomyces	Guerrero-Garzon,J.F., Zehl,M., Urban,E., Schneider,O., Ruckert,C., Busche,T., Kalinowski,J. and Zotchev,S.B.	Streptomyces spp. from the marine sponge Antho dichothoma: analyses of secondary metabolite biosynthesis gene clusters and some of their products	Unpublished	Antho dichotoma	Norway: Tautra underwater ridge at Trondheim	63.61472222 N 10.52277778 E	2003
	Streptomyces sp. B188M101	NEUI01000001.1	Bacteria; Actinobacteriota; Streptomycetales; Streptomycetaceae; Streptomyces	Jackson,S.A.	Comparative Genomics of Bioactive Marine Sponge Derived Streptomyces spp. With a Focus on Natural Product Biosynthetic Genes	Unpublished	Lissodendoryx diversichela	Atlantic Ocean: Porcupine Bank	54.0583 N 12.5467 W	2013-06-06
	Streptomyces sp. B226SN101	NEUH01000001.1	Bacteria; Actinobacteriota; Streptomycetales; Streptomycetaceae; Streptomyces	Jackson,S.A.	Comparative Genomics of Bioactive Marine Sponge Derived Streptomyces spp. With a Focus on Natural Product Biosynthetic Genes	Unpublished	Inflatella pellicula	Atlantic Ocean: Porcupine Bank	54.0015 N 12.31 W	2013-06-06
	Streptomyces sp. GBA 94-10	NZ_CM002271.1	Bacteria; Actinobacteriota; Streptomycetales; Streptomycetaceae; Streptomyces	Ian,E., Sekurova,O.N., Malko,D.B., Ruckert,C., Borisova,M.E., Albersmeier,A., Kalinowski,J., Gelfand,M.S. and Zotchev,S.B.	Draft sequences of Streptomyces sp., marine actinomycetes isolated from the sponge Phakellia ventilabrum collected in the Trondheim fjord (Norway)	Unpublished	Phakellia ventilabrum	Norway: Trondheim fjord		2005-10-01
	Streptomyces sp. HNM0574	JAASAH010000001.1	Bacteria; Actinobacteriota; Streptomycetales; Streptomycetaceae; Streptomyces	Xiao,K.	New actinomycetes from marine sponges	Unpublished	marine sponge	China: HaiKou		2018-06-19
	Streptomyces sp. HNM0575	JAASAG010000001.1	Bacteria; Actinobacteriota; Streptomycetales; Streptomycetaceae; Streptomyces	Xiao,K.	New actinomycetes from marine sponges	Unpublished	marine sponge	China: HaiKou		2018-06-19
	Streptomyces sp. ICN441	SOMP01000001.1	Bacteria; Actinobacteriota; Streptomycetales; Streptomycetaceae; Streptomyces	Sharmila Joseph,F.R., Muthamil Iniyan,A. and Samuel Gnana Prakash,V.	Whole genome sequence of antibiotic producing novel strain Streptomyces cynthiae ICN441	Unpublished	marine sponge	India: Colachel	8.1786 N 77.2561 E	2014-07-02
	Streptomyces sp. LHW50302	QOIM01000001.1	Bacteria; Actinobacteriota; Streptomycetales; Streptomycetaceae; Streptomyces	Li,L.	Streptomyces reniochalinae sp. nov. and Streptomyces diacarnus sp. nov. from marine sponges	Unpublished	marine sponge	China: Xisha		2015-04-30
	Streptomyces sp. PT12	QEST01000001.1	Bacteria; Actinobacteriota; Streptomycetales; Streptomycetaceae; Streptomyces	Devaraj,K. and Tan,G.Y.A.	Diversity of actinobacteria isolated from Cape Rachado, Malaysia	Unpublished	marine sponge	Malaysia: Pulau Tioman		2008
	Streptomyces sp. PVA_94-07	ASHE01000001.1	Bacteria; Actinobacteriota; Streptomycetales; Streptomycetaceae; Streptomyces	Ian,E., Sekurova,O.N., Malko,D.B., Ruckert,C., Borisova,M.E., Albersmeier,A., Kalinowski,J., Gelfand,M.S. and Zotchev,S.B.	Draft sequence of Streptomyces sp. PVA 94-07, a marine actinomycete isolated from the sponge Phakellia ventilabrum collected in the Trondheim fjord (Norway)	Unpublished	Phakellia ventilabrum	Norway: Trondheim fjord		2005-10-01
	Streptomyces sp. RV15	LMXB01000001.1	Bacteria; Actinobacteriota; Streptomycetales; Streptomycetaceae; Streptomyces	Ruckert,C., Abdelmohsen,U.R., Winkler,A., Hentschel,U., Kalinowski,J., Kampfer,P. and Glaeser,S.	Draft genome sequence of Streptomyces sp. RV15, isolated from a marine sponge	Unpublished	marine sponge
	Streptomyces sp. SM1	NEUB01000001.1	Bacteria; Actinobacteriota; Streptomycetales; Streptomycetaceae; Streptomyces	Jackson,S.A.	Comparative Genomics of Bioactive Marine Sponge Derived Streptomyces spp. With a Focus on Natural Product Biosynthetic Genes	Unpublished	Haliclona simulans	Ireland: Kilkieran Bay	53.68 N 9.44 W	2007-09-22
	Streptomyces sp. SM10	NEUF01000001.1	Bacteria; Actinobacteriota; Streptomycetales; Streptomycetaceae; Streptomyces	Jackson,S.A.	Comparative Genomics of Bioactive Marine Sponge Derived Streptomyces spp. With a Focus on Natural Product Biosynthetic Genes	Unpublished	Haliclona simulans	Ireland: Kilkieran Bay		2007-09-22
	Streptomyces sp. SM11	NEUE01000001.1	Bacteria; Actinobacteriota; Streptomycetales; Streptomycetaceae; Streptomyces	Jackson,S.A.	Comparative Genomics of Bioactive Marine Sponge Derived Streptomyces spp. With a Focus on Natural Product Biosynthetic Genes	Unpublished	Haliclona simulans	Ireland: Kilkieran Bay		2007-09-22
	Streptomyces sp. SM12	NEUD01000001.1	Bacteria; Actinobacteriota; Streptomycetales; Streptomycetaceae; Streptomyces	Jackson,S.A.	Comparative Genomics of Bioactive Marine Sponge Derived Streptomyces spp. With a Focus on Natural Product Biosynthetic Genes	Unpublished	Haliclona simulans	Ireland: Kilkieran Bay	53.68 N 9.44 W	2007-09-22
	Streptomyces sp. SM13	NEUC01000001.1	Bacteria; Actinobacteriota; Streptomycetales; Streptomycetaceae; Streptomyces	Jackson,S.A.	Comparative Genomics of Bioactive Marine Sponge Derived Streptomyces spp. With a Focus on Natural Product Biosynthetic Genes	Unpublished	Haliclona simulans	Ireland: Kilkieran Bay	53.68 N 9.44 W	2007-09-22
	Streptomyces sp. SM14	NETX01000001.1	Bacteria; Actinobacteriota; Streptomycetales; Streptomycetaceae; Streptomyces	Jackson,S.A.	Comparative Genomics of Bioactive Marine Sponge Derived Streptomyces spp. With a Focus on Natural Product Biosynthetic Genes	Unpublished	Haliclona simulans	Ireland: Kilkieran Bay	53.68 N 9.44 W	2007-09-22
	Streptomyces sp. SM17	NZ_CP029338.1	Bacteria; Actinobacteriota; Streptomycetales; Streptomycetaceae; Streptomyces	Almeida,E.L., Rincon,A.F.C., Jackson,S.A. and Dobson,A.D.W.	Complete Genome Sequence of Streptomyces sp. SM17 Isolated from the Marine Sponge Haliclona simulans	Unpublished	Haliclona simulans	Ireland: Kilkieran Bay	53.68 N 9.44 W	2007-09-22
	Streptomyces sp. SM18	NZ_CP029342.1	Bacteria; Actinobacteriota; Streptomycetales; Streptomycetaceae; Streptomyces	Almeida,E.L., Carrillo Rincon,A.F., Jackson,S.A. and Dobson,A.D.W.	Complete Genome Sequence of Streptomyces sp. SM18 Isolated from the Marine Sponge Haliclona simulans	Unpublished	Haliclona simulans	Ireland: Kilkieran Bay	53.68 N 9.44 W	2007-09-22
	Streptomyces sp. SM8	AMPN02000001.1	Bacteria; Actinobacteriota; Streptomycetales; Streptomycetaceae; Streptomyces	Almeida,E.L., O'Brien,C., Margassery,L.M., Kennedy,J., O'Gara,F., Morrissey,J.P. and Dobson,A.D.W.	Draft Genome Sequence of the Antimycin-Producing Bacterium Streptomyces sp. SM8, Isolated from the Marine Sponge Haliclona simulans	Unpublished	Haliclona simulans	Ireland: Kilkieran Bay, Galway	53.3163 N 9.6689 W	2008
	Streptomyces sp. SM9	NEUA01000001.1	Bacteria; Actinobacteriota; Streptomycetales; Streptomycetaceae; Streptomyces	Jackson,S.A.	Comparative Genomics of Bioactive Marine Sponge Derived Streptomyces spp. With a Focus on Natural Product Biosynthetic Genes	Unpublished	Haliclona simulans	Ireland: Kilkieran Bay	53.68 N 9.44 W	2007-09-22
	Streptomyces spongiicola	NZ_CP029254.1	Bacteria; Actinobacteriota; Streptomycetales; Streptomycetaceae; Streptomyces	Zhou,S. and Huang,X.	Complete genome sequence of the Type Strain of Streptomyces spongiicola HNM0071, the producer of staurosporine	Unpublished	marine sponge	China: Sanya	18.14 N 109.31 E	2011-05-01
	Streptomyces tirandamycinicus	NZ_CP029188.1	Bacteria; Actinobacteriota; Streptomycetales; Streptomycetaceae; Streptomyces	Huang,X. and Zhou,S.	Complete genome sequence of sponge-derived Streptomyces sp. HNM0039	Unpublished	marine sponge	China:Wenchang		2011-05-01
	Nocardiopsis sp. RV163	LEKI01000001.1	Bacteria; Actinobacteriota; Streptosporangiales; Nocardiopsaceae; Nocardiopsis	Horn,H., Hentschel,U. and Abdelmohsen,U.R.	Mining Genomes of Three Marine Sponge-Associated Actinobacterial Isolates for Secondary Metabolism	Genome Announc 3 (5), e01106-15 (2015)	Dysidea avara	Croatia: Rovinj		2008-08-01
	Sphaerisporangium album	QOIL01000001.1	Bacteria; Actinobacteriota; Streptosporangiales; Streptosporangiaceae; Sphaerisporangium	Li,L.	Sphaerisporangium craniellae sp. nov., isolated from a marine sponge in the South China Sea	Unpublished	marine sponge	China: Tianzi Mountain, Hunan		2008-05-30
	Sphaerisporangium sp. LHW63015	QMEY01000001.1	Bacteria; Actinobacteriota; Streptosporangiales; Streptosporangiaceae; Sphaerisporangium	Li,L.	Sphaerisporangium craniellae sp. nov., isolated from a marine sponge in the South China Sea	Unpublished	Craniellae sp.	China: Xisha	16.75 N 112.35 E	2015-04-30
	Actinomadura sp. LHW52907	QVNQ01000001.1	Bacteria; Actinobacteriota; Streptosporangiales; Thermomonosporaceae; Actinomadura	Li,L. and Lin,H.W.	Actinomadura spongicola sp. nov., isolated from marine sponge Leucetta chagosensis	Unpublished	Leucetta chagosensis	China: Xisha	16.75 N 112.35 E	2015-04-30
	Roseivirga spongicola	LRPC01000001.1	Bacteria; Bacteroidota; Cytophagia; Cytophagales; Flammeovirgaceae; Roseivirga	Selvaratnam,C., Thevarajoo,S., Goh,K.M., Ee,R., Chan,K.-G. and Chong,C.S.	Genome sequencing of Roseivirga spongicola UST030701-084	Unpublished	Tedania ignis	Bahamas		2006
	Flavobacteriaceae bacterium	SIHP01000001.1	Bacteria; Bacteroidota; Flavobacteriia; Flavobacteriales; Flavobacteriaceae	Knobloch,S., Johannsson,R. and Marteinsson,V.	Co-cultivation of the marine sponge Halichondria panicea and its associated microorganisms	Unpublished	Halichondria panicea	Iceland: Seltjarnarnes	64.16 N 22.00 W	2016-09-01
	Aquimarina sp. Aq107	OMKC01000001.1	Bacteria; Bacteroidota; Flavobacteriia; Flavobacteriales; Flavobacteriaceae; Aquimarina	Costa,R.			marine sponge		37.069333 N 8.331138889 W	2010-06-10
	Aquimarina sp. Aq135	OMKE01000001.1	Bacteria; Bacteroidota; Flavobacteriia; Flavobacteriales; Flavobacteriaceae; Aquimarina	Costa,R.			marine sponge		37.069333 N 8.331138889 W	2010-06-10
	Aquimarina sp. Aq349	OMKB01000001.1	Bacteria; Bacteroidota; Flavobacteriia; Flavobacteriales; Flavobacteriaceae; Aquimarina	Costa,R.			marine sponge		37.069333 N 8.331138889 W	2010-06-10
	Aquimarina sp. Aq349	UYXD01000001.1	Bacteria; Bacteroidota; Flavobacteriia; Flavobacteriales; Flavobacteriaceae; Aquimarina	Costa,R.			marine sponge
	Aquimarina sp. Aq78	OMKA01000001.1	Bacteria; Bacteroidota; Flavobacteriia; Flavobacteriales; Flavobacteriaceae; Aquimarina	Costa,R.			marine sponge		37.069333 N 8.331138889 W	2010-06-10
	Flavobacterium sp. TP390	VDCZ01000001.1	Bacteria; Bacteroidota; Flavobacteriia; Flavobacteriales; Flavobacteriaceae; Flavobacterium	Lianzixin,W.	Flavobacterium profundi sp. nov., isolated from a deep-sea seamount	Unpublished	marine sponge	Pacific Ocean: Yap seamount		2014
	Leptobacterium flavescens	JAABOO010000001.1	Bacteria; Bacteroidota; Flavobacteriia; Flavobacteriales; Flavobacteriaceae; Leptobacterium	Wang,G.	Leptobacterium flavescens	Unpublished	marine sponge	Palau: Iwayama Bay		2004-09-01
	Mangrovimonas spongiae	RWBG01000001.1	Bacteria; Bacteroidota; Flavobacteriia; Flavobacteriales; Flavobacteriaceae; Mangrovimonas	Zhuang,L. and Luo,L.	Mangrovimonas spongiae sp. nov., a novel member of the genus Mangrovimonas isolated from marine sponge	Unpublished	Mycale phyllophila	China: Yangpu Bay, Hainan	19.68 N 109.1 E	2016-06-01
	Marixanthomonas sp. HN-E44	QEHR01000001.1	Bacteria; Bacteroidota; Flavobacteriia; Flavobacteriales; Flavobacteriaceae; Marixanthomonas	Luo,L. and Zhuang,L.	Marixanthomonas spongiae HN-E44 sp. nov., isolated from a marine sponge	Unpublished	marine sponge	China: Yangpu Bay, Hainan	19.68 N 109.1 E	2016-06-01
	Nonlabens spongiae	NZ_CP019344.1	Bacteria; Bacteroidota; Flavobacteriia; Flavobacteriales; Flavobacteriaceae; Nonlabens	Kumagai,Y.	Trade-off between light-utilization and light-protection in marine flavobacteria	Unpublished	Lissodendoryx isodictyalis in the	Bahamas
	Spongiivirga citrea	JAABOQ010000001.1	Bacteria; Bacteroidota; Flavobacteriia; Flavobacteriales; Flavobacteriaceae; Spongiivirga	Wang,G.	Spongiivirga citrea KCTC 32990T	Unpublished	marine sponge
	Bacillus pumilus	VSRW01000001.1	Bacteria; Firmicutes; Bacilli; Bacillales; Bacillaceae; Bacillus	Silva,J.F., Vigoder,F., Muricy,G., Oliveira,B.F.R. and Laport,M.S.	Draft Genome Sequence of an Antimicrobial-Producing Bacterium Bacillus pumilus 64-1, Isolated from the Marine Sponge Plakina cyanorosea	Unpublished	Plakina sp. 2 CCPH-2017	Brazil: Rio de Janeiro		2015-05-01
	Bacillus safensis	NZ_CP018197.1	Bacteria; Firmicutes; Bacilli; Bacillales; Bacillaceae; Bacillus	Nam,D.H. and Choi,H.	Complete genome sequence of Bacillus pumilus KCTC 12796BP	Unpublished	marine sponge	South Korea: Seongsan-ri, Jeju Island		2011-11-01
	Bacillus sp. 005/A4HT-01/001	SEIZ01000001.1	Bacteria; Firmicutes; Bacilli; Bacillales; Bacillaceae; Bacillus	Ong,M.J.F., Tan,L.T. and Goh,H.C.			Geodia sp.	Singapore	1.173183 N 103.762150 E	2017-02-14
	Bacillus sp. 007/AIA-02/001	NZ_SEIY01000047.1	Bacteria; Firmicutes; Bacilli; Bacillales; Bacillaceae; Bacillus	Ong,M.J.F., Tan,L.T. and Goh,H.C.			Coelocarteria singaporensis	Singapore	1.173183 N 103.762150 E	2017-02-14
	Exiguobacterium sp. IPBC4	SJVF01000001.1	Bacteria; Firmicutes; Bacilli; Bacillales; Bacillales Family XII. Incertae Sedis; Exiguobacterium	Castro-Severyn,J., Pardo-Este,C., Camara,B., Remonsellez,F., Molina,F., Saavedra,C.P. and Castro-Nallar,E.	Accessory genome component causes the specific niche adaptation in different Exiguobacterium strains isolated from different point of Salar de Huasco: a comparative genomics study	Unpublished	marine sponge	Chile: Easter Island, Motu Nui Islet	27.200297 S 109.453417 W	2015-05-15
	Exiguobacterium sp. IPCH1	SJVE01000001.1	Bacteria; Firmicutes; Bacilli; Bacillales; Bacillales Family XII. Incertae Sedis; Exiguobacterium	Castro-Severyn,J., Pardo-Este,C., Camara,B., Remonsellez,F., Molina,F., Saavedra,C.P. and Castro-Nallar,E.	Accessory genome component causes the specific niche adaptation in different Exiguobacterium strains isolated from different point of Salar de Huasco: a comparative genomics study	Unpublished	marine sponge	Chile: Easter Island, Motu Nui Islet	27.200297 S 109.453417 W	2015-05-15
	Exiguobacterium sp. IPCI3	SJVD01000001.1	Bacteria; Firmicutes; Bacilli; Bacillales; Bacillales Family XII. Incertae Sedis; Exiguobacterium	Castro-Severyn,J., Pardo-Este,C., Camara,B., Remonsellez,F., Molina,F., Saavedra,C.P. and Castro-Nallar,E.	Accessory genome component causes the specific niche adaptation in different Exiguobacterium strains isolated from different point of Salar de Huasco: a comparative genomics study	Unpublished	marine sponge	Chile: Easter Island, Motu Nui Islet	27.200297 S 109.453417 W	2015-05-15
	Planococcus plakortidis	NZ_CP016539.2	Bacteria; Firmicutes; Bacilli; Bacillales; Planococcaceae; Planococcus	See-Too,W.S.			marine sponge	India: Bay of Bengal, off the coast of Gopalpur
	Kiloniella spongiae	LAQL01000001.1	Bacteria; Proteobacteria; Alphaproteobacteria; Kiloniellales; Kiloniellaceae; Kiloniella	Wang,L., Li,X., Lai,Q. and Shao,Z.	Kiloniella litopenaei sp. nov., isolated from the gut microflora of Pacific white shrimp, Litopenaeus vannamei	Antonie Van Leeuwenhoek (2015) In press	marine sponge	South Korea: Uljin County		2014
	Notoacmeibacter marinus	QHKP01000001.1	Bacteria; Proteobacteria; Alphaproteobacteria; Rhizobiales; Notoacmeibacteraceae; Notoacmeibacter	Chen,L.	Phylogenetic analysis and screening of PKS and NRPS genes and antimicrobial activities of culturable bacteria associated with sponge in the Yellow Sea, China	Unpublished	marine sponge	China: The coast of Weihai in the North Yellow		2015-07-01
	Rhodobacteraceae bacterium KLH11	ACCW01000001.1	Bacteria; Proteobacteria; Alphaproteobacteria; Rhodobacterales; Rhodobacteraceae	Zan,J., Fricke,W.F., Fuqua,C., Ravel,J. and Hill,R.T.	Genome Sequence of Ruegeria sp. Strain KLH11, an N-Acylhomoserine Lactone-Producing Bacterium Isolated from the Marine Sponge Mycale laxissima	J. Bacteriol. 193 (18), 5011-5012 (2011)	Mycale laxissima
	Labrenzia sp. CE80	WAJT01000001.1	Bacteria; Proteobacteria; Alphaproteobacteria; Rhodobacterales; Rhodobacteraceae; Labrenzia; unclassified Labrenzia	Park,S.H., Choi,H., Kim,J.H., Kim,J.Y. and Heo,M.S.	Labrenzia callyspongiae sp. nov., isolated from marine sponge Callyspongia elegans in Jeju Island	J. Microbiol. Biotechnol. (2019) In press	Callysponga elegans	South Korea: Jeju, Moon Island		2011-11-08
	Paracoccus sp. JM45	NZ_QQVY01000002.1	Bacteria; Proteobacteria; Alphaproteobacteria; Rhodobacterales; Rhodobacteraceae; Paracoccus	Gutierrez-Barranquer,J.A., Parages,M.L., Reen,F.J. and Ogara,F.	Draft genome sequence of Paracoccus sp. JM45	Unpublished	Polymastia	Ireland: Country		2010-05-01
	Pseudovibrio axinellae	LMCB01000001.1	Bacteria; Proteobacteria; Alphaproteobacteria; Rhodobacterales; Rhodobacteraceae; Pseudovibrio	Romano,S., Fernandez-Guerra,A., Reen,F.J., Glockner,F.O., Crowley,S.P., O'Sullivan,O., Cotter,P.D., Adams,C., Dobson,A.D. and O'Gara,F.	Comparative Genomic Analysis Reveals a Diverse Repertoire of Genes Involved in Prokaryote-Eukaryote Interactions within the Pseudovibrio Genus	Front Microbiol 7, 387 (2016)	Axinella dissimilis	Ireland: Lough Hyne		2008-11-17
	Pseudovibrio sp. Ab134	MIEL01000001.1	Bacteria; Proteobacteria; Alphaproteobacteria; Rhodobacterales; Rhodobacteraceae; Pseudovibrio	Froes,A.M., Moreira,A.P., Campeao,M.E., Freitas,T., Venas,T., Leomil,L., Appolinario,L.R., Thompson,C. and Thompson,F.L.	Description of Pseudovibrio brasiliensis sp. nov. isolated from sponge Arenosclera brasiliensis by genomic taxonomy approach	Unpublished	Arenosclera brasiliensis	Brazil: Joao Fernandinho Beach, Buzios		2011-01-01
	Pseudovibrio sp. Ad14	LMCD01000001.1	Bacteria; Proteobacteria; Alphaproteobacteria; Rhodobacterales; Rhodobacteraceae; Pseudovibrio	Romano,S., Fernandez-Guerra,A., Reen,F.J., Glockner,F.O., Crowley,S.P., O'Sullivan,O., Cotter,P.D., Adams,C., Dobson,A.D. and O'Gara,F.	Comparative Genomic Analysis Reveals a Diverse Repertoire of Genes Involved in Prokaryote-Eukaryote Interactions within the Pseudovibrio Genus	Front Microbiol 7, 387 (2016)	Axinella dissimilis	Ireland: Lough Hyne		2008-11-17
	Pseudovibrio sp. Ad26	LMCE01000001.1	Bacteria; Proteobacteria; Alphaproteobacteria; Rhodobacterales; Rhodobacteraceae; Pseudovibrio	Romano,S., Fernandez-Guerra,A., Reen,F.J., Glockner,F.O., Crowley,S.P., O'Sullivan,O., Cotter,P.D., Adams,C., Dobson,A.D. and O'Gara,F.	Comparative Genomic Analysis Reveals a Diverse Repertoire of Genes Involved in Prokaryote-Eukaryote Interactions within the Pseudovibrio Genus	Front Microbiol 7, 387 (2016)	Axinella dissimilis	Ireland: Lough Hyne		2008-11-17
	Pseudovibrio sp. Ad37	LMCF01000001.1	Bacteria; Proteobacteria; Alphaproteobacteria; Rhodobacterales; Rhodobacteraceae; Pseudovibrio	Romano,S., Fernandez-Guerra,A., Reen,F.J., Glockner,F.O., Crowley,S.P., O'Sullivan,O., Cotter,P.D., Adams,C., Dobson,A.D. and O'Gara,F.	Comparative Genomic Analysis Reveals a Diverse Repertoire of Genes Involved in Prokaryote-Eukaryote Interactions within the Pseudovibrio Genus	Front Microbiol 7, 387 (2016)	Axinella dissimilis	Ireland: Lough Hyne		2008-11-17
	Pseudovibrio sp. Ad46	LMCG01000001.1	Bacteria; Proteobacteria; Alphaproteobacteria; Rhodobacterales; Rhodobacteraceae; Pseudovibrio	Romano,S., Fernandez-Guerra,A., Reen,F.J., Glockner,F.O., Crowley,S.P., O'Sullivan,O., Cotter,P.D., Adams,C., Dobson,A.D. and O'Gara,F.	Comparative Genomic Analysis Reveals a Diverse Repertoire of Genes Involved in Prokaryote-Eukaryote Interactions within the Pseudovibrio Genus	Front Microbiol 7, 387 (2016)	Axinella dissimilis	Ireland: Lough Hyne		2008-11-17
	Pseudovibrio sp. Ad5	LMCH01000001.1	Bacteria; Proteobacteria; Alphaproteobacteria; Rhodobacterales; Rhodobacteraceae; Pseudovibrio	Romano,S., Fernandez-Guerra,A., Reen,F.J., Glockner,F.O., Crowley,S.P., O'Sullivan,O., Cotter,P.D., Adams,C., Dobson,A.D. and O'Gara,F.	Comparative Genomic Analysis Reveals a Diverse Repertoire of Genes Involved in Prokaryote-Eukaryote Interactions within the Pseudovibrio Genus	Front Microbiol 7, 387 (2016)	Axinella dissimilis	Ireland: Lough Hyne		2008-11-17
	Pseudovibrio sp. W64	LMCI01000001.1	Bacteria; Proteobacteria; Alphaproteobacteria; Rhodobacterales; Rhodobacteraceae; Pseudovibrio	Romano,S., Fernandez-Guerra,A., Reen,F.J., Glockner,F.O., Crowley,S.P., O'Sullivan,O., Cotter,P.D., Adams,C., Dobson,A.D. and O'Gara,F.	Comparative Genomic Analysis Reveals a Diverse Repertoire of Genes Involved in Prokaryote-Eukaryote Interactions within the Pseudovibrio Genus	Front Microbiol 7, 387 (2016)	Axinella dissimilis	Ireland: Lough Hyne		2008-11-17
	Pseudovibrio sp. W74	LMCJ01000001.1	Bacteria; Proteobacteria; Alphaproteobacteria; Rhodobacterales; Rhodobacteraceae; Pseudovibrio	Romano,S., Fernandez-Guerra,A., Reen,F.J., Glockner,F.O., Crowley,S.P., O'Sullivan,O., Cotter,P.D., Adams,C., Dobson,A.D. and O'Gara,F.	Comparative Genomic Analysis Reveals a Diverse Repertoire of Genes Involved in Prokaryote-Eukaryote Interactions within the Pseudovibrio Genus	Front Microbiol 7, 387 (2016)	Haliclona simulans	Ireland: Lough Hyne		2008-11-17
	Pseudovibrio sp. WM33	LMCK01000001.1	Bacteria; Proteobacteria; Alphaproteobacteria; Rhodobacterales; Rhodobacteraceae; Pseudovibrio	Romano,S., Fernandez-Guerra,A., Reen,F.J., Glockner,F.O., Crowley,S.P., O'Sullivan,O., Cotter,P.D., Adams,C., Dobson,A.D. and O'Gara,F.	Comparative Genomic Analysis Reveals a Diverse Repertoire of Genes Involved in Prokaryote-Eukaryote Interactions within the Pseudovibrio Genus	Front Microbiol 7, 387 (2016)	Axinella dissimilis	Ireland: Lough Hyne		2008-11-17
	Candidatus Rhodobacter lobularis	NZ_LFTY01000001.1	Bacteria; Proteobacteria; Alphaproteobacteria; Rhodobacterales; Rhodobacteraceae; Rhodobacter	Jourda,C., Santini,S., Rocher,C., Le Bivic,A. and Claverie,J.M.	Draft Genome Sequence of an Alphaproteobacterium Associated with the Mediterranean Sponge Oscarella lobularis	Genome Announc 3 (5), e00977-15 (2015)	Oscarella lobularis	France: Marseille		2014
	Roseovarius spongiae	RAPE01000001.1	Bacteria; Proteobacteria; Alphaproteobacteria; Rhodobacterales; Rhodobacteraceae; Roseovarius	Zhuang,L. and Luo,L.	Roseovarius spongiae sp. nov., isolated from a marine sponge	Unpublished	marine sponge	China: Yangpu Bay, Hainan	19.68 N 109.1 E	2016-06-01
	Ruegeria halocynthiae	JQEZ01000001.1	Bacteria; Proteobacteria; Alphaproteobacteria; Rhodobacterales; Rhodobacteraceae; Ruegeria	Doberva,M., Sanchez-Ferandin,S., Ferandin,Y., Intertaglia,L., Croue,J., Suzuki,M., Lebaron,P. and Lami,R.	Genome Sequence of the Sponge-Associated Ruegeria halocynthiae Strain MOLA R1/13b, a Marine Roseobacter with Two Quorum-Sensing-Based Communication Systems	Genome Announc 2 (5) (2014)	Crambe crambe	France: Banyuls Bay		2010-01-20
	Stappia indica	NZ_CP046908.1	Bacteria; Proteobacteria; Alphaproteobacteria; Rhodobacterales; Rhodobacteraceae; Stappia	Kacar,D., Galan,B., Canedo,L., Rodriguez,P., de la Calle,F. and Garcia,J.L.	The genome of Stappia indica PHM037	Unpublished	Pandaros acanthifolium	Martinique		2004
	Altererythrobacter sp. HN-Y73	RAPF01000001.1	Bacteria; Proteobacteria; Alphaproteobacteria; Sphingomonadales; Erythrobacteraceae; Altererythrobacter	Zhuang,L. and Luo,L.	Altererythrobacter spongiae sp. nov., isolated from a marine sponge	Unpublished	marine sponge	China: Yangpu Bay, Hainan	19.68 N 109.1 E	2016-06-01
	Erythrobacter spongiae	RPFZ01000001.1	Bacteria; Proteobacteria; Alphaproteobacteria; Sphingomonadales; Erythrobacteraceae; Erythrobacter	Zhuang,L. and Luo,L.	Erythrobacter spongiae sp. nov., isolated from a marine sponge	Unpublished	marine sponge	China: Yangpu Bay, Hainan	19.68 N 109.1 E	2016-06-01
	Alteromonas sp. V450	MODU01000001.1	Bacteria; Proteobacteria; Gammaproteobacteria; Alteromonadales; Alteromonadaceae; Alteromonas	Wang,G. and Barrett,N.H.	Draft Genome Sequence of a deep-sea Alteromonas sp. V450 isolated from marine sponge Leiodermatium sp.	Unpublished	Leiodermatium	USA: Florida, East coast		2005-08-04
	Pseudoalteromonas distincta	JWIG01000001.1	Bacteria; Proteobacteria; Gammaproteobacteria; Alteromonadales; Pseudoalteromonadaceae; Pseudoalteromonas	Givan,S.A., Zhou,M.Y., Bromert,K., Bivens,N. and Chapman,L.F.	Genome Sequences of Pseudoalteromonas Strains ATCC BAA-314, ATCC	Genome Announc 3 (3) (2015)	marine sponge	Russia: Bering Sea, 109 miles east of Kamchatka		1989
	Pseudoalteromonas fuliginea	JXYD01000001.1	Bacteria; Proteobacteria; Gammaproteobacteria; Alteromonadales; Pseudoalteromonadaceae; Pseudoalteromonas	Machado,H., Sonnenschein,E.C., Melchiorsen,J. and Gram,L.	Genome mining reveals unlocked bioactive potential of marine Gram-negative bacteria	BMC Genomics 16, 158 (2015)	marine sponge	Australia		2006-11-25
	Pseudoalteromonas sp. AC163	AUTK01000001.1	Bacteria; Proteobacteria; Gammaproteobacteria; Alteromonadales; Pseudoalteromonadaceae; Pseudoalteromonas	Bosi,E., Fondi,M., Orlandini,V., Perrin,E., Maida,I., de Pascale,D., Tutino,M.L., Parrilli,E., Lo Giudice,A., Filloux,A. and Fani,R.	The pangenome of (Antarctic) Pseudoalteromonas bacteria: evolutionary and functional insights	BMC Genomics 18 (1), 93 (2017)	H. verrucosa	Antarctica
	Pseudoalteromonas sp. NJ631	AKXJ01000001.1	Bacteria; Proteobacteria; Gammaproteobacteria; Alteromonadales; Pseudoalteromonadaceae; Pseudoalteromonas	Chen,W., Zhu,P. and Yan,X.	Genome mining provides insights into secondary metabolite biosynthesis genes in Pseudoalteromonas sp. NJ631	Unpublished	Hymeniacidon perleve	China: Nanji Island, Zhejiang Province
	Pseudoalteromonas sp. TB13	AUTJ01000001.1	Bacteria; Proteobacteria; Gammaproteobacteria; Alteromonadales; Pseudoalteromonadaceae; Pseudoalteromonas	Bosi,E., Fondi,M., Orlandini,V., Perrin,E., Maida,I., de Pascale,D., Tutino,M.L., Parrilli,E., Lo Giudice,A., Filloux,A. and Fani,R.	The pangenome of (Antarctic) Pseudoalteromonas bacteria: evolutionary and functional insights	BMC Genomics 18 (1), 93 (2017)	Lissodendoryx nobilis	Antarctica
	Pseudoalteromonas sp. TB25	AUTI01000001.1	Bacteria; Proteobacteria; Gammaproteobacteria; Alteromonadales; Pseudoalteromonadaceae; Pseudoalteromonas	Bosi,E., Fondi,M., Orlandini,V., Perrin,E., Maida,I., de Pascale,D., Tutino,M.L., Parrilli,E., Lo Giudice,A., Filloux,A. and Fani,R.	The pangenome of (Antarctic) Pseudoalteromonas bacteria: evolutionary and functional insights	BMC Genomics 18 (1), 93 (2017)	Lissodendoryx nobilis	Antarctica
	Pseudoalteromonas sp. TB41	AUTH01000001.1	Bacteria; Proteobacteria; Gammaproteobacteria; Alteromonadales; Pseudoalteromonadaceae; Pseudoalteromonas	Bosi,E., Fondi,M., Orlandini,V., Perrin,E., Maida,I., de Pascale,D., Tutino,M.L., Parrilli,E., Lo Giudice,A., Filloux,A. and Fani,R.	The pangenome of (Antarctic) Pseudoalteromonas bacteria: evolutionary and functional insights	BMC Genomics 18 (1), 93 (2017)	Anoxycalyx joubini	Antarctica
	Pseudoalteromonas sp. TB64	AUTQ01000001.1	Bacteria; Proteobacteria; Gammaproteobacteria; Alteromonadales; Pseudoalteromonadaceae; Pseudoalteromonas	Bosi,E., Fondi,M., Orlandini,V., Perrin,E., Maida,I., de Pascale,D., Tutino,M.L., Parrilli,E., Lo Giudice,A., Filloux,A. and Fani,R.	The pangenome of (Antarctic) Pseudoalteromonas bacteria: evolutionary and functional insights	BMC Genomics 18 (1), 93 (2017)	Anoxycalyx joubini	Antarctica
	Parashewanella spongiae	NZ_CP037952.1	Bacteria; Proteobacteria; Gammaproteobacteria; Alteromonadales; Shewanellaceae; Parashewanella	Kwon,K.K., Namirimu,T., Park,M.J., Yang,S.-H. and Zo,Y.-G.			marine sponge	South Korea		2005-08-01
	Parashewanella spongiae	QYYH01000001.1	Bacteria; Proteobacteria; Gammaproteobacteria; Alteromonadales; Shewanellaceae; Parashewanella	Wang,G.	Phylogeny of the Shewanellaceae, and recommendation for two new genera, Pseudoshewanella and Parashewanella	Unpublished	marine sponge	South Korea: East Sea
	Parashewanella tropica	NZ_CP037951.1	Bacteria; Proteobacteria; Gammaproteobacteria; Alteromonadales; Shewanellaceae; Parashewanella	Namirimu,T., Park,M.-J., Yang,S.-H., Zo,Y.-G. and Kwon,K.K.	Parashewanella tropica sp. nov., a mesophilic bacterium isolated from a marine sponge from Chuuk lagoon, Federated States of Micronesia, and emended description of the genus Parashewanella	Int. J. Syst. Evol. Microbiol. 69 (10), 3256-3261 (2019)	marine sponge	Micronesia: Chuuk Island		2007-09-06
	Halioglobus japonicus	CACSIL010000001.1	Bacteria; Proteobacteria; Gammaproteobacteria; Cellvibrionales; Halieaceae; Halioglobus	Holert,J.			marine sponge
	BD1-7 clade bacterium	CACSIN010000001.1	Bacteria; Proteobacteria; Gammaproteobacteria; Cellvibrionales; Spongiibacteraceae; BD1-7 clade	Holert,J.			marine sponge
	Zhongshania aliphaticivorans	CACSIM010000001.1	Bacteria; Proteobacteria; Gammaproteobacteria; Cellvibrionales; Spongiibacteraceae; Zhongshania	Holert,J.			marine sponge
	Zhongshania aliphaticivorans	CACSIJ010000001.1	Bacteria; Proteobacteria; Gammaproteobacteria; Cellvibrionales; Spongiibacteraceae; Zhongshania	Holert,J.			marine sponge
	Zhongshania aliphaticivorans	CACSIK010000001.1	Bacteria; Proteobacteria; Gammaproteobacteria; Cellvibrionales; Spongiibacteraceae; Zhongshania	Holert,J.			marine sponge
	Marichromatium purpuratum 984	NZ_CP007031.1	Bacteria; Proteobacteria; Gammaproteobacteria; Chromatiales; Chromatiaceae; Marichromatium	Bryant,D.A., Huntemann,M., Han,J., Chen,A., Kyrpides,N., Mavromatis,K., Markowitz,V., Palaniappan,K., Ivanova,N., Schaumberg,A., Pati,A., Liolios,K., Nordberg,H.P., Cantor,M.N., Hua,S.X. and Woyke,T.			marine sponge			1980
	Endozoicomonas sp. OPT23	PPFD01000001.1	Bacteria; Proteobacteria; Gammaproteobacteria; Oceanospirillales; Endozoicomonadaceae; Endozoicomonas; unclassified Endozoicomonas	Alex,A. and Antunes,A.	Adaptation of sponge-associated Endozoicomonas	Unpublished	Ophlitaspongia papilla	Portugal:Praia da Memoria		2016-06-21
	Oceanospirillales bacterium	SIHQ01000001.1	Bacteria; Proteobacteria; Gammaproteobacteria; Oceanospirillales; unclassified Oceanospirillales	Knobloch,S., Johannsson,R. and Marteinsson,V.	Co-cultivation of the marine sponge Halichondria panicea and its associated microorganisms	Unpublished	Halichondria panicea	Iceland: Seltjarnarnes	64.16 N 22.00 W	2016-09-01
	Pelagibaculum spongiae	QDDL01000001.1	Bacteria; Proteobacteria; Gammaproteobacteria; Oceanospirillales; unclassified Oceanospirillales; Pelagibaculum	Knobloch,S., Daussin,A., Johannsson,R. and Marteinsson,V.	Pelagibaculum spongiae gen. nov., sp. nov., isolated from a marine sponge in South-West Iceland	Int. J. Syst. Evol. Microbiol. (2019) In press	Halichondria panicea	Iceland: Seltjarnarnes	64.16 N 22.00 W	2016-09-12
	Psychrobacter sp. 230	SNVH01000001.1	Bacteria; Proteobacteria; Gammaproteobacteria; Pseudomonadales; Moraxellaceae; Psychrobacter	Reen,F.J., Gutierrez-Barranquero,J.A. and Ogara,F.	Quorum sensing in marine sponge microbial communities	Unpublished	Class Hexactinellida	Ireland: Country		2010-05-01
	Pseudomonas fluorescens	JAAXCP010000001.1	Bacteria; Proteobacteria; Gammaproteobacteria; Pseudomonadales; Pseudomonadaceae; Pseudomonas	Gutierrez-Barranquero,J.A., Parages,M.L., Dobson,A.D.W., Reen,F.J. and Ogara,F.	Draft genome sequences of three Pseudomonas fluorescens strains isolated from marine sponges harvested off the west coast of Ireland	Unpublished	Hexactinellida	Atlantic Ocean: Ireland West coast	54.06 N 12.21 W	2010-05-01
	Vibrio caribbeanicus ATCC BAA-2122	AEIU01000001.1	Bacteria; Proteobacteria; Gammaproteobacteria; Vibrionales; Vibrionaceae; Vibrio	Hoffmann,M., Monday,S.R., Allard,M.W., Strain,E.A., Whittaker,P., Naum,M., McCarthy,P.J., Lopez,J.V., Fischer,M. and Brown,E.W.	Vibrio caribbeanicus sp. nov., isolated from the marine sponge Scleritoderma cyanea	Int. J. Syst. Evol. Microbiol. 62 (PT 8), 1736-1743 (2012)	Scleritoderma cyanea
	Vibrio nigripulchritudo ATCC 27043	AFWJ01000001.1	Bacteria; Proteobacteria; Gammaproteobacteria; Vibrionales; Vibrionaceae; Vibrio	Hoffmann,M., Monday,S.R., Allard,M.W., Strain,E.A., Whittaker,P., Naum,M., McCarthy,P.J., Lopez,J.V., Fischer,M. and Brown,E.W.	Vibrio caribbeanicus sp. nov., isolated from the marine sponge Scleritoderma cyanea	Int. J. Syst. Evol. Microbiol. 62 (PT 8), 1736-1743 (2012)	Scleritoderma cyanea
	Vibrio splendidus ATCC 33789	NZ_AFWG01000089.1	Bacteria; Proteobacteria; Gammaproteobacteria; Vibrionales; Vibrionaceae; Vibrio	Hoffmann,M., Monday,S.R., Allard,M.W., Strain,E.A., Whittaker,P., Naum,M., McCarthy,P.J., Lopez,J.V., Fischer,M. and Brown,E.W.	Vibrio caribbeanicus sp. nov., isolated from the marine sponge Scleritoderma cyanea	Int J Syst Evol Microbiol 62 (Pt 8), 1736-1743 (2012)	Scleritoderma cyanea
	Vibrio brasiliensis LMG 20546	AEVS01000001.1	Bacteria; Proteobacteria; Gammaproteobacteria; Vibrionales; Vibrionaceae; Vibrio; Vibrio oreintalis group	Hoffmann,M., Monday,S.R., Allard,M.W., Strain,E.A., Whittaker,P., Naum,M., McCarthy,P.J., Lopez,J.V., Fischer,M. and Brown,E.W.	Vibrio caribbeanicus sp. nov., isolated from the marine sponge Scleritoderma cyanea	Int. J. Syst. Evol. Microbiol. 62 (PT 8), 1736-1743 (2012)	Scleritoderma cyanea
	Vibrio orientalis CIP 102891 = ATCC 33934	AFWH01000001.1	Bacteria; Proteobacteria; Gammaproteobacteria; Vibrionales; Vibrionaceae; Vibrio; Vibrio oreintalis group	Hoffmann,M., Monday,S.R., Allard,M.W., Strain,E.A., Whittaker,P., Naum,M., McCarthy,P.J., Lopez,J.V., Fischer,M. and Brown,E.W.	Vibrio caribbeanicus sp. nov., isolated from the marine sponge Scleritoderma cyanea	Int. J. Syst. Evol. Microbiol. 62 (PT 8), 1736-1743 (2012)	Scleritoderma cyanea
Seawater	Candidatus Nitrosomarinus catalina	NZ_CP021324.1	Archaea; Thaumarchaeota; Nitrosopumilales; Nitrosopumilaceae; Candidatus Nitrosomarinus	Ahlgren,N.A., Chen,Y., Needham,D.M., Parada,A.E., Sachdeva,R., Trinh,V., Chen,T. and Fuhrman,J.A.	Genome and epigenome of a novel marine Thaumarchaeota strain suggest viral infection, phosphorothioation DNA modification and multiple restriction systems	Environ Microbiol 19 (6), 2434-2452 (2017)		Pacific Ocean: Coastal California		2012
	Corynebacterium stationis	NZ_CP009251.1	Bacteria; Actinobacteriota; Corynebacteriales; Corynebacteriaceae; Corynebacterium	Ruckert,C., Albersmeier,A., Winkler,A. and Kalinowski,J.	Complete genome sequence of Corynebacterium stationis 622(T)(=DSM	Unpublished
	Mycobacterium sp. DBP42	VCMY01000001.1	Bacteria; Actinobacteriota; Corynebacteriales; Mycobacteriaceae; Mycobacterium	Wright,R.				United Kingdom: Plymouth Sound	50.340743 N 4.154026 W	2016-06-28
	Rhodococcus erythropolis PR4	NC_012490.1	Bacteria; Actinobacteriota; Corynebacteriales; Nocardiaceae; Rhodococcus	Sekine,M., Tanikawa,S., Omata,S., Saito,M., Fujisawa,T., Tsukatani,N., Tajima,T., Sekigawa,T., Kosugi,H., Matsuo,Y., Nishiko,R., Imamura,K., Ito,M., Narita,H., Tago,S., Fujita,N. and Harayama,S.	Sequence analysis of three plasmids harboured in Rhodococcus erythropolis strain PR4	Environ Microbiol 8 (2), 334-346 (2006)
	Rhodococcus sp. B7740	NZ_CP010797.1	Bacteria; Actinobacteriota; Corynebacteriales; Nocardiaceae; Rhodococcus	Zhang,D., Li,L., Zhu,S., Zhang,N., Yang,J., Ma,X. and Chen,J.	Complete Genome Sequence of Rhodococcus sp. B7740, a Carotenoid-Producing Bacterium Isolated from the Arctic Sea	Genome Announc 3 (2), e00333-15 (2015)		Arctic Ocean		2008-07
	Rhodococcus sp. EPR-134	LVCT01000001.1	Bacteria; Actinobacteriota; Corynebacteriales; Nocardiaceae; Rhodococcus	Chen,J.					1.37 N 102.15 W	2011-10-08
	Rhodococcus sp. EPR-147	LVCU01000001.1	Bacteria; Actinobacteriota; Corynebacteriales; Nocardiaceae; Rhodococcus	Chen,J.					1.75 N 102.29 W	2011-10-05
	Rhodococcus sp. EPR-157	LVCV01000001.1	Bacteria; Actinobacteriota; Corynebacteriales; Nocardiaceae; Rhodococcus	Chen,J.					1.37 N 102.15 W	2011-10-08
	Agrococcus lahaulensis	RBZZ01000001.1	Bacteria; Actinobacteriota; Micrococcales; Microbacteriaceae; Agrococcus	Liu,J., Liu,J., Zhang,S.H., Liang,J., Lin,H., Song,D., Yang,G.P., Todd,J.D. and Zhang,X.H.	Novel Insights Into Bacterial Dimethylsulfoniopropionate Catabolism in the East China Sea	Front Microbiol 9, 3206 (2018)		China: The East China Sea		2013-10-17
	Chryseoglobus sp. KN1116	VIKT02000001.1	Bacteria; Actinobacteriota; Micrococcales; Microbacteriaceae; Chryseoglobus; unclassified Chryseoglobus	Zhang,D.-C.	Chryseoglobus sp. isolated from a deep-sea seamount	Unpublished		Pacific Ocean: tropical Western Pacific,		2017
	Microbacterium enclense	RBZY01000001.1	Bacteria; Actinobacteriota; Micrococcales; Microbacteriaceae; Microbacterium	Liu,J., Liu,J., Zhang,S.H., Liang,J., Lin,H., Song,D., Yang,G.P., Todd,J.D. and Zhang,X.H.	Novel Insights Into Bacterial Dimethylsulfoniopropionate Catabolism in the East China Sea	Front Microbiol 9, 3206 (2018)		China: The East China Sea		2013-11-23
	Micromonospora globispora	QGSV01000001.1	Bacteria; Actinobacteriota; Micromonosporales; Micromonosporaceae; Micromonospora	Carro,L., Aysel,V., Cetin,D., Igual,J.M., Klenk,H.-P., Trujillo,M.E. and Sahin,N.	Micromonospora globispora sp. nov. and Micromonospora rugosa sp. nov., isolated from marine sediment	Unpublished		Turkey: Ordu		2010
	Euzebya rosea	PGDQ01000001.1	Bacteria; Actinobacteriota; Nitriliruptoria; Euzebyales	Yin,Q.	Euzebya salmonis sp. nov., a second member of genus Euzebya sp., an algicidal rare actinobacterium, isolated from East Sea surface seawater, China	Unpublished		China: East Sea		2015-11-01
	Euzebya sp. DY32-46	NZ_CP031165.1	Bacteria; Actinobacteriota; Nitriliruptoria; Euzebyales; unclassified Euzebya	Xu,L., Wu,Y.-H. and Xu,X.-W.	Complete genome sequence of Euzebya sp. DY32-46 isolated from seawater of Pacific Ocean	Unpublished		Pacific Ocean	9 N 154 W
	Streptomyces sp. AA0539	ALNP01000001.1	Bacteria; Actinobacteriota; Streptomycetales; Streptomycetaceae; Streptomyces	Xiong,Z.Q. and Wang,Y.	Draft Genome Sequence of Marine-Derived Streptomyces sp. Strain AA0539, Isolated from the Yellow Sea, China	J. Bacteriol. 194 (23), 6622-6623 (2012)		China: Yellow Sea	35.2347 N 119.9281 E	2011-01-01
	Marinifilum breve	QFLI01000001.1	Bacteria; Bacteroidota; Bacteroidia; Marinilabiliales; Marinifilaceae	Fu,T.	Marinifilum breve JC075T sp. nov., a marine bacterium isolated from Yongle Blue Hole in the South China Sea	Unpublished		China: South China Sea		2017-06
	Marinifilum sp. JC070	RZNH01000001.1	Bacteria; Bacteroidota; Bacteroidia; Marinilabiliales; Marinifilaceae; unclassified Marinifilum	Fu,T.	Marinifilum JC070 sp. nov., a marine bacterium isolated from Yongle Blue Hole in the South China Sea	Unpublished		China: South China Sea		2017-06
	Marinilabiliaceae bacterium JC017	RHGE01000001.1	Bacteria; Bacteroidota; Bacteroidia; Marinilabiliales; Marinilabiliaceae	Fu,T.	Paracarboxylicivirga caeruleilacunae JC017 sp. nov., a marine bacterium isolated from Yongle Blue Hole in the South China Sea	Unpublished		China: South China Sea		2017-06
	Salinibacter sp. 10B	MQWC01000001.1	Bacteria; Bacteroidota; Bacteroidota Order II. Incertae sedis; Rhodothermaceae; Salinibacter	Inoue,K., Yoshizawa,S. and Kogure,K.	Study of marine Salinibacter	Unpublished
	Cyclobacterium amurskyense	NZ_CP012040.1	Bacteria; Bacteroidota; Cytophagia; Cytophagales; Cyclobacteriaceae; Cyclobacterium	Kim,K.M.				Russia: Peter the Great Gulf		2000-06-01
	Echinicola rosea	NZ_CP040106.1	Bacteria; Bacteroidota; Cytophagia; Cytophagales; Cyclobacteriaceae; Echinicola	Zhan,P.				China: Yongxing Island	16.8178 N 112.3400 E	2013-05-01
	Echinicola vietnamensis DSM 17526	NC_019904.1	Bacteria; Bacteroidota; Cytophagia; Cytophagales; Cyclobacteriaceae; Echinicola	Lucas,S., Copeland,A., Lapidus,A., Glavina del Rio,T., Dalin,E., Tice,H., Bruce,D., Goodwin,L., Pitluck,S., Peters,L., Ovchinnikova,G., Teshima,H., Kyrpides,N., Mavromatis,K., Ivanova,N., Brettin,T., Detter,J.C., Han,C., Larimer,F., Land,M., Hauser,L., Markowitz,V., Cheng,J.-F., Hugenholtz,P., Woyke,T., Wu,D., Brambilla,E., Klenk,H.-P. and Eisen,J.A.	The complete genome of Echinicola vietnamensis DSM 17526	Unpublished		Viet Nam	12.230558 N 109.201183 E
	Negadavirga sp. SW125	QCXY01000001.1	Bacteria; Bacteroidota; Cytophagia; Cytophagales; Cyclobacteriaceae; Negadavirga	Song,L.	Negadavirga indica sp. nov., isolated from seawater	Unpublished		Indian Ocean		2017-04
	Arcticibacterium luteifluviistationis	NZ_CP029480.1	Bacteria; Bacteroidota; Cytophagia; Cytophagales; Cytophagaceae; Arcticibacterium	Li,Y. and Qin,Q.-L.	Complete genome sequence of Arcticibacterium luteifluviistationis SM1504T, a cytophagaceae bacterium isolated from Arctic surface seawater	Unpublished		Arctic Ocean		2014
	Flammeovirga kamogawensis	NZ_VKDA01000002.1	Bacteria; Bacteroidota; Cytophagia; Cytophagales; Flammeovirgaceae; Flammeovirga	Hosoya,S. and Yokota,A.	Flammeovirga kamogawensis sp. nov., isolated from coastal seawater in Japan	Int J Syst Evol Microbiol 57 (Pt 6), 1327-1330 (2007)		Japan: Yoshiura in Kamogawa		2006-11-28
	Flammeovirga sp. SR4	JABAIL010000001.1	Bacteria; Bacteroidota; Cytophagia; Cytophagales; Flammeovirgaceae; Flammeovirga; unclassified Flammeovirga	Wang,X.	Flammeovirga sp. SR4, a novel species isolated from seawater	Unpublished		China		2019-10
	Fulvivirga imtechensis AK7	AMZN01000001.1	Bacteria; Bacteroidota; Cytophagia; Cytophagales; Flammeovirgaceae; Fulvivirga	Nupur,N., Khatri,I., Kumar,R., Subramanian,S. and Pinnaka,A.	Genome assembly of Fulvivirga imtechensis AK7	Unpublished		India: Andhra Pradesh
	Roseivirga seohaensis	LRPB01000001.1	Bacteria; Bacteroidota; Cytophagia; Cytophagales; Flammeovirgaceae; Roseivirga	Selvaratnam,C., Thevarajoo,S., Goh,K.M., Ee,R., Chan,K.-G. and Chong,C.S.	Genome sequencing of Roseivirga seohaensis SW-152	Unpublished		Japan		2005
	Roseivirga seohaensis subsp. aquiponti	JSVA01000001.1	Bacteria; Bacteroidota; Cytophagia; Cytophagales; Flammeovirgaceae; Roseivirga	Selvaratnam,C., Thevarajoo,S., Goh,K.M., Eee,R., Chan,K.-G. and Chong,C.S.	Genome sequencing of Roseivirga sp. D-25	Unpublished		Malaysia		2013
	Pontibacter sp. S10-8	LVWA01000001.1	Bacteria; Bacteroidota; Cytophagia; Cytophagales; Hymenobacteraceae; Pontibacter	Zhang,G. and Zhang,R.	Genome sequence of Pontibacter sp. nov., of the family cytophagaceae, isolated from marine sediment of the Yellow Sea, China	Unpublished		China: Yellow Sea		2014-07-01
	Luteibaculum oceani	VORB01000001.1	Bacteria; Bacteroidota; Flavobacteriia; Flavobacteriales; Cryomorphaceae; Luteibaculum	Bowman,J.P.	Genome of Luteibaculum oceani JCM 18817	Unpublished		Taiwan: Kending	21.9 N 120.8 E	2009
	Flavobacteriaceae bacterium PLHSN227	VIAR01000001.1	Bacteria; Bacteroidota; Flavobacteriia; Flavobacteriales; Flavobacteriaceae	Feng,X.	Flavibacter putida gen. nov., sp. nov., a novel marine bacterium of the family Flavobacteriaceae isolated from coastal seawater	Unpublished		China: Yantai	38 N 120 E	2018-09-01
	Hyunsoonleella pacifica	SIRS01000001.1	Bacteria; Bacteroidota; Flavobacteriia; Flavobacteriales; Flavobacteriaceae	Gao,X., Zhang,Z., Dai,X. and Zhang,X.H.	Hyunsoonleella pacifica sp. nov., isolated from seawater of South Pacific Gyre	Int. J. Syst. Evol. Microbiol. 65 (Pt 4), 1155-1159 (2015)				2010-11
	Aequorivita antarctica	VORT01000001.1	Bacteria; Bacteroidota; Flavobacteriia; Flavobacteriales; Flavobacteriaceae; Aequorivita	Bowman,J.P.	Genome of Aequorivita antarctica SW49 (type strain)	Unpublished		Antarctica: Prydz Bay	69 S 75 E	2000
	Aequorivita capsosiphonis DSM 23843	AUBG01000001.1	Bacteria; Bacteroidota; Flavobacteriia; Flavobacteriales; Flavobacteriaceae; Aequorivita	Kyrpides,N., Huntemann,M., Han,J., Chen,A., Mavromatis,K., Markowitz,V., Palaniappan,K., Ivanova,N., Schaumberg,A., Pati,A., Liolios,K., Nordberg,H.P., Cantor,M.N., Hua,S.X. and Woyke,T.
	Vitellibacter aquimaris	JRWG01000001.1	Bacteria; Bacteroidota; Flavobacteriia; Flavobacteriales; Flavobacteriaceae; Aequorivita	Thevarajoo,S., Selvaratnam,C., Goh,K.M., Hong,K.W., Chan,X.Y., Chan,K.G. and Chong,C.S.	Vitellibacter aquimaris sp. nov., a marine bacterium isolated from seawater	Int. J. Syst. Evol. Microbiol. 66 (9), 3662-3668 (2016)		Malaysia		2013
	Algibacter alginicilyticus	NZ_CP012898.1	Bacteria; Bacteroidota; Flavobacteriia; Flavobacteriales; Flavobacteriaceae; Algibacter	Sun,C., Fu,G., Zhang,C. and Wu,M.				China: Zhoushan islands, East China Sea	29.93 N 122.27999999999997 E	2010-05-01
	Algibacter pacificus	VOGY01000001.1	Bacteria; Bacteroidota; Flavobacteriia; Flavobacteriales; Flavobacteriaceae; Algibacter	Zhang,D.-C.	Algibacter profundi isolated from a deep-sea seamount	Unpublished		Pacific Ocean: Caroline Seamounts		2017
	Altibacter lentus	JPZT01000001.1	Bacteria; Bacteroidota; Flavobacteriia; Flavobacteriales; Flavobacteriaceae; Altibacter	Zhang,Z., Chen,Y., Fu,Y. and Jiao,N.	Draft Genome Sequence of the Novel Exopolysaccharide-Producing Bacterium Altibacter lentus Strain JLT2010T, Isolated from Deep Seawater of the South China Sea	Genome Announc 2 (5) (2014)		China: South China Sea	20.00 N 118.00 E	2010-10-01
	Aquimarina aggregata	LQRT01000001.1	Bacteria; Bacteroidota; Flavobacteriia; Flavobacteriales; Flavobacteriaceae; Aquimarina	Wang,Y.	The draft genome sequence of Aquimarina sp. RZW4-3-2	Unpublished		China: Rizhao	35.517 N 119.625 E	2014-11
	Aquimarina latercula DSM 2041	AUMK01000001.1	Bacteria; Bacteroidota; Flavobacteriia; Flavobacteriales; Flavobacteriaceae; Aquimarina	Kyrpides,N., Huntemann,M., Han,J., Chen,A., Mavromatis,K., Markowitz,V., Palaniappan,K., Ivanova,N., Schaumberg,A., Pati,A., Liolios,K., Nordberg,H.P., Cantor,M.N., Hua,S.X. and Woyke,T.
	Aquimarina megaterium XH134	JACB01000001.1	Bacteria; Bacteroidota; Flavobacteriia; Flavobacteriales; Flavobacteriaceae; Aquimarina	Yu,T., Zhang,Z., Fan,X., Shi,X. and Zhang,X.H.	Aquimarina megaterium sp. nov., isolated from seawater of South Pacific Gyre	Int. J. Syst. Evol. Microbiol. (2013) In press
	Aquimarina pacifica	JACC01000001.1	Bacteria; Bacteroidota; Flavobacteriia; Flavobacteriales; Flavobacteriaceae; Aquimarina	Zhang,Z., Yu,T., Xu,T. and Zhang,X.H.	Aquimarina pacifica sp. nov., isolated from seawater	Int. J. Syst. Evol. Microbiol. 64 (6), 1991-1997 (2014)
	Arenibacter aquaticus	RQPJ01000001.1	Bacteria; Bacteroidota; Flavobacteriia; Flavobacteriales; Flavobacteriaceae; Arenibacter	Guo,J. and Sun,J.	Arenibacter aquaticus sp.nov., a marine bacterium isolated from surface seawater in the South China Sea	Unpublished		China		2017-11-01
	Aurantibacter aestuarii	PXOQ01000001.1	Bacteria; Bacteroidota; Flavobacteriia; Flavobacteriales; Flavobacteriaceae; Aurantibacter	Cheng,H., Wu,Y.-H., Guo,L.-L. and Xu,X.-W.	Mesoflavibacter sp. HG37 and Mesoflavibacter sp. HG96 sp.nov., two marine bacteria isolated from seawater of Western Pacific Ocean	Unpublished		South Korea: South Sea	34.85 N 127.783 E
	Aureitalea marina	MQUB01000001.1	Bacteria; Bacteroidota; Flavobacteriia; Flavobacteriales; Flavobacteriaceae; Aureitalea	Kumagai,Y.	Trade-off between light-utilization and light-protection in marine flavobacteria	Unpublished		Pacific Ocean: Western North Pacific Station S1		2010-02-09
	Cellulophaga baltica 13	ATLH01000001.1	Bacteria; Bacteroidota; Flavobacteriia; Flavobacteriales; Flavobacteriaceae; Cellulophaga	Holmfeldt,K., Howard-Varona,C., Solonenko,N. and Sullivan,M.B.	Contrasting genomic patterns and infection strategies of two co-existing Bacteroidetes podovirus genera	Environ. Microbiol. 16 (8), 2501-2513 (2014)		Denmark		2000-02-01
	Cellulophaga baltica 18	NZ_CP009976.1	Bacteria; Bacteroidota; Flavobacteriia; Flavobacteriales; Flavobacteriaceae; Cellulophaga	Holmfeldt,K., Howard-Varona,C., Solonenko,N. and Sullivan,M.B.	Contrasting genomic patterns and infection strategies of two co-existing Bacteroidetes podovirus genera	Environ Microbiol 16 (8), 2501-2513 (2014)		Denmark: Oresund		2000-02-01
	Cellulophaga sp. Hel_I_12	JUHB01000001.1	Bacteria; Bacteroidota; Flavobacteriia; Flavobacteriales; Flavobacteriaceae; Cellulophaga	Teeling,H., Huntemann,M., Han,J., Chen,A., Kyrpides,N., Mavromatis,K., Markowitz,V., Palaniappan,K., Ivanova,N., Andersen,E., Pati,A., Liolios,K., Nordberg,H.P., Cantor,M.N., Hua,S.X. and Woyke,T.
	Dokdonia sp. PRO95	ANPJ01000001.1	Bacteria; Bacteroidota; Flavobacteriia; Flavobacteriales; Flavobacteriaceae; Dokdonia	Riedel,T., Gomez-Consarnau,L., Tomasch,J., Martin,M., Jarek,M., Gonzalez,J.M., Spring,S., Rohlfs,M., Brinkhoff,T., Cypionka,H., Goker,M., Fiebig,A., Klein,J., Goesmann,A., Fuhrman,J.A. and Wagner-Dobler,I.	Genomics and physiology of a marine flavobacterium encoding a proteorhodopsin and a xanthorhodopsin-like protein	PLoS ONE 8 (3), E57487 (2013)		North Sea: Germany, Helgoland	54.188 N 7.9 E	2006
	Euzebyella marina	NZ_CP032050.1	Bacteria; Bacteroidota; Flavobacteriia; Flavobacteriales; Flavobacteriaceae; Euzebyella	Xue,C.	The reduced genetic potential of extracellular carbohydrate catabolism in Euzebyella marina RN62, a Flavobacteriia bacterium isolated from the hadal water	Unpublished		Pacific Ocean: Mariana Trench		2016-01-01
	Flagellimonas maritima	NZ_CP030104.1	Bacteria; Bacteroidota; Flavobacteriia; Flavobacteriales; Flavobacteriaceae; Flagellimonas	Kang,H., Kim,H. and Joh,K.	Spongiibacterium sp. HME9304 Genome sequencing and assembly	Unpublished		South Korea:Shin-an		2016-06-01
	Flavicella marina	VYVA01000001.1	Bacteria; Bacteroidota; Flavobacteriia; Flavobacteriales; Flavobacteriaceae; Flavicella	Hu,Z.				Japan: Kochi Prefecture, Muroto City		2011-07
	Flavobacterium arcticum	NZ_CP031188.1	Bacteria; Bacteroidota; Flavobacteriia; Flavobacteriales; Flavobacteriaceae; Flavobacterium	Li,Y. and Li,D.-D.	Complete genome sequence of Flavobacterium arcticum type strain SM1502T	Unpublished		Svalbard: King's Fjord, Arctic		2014
	Flavobacterium sp. J27	PJQW01000001.1	Bacteria; Bacteroidota; Flavobacteriia; Flavobacteriales; Flavobacteriaceae; Flavobacterium	Yin,Q.	Flavobacterium sp. nov., a novel bacteria of genus Flavobacterium	Unpublished				2015-10-10
	Flavobacterium sp. XN-5	VOGZ02000001.1	Bacteria; Bacteroidota; Flavobacteriia; Flavobacteriales; Flavobacteriaceae; Flavobacterium; unclassified Flavobacterium	Zhang,D.-C.	Flavobacterium strain XN-5., isolated from a deep-sea seamount	Unpublished		Pacific Ocean: Caroline Seamounts		2017
	Gillisia sp. Hel_I_29	JQLP01000001.1	Bacteria; Bacteroidota; Flavobacteriia; Flavobacteriales; Flavobacteriaceae; Gillisia	Teeling,H., Huntemann,M., Han,J., Chen,A., Kyrpides,N., Mavromatis,K., Markowitz,V., Palaniappan,K., Ivanova,N., Schaumberg,A., Pati,A., Liolios,K., Nordberg,H.P., Cantor,M.N., Hua,S.X. and Woyke,T.
	Gilvibacter sp. SZ-19	NZ_CP019333.1	Bacteria; Bacteroidota; Flavobacteriia; Flavobacteriales; Flavobacteriaceae; Gilvibacter; unclassified Gilvibacter	Kumagai,Y., Yoshizawa,S., Kogure,K. and Iwasaki,W.	Trade-off between light-utilization and light-protection in marine flavobacteria	Unpublished		Pacific Ocean: Western North Pacific Station S,		2009-07-04
	Gramella flava JLT2011	AMRU01000001.1	Bacteria; Bacteroidota; Flavobacteriia; Flavobacteriales; Flavobacteriaceae; Gramella	Liu,K., Li,S., Jiao,N. and Tang,K.	Gramella flava sp. nov., a member of the family Flavobacteriaceae isolated from seawater	Int. J. Syst. Evol. Microbiol. 64 (PT 1), 165-168 (2014)		Pacific Ocean: Southeastern Pacific
	Joostella marina DSM 19592	AJUG01000001.1	Bacteria; Bacteroidota; Flavobacteriia; Flavobacteriales; Flavobacteriaceae; Joostella	Lucas,S., Copeland,A., Lapidus,A., Bruce,D., Goodwin,L., Pitluck,S., Peters,L., Chertkov,O., Ovchinnikova,G., Kyrpides,N., Mavromatis,K., Detter,J.C., Han,C., Land,M., Hauser,L., Markowitz,V., Cheng,J.-F., Hugenholtz,P., Woyke,T., Wu,D., Tindall,B., Brambilla,E., Klenk,H.-P. and Eisen,J.A.	Improved High-Quality Draft genome of Joostella marina DSM 19592	Unpublished
	Kordia antarctica	NZ_CP019288.1	Bacteria; Bacteroidota; Flavobacteriia; Flavobacteriales; Flavobacteriaceae; Kordia	Baek,K., Choi,A., Kang,I., Lee,K. and Cho,J.C.	Kordia antarctica sp. nov., isolated from Antarctic seawater	Int J Syst Evol Microbiol 63 (Pt 10), 3617-3622 (2013)		Antarctica	62.2333 S 58.7833 W	2005-12
	Kriegella sp. EG-1	WJPK01000001.1	Bacteria; Bacteroidota; Flavobacteriia; Flavobacteriales; Flavobacteriaceae; Kriegella	Oh,J.	Draft genome sequence of Kriegella sp. EG-1	Unpublished		South Korea: East Sea		2017-07-01
	Lacinutrix sp. Hel_I_90	JYNQ01000001.1	Bacteria; Bacteroidota; Flavobacteriia; Flavobacteriales; Flavobacteriaceae; Lacinutrix	Teeling,H., Huntemann,M., Han,J., Chen,A., Kyrpides,N., Mavromatis,K., Markowitz,V., Palaniappan,K., Ivanova,N., Andersen,E., Pati,A., Liolios,K., Nordberg,H.P., Cantor,M.N., Hua,S.X. and Woyke,T.				Germany: Helgoland	54.184 N 7.9 E
	Lacinutrix venerupis	NZ_CP019352.1	Bacteria; Bacteroidota; Flavobacteriia; Flavobacteriales; Flavobacteriaceae; Lacinutrix	Chi,W.-J. and Kim,J.H.	Complete genome of Lacinutrix venerupis DOK2-8 isolated from seawater in Dokdo	Unpublished		South Korea: East sea, Dokdo	37.24 N 131.87 E	2015-06
	Leeuwenhoekiella aequorea	QOVM01000001.1	Bacteria; Bacteroidota; Flavobacteriia; Flavobacteriales; Flavobacteriaceae; Leeuwenhoekiella	Tahon,G. and Willems,A.	Leeuwenhoekiella genomics	Unpublished		Antarctica		1999
	Leeuwenhoekiella marinoflava	QOVL01000001.1	Bacteria; Bacteroidota; Flavobacteriia; Flavobacteriales; Flavobacteriaceae; Leeuwenhoekiella	Tahon,G. and Willems,A.	Leeuwenhoekiella genomics	Unpublished		United Kingdom: Scotland, Aberdeen
	Leeuwenhoekiella nanhaiensis	NQXA01000001.1	Bacteria; Bacteroidota; Flavobacteriia; Flavobacteriales; Flavobacteriaceae; Leeuwenhoekiella	Liu,Q.	The whole genome shortgun sequences of strain Leeuwenhoekiella nanhaiensis G18 from the South China Sea	Unpublished		China: South China Sea		2014-07-01
	Leeuwenhoekiella polynyae	QOVK01000001.1	Bacteria; Bacteroidota; Flavobacteriia; Flavobacteriales; Flavobacteriaceae; Leeuwenhoekiella	Tahon,G. and Willems,A.	Leeuwenhoekiella genomics	Unpublished		Antarctica	73.5 S 112 W	2014-01-01
	Leeuwenhoekiella sp. MAR_2009_132	JHZY01000001.1	Bacteria; Bacteroidota; Flavobacteriia; Flavobacteriales; Flavobacteriaceae; Leeuwenhoekiella	Teeling,H., Huntemann,M., Han,J., Chen,A., Kyrpides,N., Mavromatis,K., Markowitz,V., Palaniappan,K., Ivanova,N., Schaumberg,A., Pati,A., Liolios,K., Nordberg,H.P., Cantor,M.N., Hua,S.X. and Woyke,T.
	Maribacter dokdonensis DSW-8	LDPE01000001.1	Bacteria; Bacteroidota; Flavobacteriia; Flavobacteriales; Flavobacteriaceae; Maribacter	Kim,J.F., Lee,J. and Kwak,M.-J.				South Korea
	Maribacter forsetii DSM 18668	JQLH01000001.1	Bacteria; Bacteroidota; Flavobacteriia; Flavobacteriales; Flavobacteriaceae; Maribacter	Teeling,H., Huntemann,M., Han,J., Chen,A., Kyrpides,N., Mavromatis,K., Markowitz,V., Palaniappan,K., Ivanova,N., Schaumberg,A., Pati,A., Liolios,K., Nordberg,H.P., Cantor,M.N., Hua,S.X. and Woyke,T.
	Maribacter sp. Hel_I_7	JHZW01000001.1	Bacteria; Bacteroidota; Flavobacteriia; Flavobacteriales; Flavobacteriaceae; Maribacter	Teeling,H., Huntemann,M., Han,J., Chen,A., Kyrpides,N., Mavromatis,K., Markowitz,V., Palaniappan,K., Ivanova,N., Schaumberg,A., Pati,A., Liolios,K., Nordberg,H.P., Cantor,M.N., Hua,S.X. and Woyke,T.
	Maribacter sp. MJ134	NZ_CP034570.1	Bacteria; Bacteroidota; Flavobacteriia; Flavobacteriales; Flavobacteriaceae; Maribacter	Jung,J.	Complete genome of Maribacter sp. MJ134	Unpublished		South Korea: Pohang		2018-04-25
	Maribacter sp. T28	NZ_CP018760.1	Bacteria; Bacteroidota; Flavobacteriia; Flavobacteriales; Flavobacteriaceae; Maribacter	Zhan,P.				Taiwan: Kueishan Island	24 N 121 E	2014-04-29
	Mesoflavibacter zeaxanthinifaciens DSM 18436	AULQ01000001.1	Bacteria; Bacteroidota; Flavobacteriia; Flavobacteriales; Flavobacteriaceae; Mesoflavibacter	Kyrpides,N., Huntemann,M., Han,J., Chen,A., Mavromatis,K., Markowitz,V., Palaniappan,K., Ivanova,N., Schaumberg,A., Pati,A., Liolios,K., Nordberg,H.P., Cantor,M.N., Hua,S.X. and Woyke,T.
	Mesoflavibacter sp. HG37	NZ_CP049774.1	Bacteria; Bacteroidota; Flavobacteriia; Flavobacteriales; Flavobacteriaceae; Mesoflavibacter; unclassified Mesoflavibacter	Yang,X.-C., Guo,L.-L., Wu,Y.-H., Cheng,H., Xu,L., Sun,C., Zhou,P., Wang,C.-S., Wu,M. and Xu,X.-W.	Complete Genome Sequence of a novel Mesoflavibacter spp., Obtained from Seawater, Sheds Lights on Environmental Adaptation of the Bacterium	Unpublished		Pacific Ocean: Western Pacific Ocean	1.2 N 130 E	2015-12-01
	Mesoflavibacter sp. HG96	NZ_CP049773.1	Bacteria; Bacteroidota; Flavobacteriia; Flavobacteriales; Flavobacteriaceae; Mesoflavibacter; unclassified Mesoflavibacter	Yang,X.-C., Guo,L.-L., Wu,Y.-H., Cheng,H., Xu,L., Sun,C., Zhou,P., Wang,C.-S., Wu,M. and Xu,X.-W.	Complete Genome Sequence of a novel Mesoflavibacter spp., Obtained from Seawater, Sheds Lights on Environmental Adaptation of the Bacterium	Unpublished		Pacific Ocean: Western Pacific Ocean	8 N 132 E	2015-12-01
	Mesonia aquimarina	RCNV01000001.1	Bacteria; Bacteroidota; Flavobacteriia; Flavobacteriales; Flavobacteriaceae; Mesonia	Wang,L.	Paramesonia marina sp. nov., isolated from deep-sea water of the Indian Ocean	Unpublished		South Korea: East Sea		2014-03-13
	Muricauda aquimarina	RZMZ01000001.1	Bacteria; Bacteroidota; Flavobacteriia; Flavobacteriales; Flavobacteriaceae; Muricauda	Guo,L.-L., Wu,Y.-H., Cheng,H., Sun,C., Meng,F.-X., Wang,C.-S. and Xu,X.-W.	Muricauda 40DY170 sp. nov., isolated from seawater	Unpublished		South Korea: lake near Hwajinpo Beach, East Sea
	Muricauda nanhaiensis	QTJX01000001.1	Bacteria; Bacteroidota; Flavobacteriia; Flavobacteriales; Flavobacteriaceae; Muricauda	Dang,Y.	Muricauda nanhaiensis sp. nov., isolated from seawater of the South China Sea	Unpublished		China: South Sea		2016-07-07
	Muricauda sp. 40DY170	RZNA01000001.1	Bacteria; Bacteroidota; Flavobacteriia; Flavobacteriales; Flavobacteriaceae; Muricauda	Guo,L.-L., Wu,Y.-H., Cheng,H., Sun,C., Meng,F.-X., Wang,C.-S. and Xu,X.-W.	Muricauda 40DY170 sp. nov., isolated from seawater	Unpublished		Pacific Ocean: Western Pacific	19.6 N 158.9 E	2016-08-21
	Muricauda sp. 72	QXFI01000001.1	Bacteria; Bacteroidota; Flavobacteriia; Flavobacteriales; Flavobacteriaceae; Muricauda	Cheng,H., Wu,Y.-H., Guo,L.-L. and Xu,X.-W.	Proposal of Muricauda 72 sp.nov. and Muricauda NH166 sp.nov., isolated from seawater	Unpublished		Pacific Ocean: Western Pacific	16 N 130 E	2015-12-01
	Muricauda sp. NH166	QXFJ01000001.1	Bacteria; Bacteroidota; Flavobacteriia; Flavobacteriales; Flavobacteriaceae; Muricauda	Cheng,H., Wu,Y.-H., Guo,L.-L. and Xu,X.-W.	Proposal of Muricauda 72 sp.nov. and Muricauda NH166 sp.nov., isolated from seawater	Unpublished		China: South China Sea	19 N 118.5017 E	2014
	Myroides pelagicus	WMJY01000001.1	Bacteria; Bacteroidota; Flavobacteriia; Flavobacteriales; Flavobacteriaceae; Myroides	Yoon,J., Maneerat,S., Kawai,F. and Yokota,A.	Myroides pelagicus sp. nov., isolated from seawater in Thailand	Int. J. Syst. Evol. Microbiol. 56 (Pt 8), 1917-1920 (2006)		China: Beijing		2019-06-23
	Nonlabens ponticola	NZ_CP034549.1	Bacteria; Bacteroidota; Flavobacteriia; Flavobacteriales; Flavobacteriaceae; Nonlabens	Choi,H.S. and Jung,J.	Complete genome of Nonlabens sp. MJ115	Unpublished		South Korea: Pohang		2018-04-25
	Nonlabens sp. SY33080	NZ_CP050461.1	Bacteria; Bacteroidota; Flavobacteriia; Flavobacteriales; Flavobacteriaceae; Nonlabens	Xue,C.-X., Zhang,H., Lin,H.-Y., Sun,Y., Luo,D., Huang,Y., Zhang,X.-H. and Luo,H.	Niche Separation, Evolutionary Rate and Genome Size Differentiation Between Sister Marine Flavobacteria Lineages	Unpublished		China: East China Sea		2013-09-01
	Nonlabens xiamenensis	RMVE01000001.1	Bacteria; Bacteroidota; Flavobacteriia; Flavobacteriales; Flavobacteriaceae; Nonlabens	Huang,Z.	Nonlabens xiamenensis sp. nov., isolated from the coastal seawater	Unpublished		China: Xiamen		2018-06-01
	Polaribacter dokdonensis DSW-5	LGBR01000001.1	Bacteria; Bacteroidota; Flavobacteriia; Flavobacteriales; Flavobacteriaceae; Polaribacter	Yoon,K., Song,J.Y. and Kim,J.F.	Genome of Polaribacter dokdonenesis DSW-5, isolated from seawater off Dokdo in Korea	Unpublished		South Korea: Dokdo Island	37.14 N 131.52 E	2006
	Polaribacter gangjinensis	MSCL01000001.1	Bacteria; Bacteroidota; Flavobacteriia; Flavobacteriales; Flavobacteriaceae; Polaribacter	Kumagai,Y., Yoshizawa,S., Kogure,K. and Iwasaki,W.	Trade-off between light-utilization and light-protection in marine flavobacteria	Unpublished		South Korea
	Polaribacter sp. Hel_I_88	JHZZ01000001.1	Bacteria; Bacteroidota; Flavobacteriia; Flavobacteriales; Flavobacteriaceae; Polaribacter	Teeling,H., Huntemann,M., Han,J., Chen,A., Kyrpides,N., Mavromatis,K., Markowitz,V., Palaniappan,K., Ivanova,N., Schaumberg,A., Pati,A., Liolios,K., Nordberg,H.P., Cantor,M.N., Hua,S.X. and Woyke,T.
	Polaribacter sp. Hel1_33_49	JPDI01000001.1	Bacteria; Bacteroidota; Flavobacteriia; Flavobacteriales; Flavobacteriaceae; Polaribacter	Xing,P., Hahnke,R.L., Unfried,F., Markert,S., Huang,S., Barbeyron,T., Harder,J., Becher,D., Schweder,T., Glockner,F.O., Amann,R.I. and Teeling,H.	Niches of two polysaccharide-degrading Polaribacter isolates from the North Sea during a spring diatom bloom	ISME J (2014) In press		North Sea: German Bight, Helgoland, Kabeltonne	54.18416 N 7.9 E	2010-04-20
	Polaribacter sp. Hel1_85	JPDS01000001.1	Bacteria; Bacteroidota; Flavobacteriia; Flavobacteriales; Flavobacteriaceae; Polaribacter	Xing,P., Hahnke,R.L., Unfried,F., Markert,S., Huang,S., Barbeyron,T., Harder,J., Becher,D., Schweder,T., Glockner,F.O., Amann,R.I. and Teeling,H.	Niches of two polysaccharide-degrading Polaribacter isolates from the North Sea during a spring diatom bloom	ISME J (2014) In press		North Sea: German Bight, Helgoland, Kabeltonne	54.18416 N 7.9 E	2010-04-20
	Polaribacter sp. WD7	QPEJ01000001.1	Bacteria; Bacteroidota; Flavobacteriia; Flavobacteriales; Flavobacteriaceae; Polaribacter	Choi,S. and Seong,C.N.	Complete genome sequence of Poaribacter lutea WD7 isolated from Seawater	Unpublished		South Korea		2017-05-18
	Psychroserpens damuponensis	JXJO01000001.1	Bacteria; Bacteroidota; Flavobacteriia; Flavobacteriales; Flavobacteriaceae; Psychroserpens	Baek,K., Lee,Y.M., Hwang,C.Y., Park,H., Jung,Y.J., Kim,M.K., Hong,S.G., Kim,J.H. and Lee,H.K.	Psychroserpens jangbogonensis sp. nov., a psychrophilic bacterium isolated from Antarctic marine sediment	Int. J. Syst. Evol. Microbiol. (2014) In press		South Korea		2012-06
	Psychroserpens mesophilus	JXJP01000001.1	Bacteria; Bacteroidota; Flavobacteriia; Flavobacteriales; Flavobacteriaceae; Psychroserpens	Baek,K., Lee,Y.M., Hwang,C.Y., Park,H., Jung,Y.J., Kim,M.K., Hong,S.G., Kim,J.H. and Lee,H.K.	Psychroserpens jangbogonensis sp. nov., a psychrophilic bacterium isolated from Antarctic marine sediment	Int. J. Syst. Evol. Microbiol. (2014) In press		South Korea		2005-08-30
	Psychroserpens sp. Hel_I_66	JUGU01000001.1	Bacteria; Bacteroidota; Flavobacteriia; Flavobacteriales; Flavobacteriaceae; Psychroserpens	Teeling,H., Huntemann,M., Han,J., Chen,A., Kyrpides,N., Mavromatis,K., Markowitz,V., Palaniappan,K., Ivanova,N., Andersen,E., Pati,A., Liolios,K., Nordberg,H.P., Cantor,M.N., Hua,S.X. and Woyke,T.
	Salegentibacter sp. Hel_I_6	JQNQ01000001.1	Bacteria; Bacteroidota; Flavobacteriia; Flavobacteriales; Flavobacteriaceae; Salegentibacter	Teeling,H., Huntemann,M., Han,J., Chen,A., Kyrpides,N., Mavromatis,K., Markowitz,V., Palaniappan,K., Ivanova,N., Schaumberg,A., Pati,A., Liolios,K., Nordberg,H.P., Cantor,M.N., Hua,S.X. and Woyke,T.
	Sediminibacter sp. Hel_I_10	JHZX01000001.1	Bacteria; Bacteroidota; Flavobacteriia; Flavobacteriales; Flavobacteriaceae; Sediminibacter	Teeling,H., Huntemann,M., Han,J., Chen,A., Kyrpides,N., Mavromatis,K., Markowitz,V., Palaniappan,K., Ivanova,N., Schaumberg,A., Pati,A., Liolios,K., Nordberg,H.P., Cantor,M.N., Hua,S.X. and Woyke,T.
	Seonamhaeicola sp. S2-3	NZ_CP019389.1	Bacteria; Bacteroidota; Flavobacteriia; Flavobacteriales; Flavobacteriaceae; Seonamhaeicola; unclassified Seonamhaeicola	Chi,W.-J. and Kim,J.H.	Complete genome sequence of Seonamhaeicola sp. S2-3 isolated from seawater in Jeju island	Unpublished		South Korea: Jeju island	33.45 N 126.92 E	2015-06
	Tamlana agarivorans	LXEI01000001.1	Bacteria; Bacteroidota; Flavobacteriia; Flavobacteriales; Flavobacteriaceae; Tamlana	Du,Z.-J., Chen,G.-J. and Zhou,Y.-X.	The draft genome sequence of Tamlana agarrivorans JW-26	Unpublished
	Tamlana nanhaiensis	JTDV01000001.1	Bacteria; Bacteroidota; Flavobacteriia; Flavobacteriales; Flavobacteriaceae; Tamlana	Liu,X., Lai,Q., Du,Y., Li,G., Sun,F. and Shao,Z.	Tamlana nanhaiensis sp. nov., isolated from surface seawater collected from the South China Sea	Antonie Van Leeuwenhoek 107 (5), 1189-1196 (2015)		Pacific Ocean: South China Sea	9.92 N 115.46 E	2010-04-01
	Tamlana sp. UJ94	NZ_CP025938.1	Bacteria; Bacteroidota; Flavobacteriia; Flavobacteriales; Flavobacteriaceae; Tamlana	Jung,J., Chung,D., Bae,S.S. and Baek,K.	Complete genome of Tamlana sp. UJ94	Unpublished		South Korea		2017-04-28
	Tenacibaculum mesophilum	JAAQOW010000001.1	Bacteria; Bacteroidota; Flavobacteriia; Flavobacteriales; Flavobacteriaceae; Tenacibaculum	Mickol,R.L., Louyakis,A., Kee,H.L., Johnson,L.K., Dawson,S.C., Hargreaves,K.R., Chadwick,G.L., Newman,D.K., Leadbetter,J. and Brown,C.T.	Draft Genome Sequence of the Free-living, Iridescent Bacterium Tenacibaculum mesophilum strain ECR	Unpublished		USA: Falmouth, MA	41.524377 N 70.641422 W	2016-07-05
	Tenacibaculum ovolyticum	BDCW01000001.1	Bacteria; Bacteroidota; Flavobacteriia; Flavobacteriales; Flavobacteriaceae; Tenacibaculum	Suzuki,M. and Teramoto,M.	Draft genome sequence of a psychrophilic bacterium Tenacibaculum ovolyticum strain da5A-8 from deep seawater	Unpublished		Japan:Kochi, Muroto		2013
	Tenacibaculum sp. SZ-18	NZ_CP019335.1	Bacteria; Bacteroidota; Flavobacteriia; Flavobacteriales; Flavobacteriaceae; Tenacibaculum; unclassified Tenacibaculum	Kumagai,Y., Yoshizawa,S., Kogure,K. and Iwasaki,W.	Trade-off between light-utilization and light-protection in marine flavobacteria	Unpublished		Pacific Ocean: Western North Pacific Station S		2009-07-04
	Winogradskyella aurantiaca	QKTV01000001.1	Bacteria; Bacteroidota; Flavobacteriia; Flavobacteriales; Flavobacteriaceae; Winogradskyella	Song,J. and Cho,J.-C.	Genome of Winogradskyella sp. IMCC20180	Unpublished		South Korea: Yeongdeok		2012-06-03
	Winogradskyella litoriviva	JABRWQ010000001.1	Bacteria; Bacteroidota; Flavobacteriia; Flavobacteriales; Flavobacteriaceae; Winogradskyella	Nedashkovskaya,O.I., Kukhlevskiy,A.D., Zhukova,N.V., Kim,S.J., Rhee,S.K. and Mikhailov,V.V.	Winogradskyella litoriviva sp. nov., isolated from coastal seawater	Int. J. Syst. Evol. Microbiol. 65 (10), 3652-3657 (2015)		Japan: Gulf of Peter the Great		2014-12-01
	Winogradskyella sp. J14-2	NZ_CP019388.1	Bacteria; Bacteroidota; Flavobacteriia; Flavobacteriales; Flavobacteriaceae; Winogradskyella	Kim,J.H. and Chi,W.-J.	Genome sequence of Winogradskyella sp. J14-2 isolated from seawater in Jeju island	Unpublished		South Korea: Jeju island	33.48 N 126.38 E	2015-07
	Winogradskyella sp. KYW1333	QPHL01000001.1	Bacteria; Bacteroidota; Flavobacteriia; Flavobacteriales; Flavobacteriaceae; Winogradskyella	Yang,H.G. and Seong,C.N.	Complete genome sequence of Winogradskyella aestuarii KYW1333 isolated from seawater	Unpublished		South Korea: Gwangyang		2017-07-25
	Winogradskyella sp. PC-19	NZ_CP019332.1	Bacteria; Bacteroidota; Flavobacteriia; Flavobacteriales; Flavobacteriaceae; Winogradskyella	Kumagai,Y., Yoshizawa,S., Kogure,K. and Iwasaki,W.	Trade-off between light-utilization and light-protection in marine flavobacteria	Unpublished		Japan: Sagami Bay Station P, 35 00 N, 139 20 E		2009-07-05
	Winogradskyella sp. ZXX205	WJYA01000001.1	Bacteria; Bacteroidota; Flavobacteriia; Flavobacteriales; Flavobacteriaceae; Winogradskyella	Liu,R.	Winogradskyella ouciana sp. nov., isolated from the hadal seawater of the Mariana Trench	Unpublished		Pacific Ocean		2017-10-01
	Zobellia amurskyensis	RCNR01000001.1	Bacteria; Bacteroidota; Flavobacteriia; Flavobacteriales; Flavobacteriaceae; Zobellia	Chernysheva,N., Bystritskaya,E., Stenkova,A., Golovkin,I., Nedashkovskaya,O. and Isaeva,M.	Comparative Genomics and CAZyme Genome Repertoires of Marine Zobellia amurskyensis KMM 3526(T) and Zobellia laminariae KMM	Mar Drugs 17 (12), E661 (2019)		Russia:Vladivostok, Amursky Bay		2000-06
	Crocosphaera subtropica ATCC 51472	AGJC02000001.1	Bacteria; Cyanobacteria; Oscillatoriophycideae; Chroococcales; Aphanothecaceae; Crocosphaera; Crocosphaera subtropica	Lucas,S., Han,J., Lapidus,A., Cheng,J.-F., Goodwin,L., Pitluck,S., Peters,L., Land,M.L., Hauser,L., Sherman,L. and Woyke,T.J.
	Acaryochloris sp. RCC1774	PQWO01000001.1	Bacteria; Cyanobacteria; Synechococcales; Acaryochloridaceae; Acaryochloris	Partensky,F., Six,C., Ratin,M., Garczarek,L., Vaulot,D., Probert,I., Calteau,A., Gourvil,P., Marie,D., Grebert,T., Bouchier,C., Le Panse,S., Gachenot,M., Rodriguez,F. and Garrido,J.L.	A novel species of the marine cyanobacterium Acaryochloris with a unique pigment content and lifestyle	Sci Rep (2018) In press		France: North of Ile Verte near the Roscoff	48.732 N 3.987 W	1975-02-15
	Prochlorococcus sp. HOT208_60m_808A10	MWOZ01000001.1	Bacteria; Cyanobacteria; Synechococcales; Prochloraceae; Prochlorococcus	Kashtan,N., Roggensack,S.E., Berta-Thompson,J.W., Grinberg,M., Stepanauskas,R. and Chisholm,S.W.	Fundamental differences in diversity and genomic population structure between Atlantic and Pacific Prochlorococcus	Unpublished		Pacific Ocean	22.75 N 158 W	2009-01-20
	Prochlorococcus sp. HOT208_60m_808G21	MWOY01000001.1	Bacteria; Cyanobacteria; Synechococcales; Prochloraceae; Prochlorococcus	Kashtan,N., Roggensack,S.E., Berta-Thompson,J.W., Grinberg,M., Stepanauskas,R. and Chisholm,S.W.	Fundamental differences in diversity and genomic population structure between Atlantic and Pacific Prochlorococcus	Unpublished		Pacific Ocean	22.75 N 158 W	2009-01-20
	Prochlorococcus sp. HOT208_60m_810B23	MWOW01000001.1	Bacteria; Cyanobacteria; Synechococcales; Prochloraceae; Prochlorococcus	Kashtan,N., Roggensack,S.E., Berta-Thompson,J.W., Grinberg,M., Stepanauskas,R. and Chisholm,S.W.	Fundamental differences in diversity and genomic population structure between Atlantic and Pacific Prochlorococcus	Unpublished		Pacific Ocean	22.75 N 158 W	2009-01-20
	Prochlorococcus sp. HOT208_60m_810P02	MWOV01000001.1	Bacteria; Cyanobacteria; Synechococcales; Prochloraceae; Prochlorococcus	Kashtan,N., Roggensack,S.E., Berta-Thompson,J.W., Grinberg,M., Stepanauskas,R. and Chisholm,S.W.	Fundamental differences in diversity and genomic population structure between Atlantic and Pacific Prochlorococcus	Unpublished		Pacific Ocean	22.75 N 158 W	2009-01-20
	Prochlorococcus sp. HOT208_60m_813B04	MWOU01000001.1	Bacteria; Cyanobacteria; Synechococcales; Prochloraceae; Prochlorococcus	Kashtan,N., Roggensack,S.E., Berta-Thompson,J.W., Grinberg,M., Stepanauskas,R. and Chisholm,S.W.	Fundamental differences in diversity and genomic population structure between Atlantic and Pacific Prochlorococcus	Unpublished		Pacific Ocean	22.75 N 158 W	2009-01-20
	Prochlorococcus sp. HOT208_60m_813G15	MWOS01000001.1	Bacteria; Cyanobacteria; Synechococcales; Prochloraceae; Prochlorococcus	Kashtan,N., Roggensack,S.E., Berta-Thompson,J.W., Grinberg,M., Stepanauskas,R. and Chisholm,S.W.	Fundamental differences in diversity and genomic population structure between Atlantic and Pacific Prochlorococcus	Unpublished		Pacific Ocean	22.75 N 158 W	2009-01-20
	Prochlorococcus sp. HOT208_60m_813L03	MWOQ01000001.1	Bacteria; Cyanobacteria; Synechococcales; Prochloraceae; Prochlorococcus	Kashtan,N., Roggensack,S.E., Berta-Thompson,J.W., Grinberg,M., Stepanauskas,R. and Chisholm,S.W.	Fundamental differences in diversity and genomic population structure between Atlantic and Pacific Prochlorococcus	Unpublished		Pacific Ocean	22.75 N 158 W	2009-01-20
	Prochlorococcus sp. HOT212_60m_824C06	MWPF01000001.1	Bacteria; Cyanobacteria; Synechococcales; Prochloraceae; Prochlorococcus	Kashtan,N., Roggensack,S.E., Berta-Thompson,J.W., Grinberg,M., Stepanauskas,R. and Chisholm,S.W.	Fundamental differences in diversity and genomic population structure between Atlantic and Pacific Prochlorococcus	Unpublished		Pacific Ocean	22.75 N 158 W	2009-07-03
	Prochlorococcus sp. HOT212_60m_824E10	MWPE01000001.1	Bacteria; Cyanobacteria; Synechococcales; Prochloraceae; Prochlorococcus	Kashtan,N., Roggensack,S.E., Berta-Thompson,J.W., Grinberg,M., Stepanauskas,R. and Chisholm,S.W.	Fundamental differences in diversity and genomic population structure between Atlantic and Pacific Prochlorococcus	Unpublished		Pacific Ocean	22.75 N 158 W	2009-07-03
	Prochlorococcus sp. HOT212_60m_826P21	MWPC01000001.1	Bacteria; Cyanobacteria; Synechococcales; Prochloraceae; Prochlorococcus	Kashtan,N., Roggensack,S.E., Berta-Thompson,J.W., Grinberg,M., Stepanauskas,R. and Chisholm,S.W.	Fundamental differences in diversity and genomic population structure between Atlantic and Pacific Prochlorococcus	Unpublished		Pacific Ocean	22.75 N 158 W	2009-07-03
	Synechococcus sp. HB1133	SDBW01000001.1	Bacteria; Cyanobacteria; Synechococcales; Synechococcaceae; Synechococcus; unclassified Synechococcus	Ostrowski,M., Varkey,D., Ranjit,P., Mazard,S., Moore,L. and Paulsen,I.	Ecological genomics of Synechococcus and Prochlorococcus Cyanobacteria across a dynamic ocean system	Unpublished		Australia: Sydney, Freshwater Beach	33.7813 S 151.2906 E	2011-09-14
	Synechococcus sp. KORDI-100	NZ_CP006269.1	Bacteria; Cyanobacteria; Synechococcales; Synechococcaceae; Synechococcus; unclassified Synechococcus	Choi,D.H., Kwon,K.-K., Lee,J.-H. and Noh,J.H.	Genome sequence of Synechococcus sp. KORDI-100	Unpublished		Pacific Ocean		2007-09-01
	Synechococcus sp. KORDI-49	NZ_CP006270.1	Bacteria; Cyanobacteria; Synechococcales; Synechococcaceae; Synechococcus; unclassified Synechococcus	Choi,D.H., Kwon,K.-K., Lee,J.-H. and Noh,J.H.	Genome sequences of Synechococcus sp. KORDI-49	Unpublished		Pacific Ocean: East China Sea		2004-03-01
	Synechococcus sp. KORDI-52	NZ_CP006271.1	Bacteria; Cyanobacteria; Synechococcales; Synechococcaceae; Synechococcus; unclassified Synechococcus	Choi,D.H., Kwon,K.-K., Lee,J.-H. and Noh,J.H.	Genome sequence of Synechococcus sp. KORDI-52	Unpublished		Pacific Ocean: East China Sea		2005-05-01
	Synechococcus sp. WH 8101	NZ_CP035914.1	Bacteria; Cyanobacteria; Synechococcales; Synechococcaceae; Synechococcus; unclassified Synechococcus	Marston,M.F. and Polson,S.W.	Genetic signatures of coevolving bacteriophage-host interaction networks	Unpublished		USA:Woods Hole		1981
	Bacillus marisflavi	LGUE01000001.1	Bacteria; Firmicutes; Bacilli; Bacillales; Bacillaceae; Bacillus	Wang,J.P., Liu,B., Liu,G.H., Chen,D.J., Chen,Q.Q., Zhu,Y.J., Chen,Z. and Che,J.M.	Draft Genome Sequence of Bacillus marisflavi TF-11T (JCM 11544), a Carotenoid-Producing Bacterium Isolated from Seawater from a Tidal Flat in the Yellow Sea	Genome Announc 3 (6), e01451-15 (2015)		South Korea		2003-01-01
	Bacillus sp. A053	JXAJ01000001.1	Bacteria; Firmicutes; Bacilli; Bacillales; Bacillaceae; Bacillus	Guo,W., Chen,Z., Cui,P. and Chen,X.	Draft genome of Bacillus sp. A053 isolated from the Arctic seawater with antimicrobial activity	Unpublished				2013-01-30
	Bacillus sp. G3(2015)	LKID01000001.1	Bacteria; Firmicutes; Bacilli; Bacillales; Bacillaceae; Bacillus	Chan,X.Y., Chan,K.G., Hong,K.W., Tan,A. and Chen,J.W.	Draft Genome of marine Bacillus sp. G3	Unpublished		Malaysia: Penang		2011-06-20
	Bacillus sp. Pc3	NZ_CP010406.1	Bacteria; Firmicutes; Bacilli; Bacillales; Bacillaceae; Bacillus	Guo,W., Cui,P. and Chen,X.	Complete genome of Bacillus sp. Pc3 isolated from the Antarctic seawater with antimicrobial activity	Unpublished		Antarctica:Weddell Sea	61.16 S 50.76 W	2013-01-30
	Bacillus subtilis	NZ_CP039935.1	Bacteria; Firmicutes; Bacilli; Bacillales; Bacillaceae; Bacillus	Hao,Y.	Complete genome sequence and bioinformatics analyses of antibacterial peptide-producing Bacillus subtilis strain H19	Unpublished		China: Shanghai, The East China Sea	30.42 N 121.53 E	2017-06-12
	Bacillus subtilis subsp. subtilis	NZ_CP029609.1	Bacteria; Firmicutes; Bacilli; Bacillales; Bacillaceae; Bacillus	Gu,H.	Genomic and Transcriptomic insights into the pathogenicity of the potential new intracellular pathogen Bacillus species isolated from Deep-sea hydrothermal field	Unpublished		China: East China Sea	27.79 N 124.89 E	2014-04-15
	Bacillus velezensis	SNVA01000001.1	Bacteria; Firmicutes; Bacilli; Bacillales; Bacillaceae; Bacillus; Bacillus amyloliquefaciens group	Yuan,Y.				China: Haikou		2017-12-30
	Bacillus oceanisediminis 2691	NZ_CP015506.1	Bacteria; Firmicutes; Bacilli; Bacillales; Bacillaceae; Cytobacillus	Jeong,H., Kim,H.J. and Lee,D.-W.	Complete genome sequence of Bacillus oceanisediminis strain 2691	Unpublished		South Korea		1999-08-01
	Oceanobacillus bengalensis	RBZO01000001.1	Bacteria; Firmicutes; Bacilli; Bacillales; Bacillaceae; Oceanobacillus	Yongchang,O., Xiang,W. and Wang,G.	Oceanobacillus bengalensis sp. nov., a bacterium isolated from seawater of the Bay of Bengal	Antonie Van Leeuwenhoek 108 (5), 1189-1196 (2015)		Indian Ocean		2015
	Paenibacillus sp. B01	NZ_CP045802.1	Bacteria; Firmicutes; Bacilli; Bacillales; Paenibacillaceae; Paenibacillus	Zhang,T.	Paenibacillus lobus sp. nov., isolated from West Pacific Ocean	Unpublished		China		2017-05-12
	Carnobacterium sp. 17-4	NC_015391.1	Bacteria; Firmicutes; Bacilli; Lactobacillales; Carnobacteriaceae; Carnobacterium	Voget,S., Klippel,B., Daniel,R. and Antranikian,G.	Complete genome sequence of Carnobacterium sp. 17-4	J Bacteriol 193 (13), 3403-3404 (2011)		Norway: Isfjord, Spitsbergen		1999
	Carnobacterium sp. CP1	NZ_CP010796.1	Bacteria; Firmicutes; Bacilli; Lactobacillales; Carnobacteriaceae; Carnobacterium	Chen,J., Yang,J., Zhu,S., Zhang,D. and Xiong,S.	Whole genome Sequence of Carnobacterium sp. strain CP1 Isolated from Amanda bay, East Antarctic	Unpublished		Antarctica		2011-12
	Planctomycetes bacterium SRT547	NZ_AP019860.1	Bacteria; Planctomycetota	Shiratori,T., Suzuki,S., Kakizawa,Y. and Ishida,K.	Complete genome sequence of Candidatus Uab amorphum	Unpublished		Palau:Pacific Ocean
	Botrimarina colliarenosi	SJPR01000001.1	Bacteria; Planctomycetota; Planctomycetia; Pirellulales; Lacipirellulaceae; Botrimarina	Wiegand,S., Jogler,M., Boedeker,C., Pinto,D., Vollmers,J., Rivas-Marin,E., Kohn,T., Peeters,S.H., Heuer,A., Rast,P., Oberbeckmann,S., Bunk,B., Jeske,O., Meyerdierks,A., Storesund,J.E., Kallscheuer,N., Luecker,S., Lage,O.M., Pohl,T., Merkel,B.J., Hornburger,P., Mueller,R.-W., Bruemmer,F., Labrenz,M., Spormann,A.M., Op Den Camp,H., Overmann,J., Amann,R., Jetten,M.S.M., Mascher,T., Medema,M.H., Devo…	Deep-cultivation of Planctomycetes and their phenomic and genomic characterization uncovers novel biology	Unpublished		Germany: Rostock, Hohe Duene	54.183 N 12.095 E	2014-09-04
	Botrimarina hoheduenensis	SJPH01000001.1	Bacteria; Planctomycetota; Planctomycetia; Pirellulales; Lacipirellulaceae; Botrimarina	Wiegand,S., Jogler,M., Boedeker,C., Pinto,D., Vollmers,J., Rivas-Marin,E., Kohn,T., Peeters,S.H., Heuer,A., Rast,P., Oberbeckmann,S., Bunk,B., Jeske,O., Meyerdierks,A., Storesund,J.E., Kallscheuer,N., Luecker,S., Lage,O.M., Pohl,T., Merkel,B.J., Hornburger,P., Mueller,R.-W., Bruemmer,F., Labrenz,M., Spormann,A.M., Op Den Camp,H., Overmann,J., Amann,R., Jetten,M.S.M., Mascher,T., Medema,M.H., Devo…	Deep-cultivation of Planctomycetes and their phenomic and genomic characterization uncovers novel biology	Unpublished		Germany: Rostock, Hohe Duene	54.183 N 12.095 E	2014-09-04
	Botrimarina mediterranea	NZ_CP036349.1	Bacteria; Planctomycetota; Planctomycetia; Pirellulales; Lacipirellulaceae; Botrimarina	Wiegand,S., Jogler,M., Boedeker,C., Pinto,D., Vollmers,J., Rivas-Marin,E., Kohn,T., Peeters,S.H., Heuer,A., Rast,P., Oberbeckmann,S., Bunk,B., Jeske,O., Meyerdierks,A., Storesund,J.E., Kallscheuer,N., Luecker,S., Lage,O.M., Pohl,T., Merkel,B.J., Hornburger,P., Mueller,R.-W., Bruemmer,F., Labrenz,M., Spormann,A.M., Op den Camp,H., Overmann,J., Amann,R., Jetten,M.S.M., Mascher,T., Medema,M.H., Devo…	Deep-cultivation of Planctomycetes and their phenomic and genomic characterization uncovers novel biology	Unpublished		Spain: Costa Brava	41.663 N 2.910 E	2014-05-12
	Posidoniimonas polymericola	SJPO01000001.1	Bacteria; Planctomycetota; Planctomycetia; Pirellulales; Lacipirellulaceae; Posidoniimonas	Wiegand,S., Jogler,M., Boedeker,C., Pinto,D., Vollmers,J., Rivas-Marin,E., Kohn,T., Peeters,S.H., Heuer,A., Rast,P., Oberbeckmann,S., Bunk,B., Jeske,O., Meyerdierks,A., Storesund,J.E., Kallscheuer,N., Luecker,S., Lage,O.M., Pohl,T., Merkel,B.J., Hornburger,P., Mueller,R.-W., Bruemmer,F., Labrenz,M., Spormann,A.M., Op Den Camp,H., Overmann,J., Amann,R., Jetten,M.S.M., Mascher,T., Medema,M.H., Devo…	Deep-cultivation of Planctomycetes and their phenomic and genomic characterization uncovers novel biology	Unpublished		Germany: Heiligendamm	54.146 N 11.843 E	2014-09-04
	Blastopirellula retiformator	SJPF01000001.1	Bacteria; Planctomycetota; Planctomycetia; Pirellulales; Pirellulaceae; Blastopirellula	Wiegand,S., Jogler,M., Boedeker,C., Pinto,D., Vollmers,J., Rivas-Marin,E., Kohn,T., Peeters,S.H., Heuer,A., Rast,P., Oberbeckmann,S., Bunk,B., Jeske,O., Meyerdierks,A., Storesund,J.E., Kallscheuer,N., Luecker,S., Lage,O.M., Pohl,T., Merkel,B.J., Hornburger,P., Mueller,R.-W., Bruemmer,F., Labrenz,M., Spormann,A.M., Op Den Camp,H., Overmann,J., Amann,R., Jetten,M.S.M., Mascher,T., Medema,M.H., Devo…	Deep-cultivation of Planctomycetes and their phenomic and genomic characterization uncovers novel biology	Unpublished		Italy: Panarea	38.6387 N 15.1068 E	2013-09-10
	Novipirellula galeiformis	SJPT01000001.1	Bacteria; Planctomycetota; Planctomycetia; Pirellulales; Pirellulaceae; Novipirellula	Wiegand,S., Jogler,M., Boedeker,C., Pinto,D., Vollmers,J., Rivas-Marin,E., Kohn,T., Peeters,S.H., Heuer,A., Rast,P., Oberbeckmann,S., Bunk,B., Jeske,O., Meyerdierks,A., Storesund,J.E., Kallscheuer,N., Luecker,S., Lage,O.M., Pohl,T., Merkel,B.J., Hornburger,P., Mueller,R.-W., Bruemmer,F., Labrenz,M., Spormann,A.M., Op Den Camp,H., Overmann,J., Amann,R., Jetten,M.S.M., Mascher,T., Medema,M.H., Devo…	Deep-cultivation of Planctomycetes and their phenomic and genomic characterization uncovers novel biology	Unpublished		Germany: Heiligendamm	54.146 N 11.843 E	2014-09-04
	Stieleria varia	SJPN01000001.1	Bacteria; Planctomycetota; Planctomycetia; Pirellulales; Pirellulaceae; Stieleria	Wiegand,S., Jogler,M., Boedeker,C., Pinto,D., Vollmers,J., Rivas-Marin,E., Kohn,T., Peeters,S.H., Heuer,A., Rast,P., Oberbeckmann,S., Bunk,B., Jeske,O., Meyerdierks,A., Storesund,J.E., Kallscheuer,N., Luecker,S., Lage,O.M., Pohl,T., Merkel,B.J., Hornburger,P., Mueller,R.-W., Bruemmer,F., Labrenz,M., Spormann,A.M., Op Den Camp,H., Overmann,J., Amann,R., Jetten,M.S.M., Mascher,T., Medema,M.H., Devo…	Deep-cultivation of Planctomycetes and their phenomic and genomic characterization uncovers novel biology	Unpublished		Germany: Heiligendamm	54.146 N 11.843 E	2014-09-04
	Acidithiobacillus sp. SH	MXAV01000001.1	Bacteria; Proteobacteria; Acidithiobacillia; Acidithiobacillales; Acidithiobacillaceae; Acidithiobacillus	Sharmin,S., Tokuhisa,M., Kanao,T. and Kamimura,K.	Draft genime sequence of the acidophilic sulfur-oxidizing bacterium Acidithiobacillus sp. SH, isolated from seawater	Unpublished		Japan: Okayama, Seto-Inland Sea	34.29 N 133.44 E	2001-05-01
	alpha proteobacterium IMCC14465	ALYF01000001.1	Bacteria; Proteobacteria; Alphaproteobacteria	Yang,S.J., Kang,I. and Cho,J.C.	Genome Sequence of Strain IMCC14465, Isolated from the East Sea, Belonging to the PS1 Clade of Alphaproteobacteria	J. Bacteriol. 194 (24), 6952-6953 (2012)		South Korea		2010-08-01
	Alphaproteobacteria bacterium HT1-32	WJPL01000001.1	Bacteria; Proteobacteria; Alphaproteobacteria	Oh,J.	Draft genome sequence of Alphaproteobacteria strain HT1-32	Unpublished		South Korea: South Sea		2017-07-01
	Marinicaulis flavus	PJCH01000001.1	Bacteria; Proteobacteria; Alphaproteobacteria; Parvularculales; Parvularculaceae; Marinicaulis	Yu,X.-Y.				China		2016-01-12
	Parvularcula flava	VCJR02000001.1	Bacteria; Proteobacteria; Alphaproteobacteria; Parvularculales; Parvularculaceae; Parvularcula	Abdul Karim,M.H., Lam,M.Q., Chen,S.J., Yahya,A., Shahir,S., Shamsir,M.S. and Chong,C.S.	Genome sequence of Parvularcula flava strain NH6-79	Unpublished		China: South China Sea		2009-06-01
	Parvularcula sp. SM1705	QUQO01000001.1	Bacteria; Proteobacteria; Alphaproteobacteria; Parvularculales; Parvularculaceae; Parvularcula	Sun,L.	Parvularcula sp. SM1705, isolated from surface water of the South Sea China	Unpublished		China: South China Sea		2016-07-07
	Candidatus Pelagibacter sp. FZCC0015	NZ_CP031125.1	Bacteria; Proteobacteria; Alphaproteobacteria; Pelagibacterales; Pelagibacteraceae; Candidatus Pelagibacter; unclassified Candidatus Pelagibacter	Zhao,Y.	Genome sequence of a pelagibacter	Unpublished		China		2017-05-13
	Pseudochrobactrum sp. B5	MOYL01000001.1	Bacteria; Proteobacteria; Alphaproteobacteria; Rhizobiales; Brucellaceae; Pseudochrobactrum	Ge,S.				China: Wenzhou		2011-03-01
	Cucumibacter marinus DSM 18995	AUCR01000001.1	Bacteria; Proteobacteria; Alphaproteobacteria; Rhizobiales; Hyphomicrobiaceae; Cucumibacter	Kyrpides,N., Huntemann,M., Han,J., Chen,A., Mavromatis,K., Markowitz,V., Palaniappan,K., Ivanova,N., Schaumberg,A., Pati,A., Liolios,K., Nordberg,H.P., Cantor,M.N., Hua,S.X. and Woyke,T.
	Devosia indica	PYVZ01000001.1	Bacteria; Proteobacteria; Alphaproteobacteria; Rhizobiales; Hyphomicrobiaceae; Devosia	Chen,J.	Genome sequencing project for genomic taxonomy and phylogenomics of Devosia bacteria	Unpublished		Indian Ocean		2016
	Devosia marina	WQRF01000001.1	Bacteria; Proteobacteria; Alphaproteobacteria; Rhizobiales; Hyphomicrobiaceae; Devosia	Liu,Y.	Devosia maris sp. nov., isolated from the deep seawater	Unpublished		China: South China Sea		2008-10
	Pelagibacterium lentulum	RZMW01000001.1	Bacteria; Proteobacteria; Alphaproteobacteria; Rhizobiales; Hyphomicrobiaceae; Pelagibacterium	Guo,L.-L., Wu,Y.-H., Cheng,H., Sun,C., Meng,F.-X., Wang,C.-S. and Xu,X.-W.	Pelagibacterium oceani 26DY04 sp. nov., isolated from seawater	Unpublished		Indian Ocean
	Chelativorans sp. ZYF759	WVVV01000001.1	Bacteria; Proteobacteria; Alphaproteobacteria; Rhizobiales; Phyllobacteriaceae; Chelativorans; unclassified Chelativorans	Ahmad,W.	Chelativorans ZYF759 sp. nov., a marine bacterium isolated from seawater of the Mariana Trench	Unpublished		Pacific Ocean: Mariana trench		2016-09-01
	Hoeflea sp. IMCC20628	NZ_CP011479.1	Bacteria; Proteobacteria; Alphaproteobacteria; Rhizobiales; Phyllobacteriaceae; Hoeflea	Cho,J.-C., Yang,S.-J. and Kang,I.	Complete genome sequence of IMCC20628 belonging to the Alphaproteobacteria	Unpublished		Antarctica: King George Island	62.22 S 58.78 W	2014-12-30
	Mesorhizobium oceanicum	NZ_CP018171.1	Bacteria; Proteobacteria; Alphaproteobacteria; Rhizobiales; Phyllobacteriaceae; Mesorhizobium	Fu,G.Y., Yu,X.Y., Zhang,C.Y., Zhao,Z., Wu,D., Su,Y., Wang,R.J., Han,S.B., Wu,M. and Sun,C.	Mesorhizobium oceanicum sp. nov., isolated from deep seawater	Int J Syst Evol Microbiol 67 (8), 2739-2745 (2017)		China: South China Sea		2012-08-30
	Nitratireductor indicus C115	AMSI01000001.1	Bacteria; Proteobacteria; Alphaproteobacteria; Rhizobiales; Phyllobacteriaceae; Nitratireductor	Lai,Q., Li,G., Yu,Z. and Shao,Z.	Genome Sequence of Nitratireductor indicus Type Strain C115	J. Bacteriol. 194 (24), 6990 (2012)		Indian Ocean		2006
	Thalassocella blandensis	CABFPG010000001.1	Bacteria; Proteobacteria; Alphaproteobacteria; Rhizobiales; Phyllobacteriaceae; Thalassocella	Rodrigo-Torres,L., Arahal,R.D. and Lucena,T.
	Rhizobium marinum	JMQK01000001.1	Bacteria; Proteobacteria; Alphaproteobacteria; Rhizobiales; Rhizobiaceae; Rhizobium/Agrobacterium group; Rhizobium	Liu,Y., Wang,R. and Zeng,R.	Rhizobium marinus sp. nov., a malachite-green-tolerant bacterium isolated from the sea water	Unpublished		China: South China Sea		2013-06-24
	Glycocaulis profundi	VJOU01000001.1	Bacteria; Proteobacteria; Alphaproteobacteria; Rhodobacterales; Hyphomonadaceae; Glycocaulis	Sun,H.	Glycocaulis profundi sp. nov., a marine bacterium isolated from seawater of the Mariana Trench	Unpublished		Northern Mariana Islands: Mariana Trench		2016-09-01
	Henriciella aquimarina	NCST01000001.1	Bacteria; Proteobacteria; Alphaproteobacteria; Rhodobacterales; Hyphomonadaceae; Henriciella	Wu,Y.-H., Cheng,H., Huo,Y.-Y., Jin,X.-B., Wang,C.-S. and Xu,X.-W.	Henriciella pelagia sp. nov., isolated from seawater	Unpublished		Indian Ocean	24.2822 S 69.7944 E	2005-12-01
	Henriciella barbarensis	QWGB01000001.1	Bacteria; Proteobacteria; Alphaproteobacteria; Rhodobacterales; Hyphomonadaceae; Henriciella	Cheng,H., Wu,Y.-H., Xu,X.-W. and Guo,L.-L.	Henriciella mobilis sp. nov., isolated from seawater	Unpublished
	Henriciella marina DSM 19595	AQXT01000001.1	Bacteria; Proteobacteria; Alphaproteobacteria; Rhodobacterales; Hyphomonadaceae; Henriciella	Kyrpides,N., Huntemann,M., Han,J., Chen,A., Mavromatis,K., Markowitz,V., Palaniappan,K., Ivanova,N., Schaumberg,A., Pati,A., Liolios,K., Nordberg,H.P., Cantor,M.N., Hua,S.X. and Woyke,T.
	Henriciella pelagia	NCSU01000001.1	Bacteria; Proteobacteria; Alphaproteobacteria; Rhodobacterales; Hyphomonadaceae; Henriciella	Wu,Y.-H., Cheng,H., Huo,Y.-Y., Jin,X.-B., Wang,C.-S. and Xu,X.-W.	Henriciella pelagia sp. nov., isolated from seawater	Unpublished		Pacific Ocean: Eastern Pacific Ocean	8.48 N 146.99 E	2013-08-01
	Henriciella sp. JN25	QWFX01000001.1	Bacteria; Proteobacteria; Alphaproteobacteria; Rhodobacterales; Hyphomonadaceae; Henriciella	Cheng,H., Wu,Y.-H., Xu,X.-W. and Guo,L.-L.	Henriciella mobilis sp. nov., isolated from seawater	Unpublished		China: South China Sea	15 N 110.5 E	2015-12-01
	Henriciella sp. M65	QWFZ01000001.1	Bacteria; Proteobacteria; Alphaproteobacteria; Rhodobacterales; Hyphomonadaceae; Henriciella	Cheng,H., Wu,Y.-H., Xu,X.-W. and Guo,L.-L.	Henriciella mobilis sp. nov., isolated from seawater	Unpublished		Pacific Ocean: Western Pacific	20 N 160 E	2014-06-21
	Henriciella sp. M69	QWFY01000001.1	Bacteria; Proteobacteria; Alphaproteobacteria; Rhodobacterales; Hyphomonadaceae; Henriciella	Cheng,H., Wu,Y.-H., Xu,X.-W. and Guo,L.-L.	Henriciella mobilis sp. nov., isolated from seawater	Unpublished		Pacific Ocean: Western Pacific	32 N 160 E	2014-07-01
	Hirschia maritima DSM 19733	ARKC01000001.1	Bacteria; Proteobacteria; Alphaproteobacteria; Rhodobacterales; Hyphomonadaceae; Hirschia	Kyrpides,N., Huntemann,M., Han,J., Chen,A., Mavromatis,K., Markowitz,V., Palaniappan,K., Ivanova,N., Schaumberg,A., Pati,A., Liolios,K., Nordberg,H.P., Cantor,M.N., Hua,S.X. and Woyke,T.
	Hyphomonas atlantica	AWFH01000001.1	Bacteria; Proteobacteria; Alphaproteobacteria; Rhodobacterales; Hyphomonadaceae; Hyphomonas	Li,C., Lai,Q., Li,G., Dong,C., Wang,J., Liao,Y. and Shao,Z.	Hyphomonas beringensis sp. nov. and Hyphomonas chukchiensis sp. nov., isolated from surface seawater of the Bering Sea and Chukchi Sea	Antonie Van Leeuwenhoek 106 (4), 657-665 (2014)		Atlantic Ocean		2012
	Hyphomonas beringensis	AWFF01000001.1	Bacteria; Proteobacteria; Alphaproteobacteria; Rhodobacterales; Hyphomonadaceae; Hyphomonas	Li,C., Lai,Q., Li,G., Dong,C., Wang,J., Liao,Y. and Shao,Z.	Hyphomonas beringensis sp. nov. and Hyphomonas chukchiensis sp. nov., isolated from surface seawater of the Bering Sea and Chukchi Sea	Antonie Van Leeuwenhoek 106 (4), 657-665 (2014)				2011
	Hyphomonas chukchiensis	AWFG01000001.1	Bacteria; Proteobacteria; Alphaproteobacteria; Rhodobacterales; Hyphomonadaceae; Hyphomonas	Li,C., Lai,Q., Li,G., Dong,C., Wang,J., Liao,Y. and Shao,Z.	Hyphomonas beringensis sp. nov. and Hyphomonas chukchiensis sp. nov., isolated from surface seawater of the Bering Sea and Chukchi Sea	Antonie Van Leeuwenhoek 106 (4), 657-665 (2014)		Arctic Ocean		2011
	Hyphomonas sp. GM-8P	AWFE01000001.1	Bacteria; Proteobacteria; Alphaproteobacteria; Rhodobacterales; Hyphomonadaceae; Hyphomonas	Lai,Q. and Shao,Z.	Hyphomonas sp. GM-8P Genome Sequencing	Unpublished		China		2009
	Hyphomonas sp. L-53-1-40	AWFI01000001.1	Bacteria; Proteobacteria; Alphaproteobacteria; Rhodobacterales; Hyphomonadaceae; Hyphomonas	Lai,Q. and Shao,Z.	Hyphomonas sp. L-53-1-40 Genome Sequencing	Unpublished		China		2008
	Marinicauda pacifica	SRXV01000001.1	Bacteria; Proteobacteria; Alphaproteobacteria; Rhodobacterales; Hyphomonadaceae; Marinicauda	Zhang,X.Y., Li,G.W., Wang,C.S., Zhang,Y.J., Xu,X.W., Li,H., Liu,A., Liu,C., Xie,B.B., Qin,Q.L., Xu,Z., Chen,X.L., Zhou,B.C. and Zhang,Y.Z.	Marinicauda pacifica gen. nov., sp. nov., a prosthecate alphaproteobacterium of the family Hyphomonadaceae isolated from deep seawater	Int. J. Syst. Evol. Microbiol. 63 (Pt 6), 2248-2253 (2013)		China		2009-08
	Ponticaulis koreensis DSM 19734	ATVJ01000001.1	Bacteria; Proteobacteria; Alphaproteobacteria; Rhodobacterales; Hyphomonadaceae; Ponticaulis	Kyrpides,N., Huntemann,M., Han,J., Chen,A., Mavromatis,K., Markowitz,V., Palaniappan,K., Ivanova,N., Schaumberg,A., Pati,A., Liolios,K., Nordberg,H.P., Cantor,M.N., Hua,S.X. and Woyke,T.
	Robiginitomaculum antarcticum DSM 21748	AQOY01000001.1	Bacteria; Proteobacteria; Alphaproteobacteria; Rhodobacterales; Hyphomonadaceae; Robiginitomaculum	Klenk,H.-P., Brambilla,E., Pukall,R., Huntemann,M., Wei,C.-L., Han,J., Detter,J.C., Han,C., Tapia,R., Chen,A., Kyrpides,N., Mavromatis,K., Markowitz,V., Szeto,E., Ivanova,N., Mikhailova,N., Ovchinnikova,G., Pagani,I., Pati,A., Goodwin,L., Nordberg,H.P., Cantor,M.N., Hua,S.X., Woyke,T. and Eisen,J.	Improved High-Quality Draft of Robiginitomaculum antarcticum DSM	Unpublished
	Rhodobacteraceae bacterium FSX-11	QFVT01000001.1	Bacteria; Proteobacteria; Alphaproteobacteria; Rhodobacterales; Rhodobacteraceae	Hetharua,B.H., Min,D., Liao,H. and Tian,Y.	Oceanovita maritima gen. nov., sp. nov., a marine bacterium in the family Rhodobacteraceae isolated from surface seawater of Lundu port Xiamen, China	Unpublished		China	24.27 N 118.04 E	2017-09
	Rhodobacteraceae bacterium HIMB11	AVDB01000001.1	Bacteria; Proteobacteria; Alphaproteobacteria; Rhodobacterales; Rhodobacteraceae	Durham,B.P., DeLong,E.F. and Rappe,M.S.	Draft genome sequence of marine alphaproteobacterial strain HIMB11, the first cultivated representative of a unique lineage within the Roseobacter clade possessing a remarkably small genome	Unpublished		USA: Kaneohe Bay, Oahu, HI	21.44 N 157.78 W	2005-05-18
	Rhodobacteraceae bacterium KN286	WUWG01000001.1	Bacteria; Proteobacteria; Alphaproteobacteria; Rhodobacterales; Rhodobacteraceae	Wang,Q.	Strain KN286 was isolated from seawater, which was collected from Caroline Seamount in the tropical western Pacific	Unpublished		Pacific Ocean: Caroline Seamount		2017-08-20
	Shimia sp. WX04	VCDK01000001.1	Bacteria; Proteobacteria; Alphaproteobacteria; Rhodobacterales; Rhodobacteraceae	Liu,Y. and Zheng,Q.	Genome Sequence of Shimia sp. wx04	Unpublished		China: South Sea		2016-06-30
	Actibacterium mucosum KCTC 23349	JFKE01000001.1	Bacteria; Proteobacteria; Alphaproteobacteria; Rhodobacterales; Rhodobacteraceae; Actibacterium	Arahal,D.R., Shao,Z., Lai,Q. and Pujalte,M.J.	Draft Genome Sequence of Actibacterium mucosum KCTC 23349, a Marine Alphaproteobacterium with Complex Ionic Requirements Isolated from Mediterranean Seawater at Malvarrosa Beach, Valencia, Spain	Genome Announc 2 (3), e00486-14 (2014)		Spain: Mediterranean, Malvarrosa Beach,		2008
	Actibacterium ureilyticum	NSBT01000001.1	Bacteria; Proteobacteria; Alphaproteobacteria; Rhodobacterales; Rhodobacteraceae; Actibacterium	Guo,L.-L., Wu,Y.-H., Xu,X.-W., Huang,C.-J., Xu,Y.-Y., Cheng,H., Wang,C.-S., Wu,M. and Xu,X.-W.	Actibacterium pelagium sp. nov., an esterase prodrucing bacterium, and emended description of the genus Actibacterium	Int. J. Syst. Evol. Microbiol. (2017) In press		China: South China Sea	21.60 N 118.19 E
	Ahrensia marina	JXMU01000001.1	Bacteria; Proteobacteria; Alphaproteobacteria; Rhodobacterales; Rhodobacteraceae; Ahrensia	Liu,J.	Ahrensia donghaiensis sp. nov., a novel dimethylsulphoniopropionate-cleavage bacterium isolated from seawater and emended descriptions of the genus Ahrensia and Ahrensia kielensis	Unpublished		China: the East China Sea	28.44 N 122.35 E	2013-11-23
	Aliiroseovarius marinus	SAIT01000001.1	Bacteria; Proteobacteria; Alphaproteobacteria; Rhodobacterales; Rhodobacteraceae; Aliiroseovarius	Wang,Y.	A novel species of Aliiroseovarius	Unpublished		China: Rizhao		2017-10-02
	Aliiroseovarius pelagivivens	OMOI01000001.1	Bacteria; Proteobacteria; Alphaproteobacteria; Rhodobacterales; Rhodobacteraceae; Aliiroseovarius	Rodrigo-Torres,L., Arahal,R.D. and Lucena,T.
	Aliishimia ponticola	SRKY01000001.1	Bacteria; Proteobacteria; Alphaproteobacteria; Rhodobacterales; Rhodobacteraceae; Aliishimia	Kim,Y.-O. and Yoon,J.-H.	Shimia ponticola sp. nov., isolated from seawater	Unpublished		South Korea: Jeju island		2017
	Celeribacter marinus	NZ_CP012023.1	Bacteria; Proteobacteria; Alphaproteobacteria; Rhodobacterales; Rhodobacteraceae; Celeribacter	Oh,H.-M., Yang,J.-A., Cho,J.-C. and Kang,I.				South Korea		2014-12-22
	Celeribacter sp. HF31	JAATOT010000001.1	Bacteria; Proteobacteria; Alphaproteobacteria; Rhodobacterales; Rhodobacteraceae; Celeribacter; unclassified Celeribacter	Fu,H. and Moran,M.A.	Bacterial isolates of synthetic phycosphere	Unpublished		USA: GA, Athens		2017-11
	Chachezhania antarctica	QZEX01000001.1	Bacteria; Proteobacteria; Alphaproteobacteria; Rhodobacterales; Rhodobacteraceae; Chachezhania	Yuan,X. and Zhang,X.	Chachezhania antarctica gen. nov., sp. nov., a new member of the family Rhodobacteraceae isolated from Antarctica seawater	Unpublished		Antarctica: the Great Wall Station		2017-01-31
	Epibacterium mobile	LNWU01000001.1	Bacteria; Proteobacteria; Alphaproteobacteria; Rhodobacterales; Rhodobacteraceae; Epibacterium	Sonnenschein,E. and Gram,L.	Global occurrence and heterogeneity of the Roseobacter-clade species Ruegeria mobilis	ISME J (2016) In press		Atlantic Ocean: Gulf of Guinea	4.30457 N 1.86013 W	2006-10-01
	Epibacterium mobile	LNWJ01000001.1	Bacteria; Proteobacteria; Alphaproteobacteria; Rhodobacterales; Rhodobacteraceae; Epibacterium	Sonnenschein,E. and Gram,L.	Global occurrence and heterogeneity of the Roseobacter-clade species Ruegeria mobilis	ISME J (2016) In press		Chile: Pacific Ocean	53.9386 S 71.379 W	2007-02-02
	Epibacterium mobile	LNWV01000001.1	Bacteria; Proteobacteria; Alphaproteobacteria; Rhodobacterales; Rhodobacteraceae; Epibacterium	Sonnenschein,E. and Gram,L.	Global occurrence and heterogeneity of the Roseobacter-clade species Ruegeria mobilis	ISME J (2016) In press		Atlantic Ocean: Gulf of Guinea	4.74133 N 0.33057 W	2006-10-02
	Epibacterium mobile	LNXH01000001.1	Bacteria; Proteobacteria; Alphaproteobacteria; Rhodobacterales; Rhodobacteraceae; Epibacterium	Sonnenschein,E. and Gram,L.	Global occurrence and heterogeneity of the Roseobacter-clade species Ruegeria mobilis	ISME J (2016) In press		Tasman Sea: Pacific Ocean	42.572 S 149.6668 E	2006-12-06
	Epibacterium mobile	LNXA01000001.1	Bacteria; Proteobacteria; Alphaproteobacteria; Rhodobacterales; Rhodobacteraceae; Epibacterium	Sonnenschein,E. and Gram,L.	Global occurrence and heterogeneity of the Roseobacter-clade species Ruegeria mobilis	ISME J (2016) In press		Atlantic Ocean	4.93202 S 4.483083 E	2006-10-07
	Epibacterium mobile	LNWK01000001.1	Bacteria; Proteobacteria; Alphaproteobacteria; Rhodobacterales; Rhodobacteraceae; Epibacterium	Sonnenschein,E. and Gram,L.	Global occurrence and heterogeneity of the Roseobacter-clade species Ruegeria mobilis	ISME J (2016) In press		Pacific Ocean	29.2856 S 71.883 W	2007-02-12
	Epibacterium mobile	LNXK01000001.1	Bacteria; Proteobacteria; Alphaproteobacteria; Rhodobacterales; Rhodobacteraceae; Epibacterium	Sonnenschein,E. and Gram,L.	Global occurrence and heterogeneity of the Roseobacter-clade species Ruegeria mobilis	ISME J (2016) In press		Pacific Ocean	29.2856 S 71.883 W	2007-02-12
	Epibacterium mobile	LNXL01000001.1	Bacteria; Proteobacteria; Alphaproteobacteria; Rhodobacterales; Rhodobacteraceae; Epibacterium	Sonnenschein,E. and Gram,L.	Global occurrence and heterogeneity of the Roseobacter-clade species Ruegeria mobilis	ISME J (2016) In press		Pacific Ocean	29.2856 S 71.883 W	2007-02-12
	Epibacterium mobile	LNWR01000001.1	Bacteria; Proteobacteria; Alphaproteobacteria; Rhodobacterales; Rhodobacteraceae; Epibacterium	Sonnenschein,E. and Gram,L.	Global occurrence and heterogeneity of the Roseobacter-clade species Ruegeria mobilis	ISME J (2016) In press		Atlantic Ocean	27.6162 S 15.13242 E	2006-10-13
	Epibacterium mobile	LNWS01000001.1	Bacteria; Proteobacteria; Alphaproteobacteria; Rhodobacterales; Rhodobacteraceae; Epibacterium	Sonnenschein,E. and Gram,L.	Global occurrence and heterogeneity of the Roseobacter-clade species Ruegeria mobilis	ISME J (2016) In press		Atlantic Ocean	27.6162 S 15.13242 E	2006-10-13
	Epibacterium mobile	LNXB01000001.1	Bacteria; Proteobacteria; Alphaproteobacteria; Rhodobacterales; Rhodobacteraceae; Epibacterium	Sonnenschein,E. and Gram,L.	Global occurrence and heterogeneity of the Roseobacter-clade species Ruegeria mobilis	ISME J (2016) In press		Atlantic Ocean	27.6162 S 15.13242 E	2006-10-13
	Epibacterium mobile	LNXR01000001.1	Bacteria; Proteobacteria; Alphaproteobacteria; Rhodobacterales; Rhodobacteraceae; Epibacterium	Sonnenschein,E. and Gram,L.	Global occurrence and heterogeneity of the Roseobacter-clade species Ruegeria mobilis	ISME J (2016) In press		Atlantic Ocean	27.6162 S 15.13242 E	2006-10-13
	Epibacterium mobile	LNWI01000001.1	Bacteria; Proteobacteria; Alphaproteobacteria; Rhodobacterales; Rhodobacteraceae; Epibacterium	Sonnenschein,E. and Gram,L.	Global occurrence and heterogeneity of the Roseobacter-clade species Ruegeria mobilis	ISME J (2016) In press		Pacific Ocean	55.6357 S 167.539 W	2007-01-14
	Epibacterium mobile	LNXG01000001.1	Bacteria; Proteobacteria; Alphaproteobacteria; Rhodobacterales; Rhodobacteraceae; Epibacterium	Sonnenschein,E. and Gram,L.	Global occurrence and heterogeneity of the Roseobacter-clade species Ruegeria mobilis	ISME J (2016) In press		Indian Ocean	16.0227 S 119.3226 E	2006-11-15
	Epibacterium mobile	LNWB01000001.1	Bacteria; Proteobacteria; Alphaproteobacteria; Rhodobacterales; Rhodobacteraceae; Epibacterium	Sonnenschein,E. and Gram,L.	Global occurrence and heterogeneity of the Roseobacter-clade species Ruegeria mobilis	ISME J (2016) In press		Indian Ocean	16.2553 S 119.6364 E	2006-11-15
	Epibacterium mobile	LNWC01000001.1	Bacteria; Proteobacteria; Alphaproteobacteria; Rhodobacterales; Rhodobacteraceae; Epibacterium	Sonnenschein,E. and Gram,L.	Global occurrence and heterogeneity of the Roseobacter-clade species Ruegeria mobilis	ISME J (2016) In press		Pacific Ocean	13.3145 S 156.9585 E	2006-12-19
	Epibacterium mobile	LNWD01000001.1	Bacteria; Proteobacteria; Alphaproteobacteria; Rhodobacterales; Rhodobacteraceae; Epibacterium	Sonnenschein,E. and Gram,L.	Global occurrence and heterogeneity of the Roseobacter-clade species Ruegeria mobilis	ISME J (2016) In press		Pacific Ocean	10.7024 S 157.4818 E	2006-12-20
	Epibacterium mobile	LNXQ01000001.1	Bacteria; Proteobacteria; Alphaproteobacteria; Rhodobacterales; Rhodobacteraceae; Epibacterium	Sonnenschein,E. and Gram,L.	Global occurrence and heterogeneity of the Roseobacter-clade species Ruegeria mobilis	ISME J (2016) In press		Pacific Ocean	14.2369 S 76.6021 W	2007-02-20
	Epibacterium mobile	LNXP01000001.1	Bacteria; Proteobacteria; Alphaproteobacteria; Rhodobacterales; Rhodobacteraceae; Epibacterium	Sonnenschein,E. and Gram,L.	Global occurrence and heterogeneity of the Roseobacter-clade species Ruegeria mobilis	ISME J (2016) In press		Atlantic Ocean	53.4902 N 23.3306 W	2007-04-21
	Epibacterium mobile	LNXI01000001.1	Bacteria; Proteobacteria; Alphaproteobacteria; Rhodobacterales; Rhodobacteraceae; Epibacterium	Sonnenschein,E. and Gram,L.	Global occurrence and heterogeneity of the Roseobacter-clade species Ruegeria mobilis	ISME J (2016) In press		Pacific Ocean	10.1787 S 157.5939 E	2006-12-21
	Epibacterium mobile	LNWM01000001.1	Bacteria; Proteobacteria; Alphaproteobacteria; Rhodobacterales; Rhodobacteraceae; Epibacterium	Sonnenschein,E. and Gram,L.	Global occurrence and heterogeneity of the Roseobacter-clade species Ruegeria mobilis	ISME J (2016) In press		Pacific Ocean	13.8718 S 76.8039 W	2007-02-22
	Epibacterium mobile	LNWN01000001.1	Bacteria; Proteobacteria; Alphaproteobacteria; Rhodobacterales; Rhodobacteraceae; Epibacterium	Sonnenschein,E. and Gram,L.	Global occurrence and heterogeneity of the Roseobacter-clade species Ruegeria mobilis	ISME J (2016) In press		Pacific Ocean	13.8718 S 76.8039 W	2007-02-22
	Epibacterium mobile	LNXM01000001.1	Bacteria; Proteobacteria; Alphaproteobacteria; Rhodobacterales; Rhodobacteraceae; Epibacterium	Sonnenschein,E. and Gram,L.	Global occurrence and heterogeneity of the Roseobacter-clade species Ruegeria mobilis	ISME J (2016) In press		Pacific Ocean	13.8718 S 76.8039 W	2007-02-22
	Epibacterium mobile	LNXN01000001.1	Bacteria; Proteobacteria; Alphaproteobacteria; Rhodobacterales; Rhodobacteraceae; Epibacterium	Sonnenschein,E. and Gram,L.	Global occurrence and heterogeneity of the Roseobacter-clade species Ruegeria mobilis	ISME J (2016) In press		Pacific Ocean	13.8718 S 76.8039 W	2007-02-22
	Epibacterium mobile	LNWE01000001.1	Bacteria; Proteobacteria; Alphaproteobacteria; Rhodobacterales; Rhodobacteraceae; Epibacterium	Sonnenschein,E. and Gram,L.	Global occurrence and heterogeneity of the Roseobacter-clade species Ruegeria mobilis	ISME J (2016) In press		Solomon Islands: Pacific Ocean	7.42095 S 155.6029 E	2006-12-25
	Epibacterium mobile	LNWF01000001.1	Bacteria; Proteobacteria; Alphaproteobacteria; Rhodobacterales; Rhodobacteraceae; Epibacterium	Sonnenschein,E. and Gram,L.	Global occurrence and heterogeneity of the Roseobacter-clade species Ruegeria mobilis	ISME J (2016) In press		Solomon Islands: Pacific Ocean	7.42095 S 155.6029 E	2006-12-25
	Epibacterium mobile	LNXJ01000001.1	Bacteria; Proteobacteria; Alphaproteobacteria; Rhodobacterales; Rhodobacteraceae; Epibacterium	Sonnenschein,E. and Gram,L.	Global occurrence and heterogeneity of the Roseobacter-clade species Ruegeria mobilis	ISME J (2016) In press		Solomon Islands: Pacific Ocean	7.42095 S 155.6029 E	2006-12-25
	Epibacterium mobile	LNWO01000001.1	Bacteria; Proteobacteria; Alphaproteobacteria; Rhodobacterales; Rhodobacteraceae; Epibacterium	Sonnenschein,E. and Gram,L.	Global occurrence and heterogeneity of the Roseobacter-clade species Ruegeria mobilis	ISME J (2016) In press		Pacific Ocean	13.818 S 76.7648 W	2007-02-25
	Epibacterium mobile	LNWT01000001.1	Bacteria; Proteobacteria; Alphaproteobacteria; Rhodobacterales; Rhodobacteraceae; Epibacterium	Sonnenschein,E. and Gram,L.	Global occurrence and heterogeneity of the Roseobacter-clade species Ruegeria mobilis	ISME J (2016) In press		Atlantic Ocean	12.2059 N 21.0234 W	2006-09-26
	Epibacterium mobile	LNWG01000001.1	Bacteria; Proteobacteria; Alphaproteobacteria; Rhodobacterales; Rhodobacteraceae; Epibacterium	Sonnenschein,E. and Gram,L.	Global occurrence and heterogeneity of the Roseobacter-clade species Ruegeria mobilis	ISME J (2016) In press		Solomon Islands: Pacific Ocean	7.8244 S 156.0689 E	2006-12-28
	Epibacterium mobile	LNWP01000001.1	Bacteria; Proteobacteria; Alphaproteobacteria; Rhodobacterales; Rhodobacteraceae; Epibacterium	Sonnenschein,E. and Gram,L.	Global occurrence and heterogeneity of the Roseobacter-clade species Ruegeria mobilis	ISME J (2016) In press		Pacific Ocean	9.49725 S 79.6658 W	2007-02-28
	Epibacterium mobile	LNXO01000001.1	Bacteria; Proteobacteria; Alphaproteobacteria; Rhodobacterales; Rhodobacteraceae; Epibacterium	Sonnenschein,E. and Gram,L.	Global occurrence and heterogeneity of the Roseobacter-clade species Ruegeria mobilis	ISME J (2016) In press		Pacific Ocean	9.49725 S 79.6658 W	2007-02-28
	Epibacterium mobile	LNWL01000001.1	Bacteria; Proteobacteria; Alphaproteobacteria; Rhodobacterales; Rhodobacteraceae; Epibacterium	Sonnenschein,E. and Gram,L.	Global occurrence and heterogeneity of the Roseobacter-clade species Ruegeria mobilis	ISME J (2016) In press		Southern Ocean: Drake Passage	58.8024 S 60.8996 W	2007-01-30
	Epibacterium mobile	LNWQ01000001.1	Bacteria; Proteobacteria; Alphaproteobacteria; Rhodobacterales; Rhodobacteraceae; Epibacterium	Sonnenschein,E. and Gram,L.	Global occurrence and heterogeneity of the Roseobacter-clade species Ruegeria mobilis	ISME J (2016) In press		Atlantic Ocean	22.0442 N 64.0048 W	2007-03-30
	Epibacterium mobile	LNXD01000001.1	Bacteria; Proteobacteria; Alphaproteobacteria; Rhodobacterales; Rhodobacteraceae; Epibacterium	Sonnenschein,E. and Gram,L.	Global occurrence and heterogeneity of the Roseobacter-clade species Ruegeria mobilis	ISME J (2016) In press		Indian Ocean	31.4061 S 91.17758 E	2006-10-30
	Epibacterium mobile	LNWZ01000001.1	Bacteria; Proteobacteria; Alphaproteobacteria; Rhodobacterales; Rhodobacteraceae; Epibacterium	Sonnenschein,E. and Gram,L.	Global occurrence and heterogeneity of the Roseobacter-clade species Ruegeria mobilis	ISME J (2016) In press		Bermuda: Sargasso sea, Atlantic Ocean
	Epibacterium mobile F1926	NZ_CP015230.1	Bacteria; Proteobacteria; Alphaproteobacteria; Rhodobacterales; Rhodobacteraceae; Epibacterium	Sonnenschein,E.C., Nielsen,K.F., D'Alvise,P., Porsby,C.H., Melchiorsen,J., Heilmann,J., Kalatzis,P.G., Lopez-Perez,M., Bunk,B., Spoer,C., Middelboe,M. and Gram,L.	Global occurrence and heterogeneity of the Roseobacter-clade species Ruegeria mobilis	ISME J (2016) In press		Indian Ocean	31.4061 S 91.17758 E	2006-10-30
	Epibacterium sp. SM1979	WIBF01000001.1	Bacteria; Proteobacteria; Alphaproteobacteria; Rhodobacterales; Rhodobacteraceae; Epibacterium; unclassified Epibacterium	Zhang,X. and Li,N.	Epibacterium sp. nov., isolated from seawater	Unpublished		China		2018
	Flavimaricola marinus	FXZK01000001.1	Bacteria; Proteobacteria; Alphaproteobacteria; Rhodobacterales; Rhodobacteraceae; Flavimaricola	Rodrigo-Torres,L., Arahal,R.D. and Lucena,T.
	Jannaschia aquimarina	JYFE01000001.1	Bacteria; Proteobacteria; Alphaproteobacteria; Rhodobacterales; Rhodobacteraceae; Jannaschia	Voget,S., Diaz Valerio,S.M., von Hoyningen-Huene,A.J., Nattramilarasu,P.K., Vollheyde,K., Xiao,S. and Daniel,R.	Genome Sequence of Jannaschia aquimarina GSW-M26, a Member of the Roseobacter Clade	Genome Announc 3 (2) (2015)		South Korea: Southern Coast
	Labrenzia sp. OB1	JSEP01000001.1	Bacteria; Proteobacteria; Alphaproteobacteria; Rhodobacterales; Rhodobacteraceae; Labrenzia	Paerl,R.W., Allen,E., Palenik,B. and Azam,F.	Marine bacterioplankton release vitamin B1 sources	Unpublished		USA: La Jolla, CA	32.8667137 N 117.2558702 W	2012-06-01
	Labrenzia sp. 5N	JAAZTM010000001.1	Bacteria; Proteobacteria; Alphaproteobacteria; Rhodobacterales; Rhodobacteraceae; Labrenzia; unclassified Labrenzia	Burd,E. and Wyman,M.	Draft genome sequence of Labrenzia sp. 5N isolated from the suboxic waters of the Arabian Sea	Unpublished		Oman: Gulf of Oman	24.19 N 58.17 E	2001
	Leisingera methylohalidivorans DSM 14336	NC_023135.1	Bacteria; Proteobacteria; Alphaproteobacteria; Rhodobacterales; Rhodobacteraceae; Leisingera	Klenk,H.-P., Huntemann,M., Han,J., Chen,A., Kyrpides,N., Mavromatis,K., Markowitz,V., Palaniappan,K., Ivanova,N., Schaumberg,A., Pati,A., Liolios,K., Nordberg,H.P., Cantor,M.N., Hua,S.X. and Woyke,T.				USA	38.90 N 77.03 W
	Loktanella sp. 3ANDIMAR09	LJAK01000001.1	Bacteria; Proteobacteria; Alphaproteobacteria; Rhodobacterales; Rhodobacteraceae; Loktanella	Mas-Llado,M., Nogales,B. and Bosch,R.	Draft genome sequence of Loktanella sp. 3ANDIMAR09	Unpublished		Spain: Andratx Harbor, Mallorca Island, Balearic	39.5447 N 2.3872 E	2009-03-01
	Loktanella sp. 5RATIMAR09	LJAL01000001.1	Bacteria; Proteobacteria; Alphaproteobacteria; Rhodobacterales; Rhodobacteraceae; Loktanella	Mas-Llado,M., Nogales,B. and Bosch,R.	Draft genome sequence of Loktanella sp. 5RATIMAR09	Unpublished		Spain: Cala Ratjada Harbor, Mallorca Island,	39.711 N 3.463 E	2009-03-01
	Maliponia aquimaris	FXYF01000001.1	Bacteria; Proteobacteria; Alphaproteobacteria; Rhodobacterales; Rhodobacteraceae; Maliponia	Rodrigo-Torres,L., Arahal,R.D. and Lucena,T.
	Marivita geojedonensis	JFKC01000001.1	Bacteria; Proteobacteria; Alphaproteobacteria; Rhodobacterales; Rhodobacteraceae; Marivita	Lai,Q. and Shao,Z.	The draft genome sequence of Marivita geojedonensis KCTC 23882	Unpublished		South Korea: the southern coast in Korea		2011
	Monaibacterium sp. ALG8	NZ_CP049811.1	Bacteria; Proteobacteria; Alphaproteobacteria; Rhodobacterales; Rhodobacteraceae; Monaibacterium; unclassified Monaibacterium	Sun,C.	Complete genome sequence of Monaibacterium sp. ALG8 with diverse plasmids	Unpublished		China: zhoushan	30.02 N 122.34 E	2018-09-01
	Nioella nitratireducens	MNBW01000001.1	Bacteria; Proteobacteria; Alphaproteobacteria; Rhodobacterales; Rhodobacteraceae; Nioella	Liu,Y., Du,J., Lai,Q. and Shao,Z.	Nioella sediminis sp. nov., isolated from the surface sediment of the Jiulong River in China	Unpublished		Portugal: Azores, Espalamaca		2010-09
	Oceanibium sediminis	QGNX01000001.1	Bacteria; Proteobacteria; Alphaproteobacteria; Rhodobacterales; Rhodobacteraceae; Oceanibium	Chang,Y.	Oceanibium sediminis gen. nov., sp. nov., isolated from marine sediment	Unpublished		China: Weihai		2016-09-01
	Oceaniglobus indicus	NMZM01000001.1	Bacteria; Proteobacteria; Alphaproteobacteria; Rhodobacterales; Rhodobacteraceae; Oceaniglobus	Li,J., Huang,Z., Lai,Q., Liu,X., Wang,G. and Shao,Z.	Oceaniglobus indicus gen. nov., sp. nov., a member of the family Rhodobacteraceae isolated from surface seawater	Int. J. Syst. Evol. Microbiol. (2017) In press		Indian Ocean	10.62 S 97.47 E	2015-12-23
	Oceaniovalibus guishaninsula JLT2003	AMGO01000001.1	Bacteria; Proteobacteria; Alphaproteobacteria; Rhodobacterales; Rhodobacteraceae; Oceaniovalibus	Tang,K., Liu,K. and Jiao,N.	Draft Genome Sequence of Oceaniovalibus guishaninsula JLT2003T	J. Bacteriol. 194 (23), 6683 (2012)		Taiwan: Guishan Island		2010-08-01
	Pacificibacter marinus	FWFW01000001.1	Bacteria; Proteobacteria; Alphaproteobacteria; Rhodobacterales; Rhodobacteraceae; Pacificibacter	Rodrigo-Torres,L., Arahal,R.D. and Lucena,T.
	Palleronia rufa	JQEY01000001.1	Bacteria; Proteobacteria; Alphaproteobacteria; Rhodobacterales; Rhodobacteraceae; Palleronia	Doberva,M., Sanchez-Ferandin,S., Ferandin,Y., Intertaglia,L., Joux,F., Lebaron,P. and Lami,R.	Genome Sequence of Maribius sp. Strain MOLA 401, a Marine Roseobacter with a Quorum-Sensing Cell-Dependent Physiology	Genome Announc 2 (5) (2014)		France: New Caledonia Lagoon		2004-12-03
	Paracoccus indicus	PYWA01000001.1	Bacteria; Proteobacteria; Alphaproteobacteria; Rhodobacterales; Rhodobacteraceae; Paracoccus	Chen,J.	Genome sequencing project for genomic taxonomy and phylogenomics of Paracoccus bacteria	Unpublished		Indian Ocean		2016
	Paracoccus sp. 12-3	JAAOHY010000001.1	Bacteria; Proteobacteria; Alphaproteobacteria; Rhodobacterales; Rhodobacteraceae; Paracoccus	Lyu,L.				China		2018-05
	Paracoccus sp. TK008	VOPL01000001.1	Bacteria; Proteobacteria; Alphaproteobacteria; Rhodobacterales; Rhodobacteraceae; Paracoccus	Ye,J.				Taiwan		2018-08-11
	Paraoceanicella profunda	NZ_CP040818.1	Bacteria; Proteobacteria; Alphaproteobacteria; Rhodobacterales; Rhodobacteraceae; Paraoceanicella	Cao,J.	Genome sequence of Rhodobacteraceae bacterium D4M1	Unpublished		Pacific Ocean: Mariana Trench		2016-12-01
	Parasedimentitalea marina	NZ_CP033219.1	Bacteria; Proteobacteria; Alphaproteobacteria; Rhodobacterales; Rhodobacteraceae; Parasedimentitalea	Ding,W., Liu,P., Xu,Y., Fang,J. and Cao,J.	Polyphasic taxonomic analysis of Parasedimentitalea marina gen. nov., sp. nov., a psychrotolerant bacterium isolated from deep sea water of the New Britain Trench	FEMS Microbiol Lett 366 (22) (2019)		Pacific Ocean: New Britain Trench	7.0 N 149.8 E	2016-07
	Pelagibaca abyssi	NZ_CP015093.1	Bacteria; Proteobacteria; Alphaproteobacteria; Rhodobacterales; Rhodobacteraceae; Pelagibaca	Tang,K.	Deep-sea bacteria in the southern Pacific	Unpublished		Pacific Ocean		2012-12-10
	Pelagicola sp. DSW4-44	VAUA01000001.1	Bacteria; Proteobacteria; Alphaproteobacteria; Rhodobacterales; Rhodobacteraceae; Pelagicola	Oh,J.	Draft genome sequence of Pelagicola sp. DSW4-44	Unpublished		South Korea: East Sea
	Pelagicola sp. LXJ1103	QFAR01000001.1	Bacteria; Proteobacteria; Alphaproteobacteria; Rhodobacterales; Rhodobacteraceae; Pelagicola	Lin,X.	Draft Genome Sequence of Type Strain LXJ1103, Belonging to Rhodobacteraceae	Unpublished		China: Xiamen	24.56 N 118.17 E	2016-03-30
	Pelagovum pacificum	VFFF01000001.1	Bacteria; Proteobacteria; Alphaproteobacteria; Rhodobacterales; Rhodobacteraceae; Pelagovum	Ren,X.	Genome of new Rhodobacteraceae sp. SM1903	Unpublished		Pacific Ocean		2017-02-01
	Phaeobacter inhibens	NZ_CP019307.1	Bacteria; Proteobacteria; Alphaproteobacteria; Rhodobacterales; Rhodobacteraceae; Phaeobacter	Kim,J.H. and Chi,W.-J.				South Korea: East sea, Dokdo	37.24 N 131.87 E	2015-06
	Phaeobacter sp. 11ANDIMAR09	LIKT01000001.1	Bacteria; Proteobacteria; Alphaproteobacteria; Rhodobacterales; Rhodobacteraceae; Phaeobacter	Mas-Llado,M., Nogales,B. and Bosch,R.	Draft genome sequence of Phaeobacter sp. 11ANDIMAR09	Unpublished		Spain: Andratx Harbor, Mallorca Island, Balearic	39.5447 N 2.3872 E	2009-03-01
	Phaeobacter sp. JL2872	QEOS01000001.1	Bacteria; Proteobacteria; Alphaproteobacteria; Rhodobacterales; Rhodobacteraceae; Phaeobacter	Lin,X.	Draft Genome Sequence of Phaeobacter gallaeciensis Strain JL2872, Isolated from the Seawater of the South China Sea	Unpublished		China: South China Sea		2012-04-04
	Planktotalea arctica	MUHR01000001.1	Bacteria; Proteobacteria; Alphaproteobacteria; Rhodobacterales; Rhodobacteraceae; Planktotalea	Baek,K.	Draft genome seqeunce of planktotalea strain IMCC9565	Unpublished		Svalbard: Norway	78.9714 N 11.7774 E	2006-07-29
	Planktotalea sp. M26A2M	JAAOIE010000001.1	Bacteria; Proteobacteria; Alphaproteobacteria; Rhodobacterales; Rhodobacteraceae; Planktotalea; unclassified Planktotalea	Ko,S., Le,V.V., Ahn,C.-Y. and Oh,H.-M.	Bacterial whole genome sequence for Planktotalea spp. M26A2M M5A1m	Unpublished		South Korea		2017-03-01
	Pontivivens insulae	OMKW01000001.1	Bacteria; Proteobacteria; Alphaproteobacteria; Rhodobacterales; Rhodobacteraceae; Pontivivens	Rodrigo-Torres,L., Arahal,R.D. and Lucena,T.
	Pseudooceanicola antarcticus	PGTD01000001.1	Bacteria; Proteobacteria; Alphaproteobacteria; Rhodobacterales; Rhodobacteraceae; Pseudooceanicola	Huang,M.-M., Guo,L.-L., Wu,Y.-H., Lai,Q.-L., Shao,Z.-Z., Wang,C.-S., Wu,M. and Xu,X.-W.	Pseudooceanicola lipolyticus sp. nov., a marine alphaproteobacterium, reclassification of Oceanicola flagellatus as Pseudooceanicola flagellatus comb. nov. and emended description of the genus Pseudooceanicola	Int. J. Syst. Evol. Microbiol. (2018) In press		Antarctica: Antarctic Ocean	68.012 S 70.515 E	2009-02-01
	Pseudooceanicola lipolyticus	PGTB01000001.1	Bacteria; Proteobacteria; Alphaproteobacteria; Rhodobacterales; Rhodobacteraceae; Pseudooceanicola	Huang,M.-M., Guo,L.-L., Wu,Y.-H., Lai,Q.-L., Shao,Z.-Z., Wang,C.-S., Wu,M. and Xu,X.-W.	Pseudooceanicola lipolyticus sp. nov., a marine alphaproteobacterium, reclassification of Oceanicola flagellatus as Pseudooceanicola flagellatus comb. nov. and emended description of the genus Pseudooceanicola	Int. J. Syst. Evol. Microbiol. (2018) In press		Philippines: Philippine Sea		2015-12-01
	Pseudooceanicola marinus	PGTC01000001.1	Bacteria; Proteobacteria; Alphaproteobacteria; Rhodobacterales; Rhodobacteraceae; Pseudooceanicola	Huang,M.-M., Guo,L.-L., Wu,Y.-H., Lai,Q.-L., Shao,Z.-Z., Wang,C.-S., Wu,M. and Xu,X.-W.	Pseudooceanicola lipolyticus sp. nov., a marine alphaproteobacterium, reclassification of Oceanicola flagellatus as Pseudooceanicola flagellatus comb. nov. and emended description of the genus Pseudooceanicola	Int. J. Syst. Evol. Microbiol. (2018) In press		Taiwan: Off the Eluanbi coast, southern Taiwan
	Pseudorhodobacter ferrugineus DSM 5888	ATVN01000001.1	Bacteria; Proteobacteria; Alphaproteobacteria; Rhodobacterales; Rhodobacteraceae; Pseudorhodobacter	Kyrpides,N., Huntemann,M., Han,J., Chen,A., Mavromatis,K., Markowitz,V., Palaniappan,K., Ivanova,N., Schaumberg,A., Pati,A., Liolios,K., Nordberg,H.P., Cantor,M.N., Hua,S.X. and Woyke,T.
	Pseudorhodobacter sp. E13	RPEN01000001.1	Bacteria; Proteobacteria; Alphaproteobacteria; Rhodobacterales; Rhodobacteraceae; Pseudorhodobacter	Lee,H. and Kim,S.	Pseudorhodobacter sp. isolated from seawater	Unpublished		South Korea: Gunsan		2018-01-04
	Pseudoruegeria aquimaris	FWFQ01000001.1	Bacteria; Proteobacteria; Alphaproteobacteria; Rhodobacterales; Rhodobacteraceae; Pseudoruegeria	Rodrigo-Torres,L., Arahal,R.D. and Lucena,T.
	Pseudoruegeria sp. M32A2M	VNKR01000001.1	Bacteria; Proteobacteria; Alphaproteobacteria; Rhodobacterales; Rhodobacteraceae; Pseudoruegeria; unclassified Pseudoruegeria	Cho,S.H., Lee,E., Ko,S.R., Jin,S., Song,Y., Ahn,C.Y., Oh,H.M., Cho,B.K. and Cho,S.	Elucidation of the biosynthetic pathway of vitamin B groups and potential secondary metabolite gene clusters via genome analysis of a marine bacterium Pseudoruegeria sp. M32A2M	J. Microbiol. Biotechnol. (2020) In press		South Korea: Geoje	34.73 N 128.56 E	2017
	Puniceibacterium sp. IMCC21224	LDPY01000001.1	Bacteria; Proteobacteria; Alphaproteobacteria; Rhodobacterales; Rhodobacteraceae; Puniceibacterium	Cho,J.-C., Yang,S.-J. and Kang,I.	Complete genome sequence of IMCC21224 belonging to the Alphaproteobacteria	Unpublished		Antarctica: King George Island	62.22 S 58.78 W	2014-12-30
	Rhodophyticola sp. DY48A3-103	JABJVX010000001.1	Bacteria; Proteobacteria; Alphaproteobacteria; Rhodobacterales; Rhodobacteraceae; Rhodophyticola	Sun,C.	Alterinioella nitratireducens gen. nov., sp. nov., a novel member of the family Rhodobacteraceae, a marine bacterium isolated from the Pacific Ocean	Unpublished		Pacific Ocean	23.23 N 162.30 E	2019
	Roseibacterium sp. KMU-115	JAAZQQ010000001.1	Bacteria; Proteobacteria; Alphaproteobacteria; Rhodobacterales; Rhodobacteraceae; Roseibacterium; unclassified Roseibacterium	Yoon,J.				South Korea: Gangwod-do		2017-10
	Roseivivax halodurans JCM 10272	JALZ01000001.1	Bacteria; Proteobacteria; Alphaproteobacteria; Rhodobacterales; Rhodobacteraceae; Roseivivax	Li,G., Lai,Q., Liu,X., Sun,F. and Shao,Z.	Roseivivax atlanticus sp. nov., isolated from surface seawater of the Atlantic Ocean	Antonie Van Leeuwenhoek 105 (5), 863-869 (2014)
	Roseivivax isoporae LMG 25204	JAME01000001.1	Bacteria; Proteobacteria; Alphaproteobacteria; Rhodobacterales; Rhodobacteraceae; Roseivivax	Li,G., Lai,Q., Liu,X., Sun,F. and Shao,Z.	Roseivivax atlanticus sp. nov., isolated from surface seawater of the Atlantic Ocean	Antonie Van Leeuwenhoek 105 (5), 863-869 (2014)
	Roseobacter ponti	NZ_CP048788.1	Bacteria; Proteobacteria; Alphaproteobacteria; Rhodobacterales; Rhodobacteraceae; Roseobacter	Hollensteiner,J., Schneider,D., Poehlein,A. and Daniel,R.	Genome sequence of Roseobacter ponti	Unpublished		South Korea		2015-01-01
	Roseobacter sp. AI77	BLIV01000001.1	Bacteria; Proteobacteria; Alphaproteobacteria; Rhodobacterales; Rhodobacteraceae; Roseobacter	Muramatsu,S., Takabe,Y., Mori,K., Takaichi,S. and Hanada,S.	Roseobacter cerasinus sp. nov., isolated from seawater around aquaculture	Unpublished		Japan:Ehime, Ainan, Uwa sea	32.56 N 132.30 E	2017-07-12
	Roseobacter sp. GAI101	ABXS01000001.1	Bacteria; Proteobacteria; Alphaproteobacteria; Rhodobacterales; Rhodobacteraceae; Roseobacter	Edwards,R., Ferriera,S., Johnson,J., Kravitz,S., Beeson,K., Sutton,G., Rogers,Y.-H., Friedman,R., Frazier,M. and Venter,J.C.
	Roseobacter sp. GAI101	NZ_DS999213.1	Bacteria; Proteobacteria; Alphaproteobacteria; Rhodobacterales; Rhodobacteraceae; Roseobacter	Edwards,R., Ferriera,S., Johnson,J., Kravitz,S., Beeson,K., Sutton,G., Rogers,Y.-H., Friedman,R., Frazier,M. and Venter,J.C.
	Roseovarius albus	FWFX01000001.1	Bacteria; Proteobacteria; Alphaproteobacteria; Rhodobacterales; Rhodobacteraceae; Roseovarius	Rodrigo-Torres,L., Arahal,R.D. and Lucena,T.
	Roseovarius atlanticus	LAXJ01000001.1	Bacteria; Proteobacteria; Alphaproteobacteria; Rhodobacterales; Rhodobacteraceae; Roseovarius	Li,G., Lai,Q., Shao,Z. and Yan,P.	The draft genome sequence of Roseovarius sp.R12b	Unpublished		Atlantic Ocean		2012-08
	Roseovarius halotolerans	FWFU01000001.1	Bacteria; Proteobacteria; Alphaproteobacteria; Rhodobacterales; Rhodobacteraceae; Roseovarius	Rodrigo-Torres,L., Arahal,R.D. and Lucena,T.
	Ruegeria litorea R37	FWFO01000001.1	Bacteria; Proteobacteria; Alphaproteobacteria; Rhodobacterales; Rhodobacteraceae; Ruegeria	Rodrigo-Torres,L., Arahal,R.D. and Lucena,T.
	Ruegeria mediterranea M17	ONZG01000001.1	Bacteria; Proteobacteria; Alphaproteobacteria; Rhodobacterales; Rhodobacteraceae; Ruegeria	Rodrigo-Torres,L., Arahal,R.D. and Lucena,T.
	Ruegeria sp. 6PALISEP08	LGXZ01000001.1	Bacteria; Proteobacteria; Alphaproteobacteria; Rhodobacterales; Rhodobacteraceae; Ruegeria	Mas-Llado,M., Nogales,B. and Bosch,R.	Draft genome sequence of Ruegeria sp. 6PALISEP08	Unpublished		Spain: Palma de Mallorca harbor, Mallorca	39.567 N 2.642 E	2008-09-01
	Sulfitobacter donghicola DSW-25 = KCTC 12864 = JCM 14565	JAMC01000001.1	Bacteria; Proteobacteria; Alphaproteobacteria; Rhodobacterales; Rhodobacteraceae; Sulfitobacter	Lai,Q. and Hong,Z.	Sulfitobacter donghicola JCM 14565 Genome Sequencing	Unpublished				2007-08-01
	Sulfitobacter donghicola DSW-25 = KCTC 12864 = JCM 14565	JASF01000001.1	Bacteria; Proteobacteria; Alphaproteobacteria; Rhodobacterales; Rhodobacteraceae; Sulfitobacter	Kwak,M.-J. and Kim,J.F.
	Sulfitobacter geojensis	JASE01000001.1	Bacteria; Proteobacteria; Alphaproteobacteria; Rhodobacterales; Rhodobacteraceae; Sulfitobacter	Kim,J.F. and Kwak,M.-J.	Sulfitobacter geojensis sp. nov., Sulfitobacter noctilucae sp. nov., and Sulfitobacter noctilucicola sp. nov., isolated from costal seawater	Unpublished		South Korea: Geoje Island		2012-05-01
	Sulfitobacter guttiformis KCTC 32187	JASG01000001.1	Bacteria; Proteobacteria; Alphaproteobacteria; Rhodobacterales; Rhodobacteraceae; Sulfitobacter	Kwak,M.-J. and Kim,J.F.
	Sulfitobacter indolifex	MVIQ01000001.1	Bacteria; Proteobacteria; Alphaproteobacteria; Rhodobacterales; Rhodobacteraceae; Sulfitobacter	Song,J.	Draft genome of Oceanibulbus sp. SAORIC-263	Unpublished		Pacific Ocean	32.00 N 145.00 E	2011-07-16
	Sulfitobacter mediterraneus KCTC 32188	JASH01000001.1	Bacteria; Proteobacteria; Alphaproteobacteria; Rhodobacterales; Rhodobacteraceae; Sulfitobacter	Kwak,M.-J. and Kim,J.F.
	Sulfitobacter noctilucae	JASC01000001.1	Bacteria; Proteobacteria; Alphaproteobacteria; Rhodobacterales; Rhodobacteraceae; Sulfitobacter	Kwak,M.J., Lee,J.S., Lee,K.C., Kim,K.K., Eom,M.K., Kim,B.K. and Kim,J.F.	Sulfitobacter geojensis sp. nov., Sulfitobacter noctilucae sp. nov., and Sulfitobacter noctilucicola sp. nov., isolated from coastal seawater	Int. J. Syst. Evol. Microbiol. 64 (PT 11), 3760-3767 (2014)		South Korea: Geoje Island		2012-05-01
	Sulfitobacter noctilucicola	JASD01000001.1	Bacteria; Proteobacteria; Alphaproteobacteria; Rhodobacterales; Rhodobacteraceae; Sulfitobacter	Kwak,M.J., Lee,J.S., Lee,K.C., Kim,K.K., Eom,M.K., Kim,B.K. and Kim,J.F.	Sulfitobacter geojensis sp. nov., Sulfitobacter noctilucae sp. nov., and Sulfitobacter noctilucicola sp. nov., isolated from coastal seawater	Int. J. Syst. Evol. Microbiol. 64 (PT 11), 3760-3767 (2014)		South Korea: Geoje Island		2012-05-01
	Sulfitobacter sp. BSw21498	NZ_CP040753.1	Bacteria; Proteobacteria; Alphaproteobacteria; Rhodobacterales; Rhodobacteraceae; Sulfitobacter	Zeng,Y.-X.	Complete genome of Sulfitobacter sp. BSw21498 isolated from seawater of Arctic Kongsfjorden	Unpublished		Norway: Svalbard, Kongsfjorden	78.90 N 12.30 E	2007-07-22
	Tateyamaria omphalii	NZ_CP019312.1	Bacteria; Proteobacteria; Alphaproteobacteria; Rhodobacterales; Rhodobacteraceae; Tateyamaria	Kim,J.H. and Chi,W.-J.	Complete genome of Tateyamaria omphalii DOK1-4 isolated from seawater in Dokdo	Unpublished		South Korea: East Sea, Dokdo	37.24 N 131.87 E	2015-06-01
	Tateyamaria sp. syn59	VCBA01000001.1	Bacteria; Proteobacteria; Alphaproteobacteria; Rhodobacterales; Rhodobacteraceae; Tateyamaria	Liu,Y. and Zheng,Q.	Genome Sequence of Tateyamaria sp. syn59	Unpublished		China: Sansha		2016-04
	Thalassobacter stenotrophicus	QEOR01000001.1	Bacteria; Proteobacteria; Alphaproteobacteria; Rhodobacterales; Rhodobacteraceae; Thalassobacter	Lin,X.	Draft Genome Sequence of Thalassobacter stenotrophicus Strain LXJ116	Unpublished		China: Xiamen	24.56 N 118.17 E	2016-03-30
	Thalassococcus profundi	QPMK01000001.1	Bacteria; Proteobacteria; Alphaproteobacteria; Rhodobacterales; Rhodobacteraceae; Thalassococcus	Yu,M.	Thalassococcus profundi sp. nov., a marine bacterium isolated from deep seawater of Okinawa Trough	Unpublished		Pacific Ocean: Okinawa Trough		2016-06
	Thioclava dalianensis	JHEH01000001.1	Bacteria; Proteobacteria; Alphaproteobacteria; Rhodobacterales; Rhodobacteraceae; Thioclava	Lai,Q. and Shao,Z.	The draft genome sequence of Thioclava dalianensis DLFJ1-1	Unpublished		China: Dalian Peninsula		2012
	Thioclava indica	AUNB01000001.1	Bacteria; Proteobacteria; Alphaproteobacteria; Rhodobacterales; Rhodobacteraceae; Thioclava	Liu,Y., Lai,Q., Du,J., Xu,H., Jiang,L. and Shao,Z.	Thioclava indica sp. nov., isolated from surface seawater of the Indian Ocean	Antonie Van Leeuwenhoek 107 (1), 297-304 (2015)				2011-01-01
	Thioclava marina	MPZS01000001.1	Bacteria; Proteobacteria; Alphaproteobacteria; Rhodobacterales; Rhodobacteraceae; Thioclava	Liu,Y. and Shao,Z.	A multilocus sequence analysis scheme for characterization of bacteria in the genus Thioclava	Unpublished		China: The Yellow Sea		2006-09
	Thioclava nitratireducens	NZ_CP019437.1	Bacteria; Proteobacteria; Alphaproteobacteria; Rhodobacterales; Rhodobacteraceae; Thioclava	Liu,Y., Lai,Q. and Shao,Z.	The complete genome sequence of a sulfur-oxidizing marine bacterium Thioclava sp. 25B10_4T	Unpublished				2010-07
	Thioclava sp. DLFJ4-1	MPZT01000001.1	Bacteria; Proteobacteria; Alphaproteobacteria; Rhodobacterales; Rhodobacteraceae; Thioclava	Liu,Y. and Shao,Z.	A multilocus sequence analysis scheme for characterization of bacteria in the genus Thioclava	Unpublished		China: The Dalian Bay		2010-08
	Thioclava sp. DLFJ5-1	MPZU01000001.1	Bacteria; Proteobacteria; Alphaproteobacteria; Rhodobacterales; Rhodobacteraceae; Thioclava	Liu,Y. and Shao,Z.	A multilocus sequence analysis scheme for characterization of bacteria in the genus Thioclava	Unpublished		China: The Dalian Bay		2010-08
	Thioclava sp. IC9	NBNX01000001.1	Bacteria; Proteobacteria; Alphaproteobacteria; Rhodobacterales; Rhodobacteraceae; Thioclava	Yang,L. and Shao,Z.	A multilocus sequence analysis scheme for characterization of bacteria in the genus Thioclava	Unpublished		China: the Yellow Sea		2006-09-01
	Thioclava sp. L04-15	MPZW01000001.1	Bacteria; Proteobacteria; Alphaproteobacteria; Rhodobacterales; Rhodobacteraceae; Thioclava	Liu,Y. and Shao,Z.	A multilocus sequence analysis scheme for characterization of bacteria in the genus Thioclava	Unpublished				2011-07
	Tritonibacter horizontis	LPUY01000001.1	Bacteria; Proteobacteria; Alphaproteobacteria; Rhodobacterales; Rhodobacteraceae; Tritonibacter	Poehlein,A., Giebel,H.A., Voget,S. and Brinkhoff,T.	Genome sequence of the marine Rhodobacteraceae strain O3.65, Candidatus Tritonibacter horizontis	Unpublished
	Tropicibacter phthalicicus	FXXP01000001.1	Bacteria; Proteobacteria; Alphaproteobacteria; Rhodobacterales; Rhodobacteraceae; Tropicibacter	Rodrigo-Torres,L., Arahal,R.D. and Lucena,T.
	Youngimonas vesicularis	SSMD01000001.1	Bacteria; Proteobacteria; Alphaproteobacteria; Rhodobacterales; Rhodobacteraceae; Youngimonas	Hameed,A.	Draft genome sequence of Youngimonas vesicularis	Unpublished		Taiwan		2012-09-05
	Rhodobacteraceae bacterium Water-Bin34	FZLS01000001.1	Bacteria; Proteobacteria; Alphaproteobacteria; Rhodospirillales; Rhodospirillaceae	Karimi,E.
	Rhodospirillaceae bacterium KN72	JABBNT010000001.1	Bacteria; Proteobacteria; Alphaproteobacteria; Rhodospirillales; Rhodospirillaceae	Zhang,D.-C.	Rhodospirillaceae bacterium KN72 isolated from deep sea	Unpublished				2017-08-10
	Oceanibaculum nanhaiense	MPOB01000001.1	Bacteria; Proteobacteria; Alphaproteobacteria; Rhodospirillales; Rhodospirillaceae; Oceanibaculum	Du,Y., Lai,Q. and Shao,Z.	The draft genome sequence of Oceanibaculum sp. L54-1-50	Unpublished		China		2006-10
	Pelagibius litoralis	JAAQPH010000001.1	Bacteria; Proteobacteria; Alphaproteobacteria; Rhodospirillales; Rhodospirillaceae; Pelagibius	Wang,G.	Genome of Pelagibius litoralis DSM 21314T	Unpublished				2005-02-01
	Thalassospira australica	JRJE01000001.1	Bacteria; Proteobacteria; Alphaproteobacteria; Rhodospirillales; Rhodospirillaceae; Thalassospira	Lopez-Perez,M., Rodriguez-Valera,F., Webb,H.K., Crawford,R.J. and Ivanova,E.P.	Draft Genome Sequence of Thalassospira australica NP3b2T	Unpublished		Australia		2013-01-01
	Thalassospira indica	NZ_CP031555.1	Bacteria; Proteobacteria; Alphaproteobacteria; Rhodospirillales; Rhodospirillaceae; Thalassospira	Liu,Y.	Complete genome sequence of type strain Thalassospira indica MCCC Ocean	Unpublished		Indian Ocean		2005-12
	Thalassospira lohafexi	NXGX01000001.1	Bacteria; Proteobacteria; Alphaproteobacteria; Rhodospirillales; Rhodospirillaceae; Thalassospira	Dong,C., Lai,Q. and Shao,Z.	Biodiversity and function of Thalassospira species in the particle-attached aromatic-hydrocarbon-degrading consortia from the surface seawater of the China South Sea	Unpublished		Antarctica: Southern Ocean surrounding	47.80 S 15.28 W	2009-06-01
	Thalassospira marina	NZ_CP024199.1	Bacteria; Proteobacteria; Alphaproteobacteria; Rhodospirillales; Rhodospirillaceae; Thalassospira	Dong,C., Liu,R. and Shao,Z.	Biodiversity and function of Thalassospira species in the particle-attached aromatic-hydrocarbon-degrading consortia from the surface seawater of the China South Sea	Unpublished		China: the China South Sea	21.30261944 N 117.7109306 E	2016-10-25
	Thalassospira marina	NWTK01000001.1	Bacteria; Proteobacteria; Alphaproteobacteria; Rhodospirillales; Rhodospirillaceae; Thalassospira	Dong,C., Liu,R. and Shao,Z.	Biodiversity and function of Thalassospira species in the particle-attached aromatic-hydrocarbon-degrading consortia from the surface seawater of the South China Sea	Unpublished		Pacific Ocean: South China Sea	21.3304 N 119.3564 E	2016-10-23
	Thalassospira profundimaris	JPWF01000001.1	Bacteria; Proteobacteria; Alphaproteobacteria; Rhodospirillales; Rhodospirillaceae; Thalassospira	Lai,Q. and Shao,Z.	Draft genome sequence of Thalassospira profundimaris 35	Unpublished		Indian Ocean		2006
	Thalassospira profundimaris	JPWI01000001.1	Bacteria; Proteobacteria; Alphaproteobacteria; Rhodospirillales; Rhodospirillaceae; Thalassospira	Lai,Q. and Shao,Z.	Draft genome sequence of Thalassospira profundimaris PR54-5	Unpublished		Indian Ocean		2006
	Thalassospira profundimaris	JPWB01000001.1	Bacteria; Proteobacteria; Alphaproteobacteria; Rhodospirillales; Rhodospirillaceae; Thalassospira	Lai,Q. and Shao,Z.	Draft genome sequence of Thalassospira profundimaris R8-17	Unpublished		Indian Ocean		2006
	Thalassospira profundimaris	JPWH01000001.1	Bacteria; Proteobacteria; Alphaproteobacteria; Rhodospirillales; Rhodospirillaceae; Thalassospira	Lai,Q. and Shao,Z.	Draft genome sequence of Thalassospira profundimaris S25-3-2	Unpublished		Indian Ocean		2006
	Thalassospira sp. MCCC 1A02803	JAMA01000001.1	Bacteria; Proteobacteria; Alphaproteobacteria; Rhodospirillales; Rhodospirillaceae; Thalassospira	Lai,Q. and Shao,Z.	Thalassospira sp. MCCC 1A02803 Genome Sequencing	Unpublished		China: Yellow Sea		2006-09-01
	Thalassospira sp. MCCC 1A03138	JFJY01000001.1	Bacteria; Proteobacteria; Alphaproteobacteria; Rhodospirillales; Rhodospirillaceae; Thalassospira	Lai,Q. and Shao,Z.	The draft genome sequence of Thalassospira sp. MCCC 1A03138	Unpublished		Indian Ocean		2007
	Thalassospira sp. MIT1004	MCAO01000001.1	Bacteria; Proteobacteria; Alphaproteobacteria; Rhodospirillales; Rhodospirillaceae; Thalassospira	Biller,S.	Membrane vesicles in seawater: heterogeneous DNA content and implications for viral abundance estimates	Unpublished			38.98 N 49.73000000000002 W	1990
	Thalassospira xiamenensis	JPWG01000001.1	Bacteria; Proteobacteria; Alphaproteobacteria; Rhodospirillales; Rhodospirillaceae; Thalassospira	Lai,Q. and Shao,Z.	Draft genome sequence of Thalassospira xiamenensis S27-11	Unpublished		Indian Ocean		2006
	Altererythrobacter marensis	NZ_CP011805.1	Bacteria; Proteobacteria; Alphaproteobacteria; Sphingomonadales; Erythrobacteraceae; Altererythrobacter	Kim,K.M.				South Korea: Mara Island, Jeju	33.69 N 126.119 E	2007
	Altererythrobacter marensis	LMVG01000001.1	Bacteria; Proteobacteria; Alphaproteobacteria; Sphingomonadales; Erythrobacteraceae; Altererythrobacter	Cheng,H., Wu,Y.H., Huo,Y.Y., Wang,C.S. and Xu,X.W.	Draft Genome Sequence of Altererythrobacter marensis DSM 21428T, Isolated from Seawater	Genome Announc 4 (1), e01607-15 (2016)		South Korea: Jeju, Mara Island	33.1 N 126.18299999999999 E	2007-04-01
	Altererythrobacter namhicola	NZ_CP016545.1	Bacteria; Proteobacteria; Alphaproteobacteria; Sphingomonadales; Erythrobacteraceae; Altererythrobacter	Cheng,H., Wu,Y.-H., Jian,S.-L., Huo,Y.-Y., Wang,C.-S. and Xu,X.-W.	Complete genome sequence of Altererythrobacter namhicola JCM	Unpublished		South Korea: southern coast, Gwangyang Bay	34.85 N 127.78 E	2008-07-01
	Altererythrobacter sp. FM1	RHHA01000001.1	Bacteria; Proteobacteria; Alphaproteobacteria; Sphingomonadales; Erythrobacteraceae; Altererythrobacter	Min,D., Hetharua,B., Liao,H. and Tian,Y.	Altererythrobacter sp. FM1	Unpublished		China		2017-02
	Alteripontixanthobacter maritimus	QBKA01000001.1	Bacteria; Proteobacteria; Alphaproteobacteria; Sphingomonadales; Erythrobacteraceae; Alteripontixanthobacter	Kang,H., Kim,H. and Joh,K.	Altererythrobacter sp. HME9302 genome sequencing and assembly	Unpublished		South Korea: Shinan		2013-07-01
	Croceicoccus pelagius	LYWY01000001.1	Bacteria; Proteobacteria; Alphaproteobacteria; Sphingomonadales; Erythrobacteraceae; Croceicoccus	Wu,Y.-H., Li,G.-Y., Jian,S.-L., Cheng,H., Huo,Y.-Y., Wang,C.-S., Shao,Z.-Z. and Xu,X.-W.	Croceicoccus pelagius sp. nov. and Croceicoccus mobilis sp. nov., isolated from marine environments	Unpublished		Atlantic Ocean	24.16 S 5.48 E	2005-11-01
	Croceicoccus ponticola	RXOL01000001.1	Bacteria; Proteobacteria; Alphaproteobacteria; Sphingomonadales; Erythrobacteraceae; Croceicoccus	Yoon,J.-H.	Croceicoccus ponticola sp. nov., a lipolytic bacterium isolated from seawater	Unpublished		South Korea		2016-10-13
	Croceicoccus sp. H4	LRSE01000001.1	Bacteria; Proteobacteria; Alphaproteobacteria; Sphingomonadales; Erythrobacteraceae; Croceicoccus	Li,J., Hu,A., Lv,M. and Yu,C.	Draft genome sequence of the BPA-degrading strain Croceicoccus sp. H4, isolated from the seawater of Xiamen Bay	Unpublished		China: Xiamen seawaters	24.42 N 118.10 E	2011-05-01
	Erythrobacter gangjinensis	LBHC01000001.1	Bacteria; Proteobacteria; Alphaproteobacteria; Sphingomonadales; Erythrobacteraceae; Erythrobacter	Zhuang,L., Liu,Y., Wang,L., Wang,W. and Shao,Z.	Erythrobacter atlanticus sp. nov., a bacterium from ocean sediment able to degrade polycyclic aromatic hydrocarbons	Int. J. Syst. Evol. Microbiol. 65 (10), 3714-3719 (2015)		South Korea		2012
	Erythrobacter gangjinensis	NZ_CP018097.1	Bacteria; Proteobacteria; Alphaproteobacteria; Sphingomonadales; Erythrobacteraceae; Erythrobacter	Xu,L., Wu,Y.-H., Cheng,H., Zhou,Y.-G., Wu,M., Cheng,L. and Xu,X.-W.	Complete genome sequence of two-chromosomal Erythrobacter gangjinensis CGMCC 1.15024T, isolated from seawater	Unpublished		South Korea:Gangjin Bay	34.45 N 126.78 E
	Erythrobacter marinus	LBHU01000001.1	Bacteria; Proteobacteria; Alphaproteobacteria; Sphingomonadales; Erythrobacteraceae; Erythrobacter	Zhuang,L., Liu,Y., Wang,L., Wang,W. and Shao,Z.	Erythrobacter atlanticus sp. nov., a bacterium from ocean sediment able to degrade polycyclic aromatic hydrocarbons	Int. J. Syst. Evol. Microbiol. 65 (10), 3714-3719 (2015)		South Korea		2012
	Erythrobacter marinus	LDCP01000001.1	Bacteria; Proteobacteria; Alphaproteobacteria; Sphingomonadales; Erythrobacteraceae; Erythrobacter	Cheng,H., Wu,Y.-H., Huo,Y.-Y. and Xu,X.-W.	Draft Genome Sequence of the Marine Bacteria Erythrobacter marinus, Isolated from Seawater	Unpublished		South Korea: Yellow Sea		2012
	Erythrobacter sp. AP23	LNBY01000001.1	Bacteria; Proteobacteria; Alphaproteobacteria; Sphingomonadales; Erythrobacteraceae; Erythrobacter	Lin,W. and Zheng,Q.	Draft genome sequence of Erythrobacter sp. AP23	Unpublished				2015-04-10
	Erythrobacter sp. SAORIC-644	POYF01000001.1	Bacteria; Proteobacteria; Alphaproteobacteria; Sphingomonadales; Erythrobacteraceae; Erythrobacter	Song,J. and Kogure,K.	Erythrobacter sp. SAORIC-644 genome sequencing	Unpublished		Japan		2012-04-30
	Sphingosinithalassobacter portus	QFZL01000001.1	Bacteria; Proteobacteria; Alphaproteobacteria; Sphingomonadales; Sphingomonadaceae; Sphingosinithalassobacter	Hetharua,B., Min,D., Liao,H., Guo,W., Lin,X., Xu,H. and Tian,Y.	Sphingosinithalassobacter portus gen. nov., sp. nov., a novel member of the family Sphingomonadaceae isolated from surface seawater	Int. J. Syst. Evol. Microbiol. 69 (9), 2834-2840 (2019)		China	24.27 N 118.04 E	2017-09
	Betaproteobacteria bacterium MOLA814	AYMW01000001.1	Bacteria; Proteobacteria; Betaproteobacteria	Courties,A., Riedel,T., Jarek,M., Intertaglia,L., Lebaron,P. and Suzuki,M.T.	Genome Sequence of Strain MOLA814, a Proteorhodopsin-Containing Representative of the Betaproteobacteria Common in the Ocean	Genome Announc 1 (6), e01062-13 (2013)		Canada		2009-08-01
	Achromobacter sp. HZ01	LWKV01000001.1	Bacteria; Proteobacteria; Betaproteobacteria; Burkholderiales; Alcaligenaceae; Achromobacter	Hong,Y., Xu,X., Yuan,J., Peng,J. and Wang,J.	Draft Genome Sequence of Achromobacter sp. HZ01	Unpublished		China: Huizhou	22 N 114 E	2012-07
	Pusillimonas caeni	PDUW01000001.1	Bacteria; Proteobacteria; Betaproteobacteria; Burkholderiales; Alcaligenaceae; Pusillimonas	Li,J., Liu,X., Huang,J. and Shao,Z.	Pusillimonas indicus sp. nov., a member of the family Alcaligenaceae isolated from surface seawater	Unpublished		South Korea: Daejeon		2017-07-05
	Pusillimonas maritima	NQYH01000001.1	Bacteria; Proteobacteria; Betaproteobacteria; Burkholderiales; Alcaligenaceae; Pusillimonas	Li,J.	Pusillimonas indicus sp. nov., a member of the family Alcaligenaceae isolated from surface seawater	Unpublished		China: South China Sea		2008-02-15
	Pusillimonas maritima	NQOU01000001.1	Bacteria; Proteobacteria; Betaproteobacteria; Burkholderiales; Alcaligenaceae; Pusillimonas	Li,J.	Pusillimonas indicus sp. nov., a member of the family Alcaligenaceae isolated from surface seawater	Unpublished		Indian Ocean	30.47 S 62.55 E	2016-01-05
	Pusillimonas noertemannii	PDUX01000001.1	Bacteria; Proteobacteria; Betaproteobacteria; Burkholderiales; Alcaligenaceae; Pusillimonas	Li,J., Liu,X., Huang,J. and Shao,Z.	Pusillimonas indicus sp. nov., a member of the family Alcaligenaceae isolated from surface seawater	Unpublished		Germany: River Elbe		2016-11-05
	Verticiella sediminum	VLTJ01000001.1	Bacteria; Proteobacteria; Betaproteobacteria; Burkholderiales; Alcaligenaceae; Verticiella	Xu,L., Huang,X.-X. and Sun,J.-Q.	Qingshengfaniella alkalisoli gen. nov., sp. nov., isolated from saline soil	Unpublished		China		2015
	Limnobacter sp. SAORIC-580	NZ_CP053084.1	Bacteria; Proteobacteria; Betaproteobacteria; Burkholderiales; Burkholderiaceae; Limnobacter; unclassified Limnobacter	Song,J. and Cho,J.-C.	Compete genome of Limnobacter sp. SAORIC-580	Unpublished		Pacific Ocean	32.00 N 145.00 E	2011-07-01
	Polaromonas vacuolata	NZ_CP051461.1	Bacteria; Proteobacteria; Betaproteobacteria; Burkholderiales; Comamonadaceae; Polaromonas	Hwang,K. and Kim,K.M.	Complete genome of a Psychrophilic, Marine, Gas Vacuolate Bacterium Polaromonas vacuolata KCTC 22033T	Unpublished		Antarctica: Anvers Island	64.55 S 63.58 W	1986-12-08
	Methylophilales bacterium MBRSF5	NZ_CP011001.1	Bacteria; Proteobacteria; Betaproteobacteria; Nitrosomonadales	Jimenez-Infante,F., Ngugi,D.K., Vinu,M., Alam,I., Kamau,A., Bajic,V.B. and Stingl,U.	Comparative analysis of the OM43 clade including a novel species from Red Sea uncovers genomic and metabolic diversity among marine methylotrophs	Unpublished		Saudi Arabia	21.06630 N 38.47965 E	2011-03-02
	Methylophilales bacterium MBRSG12	NZ_CP011003.1	Bacteria; Proteobacteria; Betaproteobacteria; Nitrosomonadales	Jimenez-Infante,F., Ngugi,D.K., Vinu,M., Alam,I., Kamau,A., Blom,J., Bajic,V.B. and Stingl,U.	Comparative analysis of the OM43 clade including a novel species from Red Sea uncovers genomic and metabolic diversity among marine methylotrophs	Unpublished		Saudi Arabia	21.06630 N 38.47965 E	2011-03-02
	Methylophilales bacterium MBRS-H7	NZ_CP011002.1	Bacteria; Proteobacteria; Betaproteobacteria; Nitrosomonadales; OM43 clade	Jimenez-Infante,F., Ngugi,D.K., Vinu,M., Alam,I., Kamau,A., Blom,J., Bajic,V.B. and Stingl,U.	Comparative analysis of the OM43 clade including a novel species from Red Sea uncovers genomic and metabolic diversity among marine methylotrophs	Unpublished		Saudi Arabia	21.06630 N 38.47965 E	2011-03-02
	Azoarcus pumilus	NZ_CP025682.1	Bacteria; Proteobacteria; Betaproteobacteria; Rhodocyclales; Zoogloeaceae; Azoarcus	Fu,G.-Y.				China: Sanya		2012-09-01
	Lujinxingia litoralis	QHKO01000001.1	Bacteria; Proteobacteria; Deltaproteobacteria; Bradymonadales; Bradymonadaceae; Lujinxingia	Li,C.-M.	Lujinxingia marina gen. nov. sp. nov., a new facultative anaerobic member of the class Deltaproteobacteria, and proposal of Lujinxingaceae fam. nov	Unpublished		China: Weihai		2015-10
	Persicimonas caeni	NZ_CP041186.1	Bacteria; Proteobacteria; Deltaproteobacteria; Bradymonadales; Bradymonadaceae; Persicimonas	Wang,S.	Persicimonas caeni gen. nov., sp. nov., a predatory bacterium isolated from solar saltern	Unpublished		China: Wendeng	36.2 N 122.0 E	2018-07-01
	Corallococcus macrosporus	NC_015711.1	Bacteria; Proteobacteria; Deltaproteobacteria; Myxococcales; Cystobacterineae; Myxococcaceae; Corallococcus	Li,Z.F., Li,X., Liu,H., Liu,X., Han,K., Wu,Z.H., Hu,W., Li,F.F. and Li,Y.Z.	Genome sequence of the halotolerant marine bacterium Myxococcus fulvus HW-1	J Bacteriol 193 (18), 5015-5016 (2011)		China
	Malaciobacter pacificus	NZ_CP035928.1	Bacteria; Proteobacteria; Epsilonproteobacteria; Campylobacterales; Campylobacteraceae; Arcobacter group; Malaciobacter	Miller,W.G., Yee,E. and Bono,J.L.	Complete genome sequencing of four Arcobacter species reveals a diverse suite of mobile elements	Unpublished		Pacific Ocean		2010
	Pseudoarcobacter acticola	NZ_CP042652.1	Bacteria; Proteobacteria; Epsilonproteobacteria; Campylobacterales; Campylobacteraceae; Arcobacter group; Pseudoarcobacter	Miller,W.	Complete genome sequence of Arcobacter acticola	Unpublished		Pacific Ocean: Sea of Japan		2014
	Sulfurimonas sp. GYSZ_1	NZ_CP043617.1	Bacteria; Proteobacteria; Epsilonproteobacteria; Campylobacterales; Thiovulaceae; Sulfurimonas; unclassified Sulfurimonas	Wang,S., Jiang,L. and Shao,S.	Sulfurimonas gotlandica sp. nov., a chemoautotrophic and psychrotolerant epsilonproteobacterium isolated from a pelagic redoxcline, and an emended description of the genus Sulfurimonas	Unpublished		China: Mountain Guanyin (Fujian)		2018-12
	Aeromonas caviae	MDSD01000001.1	Bacteria; Proteobacteria; Gammaproteobacteria; Aeromonadales; Aeromonadaceae; Aeromonas	Cardozo,F.A., Pessoa,A. and Rivera,I.N.				Brazil: Santos		2006-02-17
	Aeromonas caviae	MDSC01000001.1	Bacteria; Proteobacteria; Gammaproteobacteria; Aeromonadales; Aeromonadaceae; Aeromonas	Cardozo,F.A., Pessoa,A. and Rivera,I.N.				Brazil: Santos		2007-03-27
	Oceanimonas baumannii	NQJF01000001.1	Bacteria; Proteobacteria; Gammaproteobacteria; Aeromonadales; Aeromonadaceae; Oceanimonas	Mcclelland,W.D., Brennan,M.A., Trachtenberg,A.M. and Maclea,K.S.	Draft Genome Sequence of the Marine Bacterium Oceanimonas baumannii ATCC 700832	Unpublished		United Kingdom: River Wear	54.9 N 1.37 W	1998
	Alteromonas addita	NZ_CP014322.1	Bacteria; Proteobacteria; Gammaproteobacteria; Alteromonadales; Alteromonadaceae; Alteromonas	Lopez-Perez,M. and Rodriguez-Valera,F.				North Korea: Sea of Japan	42.4 N 131.39999999999998 E	2000
	Alteromonas macleodii	NZ_CP014323.1	Bacteria; Proteobacteria; Gammaproteobacteria; Alteromonadales; Alteromonadaceae; Alteromonas	Lopez-Perez,M. and Rodriguez-Valera,F.				Thailand: Andaman Sea	8 N 98 E	2000
	Alteromonas macleodii	MIPW01000001.1	Bacteria; Proteobacteria; Gammaproteobacteria; Alteromonadales; Alteromonadaceae; Alteromonas	Cusick,K., Dale,J., Little,B. and Biffinger,J.	Draft Genome Sequence of four Alteromonas macleodii strains isolated from copper coupons and grown long-term at elevated copper levels	Unpublished		USA: Key West		2014-12-01
	Alteromonas macleodii ATCC 27126	NC_018632.1	Bacteria; Proteobacteria; Gammaproteobacteria; Alteromonadales; Alteromonadaceae; Alteromonas	Gonzaga,A., Lopez-Perez,M., Martin-Cuadrado,A.B., Ghai,R. and Rodriguez-Valera,F.	Complete genome sequence of the copiotrophic marine bacterium Alteromonas macleodii strain ATCC 27126T	J Bacteriol 194 (24), 6998 (2012)		Pacific Ocean: near Hawaii
	Alteromonas mediterranea	NZ_CP046670.1	Bacteria; Proteobacteria; Gammaproteobacteria; Alteromonadales; Alteromonadaceae; Alteromonas	Lopez-Perez,M.				Mediterranean Sea: Alicante, Spain		2016-07-15
	Alteromonas mediterranea	NZ_CP041169.1	Bacteria; Proteobacteria; Gammaproteobacteria; Alteromonadales; Alteromonadaceae; Alteromonas	Gonzalez-Serrano,R., Dunne,M., Rosselli,R., Roda-Garcia,J.J., Martin-Cuadrado,A.-B. and Rodriguez-Valera,F.	A novel myophage infecting the marine bacterium Alteromonas mediterranea PT11. Genomic insights and identification of receptor binding proteins	Unpublished		Mediterranean Sea: Alicante, Spain		2016-07-15
	Alteromonas mediterranea	NZ_CP041170.1	Bacteria; Proteobacteria; Gammaproteobacteria; Alteromonadales; Alteromonadaceae; Alteromonas	Lopez-Perez,M.				Mediterranean Sea: Alicante, Spain		2016-07-15
	Alteromonas mediterranea	NZ_CP013928.1	Bacteria; Proteobacteria; Gammaproteobacteria; Alteromonadales; Alteromonadaceae; Alteromonas	Lopez-Perez,M. and Rodriguez-Valera,F.	Intraspecies pangenome expansion in the marine bacterium Alteromonas	Unpublished		Greece: Ioninan Sea	35.1 N 21.299999999999955 E	1998
	Alteromonas mediterranea	NZ_CP018024.1	Bacteria; Proteobacteria; Gammaproteobacteria; Alteromonadales; Alteromonadaceae; Alteromonas	Lopez-Perez,M., Ramon-Marco,N. and Rodriguez-Valera,F.	Networking in microbes: conjugative elements and plasmids in the genus Alteromonas	Unpublished		Mediterranean Sea		2014
	Alteromonas mediterranea	NZ_CP018027.1	Bacteria; Proteobacteria; Gammaproteobacteria; Alteromonadales; Alteromonadaceae; Alteromonas	Lopez-Perez,M., Ramon-Marco,N. and Rodriguez-Valera,F.	Networking in microbes: conjugative elements and plasmids in the genus Alteromonas	Unpublished		Mediterranean Sea		2014
	Alteromonas mediterranea	NZ_CP018029.1	Bacteria; Proteobacteria; Gammaproteobacteria; Alteromonadales; Alteromonadaceae; Alteromonas	Lopez-Perez,M., Ramon-Marco,N. and Rodriguez-Valera,F.	Networking in microbes: conjugative elements and plasmids in the genus Alteromonas	Unpublished		Mediterranean Sea		2014
	Alteromonas sp. 76-1	NZ_LR136958.1	Bacteria; Proteobacteria; Gammaproteobacteria; Alteromonadales; Alteromonadaceae; Alteromonas	Wietz,M.
	Alteromonas sp. Mac1	NZ_CP013932.1	Bacteria; Proteobacteria; Gammaproteobacteria; Alteromonadales; Alteromonadaceae; Alteromonas	Lopez-Perez,M. and Rodriguez-Valera,F.				Spain: Mediterranean Sea	38.3 N 0.20000000000004547 W	2014
	Alteromonas sp. RW2A1	NZ_CP018031.1	Bacteria; Proteobacteria; Gammaproteobacteria; Alteromonadales; Alteromonadaceae; Alteromonas	Lopez-Perez,M., Ramon-Marco,N. and Rodriguez-Valera,F.	Networking in microbes: conjugative elements and plasmids in the genus Alteromonas	Unpublished		Baltic Sea		2013
	Alteromonas stellipolaris	NZ_CP013926.1	Bacteria; Proteobacteria; Gammaproteobacteria; Alteromonadales; Alteromonadaceae; Alteromonas	Lopez-Perez,M. and Rodriguez-Valera,F.	Intraspecies pangenome expansion in the marine bacterium Alteromonas	Unpublished		Antarctica	66.2 S 8.5 E	1999
	Alteromonas stellipolaris	NZ_CP015345.1	Bacteria; Proteobacteria; Gammaproteobacteria; Alteromonadales; Alteromonadaceae; Alteromonas	Torres,M.				Spain: Granada	36.745456 N 3.6011250000000246 W	2013-04-01
	Alteromonas stellipolaris	NZ_CP015346.1	Bacteria; Proteobacteria; Gammaproteobacteria; Alteromonadales; Alteromonadaceae; Alteromonas	Torres,M.	Complete Genome Sequencing of Alteromonas stellipolaris PQQ-44	Unpublished		Spain: Granada	36.745456 N 3.6011250000000246 W	2013-04-01
	Alteromonas stellipolaris LMG 21856	NZ_CP013120.1	Bacteria; Proteobacteria; Gammaproteobacteria; Alteromonadales; Alteromonadaceae; Alteromonas	Chen,J., Wang,X., Zhu,S., Chen,Y. and Yang,J.	Complete Genome Sequence of Alteromonas stellipolaris LMG 21856, a Budding Brown Pigment-Producing Oligotrophic Bacterium Isolated from the Southern Ocean	Genome Announc 4 (2), e00137-16 (2016)		Southern Ocean		2013-10-01
	Gayadomonas joobiniege G7	AMRX01000001.1	Bacteria; Proteobacteria; Gammaproteobacteria; Alteromonadales; Alteromonadaceae; Gayadomonas	Kwak,M.J., Song,J.Y., Kim,B.K., Chi,W.J., Kwon,S.K., Choi,S., Chang,Y.K., Hong,S.K. and Kim,J.F.	Genome Sequence of the Agar-Degrading Marine Bacterium Alteromonadaceae sp. Strain G7	J. Bacteriol. 194 (24), 6961-6962 (2012)		South Korea
	Glaciecola amylolytica	NZ_CP034120.1	Bacteria; Proteobacteria; Gammaproteobacteria; Alteromonadales; Alteromonadaceae; Glaciecola	Kook,M., Xiao,Y.-K., Yan,Z.-F., Kim,Y., Zheng,S.-D., Lee,H.-M. and Yi,T.-H.	Glaciecola amylolytica sp. nov., an amylase producing bacterium isolated from seawater	Unpublished		South Korea		2017-05-23
	Glaciecola nitratireducens FR1064	NC_016041.1	Bacteria; Proteobacteria; Gammaproteobacteria; Alteromonadales; Alteromonadaceae; Glaciecola	Bian,F., Qin,Q.L., Xie,B.B., Shu,Y.L., Zhang,X.Y., Yu,Y., Chen,B., Chen,X.L., Zhou,B.C. and Zhang,Y.Z.	Complete genome sequence of seawater bacterium Glaciecola nitratireducens FR1064(T)	J Bacteriol 193 (24), 7006-7007 (2011)
	Marinobacter flavimaris	PSSW01000001.1	Bacteria; Proteobacteria; Gammaproteobacteria; Alteromonadales; Alteromonadaceae; Marinobacter	Palau,M., Boujida,N., Manresa,A. and Minana-Galbis,D.	Complete Genome Sequence of Marinobacter flavimaris LMG 23834(T), Which Is Potentially Useful in Bioremediation	Genome Announc 6 (16), e00273-18 (2018)		South Korea: Daepo Beach, Yellow Sea		2016
	Marinobacter fuscus	PXNP01000001.1	Bacteria; Proteobacteria; Gammaproteobacteria; Alteromonadales; Alteromonadaceae; Marinobacter	Cheng,H., Wu,Y.-H., Xamxidin,M. and Xu,X.-W.	Marinobacter brunus sp. nov., a marine bacterium of Gamma-proteobacteria isolated from the surface seawater of the South China Sea	Unpublished		China: South China Sea, northern region	19 N 118.5017 E	2012-09-01
	Marinobacter litoralis	QMDL01000001.1	Bacteria; Proteobacteria; Gammaproteobacteria; Alteromonadales; Alteromonadaceae; Marinobacter	Musa,H.	Whole Genome Sequence of the Moderate Halophilic Marine Bacterium Marinobacter litoralis Sw-45	Unpublished		Malaysia: Johor Bahru	1.2681 N 103.5087 E	2014-10-14
	Marinobacter sp. CP1	NZ_CP011929.1	Bacteria; Proteobacteria; Gammaproteobacteria; Alteromonadales; Alteromonadaceae; Marinobacter	Wang,Z., Eddie,B.J., Malanoski,A.P., Hervey,W.J. 4th, Lin,B. and Strycharz-Glaven,S.M.	Complete Genome Sequence of Marinobacter sp. CP1, Isolated from a Self-Regenerating Biocathode Biofilm	Genome Announc 3 (5), e01103-15 (2015)		USA: Rutgers, NJ		2009
	Marinobacter sp. ZYF650	VTUU01000001.1	Bacteria; Proteobacteria; Gammaproteobacteria; Alteromonadales; Alteromonadaceae; Marinobacter	Ahmad,W.	Marinobacter ZYF650 sp. nov., a marine bacterium isolated from seawater of the Mariana trench	Unpublished		Pacific Ocean: Mariana trench		2016-09-01
	Colwellia ponticola	SZVP01000001.1	Bacteria; Proteobacteria; Gammaproteobacteria; Alteromonadales; Colwelliaceae; Colwellia	Yoon,J.-H.	Colwellia ponticola sp. nov., isolated from seawater	Unpublished		South Korea: Oido		2016
	Colwellia sp. Arc7-635	NZ_CP034660.1	Bacteria; Proteobacteria; Gammaproteobacteria; Alteromonadales; Colwelliaceae; Colwellia	Lin,J.	Complete Genome Sequences of Colwellia sp. Arc7-635, a Denitrifying Bacterium Isolated from Arctic Seawater	Unpublished			62.90 N 173.45 W	2016-09-09
	Colwellia sp. RSH04	QXIO01000001.1	Bacteria; Proteobacteria; Gammaproteobacteria; Alteromonadales; Colwelliaceae; Colwellia	Meng,X.				China: Rongcheng coastal		2017-08
	Ferrimonas sp. S7	NZ_CP051180.1	Bacteria; Proteobacteria; Gammaproteobacteria; Alteromonadales; Ferrimonadaceae; Ferrimonas; unclassified Ferrimonas	Bae,S.S. and Baek,K.	Ferrimonas sp. S7 isolated from sea water	Unpublished		South Korea: Uljin	36.42 N 129.28 E	2018-12-10
	Aliidiomarina taiwanensis	PIPQ01000001.1	Bacteria; Proteobacteria; Gammaproteobacteria; Alteromonadales; Idiomarinaceae; Aliidiomarina	Liu,Y., Lai,Q. and Shao,Z.	Genome-Based Analysis Reveals the Taxonomy and Diversity of the Family Idiomarinaceae	Front Microbiol 9, 2453 (2018)		China: New Taipei
	Idiomarina aestuarii	PIPR01000001.1	Bacteria; Proteobacteria; Gammaproteobacteria; Alteromonadales; Idiomarinaceae; Idiomarina	Liu,Y., Lai,Q. and Shao,Z.	Genome-Based Analysis Reveals the Taxonomy and Diversity of the Family Idiomarinaceae	Front Microbiol 9, 2453 (2018)		South Korea: Gwangyang Bay		2008-07
	Idiomarina donghaiensis	PIPU01000001.1	Bacteria; Proteobacteria; Gammaproteobacteria; Alteromonadales; Idiomarinaceae; Idiomarina	Liu,Y., Lai,Q. and Shao,Z.	Genome-Based Analysis Reveals the Taxonomy and Diversity of the Family Idiomarinaceae	Front Microbiol 9, 2453 (2018)		China: East China Sea
	Idiomarina marina	PIPZ01000001.1	Bacteria; Proteobacteria; Gammaproteobacteria; Alteromonadales; Idiomarinaceae; Idiomarina	Liu,Y., Lai,Q. and Shao,Z.	Genome-Based Analysis Reveals the Taxonomy and Diversity of the Family Idiomarinaceae	Front Microbiol 9, 2453 (2018)		China: Tainan
	Idiomarina tainanensis	PIQJ01000001.1	Bacteria; Proteobacteria; Gammaproteobacteria; Alteromonadales; Idiomarinaceae; Idiomarina	Liu,Y. and Shao,Z.	Comparative genomic and phylogenomic analyses of the family Idiomarinaceae	Unpublished		China: Tainan
	Idiomarina taiwanensis	PIQG01000001.1	Bacteria; Proteobacteria; Gammaproteobacteria; Alteromonadales; Idiomarinaceae; Idiomarina	Liu,Y., Lai,Q. and Shao,Z.	Genome-Based Analysis Reveals the Taxonomy and Diversity of the Family Idiomarinaceae	Front Microbiol 9, 2453 (2018)		China: Tainan
	Idiomarina tyrosinivorans	PIQH01000001.1	Bacteria; Proteobacteria; Gammaproteobacteria; Alteromonadales; Idiomarinaceae; Idiomarina	Liu,Y., Lai,Q. and Shao,Z.	Genome-Based Analysis Reveals the Taxonomy and Diversity of the Family Idiomarinaceae	Front Microbiol 9, 2453 (2018)		China: Pingtung
	Idiomarina xiamenensis 10-D-4	AMRG01000001.1	Bacteria; Proteobacteria; Gammaproteobacteria; Alteromonadales; Idiomarinaceae; Idiomarina	Lai,Q., Wang,L., Wang,W. and Shao,Z.	Genome Sequence of Idiomarina xiamenensis Type Strain 10-D-4	J. Bacteriol. 194 (24), 6938 (2012)		China		2006
	Moritella marina ATCC 15381	NZ_CP044399.1	Bacteria; Proteobacteria; Gammaproteobacteria; Alteromonadales; Moritellaceae; Moritella	Magin,S., Georgoulis,A., Papadimitriou,K., Iliakis,G. and Vorgias,C.E.	Hybrid Assembly of the complete Genome of the Deep-Sea Bacterium Moritella marina from long Nanopore and Illumina reads	Unpublished
	Pseudoalteromonas aliena	NZ_CP019628.1	Bacteria; Proteobacteria; Gammaproteobacteria; Alteromonadales; Pseudoalteromonadaceae; Pseudoalteromonas	Kim,E., Heo,E., Kim,H. and Kim,D.	Complete genome sequence of the cold-active Pseudoalteromonas aliena strain EH1 isolated from Arctic seawater	Unpublished		Arctic Ocean	69 N 172 W	2014-07
	Pseudoalteromonas amylolytica	MKJU01000001.1	Bacteria; Proteobacteria; Gammaproteobacteria; Alteromonadales; Pseudoalteromonadaceae; Pseudoalteromonas	Wu,Y.-H., Cheng,H., Jin,X.-B., Wang,C.-S. and Xu,X.-W.	Pseudoalteromonas amylolytica sp. nov., isolated from the surface seawater	Unpublished		Indian Ocean: Arabian Sea	24 N 67 E	2015-11-01
	Pseudoalteromonas arctica A 37-1-2	NZ_CP011025.1	Bacteria; Proteobacteria; Gammaproteobacteria; Alteromonadales; Pseudoalteromonadaceae; Pseudoalteromonas	Xie,B.B., Shu,Y.L., Qin,Q.L., Rong,J.C., Zhang,X.Y., Chen,X.L., Shi,M., He,H.L., Zhou,B.C. and Zhang,Y.Z.	Genome sequences of type strains of seven species of the marine bacterium Pseudoalteromonas	J Bacteriol 194 (10), 2746-2747 (2012)		Norway: Vest Spitsbergen
	Pseudoalteromonas aurantia	PNBY01000001.1	Bacteria; Proteobacteria; Gammaproteobacteria; Alteromonadales; Pseudoalteromonadaceae; Pseudoalteromonas	Sonnenschein,E.C. and Bech,P.K.	Co-occurence of chitin degradation, pigmentation and bioactivity in marine Pseudoalteromonas	Unpublished		Pacific Ocean: South Pacific	17.0857 S 72.419 W	2007-02-18
	Pseudoalteromonas aurantia	PNBX01000001.1	Bacteria; Proteobacteria; Gammaproteobacteria; Alteromonadales; Pseudoalteromonadaceae; Pseudoalteromonas	Sonnenschein,E.C. and Bech,P.K.	Co-occurence of chitin degradation, pigmentation and bioactivity in marine Pseudoalteromonas	Unpublished		Pacific Ocean: South Pacific	17.0857 S 72.419 W	2007-02-18
	Pseudoalteromonas aurantia	PNBW01000001.1	Bacteria; Proteobacteria; Gammaproteobacteria; Alteromonadales; Pseudoalteromonadaceae; Pseudoalteromonas	Sonnenschein,E.C. and Bech,P.K.	Co-occurence of chitin degradation, pigmentation and bioactivity in marine Pseudoalteromonas	Unpublished		Pacific Ocean: South Pacific	14.1631 S 77.4286 W	2007-02-24
	Pseudoalteromonas carrageenovora	NZ_CP027523.1	Bacteria; Proteobacteria; Gammaproteobacteria; Alteromonadales; Pseudoalteromonadaceae; Pseudoalteromonas	Kim,K.M.	Genome sequencing of Pseudoalteromonas carrageenovora KCTC 22325	Unpublished		Canada: Cow bay, Novo Scotia	44.63 N 63.43000000000001 W	1953
	Pseudoalteromonas donghaensis	NZ_CP032090.1	Bacteria; Proteobacteria; Gammaproteobacteria; Alteromonadales; Pseudoalteromonadaceae; Pseudoalteromonas	Oh,J. and Roh,D.	Draft genome sequence of Pseudoalteromonas donghaensis HJ51	Unpublished		South Korea
	Pseudoalteromonas elyakovii	VNFG01000001.1	Bacteria; Proteobacteria; Gammaproteobacteria; Alteromonadales; Pseudoalteromonadaceae; Pseudoalteromonas	Yu,Y.	Diversity of Bacteria from Kongsfjorden, Arctic	Unpublished				2017-08-01
	Pseudoalteromonas espejiana DSM 9414	NZ_CP011028.1	Bacteria; Proteobacteria; Gammaproteobacteria; Alteromonadales; Pseudoalteromonadaceae; Pseudoalteromonas	Xie,B.-B., Rong,J.-C., Qin,Q.-L. and Zhang,Y.-Z.				USA:Northern California,Coast
	Pseudoalteromonas luteoviolacea	NZ_CP015415.1	Bacteria; Proteobacteria; Gammaproteobacteria; Alteromonadales; Pseudoalteromonadaceae; Pseudoalteromonas	Thogersen,M.S., Delpin,M.W., Melchiorsen,J., Kilstrup,M., Mansson,M., Bunk,B., Sproer,C., Overmann,J., Nielsen,K.F. and Gram,L.	Production of the Bioactive Compounds Violacein and Indolmycin Is Conditional in a maeA Mutant of Pseudoalteromonas luteoviolacea S4054 Lacking the Malic Enzyme	Front Microbiol 7, 1461 (2016)		Pacific Ocean		2007-03-08
	Pseudoalteromonas neustonica	VNFF01000001.1	Bacteria; Proteobacteria; Gammaproteobacteria; Alteromonadales; Pseudoalteromonadaceae; Pseudoalteromonas	Yu,Y.	Diversity of Bacteria from Kongsfjorden, Arctic	Unpublished				2017-08-01
	Pseudoalteromonas phenolica	PNCM01000001.1	Bacteria; Proteobacteria; Gammaproteobacteria; Alteromonadales; Pseudoalteromonadaceae; Pseudoalteromonas	Sonnenschein,E.C. and Bech,P.K.	Co-occurence of chitin degradation, pigmentation and bioactivity in marine Pseudoalteromonas	Unpublished		Atlantic Ocean: Gulf of Guinea	4.570467 N 1.72975 W	2006-10-01
	Pseudoalteromonas phenolica O-BC30	RCWG01000001.1	Bacteria; Proteobacteria; Gammaproteobacteria; Alteromonadales; Pseudoalteromonadaceae; Pseudoalteromonas	Busch,J., Agarwal,V., Schorn,M., Machado,H., Moore,B.S., Rouse,G.W., Gram,L. and Jensen,P.R.	Diversity and Distribution of the bmp Gene Cluster and its Products in the Genus Pseudoalteromonas	Environ. Microbiol. (2019) In press		Japan: Ogasawara Island, Tokyo		1999-07-30
	Pseudoalteromonas piscicida	NKHF01000001.1	Bacteria; Proteobacteria; Gammaproteobacteria; Alteromonadales; Pseudoalteromonadaceae; Pseudoalteromonas	Sanchez-Diaz,R., Molina-Garza,Z.J., Cruz-Suarez,L.E., Selvin,J., Kiran,G.S., Ibarra-Gamez,J.C., Gomez-Gil,B. and Galaviz-Silva,L.	Draft Genome Sequence of Pseudoalteromonas piscicida Strain 36Y ROTHPW, an Hypersaline Seawater Isolate from the South Coast of Sonora, Mexico	Genome Announc (2017) In press		Mexico: Sonora, El Riito		2014-09-05
	Pseudoalteromonas piscicida	NZ_CP021646.1	Bacteria; Proteobacteria; Gammaproteobacteria; Alteromonadales; Pseudoalteromonadaceae; Pseudoalteromonas	Richards,G.P., Needleman,D.S. and Watson,M.A.	Complete genome sequence of Pseudoalteromonas piscicida strain DE2-B, a bacterium with broad inhibitory activity toward human and fish pathogens	Unpublished		USA: Cape May-Lewes Ferry terminal, DE	38.782709 N 75.117983 W	2011-05-25
	Pseudoalteromonas piscicida	NZ_CP021647.1	Bacteria; Proteobacteria; Gammaproteobacteria; Alteromonadales; Pseudoalteromonadaceae; Pseudoalteromonas	Richards,G.P., Needleman,D.S. and Watson,M.A.	Complete genome sequence of Pseudoalteromonas piscicida strain DE2-B, a bacterium with broad inhibitory activity toward human and fish pathogens	Unpublished		USA: Cape May-Lewes Ferry terminal, DE	38.782709 N 75.117983 W	2011-05-25
	Pseudoalteromonas piscicida	NZ_CP031759.1	Bacteria; Proteobacteria; Gammaproteobacteria; Alteromonadales; Pseudoalteromonadaceae; Pseudoalteromonas	Richards,G.P., Needleman,D.S., Watson,M.A. and Polson,S.W.	Whole Genome Sequences of Two Pseudoalteromonas piscicida Strains, DE1-A and DE2-A, which Exhibit Strong Antibacterial Activity against Vibrio vulnificus	Unpublished		USA: Delaware, Cape May-Lewes Ferry Terminal		2011-05-25
	Pseudoalteromonas piscicida	NZ_CP031760.1	Bacteria; Proteobacteria; Gammaproteobacteria; Alteromonadales; Pseudoalteromonadaceae; Pseudoalteromonas	Richards,G.P., Needleman,D.S., Watson,M.A. and Polson,S.W.	Whole Genome Sequences of Two Pseudoalteromonas piscicida Strains, DE1-A and DE2-A, which Exhibit Strong Antibacterial Activity against Vibrio vulnificus	Unpublished		USA: Delaware, Cape May-Lewes Ferry Terminal		2011-05-25
	Pseudoalteromonas piscicida	NZ_CP031761.1	Bacteria; Proteobacteria; Gammaproteobacteria; Alteromonadales; Pseudoalteromonadaceae; Pseudoalteromonas	Richards,G.P., Needleman,D.S., Watson,M.A. and Polson,S.W.	Whole Genome Sequences of Two Pseudoalteromonas piscicida Strains, DE1-A and DE2-A, which Exhibit Strong Antibacterial Activity against Vibrio vulnificus	Unpublished		USA: Delaware, Cape May-Lewes Ferry Terminal		2011-05-25
	Pseudoalteromonas piscicida	NZ_CP031762.1	Bacteria; Proteobacteria; Gammaproteobacteria; Alteromonadales; Pseudoalteromonadaceae; Pseudoalteromonas	Richards,G.P., Needleman,D.S., Watson,M.A. and Polson,S.W.	Whole Genome Sequences of Two Pseudoalteromonas piscicida Strains, DE1-A and DE2-A, which Exhibit Strong Antibacterial Activity against Vibrio vulnificus	Unpublished		USA: Delaware, Cape May-Lewes Ferry Terminal		2011-05-25
	Pseudoalteromonas sp. 1_2015MBL_MicDiv	NZ_CP012737.1	Bacteria; Proteobacteria; Gammaproteobacteria; Alteromonadales; Pseudoalteromonadaceae; Pseudoalteromonas	Krause,D.J., Hargreaves,K.R., Korlach,J., Leadbetter,J.R., Newman,D.K., Dawson,S.C., Bhatnagar,S. and Kopf,S.H.	Omics Analysis of newly isolated Pseudoalteromonas sp. strain	Unpublished		USA: Woods Hole, MA	41.525132 N 70.673184 W	2015-07-07
	Pseudoalteromonas sp. 16-SW-7	NZ_CP040558.1	Bacteria; Proteobacteria; Gammaproteobacteria; Alteromonadales; Pseudoalteromonadaceae; Pseudoalteromonas	Nguyen,T.H., Nedashkovskaya,O.I. and Kim,S.-G.	Complete genome sequence of Pseudoalteromonas sp. 16-SW-7(T) isolated from the Okhotsk Sea, Russia	Unpublished		Russia: coastline of Kuril Isls, Okhotsk Sea,		2017-02-20
	Pseudoalteromonas sp. A25	NZ_AP021846.1	Bacteria; Proteobacteria; Gammaproteobacteria; Alteromonadales; Pseudoalteromonadaceae; Pseudoalteromonas	Kitaguchi,H., Masu,N., Mitsutani,A. and Fujii,K.	Draft genome sequence of Pseudoalteromonas sp. strain A25, a bacterium with algicidal activity against diatoms	Unpublished		Japan:Kyushu District, Ariake Sea		1994-07-12
	Pseudoalteromonas sp. Bsw20308	NZ_CP013138.1	Bacteria; Proteobacteria; Gammaproteobacteria; Alteromonadales; Pseudoalteromonadaceae; Pseudoalteromonas	Liao,L., Zeng,Y., Li,H. and Yu,Y.	Complete genome of Pseudoalteromonas sp. BSW20308	Unpublished		Arctic Ocean: Chukchi Sea		1999-08-01
	Pseudoalteromonas sp. JW3	MKJT01000001.1	Bacteria; Proteobacteria; Gammaproteobacteria; Alteromonadales; Pseudoalteromonadaceae; Pseudoalteromonas	Wu,Y.-H., Cheng,H., Jin,X.-B., Wang,C.-S. and Xu,X.-W.	Pseudoalteromonas amylolytica sp. nov., isolated from the surface seawater	Unpublished		Indian Ocean: Arabian Sea	24 N 67 E	2015-11-01
	Pseudoalteromonas sp. S1688	PNDE01000001.1	Bacteria; Proteobacteria; Gammaproteobacteria; Alteromonadales; Pseudoalteromonadaceae; Pseudoalteromonas	Sonnenschein,E.C. and Bech,P.K.	Co-occurence of chitin degradation, pigmentation and bioactivity in marine Pseudoalteromonas	Unpublished		Indian Ocean	31.4061 S 91.17758 E	2006-10-30
	Pseudoalteromonas sp. S1691	PNDC01000001.1	Bacteria; Proteobacteria; Gammaproteobacteria; Alteromonadales; Pseudoalteromonadaceae; Pseudoalteromonas	Sonnenschein,E.C. and Bech,P.K.	Co-occurence of chitin degradation, pigmentation and bioactivity in marine Pseudoalteromonas	Unpublished		Indian Ocean	31.4061 S 91.17758 E	2006-10-30
	Pseudoalteromonas sp. S1727	PNDT01000001.1	Bacteria; Proteobacteria; Gammaproteobacteria; Alteromonadales; Pseudoalteromonadaceae; Pseudoalteromonas	Sonnenschein,E.C. and Bech,P.K.	Co-occurence of chitin degradation, pigmentation and bioactivity in marine Pseudoalteromonas	Unpublished		Indian Ocean	19.7461 S 114.8573 E	2006-11-04
	Pseudoalteromonas sp. S1731	PNDB01000001.1	Bacteria; Proteobacteria; Gammaproteobacteria; Alteromonadales; Pseudoalteromonadaceae; Pseudoalteromonas	Sonnenschein,E.C. and Bech,P.K.	Co-occurence of chitin degradation, pigmentation and bioactivity in marine Pseudoalteromonas	Unpublished		Indian Ocean	19.7461 S 114.8573 E	2006-11-04
	Pseudoalteromonas sp. S185	PNEB01000001.1	Bacteria; Proteobacteria; Gammaproteobacteria; Alteromonadales; Pseudoalteromonadaceae; Pseudoalteromonas	Sonnenschein,E.C. and Bech,P.K.	Co-occurence of chitin degradation, pigmentation and bioactivity in marine Pseudoalteromonas	Unpublished		Atlantic Ocean: North Atlantic	62.03815 N 9.99592 W	2006-08-18
	Pseudoalteromonas sp. S186	PNEA01000001.1	Bacteria; Proteobacteria; Gammaproteobacteria; Alteromonadales; Pseudoalteromonadaceae; Pseudoalteromonas	Sonnenschein,E.C. and Bech,P.K.	Co-occurence of chitin degradation, pigmentation and bioactivity in marine Pseudoalteromonas	Unpublished		Atlantic Ocean: North Atlantic	62.03815 N 9.99592 W	2006-08-18
	Pseudoalteromonas sp. S1941	PNDA01000001.1	Bacteria; Proteobacteria; Gammaproteobacteria; Alteromonadales; Pseudoalteromonadaceae; Pseudoalteromonas	Sonnenschein,E.C. and Bech,P.K.	Co-occurence of chitin degradation, pigmentation and bioactivity in marine Pseudoalteromonas	Unpublished		Indian Ocean	17.2706 S 121.1293 E	2006-11-10
	Pseudoalteromonas sp. S201	PNDR01000001.1	Bacteria; Proteobacteria; Gammaproteobacteria; Alteromonadales; Pseudoalteromonadaceae; Pseudoalteromonas	Sonnenschein,E.C. and Bech,P.K.	Co-occurence of chitin degradation, pigmentation and bioactivity in marine Pseudoalteromonas	Unpublished		Atlantic Ocean: North Atlantic	62.03815 N 9.99592 W	2006-08-18
	Pseudoalteromonas sp. S407	PNDZ01000001.1	Bacteria; Proteobacteria; Gammaproteobacteria; Alteromonadales; Pseudoalteromonadaceae; Pseudoalteromonas	Sonnenschein,E.C. and Bech,P.K.	Co-occurence of chitin degradation, pigmentation and bioactivity in marine Pseudoalteromonas	Unpublished		Greenland	66.90525 N 53.2894 W	2006-09-04
	Pseudoalteromonas sp. S408	PNDY01000001.1	Bacteria; Proteobacteria; Gammaproteobacteria; Alteromonadales; Pseudoalteromonadaceae; Pseudoalteromonas	Sonnenschein,E.C. and Bech,P.K.	Co-occurence of chitin degradation, pigmentation and bioactivity in marine Pseudoalteromonas	Unpublished		Greenland	66.90525 N 53.2894 W	2006-09-04
	Pseudoalteromonas sp. S409	PNDX01000001.1	Bacteria; Proteobacteria; Gammaproteobacteria; Alteromonadales; Pseudoalteromonadaceae; Pseudoalteromonas	Sonnenschein,E.C. and Bech,P.K.	Co-occurence of chitin degradation, pigmentation and bioactivity in marine Pseudoalteromonas	Unpublished		Greenland	66.90525 N 53.2894 W	2006-09-04
	Pseudoalteromonas sp. S410	PNDW01000001.1	Bacteria; Proteobacteria; Gammaproteobacteria; Alteromonadales; Pseudoalteromonadaceae; Pseudoalteromonas	Sonnenschein,E.C. and Bech,P.K.	Co-occurence of chitin degradation, pigmentation and bioactivity in marine Pseudoalteromonas	Unpublished		Greenland	66.90525 N 53.2894 W	2006-09-04
	Pseudoalteromonas sp. S980	PNDN01000001.1	Bacteria; Proteobacteria; Gammaproteobacteria; Alteromonadales; Pseudoalteromonadaceae; Pseudoalteromonas	Sonnenschein,E.C. and Bech,P.K.	Co-occurence of chitin degradation, pigmentation and bioactivity in marine Pseudoalteromonas	Unpublished		Atlantic Ocean: North Atlantic	23.07918 N 24.0542 W	2006-09-24
	Pseudoalteromonas sp. Xi13	NZ_CP034439.1	Bacteria; Proteobacteria; Gammaproteobacteria; Alteromonadales; Pseudoalteromonadaceae; Pseudoalteromonas	Qu,C.	Complete sequence of an Antarctic bacterium Preudoalteromonas sp. Xi13,which can degrade carrageenan selenide	Unpublished		Southern Ocean: South Pole		2002-04-03
	Pseudoalteromonas sp. Z9A5	WTLC01000001.1	Bacteria; Proteobacteria; Gammaproteobacteria; Alteromonadales; Pseudoalteromonadaceae; Pseudoalteromonas	Cha,Q.		Unpublished		Antarctica		2017-01-01
	Pseudoalteromonas sp. Z9A6	WTKZ01000001.1	Bacteria; Proteobacteria; Gammaproteobacteria; Alteromonadales; Pseudoalteromonadaceae; Pseudoalteromonas	Cha,Q.		Unpublished		Antarctica		2017-01-01
	Pseudoalteromonas spongiae	NZ_CP023398.1	Bacteria; Proteobacteria; Gammaproteobacteria; Alteromonadales; Pseudoalteromonadaceae; Pseudoalteromonas	Rong,J.-C., Xie,B.-B., Liu,G.-M. and Zhang,Y.-Z.	Genome sequencing and assembly of Pseudoalteromonas spongiae SAO4-4	Unpublished		Atlantic Ocean	0.69 N 2.25 E	2012-08-15
	Pseudoalteromonas translucida KMM 520	NZ_CP011034.1	Bacteria; Proteobacteria; Gammaproteobacteria; Alteromonadales; Pseudoalteromonadaceae; Pseudoalteromonas	Xie,B.-B., Rong,J.-C., Qin,Q.-L. and Zhang,Y.-Z.				Japan		1997
	Psychrosphaera saromensis	MSCH01000001.1	Bacteria; Proteobacteria; Gammaproteobacteria; Alteromonadales; Pseudoalteromonadaceae; Psychrosphaera	Yoshizawa,S. and Kogure,K.	Diversity of luminous bacteria	Unpublished		Japan: Saroma-ko Lagoon	44.12 N 143.97 E	2009-02-22
	Shewanella frigidimarina	LRDC01000001.1	Bacteria; Proteobacteria; Gammaproteobacteria; Alteromonadales; Shewanellaceae; Shewanella	Parmeciano Di Noto,G., Vazquez,S.C., MacCormack,W.P., Iriarte,A. and Quiroga,C.	Draft Genome of Shewanella frigidimarina Ag06-30, a Marine Bacterium Isolated from Potter Peninsula, King George Island, Antarctica	Genome Announc 4 (3) (2016)		Antarctica	62.15 S 58.370000000000005 W	2006
	Shewanella japonica	NZ_CP020472.1	Bacteria; Proteobacteria; Gammaproteobacteria; Alteromonadales; Shewanellaceae; Shewanella	Kim,K.M.	Genome sequencing of Shewanella japonica KCTC 22435	Unpublished		Russia: Gulf of Peter the Great	42.76 N 131.66 E	1994-01
	Shewanella maritima	NZ_CP036200.1	Bacteria; Proteobacteria; Gammaproteobacteria; Alteromonadales; Shewanellaceae; Shewanella	Baek,K.	Shewanella sp. D4-2 isolated from Dokdo Island	Unpublished		South Korea: Dokdo Island	37.14 N 131.52 E	2018-08-30
	Shewanella sp. 10N.286.48.A6	MCVI01000001.1	Bacteria; Proteobacteria; Gammaproteobacteria; Alteromonadales; Shewanellaceae; Shewanella	Kauffman,K.M., Hussain,F.A., Yang,J., Arevalo,P., Brown,J.M., Chang,W.K., VanInsberghe,D., Elsherbini,J., Sharma,R.S., Cutler,M.B., Kelly,L. and Polz,M.F.	A major lineage of non-tailed dsDNA viruses as unrecognized killers of marine bacteria	Nature 554 (7690), 118-122 (2018)		USA: Massachusetts, Nahant, Canoe Cove		2010-10-13
	Shewanella sp. 10N.286.48.B5	MCVG01000001.1	Bacteria; Proteobacteria; Gammaproteobacteria; Alteromonadales; Shewanellaceae; Shewanella	Kauffman,K.M., Hussain,F.A., Yang,J., Arevalo,P., Brown,J.M., Chang,W.K., VanInsberghe,D., Elsherbini,J., Sharma,R.S., Cutler,M.B., Kelly,L. and Polz,M.F.	A major lineage of non-tailed dsDNA viruses as unrecognized killers of marine bacteria	Nature 554 (7690), 118-122 (2018)		USA: Massachusetts, Nahant, Canoe Cove		2010-10-13
	Shewanella sp. 10N.286.51.B7	MCUF01000001.1	Bacteria; Proteobacteria; Gammaproteobacteria; Alteromonadales; Shewanellaceae; Shewanella	Kauffman,K.M., Hussain,F.A., Yang,J., Arevalo,P., Brown,J.M., Chang,W.K., VanInsberghe,D., Elsherbini,J., Sharma,R.S., Cutler,M.B., Kelly,L. and Polz,M.F.	A major lineage of non-tailed dsDNA viruses as unrecognized killers of marine bacteria	Nature 554 (7690), 118-122 (2018)		USA: Massachusetts, Nahant, Canoe Cove		2010-10-13
	Shewanella sp. 10N.286.52.C2	MCTV01000001.1	Bacteria; Proteobacteria; Gammaproteobacteria; Alteromonadales; Shewanellaceae; Shewanella	Kauffman,K.M., Hussain,F.A., Yang,J., Arevalo,P., Brown,J.M., Chang,W.K., VanInsberghe,D., Elsherbini,J., Sharma,R.S., Cutler,M.B., Kelly,L. and Polz,M.F.	A major lineage of non-tailed dsDNA viruses as unrecognized killers of marine bacteria	Nature 554 (7690), 118-122 (2018)		USA: Massachusetts, Nahant, Canoe Cove		2010-10-13
	Gilvimarinus chinensis DSM 19667	ARIX01000001.1	Bacteria; Proteobacteria; Gammaproteobacteria; Cellvibrionales; Cellvibrionaceae; Gilvimarinus	Kyrpides,N., Huntemann,M., Han,J., Chen,A., Mavromatis,K., Markowitz,V., Palaniappan,K., Ivanova,N., Schaumberg,A., Pati,A., Liolios,K., Nordberg,H.P., Cantor,M.N., Hua,S.X. and Woyke,T.
	Marinimicrobium alkaliphilum	QGMQ01000001.1	Bacteria; Proteobacteria; Gammaproteobacteria; Cellvibrionales; Cellvibrionaceae; Marinimicrobium	Song,L.				Indian Ocean		2016-10-12
	Pseudomaricurvus alkylphenolicus	JAAQPI010000001.1	Bacteria; Proteobacteria; Gammaproteobacteria; Cellvibrionales; Cellvibrionaceae; Pseudomaricurvus	Wang,G.	Genome of Pseudomaricurvus alkylphenolicus KCTC 32386T	Unpublished		Japan: Chichi-jima Island		2011-08-01
	Halieaceae bacterium IMCC3088	NZ_CP036423.1	Bacteria; Proteobacteria; Gammaproteobacteria; Cellvibrionales; Halieaceae	Li,S.-H.	Halieaceae_genomes	Unpublished		South Korea	38.19 N 128.42 E	2005-10-11
	Haliea salexigens DSM 19537	AUHJ01000001.1	Bacteria; Proteobacteria; Gammaproteobacteria; Cellvibrionales; Halieaceae; Haliea	Kyrpides,N., Huntemann,M., Han,J., Chen,A., Mavromatis,K., Markowitz,V., Palaniappan,K., Ivanova,N., Schaumberg,A., Pati,A., Liolios,K., Nordberg,H.P., Cantor,M.N., Hua,S.X. and Woyke,T.
	Halioglobus japonicus	PKUR01000001.1	Bacteria; Proteobacteria; Gammaproteobacteria; Cellvibrionales; Halieaceae; Halioglobus	Du,Z.-J. and Shi,M.-J.	The draft genome sequence of Halioglobus japonicus S1-36	Unpublished		Pacific Ocean		2012
	Halioglobus maricola	NZ_CP036422.1	Bacteria; Proteobacteria; Gammaproteobacteria; Cellvibrionales; Halieaceae; Halioglobus	Li,S.-H.				South Korea	38.23 N 128.69 E	2010-08-31
	Parahaliea aestuarii	VRZA01000001.1	Bacteria; Proteobacteria; Gammaproteobacteria; Cellvibrionales; Halieaceae; Parahaliea	Liu,Y.	Parahaliea maris sp. nov., isolated from the surface seawater	Unpublished		China: South China Sea		2010-07-28
	Parahaliea mediterranea	QEWO01000001.1	Bacteria; Proteobacteria; Gammaproteobacteria; Cellvibrionales; Halieaceae; Parahaliea	Lucena,T., Pascual,J., Garay,E., Arahal,D.R., Macian,M.C. and Pujalte,M.J.	Haliea mediterranea sp. nov., a marine gammaproteobacterium	Int. J. Syst. Evol. Microbiol. 60 (Pt 8), 1844-1848 (2010)		Spain: western Mediterranean Sea off Vinaros		1989-07
	Pseudohaliea rubra DSM 19751	AUVB01000001.1	Bacteria; Proteobacteria; Gammaproteobacteria; Cellvibrionales; Halieaceae; Pseudohaliea	Spring,S., Fiebig,A., Riedel,T., Goker,M. and Klenk,H.P.	Genome Sequence of Gammaproteobacterial Pseudohaliea rubra Type Strain DSM 19751, Isolated from Coastal Seawater of the Mediterranean Sea	Genome Announc 2 (6), e01208-14 (2014)		France
	Microbulbifer sp. HZ11	JELR01000001.1	Bacteria; Proteobacteria; Gammaproteobacteria; Cellvibrionales; Microbulbiferaceae; Microbulbifer	Cong,S.	High quality genome sequence of seaweed-degradation strain Microbulbifer sp. HZ11	Unpublished		China: East China Sea		2014-02-13
	Gammaproteobacteria bacterium MOLA455	AZIN01000001.1	Bacteria; Proteobacteria; Gammaproteobacteria; Cellvibrionales; Porticoccaceae	Courties,A., Riedel,T., Jarek,M., Papadatou,M., Intertaglia,L., Lebaron,P. and Suzuki,M.T.	Draft Genome Sequence of the Gammaproteobacterial Strain MOLA455, a Representative of a Ubiquitous Proteorhodopsin-Producing Group in the Ocean	Genome Announc 2 (1), e01203-13 (2014)		France		2003-01-01
	gamma proteobacterium BDW918	AJMK01000001.1	Bacteria; Proteobacteria; Gammaproteobacteria; Cellvibrionales; Spongiibacteraceae	Kim,S.M., Cho,S.J. and Lee,S.B.	Genome Sequence of the Unclassified Marine Gammaproteobacterium BDW918	J. Bacteriol. 194 (14), 3753-3754 (2012)		South Korea
	Marortus luteolus	PQGG01000001.1	Bacteria; Proteobacteria; Gammaproteobacteria; Cellvibrionales; Spongiibacteraceae; Marortus	Yu,X.-D.				China:surface seawater of East Sea,Zhoushan		2016-12-08
	Spongiibacter marinus DSM 19753	AULP01000001.1	Bacteria; Proteobacteria; Gammaproteobacteria; Cellvibrionales; Spongiibacteraceae; Spongiibacter	Kyrpides,N., Huntemann,M., Han,J., Chen,A., Mavromatis,K., Markowitz,V., Palaniappan,K., Ivanova,N., Schaumberg,A., Pati,A., Liolios,K., Nordberg,H.P., Cantor,M.N., Hua,S.X. and Woyke,T.
	Spongiibacter sp. IMCC21906	NZ_CP011477.1	Bacteria; Proteobacteria; Gammaproteobacteria; Cellvibrionales; Spongiibacteraceae; Spongiibacter; unclassified Spongiibacter	Cho,J.-C., Yang,S.-J. and Kang,I.	Complete genome sequence of IMCC21906 belonging to the Gammaproteobacteria	Unpublished		Antarctica: King George Island	62.22 S 58.78 W	2014-12-30
	Spongiibacter sp. KMU-166	JAAWWK010000001.1	Bacteria; Proteobacteria; Gammaproteobacteria; Cellvibrionales; Spongiibacteraceae; Spongiibacter; unclassified Spongiibacter	Yoon,J.				South Korea: Pusan		2019-08
	Zhongshania sp. DSW25-10	RHGB01000001.1	Bacteria; Proteobacteria; Gammaproteobacteria; Cellvibrionales; Spongiibacteraceae; Zhongshania	Oh,J.	Draft genome sequence of Zhongshania sp. DSW25-10	Unpublished		South Korea: East Sea
	Nitrosococcus oceani ATCC 19707	NC_007484.1	Bacteria; Proteobacteria; Gammaproteobacteria; Chromatiales; Chromatiaceae; Nitrosococcus	Copeland,A., Lucas,S., Lapidus,A., Barry,K., Detter,J.C., Glavina,T., Hammon,N., Israni,S., Pitluck,S., Chain,P., Malfatti,S., Shin,M., Vergez,L., Schmutz,J., Larimer,F., Land,M., Hauser,L., Kyrpides,N., Ivanova,N. and Richardson,P.	Complete sequence of Nitrosococcus oceani ATCC 19707	Unpublished		Atlantic Ocean		1957
	Granulosicoccus antarcticus IMCC3135	NZ_CP018632.1	Bacteria; Proteobacteria; Gammaproteobacteria; Chromatiales; Granulosicoccaceae; Granulosicoccus	Kang,I., Lee,K. and Cho,J.-C.				Antarctica: King George Island	62.233 S 58.783 W	2005-12-01
	Enterobacter cloacae	MWLI01000001.1	Bacteria; Proteobacteria; Gammaproteobacteria; Enterobacterales; Enterobacteriaceae; Enterobacter; Enterobacter cloacae complex	Fernandes,M.R., Sellera,F.P., Moura,Q., Cerdeira,L. and Lincopan,N.	Draft genome sequence of an Enterobacter aerogenes strain co-producing CTX-M-15, OXA-17, and KPC-2, isolated from seawater, Brazil	Unpublished		Brazil: Sao Paulo	23.9723 S 46.3295 W	2016-09-01
	Escherichia coli	MTKG01000001.1	Bacteria; Proteobacteria; Gammaproteobacteria; Enterobacterales; Enterobacteriaceae; Escherichia	Fernandes,M.R., Sellera,F.P., Esposito,F., Cerdeira,L. and Lincopan,N.	Draft genome sequence of Escherichia coli encoding mcr-1 gene in marine environment	Unpublished		Brazil: Santos	23.9759 S 46.3716 W	2016-10-15
	Escherichia coli	MTKE01000001.1	Bacteria; Proteobacteria; Gammaproteobacteria; Enterobacterales; Enterobacteriaceae; Escherichia	Fernandes,M.R., Sellera,F.P., Esposito,F., Cerdeira,L. and Lincopan,N.	Draft genome sequence of Escherichia coli encoding mcr-1 gene in marine environment	Unpublished		Brazil: Santos	23.9772 S 46.4014 W	2016-10-15
	Escherichia coli	MWLH01000001.1	Bacteria; Proteobacteria; Gammaproteobacteria; Enterobacterales; Enterobacteriaceae; Escherichia	Fernandes,M.R., Sellera,F.P., Moura,Q., Cerdeira,L. and Lincopan,N.	Draft genome sequence of a CTX-M-8-producing Escherichia coli isolated from seawater, Brazil	Unpublished		Brazil: Sao Paulo	23.9753 S 46.3222 W	2016-09-01
	Solimonas marina	JAAVXB010000001.1	Bacteria; Proteobacteria; Gammaproteobacteria; Nevskiales; Sinobacteraceae; Solimonas	Liu,X., Lai,Q., Sun,F., Gai,Y., Li,G. and Shao,Z.	Solimonas marina sp. nov., isolated from deep seawater of the Pacific Ocean	Unpublished		Pacific Ocean		2007-05-01
	Alcanivorax indicus	QGMP01000001.1	Bacteria; Proteobacteria; Gammaproteobacteria; Oceanospirillales; Alcanivoracaceae; Alcanivorax	Song,L.				Indian Ocean		2016-10-12
	Alcanivorax profundi	QYYA01000001.1	Bacteria; Proteobacteria; Gammaproteobacteria; Oceanospirillales; Alcanivoracaceae; Alcanivorax	Liu,J.	Alcanivorax profundi sp. nov., isolated from 1000 m-depth seawater of the Mariana Trench	Unpublished		Pacific Ocean: Mariana Trench		2016-01-01
	Alcanivorax sp. CP2C	LXTS02000001.1	Bacteria; Proteobacteria; Gammaproteobacteria; Oceanospirillales; Alcanivoracaceae; Alcanivorax	Wang,Z., Malanoski,A.P., Lin,B., Hervey,W.J., Eddie,B.J. and Strycharz-Glaven,S.M.	Optimizing relative abundance estimates in a low complexity, enriched marine biocathode consortium using metagenomics and 16S rRNA gene sequencing	Unpublished				2015-02-01
	Alcanivorax xenomutans	NZ_CP012331.1	Bacteria; Proteobacteria; Gammaproteobacteria; Oceanospirillales; Alcanivoracaceae; Alcanivorax	Fu,X., Lai,Q., Dong,C., Wang,W. and Shao,Z.	Complete genome sequence of Alcanivorax xenomutans P40, an alkane-#degrading bacterium isolated from deep seawater	Unpublished		Indian Ocean		2005
	Alcanivorax sp. 6-D-6	AQPF01000001.1	Bacteria; Proteobacteria; Gammaproteobacteria; Oceanospirillales; Alcanivoracaceae; Alcanivorax; unclassified Alcanivorax	Lai,Q. and Shao,Z.	Genome Sequence of alkane-degrading Bacterium Alcanivorax sp. 6-D-6	Unpublished		China: Xiamen City		2005
	Alcanivorax sp. ZXX171	WXVX01000001.1	Bacteria; Proteobacteria; Gammaproteobacteria; Oceanospirillales; Alcanivoracaceae; Alcanivorax; unclassified Alcanivorax	Liu,R.	Alcanivorax abyssicola sp. nov., a novel bacterium isolated from hadal seawater of the Mariana Trench	Unpublished		Pacific Ocean	11.32 N 142.38 E	2017-10
	Marinicella litoralis	NIHB01000001.1	Bacteria; Proteobacteria; Gammaproteobacteria; Oceanospirillales; Alcanivoracaceae; Marinicella	Du,Z.-J. and Wang,X.-Q.	The draft genome sequence of the strain KMM 3900	Unpublished		Japan: Russian coast		2008-06-01
	Cobetia crustatorum	VNFH01000001.1	Bacteria; Proteobacteria; Gammaproteobacteria; Oceanospirillales; Halomonadaceae; Cobetia	Yu,Y.	Diversity of Bacteria from Kongsfjorden, Arctic	Unpublished				2017-08-01
	Halomonas titanicae	VNFE01000001.1	Bacteria; Proteobacteria; Gammaproteobacteria; Oceanospirillales; Halomonadaceae; Halomonas	Yu,Y.	Diversity of Bacteria from Kongsfjorden, Arctic	Unpublished				2017-08-01
	Salinicola sp. MIT1003	MCAP01000001.1	Bacteria; Proteobacteria; Gammaproteobacteria; Oceanospirillales; Halomonadaceae; Salinicola	Biller,S.	Membrane vesicles in seawater: heterogeneous DNA content and implications for viral abundance estimates	Unpublished			38.98 N 49.73000000000002 W	1990
	Kangiella geojedonensis	NZ_CP010975.1	Bacteria; Proteobacteria; Gammaproteobacteria; Oceanospirillales; Kangiellaceae; Kangiella	Kim,K.M.	Complete genome sequence of Kangiella geojedonensis strain YCS-5T	Unpublished		South Korea: Geojedo		2010
	Marinomonas sp. SBI22	JSEN01000001.1	Bacteria; Proteobacteria; Gammaproteobacteria; Oceanospirillales; Marinomonas	Paerl,R.W., Allen,E., Palenik,B. and Azam,F.	Marine bacterioplankton release vitamin B1 sources	Unpublished		USA: La Jolla, CA	32.8667137 N 117.2558702 W	2012-06-01
	Marinomonas sp. SBI8L	JSEO01000001.1	Bacteria; Proteobacteria; Gammaproteobacteria; Oceanospirillales; Marinomonas	Paerl,R.W., Allen,E., Palenik,B. and Azam,F.	Marine bacterioplankton release vitamin B1 sources	Unpublished		USA: La Jolla, CA	32.8667137 N 117.2558702 W	2012-06-01
	Marinomonas aquimarina	LTAV01000001.1	Bacteria; Proteobacteria; Gammaproteobacteria; Oceanospirillales; Oceanospirillaceae; Marinomonas	Romalde,J. and Lasa,A.	Marinomonas gallaica sp. nov. and Marinomonas atlantica sp. nov	Unpublished		Spain		1989-11-01
	Marinomonas hwangdonensis	RIZG01000001.1	Bacteria; Proteobacteria; Gammaproteobacteria; Oceanospirillales; Oceanospirillaceae; Marinomonas	Jung,Y.T., Oh,T.K. and Yoon,J.H.	Marinomonas hwangdonensis sp. nov., isolated from seawater	Int. J. Syst. Evol. Microbiol. 62 (Pt 9), 2062-2067 (2012)		South Korea: Yellow Sea		2012
	Thalassolituus oleivorans R6-15	NZ_CP006829.1	Bacteria; Proteobacteria; Gammaproteobacteria; Oceanospirillales; Oceanospirillaceae; Thalassolituus	Dong,C., Chen,X., Lai,Q. and Shao,Z.	Complete genome sequence of Thalassolituus sp. R6-15, a marine obligate hydrocarbonoclastic bacteria from the surface seawater in the Chukchi Sea of the Arctic Ocean	Unpublished			69.5000 N 168.9833 W	2010-07-01
	Reinekea forsetii	NZ_CP011797.1	Bacteria; Proteobacteria; Gammaproteobacteria; Oceanospirillales; Saccharospirillaceae; Reinekea	Avci,B., Hahnke,R.L., Chafee,M., Fischer,T., Gruber-Vodicka,H., Tegetmeyer,H.E., Harder,J., Fuchs,B.M., Amann,R.I. and Teeling,H.	Genomic and physiological analyses of 'Reinekea forsetii' reveal a versatile opportunistic lifestyle during spring algae blooms	Environ Microbiol 19 (3), 1209-1221 (2017)		North Sea: German Bight, Helgoland, Kabeltonne	54.18416 N 7.9 E	2010-04-20
	Pseudohongiella nitratireducens	LWHM01000001.1	Bacteria; Proteobacteria; Gammaproteobacteria; Pseudohongiella	Xu,L., Wu,Y.-H., Jian,S.-L., Cheng,H., Wang,C.-S., Wu,M., Cheng,L. and Xu,X.-W.	Pseudohongiella nitratireducens sp. nov., isolated from the seawater of the South China Sea, and emended description of the genus Pseudohongiella	Unpublished		China: South China Sea	19.72 N 115.9 E	2014-10-01
	Pseudohongiella nitratireducens	LWHN01000001.1	Bacteria; Proteobacteria; Gammaproteobacteria; Pseudohongiella	Xu,L., Wu,Y.-H., Jian,S.-L., Cheng,H., Wang,C.-S., Wu,M., Cheng,L. and Xu,X.-W.	Pseudohongiella nitratireducens sp. nov., isolated from the seawater of the South China Sea, and emended description of the genus Pseudohongiella	Unpublished		China: South China Sea	19.9 N 115.23 E	2014-10-01
	Acinetobacter venetianus RAG-1 = CIP 110063	AKIQ01000001.1	Bacteria; Proteobacteria; Gammaproteobacteria; Pseudomonadales; Moraxellaceae; Acinetobacter	Fondi,M., Orlandini,V., Emiliani,G., Papaleo,M.C., Maida,I., Perrin,E., Vaneechoutte,M., Dijkshoorn,L. and Fani,R.	Draft Genome Sequence of the Hydrocarbon-Degrading and Emulsan-Producing Strain Acinetobacter venetianus RAG-1T	J. Bacteriol. 194 (17), 4771-4772 (2012)		Israel: Tel Baruch		1972
	Acinetobacter venetianus VE-C3	ALIG01000001.1	Bacteria; Proteobacteria; Gammaproteobacteria; Pseudomonadales; Moraxellaceae; Acinetobacter	Fondi,M., Rizzi,E., Emiliani,G., Orlandini,V., Papaleo,M.C., Perrin,E., Maida,I., Corti,G., De Bellis,G., Baldi,F., Dijkshoorn,L., Vaneechoutte,M. and Fani,R.	The genome sequence of the hydrocarbon-degrading Acinetobacter venetianus VE-C3	Res. Microbiol. 164 (5), 439-449 (2013)		Italy: Venice Lagoon		1997
	Acinetobacter venetianus VE-C3	NZ_CM001772.1	Bacteria; Proteobacteria; Gammaproteobacteria; Pseudomonadales; Moraxellaceae; Acinetobacter	Fondi,M., Rizzi,E., Emiliani,G., Orlandini,V., Berna,L., Papaleo,M.C., Perrin,E., Maida,I., Corti,G., De Bellis,G., Baldi,F., Dijkshoorn,L., Vaneechoutte,M. and Fani,R.	The genome sequence of the hydrocarbon-degrading Acinetobacter venetianus VE-C3	Res Microbiol 164 (5), 439-449 (2013)		Italy: Venice Lagoon		1997
	Pseudomonas libanensis	NZ_CP034425.1	Bacteria; Proteobacteria; Gammaproteobacteria; Pseudomonadales; Pseudomonadaceae; Pseudomonas	Zeng,Y.-X.				Norway		2017-09-25
	Pseudomonas oceani	PPSK01000001.1	Bacteria; Proteobacteria; Gammaproteobacteria; Pseudomonadales; Pseudomonadaceae; Pseudomonas	Gomila,M., Mulet,M., Garcia-Valdes,E. and Lalucat,J.	Draft genome of the type strain Pseudomonas oceani DSM 100277 isolated from the deep water in Okinawa trough, northwestern Pacific Ocean	Unpublished		Pacific Ocean: Okinawa Trough		2008
	Pseudomonas sp. OIL-1	NZ_CP048629.1	Bacteria; Proteobacteria; Gammaproteobacteria; Pseudomonadales; Pseudomonadaceae; Pseudomonas	Wells,E., Vasquez,I., Segovia,C. and Santander,J.	Whole genome sequencing of a oil degrading marine bacteria	Unpublished		Canada: Logy Bay		2017-08-01
	Abyssibacter profundi	QEQK01000001.1	Bacteria; Proteobacteria; Gammaproteobacteria; Salinisphaerales; Salinisphaeraceae; Abyssibacter	Zhou,S.	Abyssibacter profundi OUC007T gen. nov., sp. nov, a marine bacterium isolated from seawater of the Mariana Trench	Unpublished		Northern Mariana Islands: Mariana Trench		2015-11
	Salinisphaera hydrothermalis C41B8	APNK01000001.1	Bacteria; Proteobacteria; Gammaproteobacteria; Salinisphaerales; Salinisphaeraceae; Salinisphaera	Li,C., Lai,Q. and Shao,Z.	Salinisphaera hydrothermalis C41B8 Genome Sequencing	Unpublished		Pacific Ocean		2008
	Pseudofrancisella aestuarii	QLIS02000001.1	Bacteria; Proteobacteria; Gammaproteobacteria; Thiotrichales; Francisellaceae; Pseudofrancisella	Zheng,M., Jiao,J., Dong,L., Han,M., Li,L., Xiao,M., Chen,C., Qu,P. and Li,W.	Pseudofrancisella aestuarii gen. nov., sp. nov., a novel member of the family Francisellaceae isolated from estuarine seawater	Antonie Van Leeuwenhoek 112 (6), 877-886 (2019)		China: Zhejiang		2015-10
	Hydrogenovibrio marinus DSM 11271	JOML01000001.1	Bacteria; Proteobacteria; Gammaproteobacteria; Thiotrichales; Piscirickettsiaceae; Hydrogenovibrio	Scott,K., Huntemann,M., Han,J., Chen,A., Kyrpides,N., Mavromatis,K., Markowitz,V., Palaniappan,K., Ivanova,N., Schaumberg,A., Pati,A., Liolios,K., Nordberg,H.P., Cantor,M.N., Hua,S.X. and Woyke,T.				Japan: Shonan Coast, Kanagawa Pref.
	Aliivibrio fischeri	MCGK01000001.1	Bacteria; Proteobacteria; Gammaproteobacteria; Vibrionales; Vibrionaceae; Aliivibrio	Hehemann,J.-H., Arevalo,P., Datta,M.S. and Polz,M.F.				USA: Massachusetts		2006-09-06
	Aliivibrio fischeri	MAJY01000001.1	Bacteria; Proteobacteria; Gammaproteobacteria; Vibrionales; Vibrionaceae; Aliivibrio	Hehemann,J.-H., Arevalo,P., Datta,M.S. and Polz,M.F.				USA: Massachusetts		2006-09-06
	Aliivibrio fischeri	MAJX01000001.1	Bacteria; Proteobacteria; Gammaproteobacteria; Vibrionales; Vibrionaceae; Aliivibrio	Hehemann,J.-H., Arevalo,P., Datta,M.S. and Polz,M.F.				USA: Massachusetts		2006-09-06
	Aliivibrio fischeri	MAJW01000001.1	Bacteria; Proteobacteria; Gammaproteobacteria; Vibrionales; Vibrionaceae; Aliivibrio	Hehemann,J.-H., Arevalo,P., Datta,M.S. and Polz,M.F.				USA: Massachusetts		2006-09-06
	Aliivibrio fischeri	MAJQ01000001.1	Bacteria; Proteobacteria; Gammaproteobacteria; Vibrionales; Vibrionaceae; Aliivibrio	Hehemann,J.-H., Arevalo,P., Datta,M. and Polz,M.F.				USA: Massachusetts		2006-09-06
	Aliivibrio fischeri	MAJP01000001.1	Bacteria; Proteobacteria; Gammaproteobacteria; Vibrionales; Vibrionaceae; Aliivibrio	Hehemann,J.-H., Arevalo,P., Datta,M.S. and Polz,M.F.				USA: Massachusetts		2006-09-06
	Aliivibrio fischeri	MCGJ01000001.1	Bacteria; Proteobacteria; Gammaproteobacteria; Vibrionales; Vibrionaceae; Aliivibrio	Hehemann,J.H., Arevalo,P., Datta,M.S., Yu,X., Corzett,C.H., Henschel,A., Preheim,S.P., Timberlake,S. and Polz,M.F.	Adaptive Radiation by Waves of Gene Transfer Leads to Fine-Scale Resource Partitioning in Marine Microbes	Unpublished		USA: Massachusetts		2006-09-06
	Aliivibrio logei	MAJU01000001.1	Bacteria; Proteobacteria; Gammaproteobacteria; Vibrionales; Vibrionaceae; Aliivibrio	Hehemann,J.-H., Arevalo,P., Datta,M.S. and Polz,M.F.				USA: Massachusetts		2006-04-28
	Aliivibrio sp. 1S128	MAJV01000001.1	Bacteria; Proteobacteria; Gammaproteobacteria; Vibrionales; Vibrionaceae; Aliivibrio	Hehemann,J.-H., Arevalo,P., Datta,M.S. and Polz,M.F.				USA: Massachusetts		2006-04-28
	Aliivibrio sp. 1S165	MAJT01000001.1	Bacteria; Proteobacteria; Gammaproteobacteria; Vibrionales; Vibrionaceae; Aliivibrio	Hehemann,J.-H., Arevalo,P., Datta,M.S. and Polz,M.F.				USA: Massachusetts		2006-04-28
	Aliivibrio sp. 1S175	MAJS01000001.1	Bacteria; Proteobacteria; Gammaproteobacteria; Vibrionales; Vibrionaceae; Aliivibrio	Hehemann,J.-H., Arevalo,P., Datta,M.S. and Polz,M.F.				USA: Massachusetts		2006-04-28
	Enterovibrio norvegicus	MCVR01000001.1	Bacteria; Proteobacteria; Gammaproteobacteria; Vibrionales; Vibrionaceae; Enterovibrio	Kauffman,K.M., Hussain,F.A., Yang,J., Arevalo,P., Brown,J.M., Chang,W.K., VanInsberghe,D., Elsherbini,J., Sharma,R.S., Cutler,M.B., Kelly,L. and Polz,M.F.	A major lineage of non-tailed dsDNA viruses as unrecognized killers of marine bacteria	Nature 554 (7690), 118-122 (2018)		USA: Massachusetts, Nahant, Canoe Cove		2010-10-13
	Enterovibrio norvegicus	MCVQ01000001.1	Bacteria; Proteobacteria; Gammaproteobacteria; Vibrionales; Vibrionaceae; Enterovibrio	Kauffman,K.M., Hussain,F.A., Yang,J., Arevalo,P., Brown,J.M., Chang,W.K., VanInsberghe,D., Elsherbini,J., Sharma,R.S., Cutler,M.B., Kelly,L. and Polz,M.F.	A major lineage of non-tailed dsDNA viruses as unrecognized killers of marine bacteria	Nature 554 (7690), 118-122 (2018)		USA: Massachusetts, Nahant, Canoe Cove		2010-10-13
	Enterovibrio norvegicus	MCVB01000001.1	Bacteria; Proteobacteria; Gammaproteobacteria; Vibrionales; Vibrionaceae; Enterovibrio	Kauffman,K.M., Hussain,F.A., Yang,J., Arevalo,P., Brown,J.M., Chang,W.K., VanInsberghe,D., Elsherbini,J., Sharma,R.S., Cutler,M.B., Kelly,L. and Polz,M.F.	A major lineage of non-tailed dsDNA viruses as unrecognized killers of marine bacteria	Nature 554 (7690), 118-122 (2018)		USA: Massachusetts, Nahant, Canoe Cove		2010-10-13
	Enterovibrio norvegicus	MDAG01000001.1	Bacteria; Proteobacteria; Gammaproteobacteria; Vibrionales; Vibrionaceae; Enterovibrio	Kauffman,K.M., Hussain,F.A., Yang,J., Arevalo,P., Brown,J.M., Chang,W.K., VanInsberghe,D., Elsherbini,J., Sharma,R.S., Cutler,M.B., Kelly,L. and Polz,M.F.	A major lineage of non-tailed dsDNA viruses as unrecognized killers of marine bacteria	Nature 554 (7690), 118-122 (2018)		USA: Massachusetts, Nahant, Canoe Cove		2010-09-18
	Enterovibrio norvegicus	MDAD01000001.1	Bacteria; Proteobacteria; Gammaproteobacteria; Vibrionales; Vibrionaceae; Enterovibrio	Kauffman,K.M., Hussain,F.A., Yang,J., Arevalo,P., Brown,J.M., Chang,W.K., VanInsberghe,D., Elsherbini,J., Sharma,R.S., Cutler,M.B., Kelly,L. and Polz,M.F.	A major lineage of non-tailed dsDNA viruses as unrecognized killers of marine bacteria	Nature 554 (7690), 118-122 (2018)		USA: Massachusetts, Nahant, Canoe Cove		2010-09-18
	Enterovibrio norvegicus	MCYQ01000001.1	Bacteria; Proteobacteria; Gammaproteobacteria; Vibrionales; Vibrionaceae; Enterovibrio	Kauffman,K.M., Hussain,F.A., Yang,J., Arevalo,P., Brown,J.M., Chang,W.K., VanInsberghe,D., Elsherbini,J., Sharma,R.S., Cutler,M.B., Kelly,L. and Polz,M.F.	A major lineage of non-tailed dsDNA viruses as unrecognized killers of marine bacteria	Nature 554 (7690), 118-122 (2018)		USA: Massachusetts, Nahant, Canoe Cove		2010-09-18
	Enterovibrio norvegicus FF-33	AJYD02000001.1	Bacteria; Proteobacteria; Gammaproteobacteria; Vibrionales; Vibrionaceae; Enterovibrio	Cordero,O.X., Wildschutte,H., Kirkup,B., Proehl,S., Ngo,L., Hussain,F., Le Roux,F., Mincer,T. and Polz,M.F.	Ecological populations of bacteria act as socially cohesive units of antibiotic production and resistance	Science 337 (6099), 1228-1231 (2012)		USA: Massachusetts		2006-09-01
	Grimontia indica	ANFM02000001.1	Bacteria; Proteobacteria; Gammaproteobacteria; Vibrionales; Vibrionaceae; Grimontia	Singh,A., Vaidya,B., Khatri,I., Srinivas,T.N., Subramanian,S., Korpole,S. and Pinnaka,A.K.	Grimontia indica AK16(T), sp. nov., Isolated from a Seawater Sample Reports the Presence of Pathogenic Genes Similar to Vibrio Genus	PLoS ONE 9 (1), E85590 (2014)		India: Southeast Coast
	Paraphotobacterium marinum	NZ_CP022356.1	Bacteria; Proteobacteria; Gammaproteobacteria; Vibrionales; Vibrionaceae; Paraphotobacterium	Huang,Z., Dong,C. and Shao,Z.	Paraphotobacterium marinum gen. nov., sp. nov., a member of the family Vibrionaceae, isolated from surface seawater	Int J Syst Evol Microbiol 66 (8), 3050-3056 (2016)		China:South China Sea		2015-05-15
	Photobacterium angustum	MSCJ01000001.1	Bacteria; Proteobacteria; Gammaproteobacteria; Vibrionales; Vibrionaceae; Photobacterium	Yoshizawa,S. and Kogure,K.	Diversity of luminous bacteria	Unpublished		Japan: Sagami Bay Station P	35.00 N 139.33 E	2005-06-25
	Photobacterium ganghwense	PYMI01000001.1	Bacteria; Proteobacteria; Gammaproteobacteria; Vibrionales; Vibrionaceae; Photobacterium	Butler,K.	Whole genome sequencing of Histamine producing bacteria	Unpublished		South Korea		2004
	Photobacterium leiognathi	LNRC01000001.1	Bacteria; Proteobacteria; Gammaproteobacteria; Vibrionales; Vibrionaceae; Photobacterium	Pollak,B. and Kan,A.	Refactoring and directed evolution of the lux operon from environmental marine bacteria	Unpublished		Cuba: Varadero	23.1996637 N 81.1590006 W	2014-02-15
	Photobacterium sp. BEI 247	RJLM01000001.1	Bacteria; Proteobacteria; Gammaproteobacteria; Vibrionales; Vibrionaceae; Photobacterium	Wang,X.	Photobacterium sp. BEI247 sp. nov., a marine bacterium isolated from Yongle Blue Hole in the South China Sea	Unpublished		China: South China Sea		2017-06
	Vibrio agarivorans	POWH01000001.1	Bacteria; Proteobacteria; Gammaproteobacteria; Vibrionales; Vibrionaceae; Vibrio	Gomez-Gil,B. and Enciso-Ibarra,K.	Genomic taxonomy of the Vibrionaceae family	Unpublished		Spain: Valencia		1996
	Vibrio alginolyticus	NZ_CP014053.1	Bacteria; Proteobacteria; Gammaproteobacteria; Vibrionales; Vibrionaceae; Vibrio	Hoffmann,M., Allard,M., Evans,P., Brown,E., Tallon,L.J., Sadzewicz,L., Sengamalay,N., Ott,S., Godinez,A., Nagaraj,S., Vavikolanu,K., Aluvathingal,J., Nadendla,S., Hobson,J. and Sichtig,H.	FDA dAtabase for Regulatory Grade micrObial Sequences (FDA-ARGOS): Supporting development and validation of Infectious Disease Dx tests	Unpublished		Puerto Rico
	Vibrio alginolyticus	NZ_CP014054.1	Bacteria; Proteobacteria; Gammaproteobacteria; Vibrionales; Vibrionaceae; Vibrio	Hoffmann,M., Allard,M., Evans,P., Brown,E., Tallon,L.J., Sadzewicz,L., Sengamalay,N., Ott,S., Godinez,A., Nagaraj,S., Vavikolanu,K., Aluvathingal,J., Nadendla,S., Hobson,J. and Sichtig,H.	FDA dAtabase for Regulatory Grade micrObial Sequences (FDA-ARGOS): Supporting development and validation of Infectious Disease Dx tests	Unpublished		Puerto Rico
	Vibrio alginolyticus	NZ_CP013484.1	Bacteria; Proteobacteria; Gammaproteobacteria; Vibrionales; Vibrionaceae; Vibrio	Wang,X., Wang,P. and Wen,Z.				USA: Oahu	20.3 N 157.3 W	1971-04-05
	Vibrio alginolyticus	NZ_CP013485.1	Bacteria; Proteobacteria; Gammaproteobacteria; Vibrionales; Vibrionaceae; Vibrio	Wang,X., Wang,P. and Wen,Z.				USA: Oahu	20.3 N 157.3 W	1971-04-05
	Vibrio alginolyticus	LRIG02000001.1	Bacteria; Proteobacteria; Gammaproteobacteria; Vibrionales; Vibrionaceae; Vibrio	Hoffmann,M., Allard,M., Evans,P., Brown,E., Tallon,L.J., Sadzewicz,L., Sengamalay,N., Ott,S., Godinez,A., Nagaraj,S., Vavikolanu,K., Aluvathingal,J., Nadendla,S., Hobson,J. and Sichtig,H.	FDA dAtabase for Regulatory Grade micrObial Sequences (FDA-ARGOS): Supporting development and validation of Infectious Disease Dx tests	Unpublished		USA: HI		1991
	Vibrio astriarenae	NZ_CP047475.1	Bacteria; Proteobacteria; Gammaproteobacteria; Vibrionales; Vibrionaceae; Vibrio	Liu,Y. and Zhao,Z.	Whole genome and functional gene identification of agarase of Vibrio HN897	Unpublished		China:South China sea		2008-10-01
	Vibrio azureus	NZ_CP018616.1	Bacteria; Proteobacteria; Gammaproteobacteria; Vibrionales; Vibrionaceae; Vibrio	Yoshizawa,S. and Kogure,K.	Diversity of luminous bacteria	Unpublished		Japan: Kuroshio region		2005-07-01
	Vibrio azureus	NZ_CP018617.1	Bacteria; Proteobacteria; Gammaproteobacteria; Vibrionales; Vibrionaceae; Vibrio	Yoshizawa,S. and Kogure,K.	Diversity of luminous bacteria	Unpublished		Japan: Kuroshio region		2005-07-01
	Vibrio breoganii	NZ_CP016177.1	Bacteria; Proteobacteria; Gammaproteobacteria; Vibrionales; Vibrionaceae; Vibrio	Hehemann,J.-H., Arevalo,P., Datta,M.S., Yu,X., Corzett,C., Henschel,A., Preheim,S.P., Timberlake,S., Alm,E.J. and Polz,M.F.	Adaptive Radiation by Waves of Gene Transfer Leads to Fine-Scale Resource Partitioning in Marine Microbes	Unpublished		USA: Massachusetts		2006-09-06
	Vibrio breoganii	MCTO01000001.1	Bacteria; Proteobacteria; Gammaproteobacteria; Vibrionales; Vibrionaceae; Vibrio	Kauffman,K.M., Hussain,F.A., Yang,J., Arevalo,P., Brown,J.M., Chang,W.K., VanInsberghe,D., Elsherbini,J., Sharma,R.S., Cutler,M.B., Kelly,L. and Polz,M.F.	A major lineage of non-tailed dsDNA viruses as unrecognized killers of marine bacteria	Nature 554 (7690), 118-122 (2018)		USA: Massachusetts, Nahant, Canoe Cove		2010-10-13
	Vibrio breoganii	MCTH01000001.1	Bacteria; Proteobacteria; Gammaproteobacteria; Vibrionales; Vibrionaceae; Vibrio	Kauffman,K.M., Hussain,F.A., Yang,J., Arevalo,P., Brown,J.M., Chang,W.K., VanInsberghe,D., Elsherbini,J., Sharma,R.S., Cutler,M.B., Kelly,L. and Polz,M.F.	A major lineage of non-tailed dsDNA viruses as unrecognized killers of marine bacteria	Nature 554 (7690), 118-122 (2018)		USA: Massachusetts, Nahant, Canoe Cove		2010-10-13
	Vibrio breoganii	MCUP01000001.1	Bacteria; Proteobacteria; Gammaproteobacteria; Vibrionales; Vibrionaceae; Vibrio	Kauffman,K.M., Hussain,F.A., Yang,J., Arevalo,P., Brown,J.M., Chang,W.K., VanInsberghe,D., Elsherbini,J., Sharma,R.S., Cutler,M.B., Kelly,L. and Polz,M.F.	A major lineage of non-tailed dsDNA viruses as unrecognized killers of marine bacteria	Nature 554 (7690), 118-122 (2018)		USA: Massachusetts, Nahant, Canoe Cove		2010-10-13
	Vibrio breoganii	MCUK01000001.1	Bacteria; Proteobacteria; Gammaproteobacteria; Vibrionales; Vibrionaceae; Vibrio	Kauffman,K.M., Hussain,F.A., Yang,J., Arevalo,P., Brown,J.M., Chang,W.K., VanInsberghe,D., Elsherbini,J., Sharma,R.S., Cutler,M.B., Kelly,L. and Polz,M.F.	A major lineage of non-tailed dsDNA viruses as unrecognized killers of marine bacteria	Nature 554 (7690), 118-122 (2018)		USA: Massachusetts, Nahant, Canoe Cove		2010-10-13
	Vibrio breoganii	MCUI01000001.1	Bacteria; Proteobacteria; Gammaproteobacteria; Vibrionales; Vibrionaceae; Vibrio	Kauffman,K.M., Hussain,F.A., Yang,J., Arevalo,P., Brown,J.M., Chang,W.K., VanInsberghe,D., Elsherbini,J., Sharma,R.S., Cutler,M.B., Kelly,L. and Polz,M.F.	A major lineage of non-tailed dsDNA viruses as unrecognized killers of marine bacteria	Nature 554 (7690), 118-122 (2018)		USA: Massachusetts, Nahant, Canoe Cove		2010-10-13
	Vibrio breoganii	MCUG01000001.1	Bacteria; Proteobacteria; Gammaproteobacteria; Vibrionales; Vibrionaceae; Vibrio	Kauffman,K.M., Hussain,F.A., Yang,J., Arevalo,P., Brown,J.M., Chang,W.K., VanInsberghe,D., Elsherbini,J., Sharma,R.S., Cutler,M.B., Kelly,L. and Polz,M.F.	A major lineage of non-tailed dsDNA viruses as unrecognized killers of marine bacteria	Nature 554 (7690), 118-122 (2018)		USA: Massachusetts, Nahant, Canoe Cove		2010-10-13
	Vibrio breoganii	MCTW01000001.1	Bacteria; Proteobacteria; Gammaproteobacteria; Vibrionales; Vibrionaceae; Vibrio	Kauffman,K.M., Hussain,F.A., Yang,J., Arevalo,P., Brown,J.M., Chang,W.K., VanInsberghe,D., Elsherbini,J., Sharma,R.S., Cutler,M.B., Kelly,L. and Polz,M.F.	A major lineage of non-tailed dsDNA viruses as unrecognized killers of marine bacteria	Nature 554 (7690), 118-122 (2018)		USA: Massachusetts, Nahant, Canoe Cove		2010-10-13
	Vibrio breoganii	MCTP01000001.1	Bacteria; Proteobacteria; Gammaproteobacteria; Vibrionales; Vibrionaceae; Vibrio	Kauffman,K.M., Hussain,F.A., Yang,J., Arevalo,P., Brown,J.M., Chang,W.K., VanInsberghe,D., Elsherbini,J., Sharma,R.S., Cutler,M.B., Kelly,L. and Polz,M.F.	A major lineage of non-tailed dsDNA viruses as unrecognized killers of marine bacteria	Nature 554 (7690), 118-122 (2018)		USA: Massachusetts, Nahant, Canoe Cove		2010-10-13
	Vibrio breoganii	MCXI01000001.1	Bacteria; Proteobacteria; Gammaproteobacteria; Vibrionales; Vibrionaceae; Vibrio	Kauffman,K.M., Hussain,F.A., Yang,J., Arevalo,P., Brown,J.M., Chang,W.K., VanInsberghe,D., Elsherbini,J., Sharma,R.S., Cutler,M.B., Kelly,L. and Polz,M.F.	A major lineage of non-tailed dsDNA viruses as unrecognized killers of marine bacteria	Nature 554 (7690), 118-122 (2018)		USA: Massachusetts, Nahant, Canoe Cove		2010-09-18
	Vibrio breoganii	MCXF01000001.1	Bacteria; Proteobacteria; Gammaproteobacteria; Vibrionales; Vibrionaceae; Vibrio	Kauffman,K.M., Hussain,F.A., Yang,J., Arevalo,P., Brown,J.M., Chang,W.K., VanInsberghe,D., Elsherbini,J., Sharma,R.S., Cutler,M.B., Kelly,L. and Polz,M.F.	A major lineage of non-tailed dsDNA viruses as unrecognized killers of marine bacteria	Nature 554 (7690), 118-122 (2018)		USA: Massachusetts, Nahant, Canoe Cove		2010-09-18
	Vibrio breoganii	MCWQ01000001.1	Bacteria; Proteobacteria; Gammaproteobacteria; Vibrionales; Vibrionaceae; Vibrio	Kauffman,K.M., Hussain,F.A., Yang,J., Arevalo,P., Brown,J.M., Chang,W.K., VanInsberghe,D., Elsherbini,J., Sharma,R.S., Cutler,M.B., Kelly,L. and Polz,M.F.	A major lineage of non-tailed dsDNA viruses as unrecognized killers of marine bacteria	Nature 554 (7690), 118-122 (2018)		USA: Massachusetts, Nahant, Canoe Cove		2010-09-18
	Vibrio breoganii	MDAF01000001.1	Bacteria; Proteobacteria; Gammaproteobacteria; Vibrionales; Vibrionaceae; Vibrio	Kauffman,K.M., Hussain,F.A., Yang,J., Arevalo,P., Brown,J.M., Chang,W.K., VanInsberghe,D., Elsherbini,J., Sharma,R.S., Cutler,M.B., Kelly,L. and Polz,M.F.	A major lineage of non-tailed dsDNA viruses as unrecognized killers of marine bacteria	Nature 554 (7690), 118-122 (2018)		USA: Massachusetts, Nahant, Canoe Cove		2010-09-18
	Vibrio breoganii	MCZP01000001.1	Bacteria; Proteobacteria; Gammaproteobacteria; Vibrionales; Vibrionaceae; Vibrio	Kauffman,K.M., Hussain,F.A., Yang,J., Arevalo,P., Brown,J.M., Chang,W.K., VanInsberghe,D., Elsherbini,J., Sharma,R.S., Cutler,M.B., Kelly,L. and Polz,M.F.	A major lineage of non-tailed dsDNA viruses as unrecognized killers of marine bacteria	Nature 554 (7690), 118-122 (2018)		USA: Massachusetts, Nahant, Canoe Cove		2010-09-18
	Vibrio breoganii	MCZO01000001.1	Bacteria; Proteobacteria; Gammaproteobacteria; Vibrionales; Vibrionaceae; Vibrio	Kauffman,K.M., Hussain,F.A., Yang,J., Arevalo,P., Brown,J.M., Chang,W.K., VanInsberghe,D., Elsherbini,J., Sharma,R.S., Cutler,M.B., Kelly,L. and Polz,M.F.	A major lineage of non-tailed dsDNA viruses as unrecognized killers of marine bacteria	Nature 554 (7690), 118-122 (2018)		USA: Massachusetts, Nahant, Canoe Cove		2010-09-18
	Vibrio breoganii	MCZA01000001.1	Bacteria; Proteobacteria; Gammaproteobacteria; Vibrionales; Vibrionaceae; Vibrio	Kauffman,K.M., Hussain,F.A., Yang,J., Arevalo,P., Brown,J.M., Chang,W.K., VanInsberghe,D., Elsherbini,J., Sharma,R.S., Cutler,M.B., Kelly,L. and Polz,M.F.	A major lineage of non-tailed dsDNA viruses as unrecognized killers of marine bacteria	Nature 554 (7690), 118-122 (2018)		USA: Massachusetts, Nahant, Canoe Cove		2010-09-18
	Vibrio breoganii	MCYZ01000001.1	Bacteria; Proteobacteria; Gammaproteobacteria; Vibrionales; Vibrionaceae; Vibrio	Kauffman,K.M., Hussain,F.A., Yang,J., Arevalo,P., Brown,J.M., Chang,W.K., VanInsberghe,D., Elsherbini,J., Sharma,R.S., Cutler,M.B., Kelly,L. and Polz,M.F.	A major lineage of non-tailed dsDNA viruses as unrecognized killers of marine bacteria	Nature 554 (7690), 118-122 (2018)		USA: Massachusetts, Nahant, Canoe Cove		2010-09-18
	Vibrio breoganii	MCYU01000001.1	Bacteria; Proteobacteria; Gammaproteobacteria; Vibrionales; Vibrionaceae; Vibrio	Kauffman,K.M., Hussain,F.A., Yang,J., Arevalo,P., Brown,J.M., Chang,W.K., VanInsberghe,D., Elsherbini,J., Sharma,R.S., Cutler,M.B., Kelly,L. and Polz,M.F.	A major lineage of non-tailed dsDNA viruses as unrecognized killers of marine bacteria	Nature 554 (7690), 118-122 (2018)		USA: Massachusetts, Nahant, Canoe Cove		2010-09-18
	Vibrio breoganii	MCYR01000001.1	Bacteria; Proteobacteria; Gammaproteobacteria; Vibrionales; Vibrionaceae; Vibrio	Kauffman,K.M., Hussain,F.A., Yang,J., Arevalo,P., Brown,J.M., Chang,W.K., VanInsberghe,D., Elsherbini,J., Sharma,R.S., Cutler,M.B., Kelly,L. and Polz,M.F.	A major lineage of non-tailed dsDNA viruses as unrecognized killers of marine bacteria	Nature 554 (7690), 118-122 (2018)		USA: Massachusetts, Nahant, Canoe Cove		2010-09-18
	Vibrio breoganii	MCYI01000001.1	Bacteria; Proteobacteria; Gammaproteobacteria; Vibrionales; Vibrionaceae; Vibrio	Kauffman,K.M., Hussain,F.A., Yang,J., Arevalo,P., Brown,J.M., Chang,W.K., VanInsberghe,D., Elsherbini,J., Sharma,R.S., Cutler,M.B., Kelly,L. and Polz,M.F.	A major lineage of non-tailed dsDNA viruses as unrecognized killers of marine bacteria	Nature 554 (7690), 118-122 (2018)		USA: Massachusetts, Nahant, Canoe Cove		2010-09-18
	Vibrio breoganii	MCYH01000001.1	Bacteria; Proteobacteria; Gammaproteobacteria; Vibrionales; Vibrionaceae; Vibrio	Kauffman,K.M., Hussain,F.A., Yang,J., Arevalo,P., Brown,J.M., Chang,W.K., VanInsberghe,D., Elsherbini,J., Sharma,R.S., Cutler,M.B., Kelly,L. and Polz,M.F.	A major lineage of non-tailed dsDNA viruses as unrecognized killers of marine bacteria	Nature 554 (7690), 118-122 (2018)		USA: Massachusetts, Nahant, Canoe Cove		2010-09-18
	Vibrio breoganii	MCYE01000001.1	Bacteria; Proteobacteria; Gammaproteobacteria; Vibrionales; Vibrionaceae; Vibrio	Kauffman,K.M., Hussain,F.A., Yang,J., Arevalo,P., Brown,J.M., Chang,W.K., VanInsberghe,D., Elsherbini,J., Sharma,R.S., Cutler,M.B., Kelly,L. and Polz,M.F.	A major lineage of non-tailed dsDNA viruses as unrecognized killers of marine bacteria	Nature 554 (7690), 118-122 (2018)		USA: Massachusetts, Nahant, Canoe Cove		2010-09-18
	Vibrio breoganii	MCYB01000001.1	Bacteria; Proteobacteria; Gammaproteobacteria; Vibrionales; Vibrionaceae; Vibrio	Kauffman,K.M., Hussain,F.A., Yang,J., Arevalo,P., Brown,J.M., Chang,W.K., VanInsberghe,D., Elsherbini,J., Sharma,R.S., Cutler,M.B., Kelly,L. and Polz,M.F.	A major lineage of non-tailed dsDNA viruses as unrecognized killers of marine bacteria	Nature 554 (7690), 118-122 (2018)		USA: Massachusetts, Nahant, Canoe Cove		2010-09-18
	Vibrio breoganii	MCXZ01000001.1	Bacteria; Proteobacteria; Gammaproteobacteria; Vibrionales; Vibrionaceae; Vibrio	Kauffman,K.M., Hussain,F.A., Yang,J., Arevalo,P., Brown,J.M., Chang,W.K., VanInsberghe,D., Elsherbini,J., Sharma,R.S., Cutler,M.B., Kelly,L. and Polz,M.F.	A major lineage of non-tailed dsDNA viruses as unrecognized killers of marine bacteria	Nature 554 (7690), 118-122 (2018)		USA: Massachusetts, Nahant, Canoe Cove		2010-09-18
	Vibrio breoganii	MCXS01000001.1	Bacteria; Proteobacteria; Gammaproteobacteria; Vibrionales; Vibrionaceae; Vibrio	Kauffman,K.M., Hussain,F.A., Yang,J., Arevalo,P., Brown,J.M., Chang,W.K., VanInsberghe,D., Elsherbini,J., Sharma,R.S., Cutler,M.B., Kelly,L. and Polz,M.F.	A major lineage of non-tailed dsDNA viruses as unrecognized killers of marine bacteria	Nature 554 (7690), 118-122 (2018)		USA: Massachusetts, Nahant, Canoe Cove		2010-09-18
	Vibrio breoganii	MCXO01000001.1	Bacteria; Proteobacteria; Gammaproteobacteria; Vibrionales; Vibrionaceae; Vibrio	Kauffman,K.M., Hussain,F.A., Yang,J., Arevalo,P., Brown,J.M., Chang,W.K., VanInsberghe,D., Elsherbini,J., Sharma,R.S., Cutler,M.B., Kelly,L. and Polz,M.F.	A major lineage of non-tailed dsDNA viruses as unrecognized killers of marine bacteria	Nature 554 (7690), 118-122 (2018)		USA: Massachusetts, Nahant, Canoe Cove		2010-09-18
	Vibrio breoganii	MCXN01000001.1	Bacteria; Proteobacteria; Gammaproteobacteria; Vibrionales; Vibrionaceae; Vibrio	Kauffman,K.M., Hussain,F.A., Yang,J., Arevalo,P., Brown,J.M., Chang,W.K., VanInsberghe,D., Elsherbini,J., Sharma,R.S., Cutler,M.B., Kelly,L. and Polz,M.F.	A major lineage of non-tailed dsDNA viruses as unrecognized killers of marine bacteria	Nature 554 (7690), 118-122 (2018)		USA: Massachusetts, Nahant, Canoe Cove		2010-09-18
	Vibrio breoganii 1C10	AKXW02000001.1	Bacteria; Proteobacteria; Gammaproteobacteria; Vibrionales; Vibrionaceae; Vibrio	Hehemann,J.-H., Arevalo,P., Datta,M., Yu,X., Corzett,C., Henschel,A., Preheim,S., Timberlake,S., Alm,E.J. and Polz,M.F.	Adaptive Radiation by Waves of Gene Transfer Leads to Fine-Scale Resource Partitioning in Marine Microbes	Unpublished		USA: Massachusetts		2003-09-01
	Vibrio breoganii ZF-29	AJYM02000001.1	Bacteria; Proteobacteria; Gammaproteobacteria; Vibrionales; Vibrionaceae; Vibrio	Cordero,O.X., Wildschutte,H., Kirkup,B., Proehl,S., Ngo,L., Hussain,F., Le Roux,F., Mincer,T. and Polz,M.F.	Ecological populations of bacteria act as socially cohesive units of antibiotic production and resistance	Science 337 (6099), 1228-1231 (2012)		USA: Massachusetts		2006-09-01
	Vibrio breoganii ZF-55	AJYL02000001.1	Bacteria; Proteobacteria; Gammaproteobacteria; Vibrionales; Vibrionaceae; Vibrio	Cordero,O.X., Wildschutte,H., Kirkup,B., Proehl,S., Ngo,L., Hussain,F., Le Roux,F., Mincer,T. and Polz,M.F.	Ecological populations of bacteria act as socially cohesive units of antibiotic production and resistance	Science 337 (6099), 1228-1231 (2012)		USA: Massachusetts		2006-09-01
	Vibrio cholerae	QXWB01000001.1	Bacteria; Proteobacteria; Gammaproteobacteria; Vibrionales; Vibrionaceae; Vibrio	Gong,L. and Chen,L.	Comparative genomics of the non O1/O139 Vibrio cholerae CHN108B against V. cholerae representative isolates of serogroup O1	Unpublished		China: Shanghai		2018-06-19
	Vibrio cholerae	QXWC01000001.1	Bacteria; Proteobacteria; Gammaproteobacteria; Vibrionales; Vibrionaceae; Vibrio	Gong,L. and Chen,L.	Comparative genomics of the non O1/O139 Vibrio cholerae CHN108B against V. cholerae representative isolates of serogroup O1	Unpublished		China: Shanghai		2018-06-19
	Vibrio cholerae	QXWD01000001.1	Bacteria; Proteobacteria; Gammaproteobacteria; Vibrionales; Vibrionaceae; Vibrio	Gong,L. and Chen,L.	Comparative genomics of the non O1/O139 Vibrio cholerae CHN108B against V. cholerae representative isolates of serogroup O1	Unpublished		China: Shanghai		2018-06-19
	Vibrio cholerae	QXWE01000001.1	Bacteria; Proteobacteria; Gammaproteobacteria; Vibrionales; Vibrionaceae; Vibrio	Gong,L. and Chen,L.	Comparative genomics of the non O1/O139 Vibrio cholerae CHN108B against V. cholerae representative isolates of serogroup O1	Unpublished		China: Shanghai		2018-06-19
	Vibrio cholerae	QXWF01000001.1	Bacteria; Proteobacteria; Gammaproteobacteria; Vibrionales; Vibrionaceae; Vibrio	Gong,L. and Chen,L.	Comparative genomics of the non O1/O139 Vibrio cholerae CHN108B against V. cholerae representative isolates of serogroup O1	Unpublished		China: Shanghai		2018-06-19
	Vibrio cholerae	QXWG01000001.1	Bacteria; Proteobacteria; Gammaproteobacteria; Vibrionales; Vibrionaceae; Vibrio	Gong,L. and Chen,L.	Comparative genomics of the non O1/O139 Vibrio cholerae CHN108B against V. cholerae representative isolates of serogroup O1	Unpublished		China: Shanghai		2018-06-19
	Vibrio cholerae	QXWH01000001.1	Bacteria; Proteobacteria; Gammaproteobacteria; Vibrionales; Vibrionaceae; Vibrio	Gong,L. and Chen,L.	Comparative genomics of the non O1/O139 Vibrio cholerae CHN108B against V. cholerae representative isolates of serogroup O1	Unpublished		China: Shanghai		2018-06-19
	Vibrio cholerae	QXWI01000001.1	Bacteria; Proteobacteria; Gammaproteobacteria; Vibrionales; Vibrionaceae; Vibrio	Gong,L. and Chen,L.	Comparative genomics of the non O1/O139 Vibrio cholerae CHN108B against V. cholerae representative isolates of serogroup O1	Unpublished		China: Shanghai		2018-06-19
	Vibrio cholerae	UWOY01000001.1	Bacteria; Proteobacteria; Gammaproteobacteria; Vibrionales; Vibrionaceae; Vibrio	Ha,S.-M.
	Vibrio crassostreae ZF-91	AJZC02000001.1	Bacteria; Proteobacteria; Gammaproteobacteria; Vibrionales; Vibrionaceae; Vibrio	Cordero,O.X., Wildschutte,H., Kirkup,B., Proehl,S., Ngo,L., Hussain,F., Le Roux,F., Mincer,T. and Polz,M.F.	Ecological populations of bacteria act as socially cohesive units of antibiotic production and resistance	Science 337 (6099), 1228-1231 (2012)		USA: Massachusetts		2006-09-01
	Vibrio cyclitrophicus	MCTG01000001.1	Bacteria; Proteobacteria; Gammaproteobacteria; Vibrionales; Vibrionaceae; Vibrio	Kauffman,K.M., Hussain,F.A., Yang,J., Arevalo,P., Brown,J.M., Chang,W.K., VanInsberghe,D., Elsherbini,J., Sharma,R.S., Cutler,M.B., Kelly,L. and Polz,M.F.	A major lineage of non-tailed dsDNA viruses as unrecognized killers of marine bacteria	Nature 554 (7690), 118-122 (2018)		USA: Massachusetts, Nahant, Canoe Cove		2010-10-13
	Vibrio cyclitrophicus	MCTE01000001.1	Bacteria; Proteobacteria; Gammaproteobacteria; Vibrionales; Vibrionaceae; Vibrio	Kauffman,K.M., Hussain,F.A., Yang,J., Arevalo,P., Brown,J.M., Chang,W.K., VanInsberghe,D., Elsherbini,J., Sharma,R.S., Cutler,M.B., Kelly,L. and Polz,M.F.	A major lineage of non-tailed dsDNA viruses as unrecognized killers of marine bacteria	Nature 554 (7690), 118-122 (2018)		USA: Massachusetts, Nahant, Canoe Cove		2010-10-13
	Vibrio cyclitrophicus	MCTB01000001.1	Bacteria; Proteobacteria; Gammaproteobacteria; Vibrionales; Vibrionaceae; Vibrio	Kauffman,K.M., Hussain,F.A., Yang,J., Arevalo,P., Brown,J.M., Chang,W.K., VanInsberghe,D., Elsherbini,J., Sharma,R.S., Cutler,M.B., Kelly,L. and Polz,M.F.	A major lineage of non-tailed dsDNA viruses as unrecognized killers of marine bacteria	Nature 554 (7690), 118-122 (2018)		USA: Massachusetts, Nahant, Canoe Cove		2010-10-13
	Vibrio cyclitrophicus	MCTA01000001.1	Bacteria; Proteobacteria; Gammaproteobacteria; Vibrionales; Vibrionaceae; Vibrio	Kauffman,K.M., Hussain,F.A., Yang,J., Arevalo,P., Brown,J.M., Chang,W.K., VanInsberghe,D., Elsherbini,J., Sharma,R.S., Cutler,M.B., Kelly,L. and Polz,M.F.	A major lineage of non-tailed dsDNA viruses as unrecognized killers of marine bacteria	Nature 554 (7690), 118-122 (2018)		USA: Massachusetts, Nahant, Canoe Cove		2010-10-13
	Vibrio cyclitrophicus	MCSX01000001.1	Bacteria; Proteobacteria; Gammaproteobacteria; Vibrionales; Vibrionaceae; Vibrio	Kauffman,K.M., Hussain,F.A., Yang,J., Arevalo,P., Brown,J.M., Chang,W.K., VanInsberghe,D., Elsherbini,J., Sharma,R.S., Cutler,M.B., Kelly,L. and Polz,M.F.	A major lineage of non-tailed dsDNA viruses as unrecognized killers of marine bacteria	Nature 554 (7690), 118-122 (2018)		USA: Massachusetts, Nahant, Canoe Cove		2010-10-13
	Vibrio cyclitrophicus	MCSR01000001.1	Bacteria; Proteobacteria; Gammaproteobacteria; Vibrionales; Vibrionaceae; Vibrio	Kauffman,K.M., Hussain,F.A., Yang,J., Arevalo,P., Brown,J.M., Chang,W.K., VanInsberghe,D., Elsherbini,J., Sharma,R.S., Cutler,M.B., Kelly,L. and Polz,M.F.	A major lineage of non-tailed dsDNA viruses as unrecognized killers of marine bacteria	Nature 554 (7690), 118-122 (2018)		USA: Massachusetts, Nahant, Canoe Cove		2010-10-13
	Vibrio cyclitrophicus	MCSQ01000001.1	Bacteria; Proteobacteria; Gammaproteobacteria; Vibrionales; Vibrionaceae; Vibrio	Kauffman,K.M., Hussain,F.A., Yang,J., Arevalo,P., Brown,J.M., Chang,W.K., VanInsberghe,D., Elsherbini,J., Sharma,R.S., Cutler,M.B., Kelly,L. and Polz,M.F.	A major lineage of non-tailed dsDNA viruses as unrecognized killers of marine bacteria	Nature 554 (7690), 118-122 (2018)		USA: Massachusetts, Nahant, Canoe Cove		2010-10-13
	Vibrio cyclitrophicus	MCSM01000001.1	Bacteria; Proteobacteria; Gammaproteobacteria; Vibrionales; Vibrionaceae; Vibrio	Kauffman,K.M., Hussain,F.A., Yang,J., Arevalo,P., Brown,J.M., Chang,W.K., VanInsberghe,D., Elsherbini,J., Sharma,R.S., Cutler,M.B., Kelly,L. and Polz,M.F.	A major lineage of non-tailed dsDNA viruses as unrecognized killers of marine bacteria	Nature 554 (7690), 118-122 (2018)		USA: Massachusetts, Nahant, Canoe Cove		2010-10-13
	Vibrio cyclitrophicus	MCSL01000001.1	Bacteria; Proteobacteria; Gammaproteobacteria; Vibrionales; Vibrionaceae; Vibrio	Kauffman,K.M., Hussain,F.A., Yang,J., Arevalo,P., Brown,J.M., Chang,W.K., VanInsberghe,D., Elsherbini,J., Sharma,R.S., Cutler,M.B., Kelly,L. and Polz,M.F.	A major lineage of non-tailed dsDNA viruses as unrecognized killers of marine bacteria	Nature 554 (7690), 118-122 (2018)		USA: Massachusetts, Nahant, Canoe Cove		2010-10-13
	Vibrio cyclitrophicus	MCSA01000001.1	Bacteria; Proteobacteria; Gammaproteobacteria; Vibrionales; Vibrionaceae; Vibrio	Kauffman,K.M., Hussain,F.A., Yang,J., Arevalo,P., Brown,J.M., Chang,W.K., VanInsberghe,D., Elsherbini,J., Sharma,R.S., Cutler,M.B., Kelly,L. and Polz,M.F.	A major lineage of non-tailed dsDNA viruses as unrecognized killers of marine bacteria	Nature 554 (7690), 118-122 (2018)		USA: Massachusetts, Nahant, Canoe Cove		2010-10-13
	Vibrio cyclitrophicus	MCRX01000001.1	Bacteria; Proteobacteria; Gammaproteobacteria; Vibrionales; Vibrionaceae; Vibrio	Kauffman,K.M., Hussain,F.A., Yang,J., Arevalo,P., Brown,J.M., Chang,W.K., VanInsberghe,D., Elsherbini,J., Sharma,R.S., Cutler,M.B., Kelly,L. and Polz,M.F.	A major lineage of non-tailed dsDNA viruses as unrecognized killers of marine bacteria	Nature 554 (7690), 118-122 (2018)		USA: Massachusetts, Nahant, Canoe Cove		2010-10-13
	Vibrio cyclitrophicus	MCVY01000001.1	Bacteria; Proteobacteria; Gammaproteobacteria; Vibrionales; Vibrionaceae; Vibrio	Kauffman,K.M., Hussain,F.A., Yang,J., Arevalo,P., Brown,J.M., Chang,W.K., VanInsberghe,D., Elsherbini,J., Sharma,R.S., Cutler,M.B., Kelly,L. and Polz,M.F.	A major lineage of non-tailed dsDNA viruses as unrecognized killers of marine bacteria	Nature 554 (7690), 118-122 (2018)		USA: Massachusetts, Nahant, Canoe Cove		2010-10-13
	Vibrio cyclitrophicus	MCVT01000001.1	Bacteria; Proteobacteria; Gammaproteobacteria; Vibrionales; Vibrionaceae; Vibrio	Kauffman,K.M., Hussain,F.A., Yang,J., Arevalo,P., Brown,J.M., Chang,W.K., VanInsberghe,D., Elsherbini,J., Sharma,R.S., Cutler,M.B., Kelly,L. and Polz,M.F.	A major lineage of non-tailed dsDNA viruses as unrecognized killers of marine bacteria	Nature 554 (7690), 118-122 (2018)		USA: Massachusetts, Nahant, Canoe Cove		2010-10-13
	Vibrio cyclitrophicus	MCVL01000001.1	Bacteria; Proteobacteria; Gammaproteobacteria; Vibrionales; Vibrionaceae; Vibrio	Kauffman,K.M., Hussain,F.A., Yang,J., Arevalo,P., Brown,J.M., Chang,W.K., VanInsberghe,D., Elsherbini,J., Sharma,R.S., Cutler,M.B., Kelly,L. and Polz,M.F.	A major lineage of non-tailed dsDNA viruses as unrecognized killers of marine bacteria	Nature 554 (7690), 118-122 (2018)		USA: Massachusetts, Nahant, Canoe Cove		2010-10-13
	Vibrio cyclitrophicus	MCVE01000001.1	Bacteria; Proteobacteria; Gammaproteobacteria; Vibrionales; Vibrionaceae; Vibrio	Kauffman,K.M., Hussain,F.A., Yang,J., Arevalo,P., Brown,J.M., Chang,W.K., VanInsberghe,D., Elsherbini,J., Sharma,R.S., Cutler,M.B., Kelly,L. and Polz,M.F.	A major lineage of non-tailed dsDNA viruses as unrecognized killers of marine bacteria	Nature 554 (7690), 118-122 (2018)		USA: Massachusetts, Nahant, Canoe Cove		2010-10-13
	Vibrio cyclitrophicus	MCVD01000001.1	Bacteria; Proteobacteria; Gammaproteobacteria; Vibrionales; Vibrionaceae; Vibrio	Kauffman,K.M., Hussain,F.A., Yang,J., Arevalo,P., Brown,J.M., Chang,W.K., VanInsberghe,D., Elsherbini,J., Sharma,R.S., Cutler,M.B., Kelly,L. and Polz,M.F.	A major lineage of non-tailed dsDNA viruses as unrecognized killers of marine bacteria	Nature 554 (7690), 118-122 (2018)		USA: Massachusetts, Nahant, Canoe Cove		2010-10-13
	Vibrio cyclitrophicus	MCUU01000001.1	Bacteria; Proteobacteria; Gammaproteobacteria; Vibrionales; Vibrionaceae; Vibrio	Kauffman,K.M., Hussain,F.A., Yang,J., Arevalo,P., Brown,J.M., Chang,W.K., VanInsberghe,D., Elsherbini,J., Sharma,R.S., Cutler,M.B., Kelly,L. and Polz,M.F.	A major lineage of non-tailed dsDNA viruses as unrecognized killers of marine bacteria	Nature 554 (7690), 118-122 (2018)		USA: Massachusetts, Nahant, Canoe Cove		2010-10-13
	Vibrio cyclitrophicus	MCUH01000001.1	Bacteria; Proteobacteria; Gammaproteobacteria; Vibrionales; Vibrionaceae; Vibrio	Kauffman,K.M., Hussain,F.A., Yang,J., Arevalo,P., Brown,J.M., Chang,W.K., VanInsberghe,D., Elsherbini,J., Sharma,R.S., Cutler,M.B., Kelly,L. and Polz,M.F.	A major lineage of non-tailed dsDNA viruses as unrecognized killers of marine bacteria	Nature 554 (7690), 118-122 (2018)		USA: Massachusetts, Nahant, Canoe Cove		2010-10-13
	Vibrio cyclitrophicus	MCTQ01000001.1	Bacteria; Proteobacteria; Gammaproteobacteria; Vibrionales; Vibrionaceae; Vibrio	Kauffman,K.M., Hussain,F.A., Yang,J., Arevalo,P., Brown,J.M., Chang,W.K., VanInsberghe,D., Elsherbini,J., Sharma,R.S., Cutler,M.B., Kelly,L. and Polz,M.F.	A major lineage of non-tailed dsDNA viruses as unrecognized killers of marine bacteria	Nature 554 (7690), 118-122 (2018)		USA: Massachusetts, Nahant, Canoe Cove		2010-10-13
	Vibrio cyclitrophicus	MCXH01000001.1	Bacteria; Proteobacteria; Gammaproteobacteria; Vibrionales; Vibrionaceae; Vibrio	Kauffman,K.M., Hussain,F.A., Yang,J., Arevalo,P., Brown,J.M., Chang,W.K., VanInsberghe,D., Elsherbini,J., Sharma,R.S., Cutler,M.B., Kelly,L. and Polz,M.F.	A major lineage of non-tailed dsDNA viruses as unrecognized killers of marine bacteria	Nature 554 (7690), 118-122 (2018)		USA: Massachusetts, Nahant, Canoe Cove		2010-09-18
	Vibrio cyclitrophicus	MCWS01000001.1	Bacteria; Proteobacteria; Gammaproteobacteria; Vibrionales; Vibrionaceae; Vibrio	Kauffman,K.M., Hussain,F.A., Yang,J., Arevalo,P., Brown,J.M., Chang,W.K., VanInsberghe,D., Elsherbini,J., Sharma,R.S., Cutler,M.B., Kelly,L. and Polz,M.F.	A major lineage of non-tailed dsDNA viruses as unrecognized killers of marine bacteria	Nature 554 (7690), 118-122 (2018)		USA: Massachusetts, Nahant, Canoe Cove		2010-09-18
	Vibrio cyclitrophicus	MCWP01000001.1	Bacteria; Proteobacteria; Gammaproteobacteria; Vibrionales; Vibrionaceae; Vibrio	Kauffman,K.M., Hussain,F.A., Yang,J., Arevalo,P., Brown,J.M., Chang,W.K., VanInsberghe,D., Elsherbini,J., Sharma,R.S., Cutler,M.B., Kelly,L. and Polz,M.F.	A major lineage of non-tailed dsDNA viruses as unrecognized killers of marine bacteria	Nature 554 (7690), 118-122 (2018)		USA: Massachusetts, Nahant, Canoe Cove		2010-09-18
	Vibrio cyclitrophicus	MCZW01000001.1	Bacteria; Proteobacteria; Gammaproteobacteria; Vibrionales; Vibrionaceae; Vibrio	Kauffman,K.M., Hussain,F.A., Yang,J., Arevalo,P., Brown,J.M., Chang,W.K., VanInsberghe,D., Elsherbini,J., Sharma,R.S., Cutler,M.B., Kelly,L. and Polz,M.F.	A major lineage of non-tailed dsDNA viruses as unrecognized killers of marine bacteria	Nature 554 (7690), 118-122 (2018)		USA: Massachusetts, Nahant, Canoe Cove		2010-09-18
	Vibrio cyclitrophicus	MCXY01000001.1	Bacteria; Proteobacteria; Gammaproteobacteria; Vibrionales; Vibrionaceae; Vibrio	Kauffman,K.M., Hussain,F.A., Yang,J., Arevalo,P., Brown,J.M., Chang,W.K., VanInsberghe,D., Elsherbini,J., Sharma,R.S., Cutler,M.B., Kelly,L. and Polz,M.F.	A major lineage of non-tailed dsDNA viruses as unrecognized killers of marine bacteria	Nature 554 (7690), 118-122 (2018)		USA: Massachusetts, Nahant, Canoe Cove		2010-09-18
	Vibrio cyclitrophicus	MCXU01000001.1	Bacteria; Proteobacteria; Gammaproteobacteria; Vibrionales; Vibrionaceae; Vibrio	Kauffman,K.M., Hussain,F.A., Yang,J., Arevalo,P., Brown,J.M., Chang,W.K., VanInsberghe,D., Elsherbini,J., Sharma,R.S., Cutler,M.B., Kelly,L. and Polz,M.F.	A major lineage of non-tailed dsDNA viruses as unrecognized killers of marine bacteria	Nature 554 (7690), 118-122 (2018)		USA: Massachusetts, Nahant, Canoe Cove		2010-09-18
	Vibrio cyclitrophicus ZF14	AIDH02000001.1	Bacteria; Proteobacteria; Gammaproteobacteria; Vibrionales; Vibrionaceae; Vibrio	Shapiro,B.J., Friedman,J., Cordero,O.X., Preheim,S.P., Timberlake,S.C., Szabo,G., Polz,M.F. and Alm,E.J.	Population genomics of early events in the ecological differentiation of bacteria	Science 336 (6077), 48-51 (2012)		USA: Massachusetts		2006-09-01
	Vibrio cyclitrophicus ZF65	AIDK02000001.1	Bacteria; Proteobacteria; Gammaproteobacteria; Vibrionales; Vibrionaceae; Vibrio	Shapiro,B.J., Friedman,J., Cordero,O.X., Preheim,S.P., Timberlake,S.C., Szabo,G., Polz,M.F. and Alm,E.J.	Population genomics of early events in the ecological differentiation of bacteria	Science 336 (6077), 48-51 (2012)		USA: Massachusetts		2006-09-01
	Vibrio fluvialis	LKHR01000001.1	Bacteria; Proteobacteria; Gammaproteobacteria; Vibrionales; Vibrionaceae; Vibrio	Giubergia,S.	Antibacterial properties of a collection of Vibrionaceae strains	Unpublished		Pacific Ocean: Guinea		2006-10-01
	Vibrio genomosp. F10 str. ZF-129	AJYQ02000001.1	Bacteria; Proteobacteria; Gammaproteobacteria; Vibrionales; Vibrionaceae; Vibrio	Cordero,O.X., Wildschutte,H., Kirkup,B., Proehl,S., Ngo,L., Hussain,F., Le Roux,F., Mincer,T. and Polz,M.F.	Ecological populations of bacteria act as socially cohesive units of antibiotic production and resistance	Science 337 (6099), 1228-1231 (2012)		USA: Massachusetts		2006-09-01
	Vibrio harveyi	NZ_CP045070.1	Bacteria; Proteobacteria; Gammaproteobacteria; Vibrionales; Vibrionaceae; Vibrio	He,X.	Two highly similar chitinases from marine Vibrio species have different enzymatic properties	Unpublished		China: East China Sea		2015-10-01
	Vibrio harveyi	NZ_CP045071.1	Bacteria; Proteobacteria; Gammaproteobacteria; Vibrionales; Vibrionaceae; Vibrio	He,X.	Two highly similar chitinases from marine Vibrio species have different enzymatic properties	Unpublished		China: East China Sea		2015-10-01
	Vibrio jasicida	MSCF01000001.1	Bacteria; Proteobacteria; Gammaproteobacteria; Vibrionales; Vibrionaceae; Vibrio	Yoshizawa,S. and Kogure,K.	Diversity of luminous bacteria	Unpublished		Japan: Aburatsubo Inlet		2005-12-01
	Vibrio jasicida	PKNK01000001.1	Bacteria; Proteobacteria; Gammaproteobacteria; Vibrionales; Vibrionaceae; Vibrio	Tsai,I.	Tracing speciation of Vibrio bacteria in the Harveyi clade	Unpublished
	Vibrio kanaloae	MCYW01000001.1	Bacteria; Proteobacteria; Gammaproteobacteria; Vibrionales; Vibrionaceae; Vibrio	Kauffman,K.M., Hussain,F.A., Yang,J., Arevalo,P., Brown,J.M., Chang,W.K., VanInsberghe,D., Elsherbini,J., Sharma,R.S., Cutler,M.B., Kelly,L. and Polz,M.F.	A major lineage of non-tailed dsDNA viruses as unrecognized killers of marine bacteria	Nature 554 (7690), 118-122 (2018)		USA: Massachusetts, Nahant, Canoe Cove		2010-09-18
	Vibrio kanaloae 5S-149	AJYX02000001.1	Bacteria; Proteobacteria; Gammaproteobacteria; Vibrionales; Vibrionaceae; Vibrio	Cordero,O.X., Wildschutte,H., Kirkup,B., Proehl,S., Ngo,L., Hussain,F., Le Roux,F., Mincer,T. and Polz,M.F.	Ecological populations of bacteria act as socially cohesive units of antibiotic production and resistance	Science 337 (6099), 1228-1231 (2012)		USA: Massachusetts		2006-09-01
	Vibrio lentus	MAKA01000001.1	Bacteria; Proteobacteria; Gammaproteobacteria; Vibrionales; Vibrionaceae; Vibrio	Hehemann,J.-H., Arevalo,P., Datta,M.S. and Polz,M.F.				USA: Massachusetts		2006-09-06
	Vibrio lentus	MCTJ01000001.1	Bacteria; Proteobacteria; Gammaproteobacteria; Vibrionales; Vibrionaceae; Vibrio	Kauffman,K.M., Hussain,F.A., Yang,J., Arevalo,P., Brown,J.M., Chang,W.K., VanInsberghe,D., Elsherbini,J., Sharma,R.S., Cutler,M.B., Kelly,L. and Polz,M.F.	A major lineage of non-tailed dsDNA viruses as unrecognized killers of marine bacteria	Nature 554 (7690), 118-122 (2018)		USA: Massachusetts, Nahant, Canoe Cove		2010-10-13
	Vibrio lentus	MCTC01000001.1	Bacteria; Proteobacteria; Gammaproteobacteria; Vibrionales; Vibrionaceae; Vibrio	Kauffman,K.M., Hussain,F.A., Yang,J., Arevalo,P., Brown,J.M., Chang,W.K., VanInsberghe,D., Elsherbini,J., Sharma,R.S., Cutler,M.B., Kelly,L. and Polz,M.F.	A major lineage of non-tailed dsDNA viruses as unrecognized killers of marine bacteria	Nature 554 (7690), 118-122 (2018)		USA: Massachusetts, Nahant, Canoe Cove		2010-10-13
	Vibrio lentus	MCWI01000001.1	Bacteria; Proteobacteria; Gammaproteobacteria; Vibrionales; Vibrionaceae; Vibrio	Kauffman,K.M., Hussain,F.A., Yang,J., Arevalo,P., Brown,J.M., Chang,W.K., VanInsberghe,D., Elsherbini,J., Sharma,R.S., Cutler,M.B., Kelly,L. and Polz,M.F.	A major lineage of non-tailed dsDNA viruses as unrecognized killers of marine bacteria	Nature 554 (7690), 118-122 (2018)		USA: Massachusetts, Nahant, Canoe Cove		2010-10-13
	Vibrio lentus	MCWH01000001.1	Bacteria; Proteobacteria; Gammaproteobacteria; Vibrionales; Vibrionaceae; Vibrio	Kauffman,K.M., Hussain,F.A., Yang,J., Arevalo,P., Brown,J.M., Chang,W.K., VanInsberghe,D., Elsherbini,J., Sharma,R.S., Cutler,M.B., Kelly,L. and Polz,M.F.	A major lineage of non-tailed dsDNA viruses as unrecognized killers of marine bacteria	Nature 554 (7690), 118-122 (2018)		USA: Massachusetts, Nahant, Canoe Cove		2010-10-13
	Vibrio lentus	MCWG01000001.1	Bacteria; Proteobacteria; Gammaproteobacteria; Vibrionales; Vibrionaceae; Vibrio	Kauffman,K.M., Hussain,F.A., Yang,J., Arevalo,P., Brown,J.M., Chang,W.K., VanInsberghe,D., Elsherbini,J., Sharma,R.S., Cutler,M.B., Kelly,L. and Polz,M.F.	A major lineage of non-tailed dsDNA viruses as unrecognized killers of marine bacteria	Nature 554 (7690), 118-122 (2018)		USA: Massachusetts, Nahant, Canoe Cove		2010-10-13
	Vibrio lentus	MCWF01000001.1	Bacteria; Proteobacteria; Gammaproteobacteria; Vibrionales; Vibrionaceae; Vibrio	Kauffman,K.M., Hussain,F.A., Yang,J., Arevalo,P., Brown,J.M., Chang,W.K., VanInsberghe,D., Elsherbini,J., Sharma,R.S., Cutler,M.B., Kelly,L. and Polz,M.F.	A major lineage of non-tailed dsDNA viruses as unrecognized killers of marine bacteria	Nature 554 (7690), 118-122 (2018)		USA: Massachusetts, Nahant, Canoe Cove		2010-10-13
	Vibrio lentus	MCWC01000001.1	Bacteria; Proteobacteria; Gammaproteobacteria; Vibrionales; Vibrionaceae; Vibrio	Kauffman,K.M., Hussain,F.A., Yang,J., Arevalo,P., Brown,J.M., Chang,W.K., VanInsberghe,D., Elsherbini,J., Sharma,R.S., Cutler,M.B., Kelly,L. and Polz,M.F.	A major lineage of non-tailed dsDNA viruses as unrecognized killers of marine bacteria	Nature 554 (7690), 118-122 (2018)		USA: Massachusetts, Nahant, Canoe Cove		2010-10-13
	Vibrio lentus	MCUZ01000001.1	Bacteria; Proteobacteria; Gammaproteobacteria; Vibrionales; Vibrionaceae; Vibrio	Kauffman,K.M., Hussain,F.A., Yang,J., Arevalo,P., Brown,J.M., Chang,W.K., VanInsberghe,D., Elsherbini,J., Sharma,R.S., Cutler,M.B., Kelly,L. and Polz,M.F.	A major lineage of non-tailed dsDNA viruses as unrecognized killers of marine bacteria	Nature 554 (7690), 118-122 (2018)		USA: Massachusetts, Nahant, Canoe Cove		2010-10-13
	Vibrio lentus	MCUS01000001.1	Bacteria; Proteobacteria; Gammaproteobacteria; Vibrionales; Vibrionaceae; Vibrio	Kauffman,K.M., Hussain,F.A., Yang,J., Arevalo,P., Brown,J.M., Chang,W.K., VanInsberghe,D., Elsherbini,J., Sharma,R.S., Cutler,M.B., Kelly,L. and Polz,M.F.	A major lineage of non-tailed dsDNA viruses as unrecognized killers of marine bacteria	Nature 554 (7690), 118-122 (2018)		USA: Massachusetts, Nahant, Canoe Cove		2010-10-13
	Vibrio lentus	MCUL01000001.1	Bacteria; Proteobacteria; Gammaproteobacteria; Vibrionales; Vibrionaceae; Vibrio	Kauffman,K.M., Hussain,F.A., Yang,J., Arevalo,P., Brown,J.M., Chang,W.K., VanInsberghe,D., Elsherbini,J., Sharma,R.S., Cutler,M.B., Kelly,L. and Polz,M.F.	A major lineage of non-tailed dsDNA viruses as unrecognized killers of marine bacteria	Nature 554 (7690), 118-122 (2018)		USA: Massachusetts, Nahant, Canoe Cove		2010-10-13
	Vibrio lentus	MCUE01000001.1	Bacteria; Proteobacteria; Gammaproteobacteria; Vibrionales; Vibrionaceae; Vibrio	Kauffman,K.M., Hussain,F.A., Yang,J., Arevalo,P., Brown,J.M., Chang,W.K., VanInsberghe,D., Elsherbini,J., Sharma,R.S., Cutler,M.B., Kelly,L. and Polz,M.F.	A major lineage of non-tailed dsDNA viruses as unrecognized killers of marine bacteria	Nature 554 (7690), 118-122 (2018)		USA: Massachusetts, Nahant, Canoe Cove		2010-10-13
	Vibrio lentus	MCUD01000001.1	Bacteria; Proteobacteria; Gammaproteobacteria; Vibrionales; Vibrionaceae; Vibrio	Kauffman,K.M., Hussain,F.A., Yang,J., Arevalo,P., Brown,J.M., Chang,W.K., VanInsberghe,D., Elsherbini,J., Sharma,R.S., Cutler,M.B., Kelly,L. and Polz,M.F.	A major lineage of non-tailed dsDNA viruses as unrecognized killers of marine bacteria	Nature 554 (7690), 118-122 (2018)		USA: Massachusetts, Nahant, Canoe Cove		2010-10-13
	Vibrio lentus	MCTZ01000001.1	Bacteria; Proteobacteria; Gammaproteobacteria; Vibrionales; Vibrionaceae; Vibrio	Kauffman,K.M., Hussain,F.A., Yang,J., Arevalo,P., Brown,J.M., Chang,W.K., VanInsberghe,D., Elsherbini,J., Sharma,R.S., Cutler,M.B., Kelly,L. and Polz,M.F.	A major lineage of non-tailed dsDNA viruses as unrecognized killers of marine bacteria	Nature 554 (7690), 118-122 (2018)		USA: Massachusetts, Nahant, Canoe Cove		2010-10-13
	Vibrio lentus	MCTT01000001.1	Bacteria; Proteobacteria; Gammaproteobacteria; Vibrionales; Vibrionaceae; Vibrio	Kauffman,K.M., Hussain,F.A., Yang,J., Arevalo,P., Brown,J.M., Chang,W.K., VanInsberghe,D., Elsherbini,J., Sharma,R.S., Cutler,M.B., Kelly,L. and Polz,M.F.	A major lineage of non-tailed dsDNA viruses as unrecognized killers of marine bacteria	Nature 554 (7690), 118-122 (2018)		USA: Massachusetts, Nahant, Canoe Cove		2010-10-13
	Vibrio lentus	MCWX01000001.1	Bacteria; Proteobacteria; Gammaproteobacteria; Vibrionales; Vibrionaceae; Vibrio	Kauffman,K.M., Hussain,F.A., Yang,J., Arevalo,P., Brown,J.M., Chang,W.K., VanInsberghe,D., Elsherbini,J., Sharma,R.S., Cutler,M.B., Kelly,L. and Polz,M.F.	A major lineage of non-tailed dsDNA viruses as unrecognized killers of marine bacteria	Nature 554 (7690), 118-122 (2018)		USA: Massachusetts, Nahant, Canoe Cove		2010-09-18
	Vibrio lentus	MDAE01000001.1	Bacteria; Proteobacteria; Gammaproteobacteria; Vibrionales; Vibrionaceae; Vibrio	Kauffman,K.M., Hussain,F.A., Yang,J., Arevalo,P., Brown,J.M., Chang,W.K., VanInsberghe,D., Elsherbini,J., Sharma,R.S., Cutler,M.B., Kelly,L. and Polz,M.F.	A major lineage of non-tailed dsDNA viruses as unrecognized killers of marine bacteria	Nature 554 (7690), 118-122 (2018)		USA: Massachusetts, Nahant, Canoe Cove		2010-09-18
	Vibrio lentus	MDAC01000001.1	Bacteria; Proteobacteria; Gammaproteobacteria; Vibrionales; Vibrionaceae; Vibrio	Kauffman,K.M., Hussain,F.A., Yang,J., Arevalo,P., Brown,J.M., Chang,W.K., VanInsberghe,D., Elsherbini,J., Sharma,R.S., Cutler,M.B., Kelly,L. and Polz,M.F.	A major lineage of non-tailed dsDNA viruses as unrecognized killers of marine bacteria	Nature 554 (7690), 118-122 (2018)		USA: Massachusetts, Nahant, Canoe Cove		2010-09-18
	Vibrio lentus	MDAA01000001.1	Bacteria; Proteobacteria; Gammaproteobacteria; Vibrionales; Vibrionaceae; Vibrio	Kauffman,K.M., Hussain,F.A., Yang,J., Arevalo,P., Brown,J.M., Chang,W.K., VanInsberghe,D., Elsherbini,J., Sharma,R.S., Cutler,M.B., Kelly,L. and Polz,M.F.	A major lineage of non-tailed dsDNA viruses as unrecognized killers of marine bacteria	Nature 554 (7690), 118-122 (2018)		USA: Massachusetts, Nahant, Canoe Cove		2010-09-18
	Vibrio lentus	MCZR01000001.1	Bacteria; Proteobacteria; Gammaproteobacteria; Vibrionales; Vibrionaceae; Vibrio	Kauffman,K.M., Hussain,F.A., Yang,J., Arevalo,P., Brown,J.M., Chang,W.K., VanInsberghe,D., Elsherbini,J., Sharma,R.S., Cutler,M.B., Kelly,L. and Polz,M.F.	A major lineage of non-tailed dsDNA viruses as unrecognized killers of marine bacteria	Nature 554 (7690), 118-122 (2018)		USA: Massachusetts, Nahant, Canoe Cove		2010-09-18
	Vibrio lentus	MCZQ01000001.1	Bacteria; Proteobacteria; Gammaproteobacteria; Vibrionales; Vibrionaceae; Vibrio	Kauffman,K.M., Hussain,F.A., Yang,J., Arevalo,P., Brown,J.M., Chang,W.K., VanInsberghe,D., Elsherbini,J., Sharma,R.S., Cutler,M.B., Kelly,L. and Polz,M.F.	A major lineage of non-tailed dsDNA viruses as unrecognized killers of marine bacteria	Nature 554 (7690), 118-122 (2018)		USA: Massachusetts, Nahant, Canoe Cove		2010-09-18
	Vibrio lentus	MCZH01000001.1	Bacteria; Proteobacteria; Gammaproteobacteria; Vibrionales; Vibrionaceae; Vibrio	Kauffman,K.M., Hussain,F.A., Yang,J., Arevalo,P., Brown,J.M., Chang,W.K., VanInsberghe,D., Elsherbini,J., Sharma,R.S., Cutler,M.B., Kelly,L. and Polz,M.F.	A major lineage of non-tailed dsDNA viruses as unrecognized killers of marine bacteria	Nature 554 (7690), 118-122 (2018)		USA: Massachusetts, Nahant, Canoe Cove		2010-09-18
	Vibrio lentus	MCZC01000001.1	Bacteria; Proteobacteria; Gammaproteobacteria; Vibrionales; Vibrionaceae; Vibrio	Kauffman,K.M., Hussain,F.A., Yang,J., Arevalo,P., Brown,J.M., Chang,W.K., VanInsberghe,D., Elsherbini,J., Sharma,R.S., Cutler,M.B., Kelly,L. and Polz,M.F.	A major lineage of non-tailed dsDNA viruses as unrecognized killers of marine bacteria	Nature 554 (7690), 118-122 (2018)		USA: Massachusetts, Nahant, Canoe Cove		2010-09-18
	Vibrio lentus	MCZB01000001.1	Bacteria; Proteobacteria; Gammaproteobacteria; Vibrionales; Vibrionaceae; Vibrio	Kauffman,K.M., Hussain,F.A., Yang,J., Arevalo,P., Brown,J.M., Chang,W.K., VanInsberghe,D., Elsherbini,J., Sharma,R.S., Cutler,M.B., Kelly,L. and Polz,M.F.	A major lineage of non-tailed dsDNA viruses as unrecognized killers of marine bacteria	Nature 554 (7690), 118-122 (2018)		USA: Massachusetts, Nahant, Canoe Cove		2010-09-18
	Vibrio lentus	MCYG01000001.1	Bacteria; Proteobacteria; Gammaproteobacteria; Vibrionales; Vibrionaceae; Vibrio	Kauffman,K.M., Hussain,F.A., Yang,J., Arevalo,P., Brown,J.M., Chang,W.K., VanInsberghe,D., Elsherbini,J., Sharma,R.S., Cutler,M.B., Kelly,L. and Polz,M.F.	A major lineage of non-tailed dsDNA viruses as unrecognized killers of marine bacteria	Nature 554 (7690), 118-122 (2018)		USA: Massachusetts, Nahant, Canoe Cove		2010-09-18
	Vibrio lentus	MCYF01000001.1	Bacteria; Proteobacteria; Gammaproteobacteria; Vibrionales; Vibrionaceae; Vibrio	Kauffman,K.M., Hussain,F.A., Yang,J., Arevalo,P., Brown,J.M., Chang,W.K., VanInsberghe,D., Elsherbini,J., Sharma,R.S., Cutler,M.B., Kelly,L. and Polz,M.F.	A major lineage of non-tailed dsDNA viruses as unrecognized killers of marine bacteria	Nature 554 (7690), 118-122 (2018)		USA: Massachusetts, Nahant, Canoe Cove		2010-09-18
	Vibrio lentus	MCXX01000001.1	Bacteria; Proteobacteria; Gammaproteobacteria; Vibrionales; Vibrionaceae; Vibrio	Kauffman,K.M., Hussain,F.A., Yang,J., Arevalo,P., Brown,J.M., Chang,W.K., VanInsberghe,D., Elsherbini,J., Sharma,R.S., Cutler,M.B., Kelly,L. and Polz,M.F.	A major lineage of non-tailed dsDNA viruses as unrecognized killers of marine bacteria	Nature 554 (7690), 118-122 (2018)		USA: Massachusetts, Nahant, Canoe Cove		2010-09-18
	Vibrio lentus	MCXV01000001.1	Bacteria; Proteobacteria; Gammaproteobacteria; Vibrionales; Vibrionaceae; Vibrio	Kauffman,K.M., Hussain,F.A., Yang,J., Arevalo,P., Brown,J.M., Chang,W.K., VanInsberghe,D., Elsherbini,J., Sharma,R.S., Cutler,M.B., Kelly,L. and Polz,M.F.	A major lineage of non-tailed dsDNA viruses as unrecognized killers of marine bacteria	Nature 554 (7690), 118-122 (2018)		USA: Massachusetts, Nahant, Canoe Cove		2010-09-18
	Vibrio lentus	MCXQ01000001.1	Bacteria; Proteobacteria; Gammaproteobacteria; Vibrionales; Vibrionaceae; Vibrio	Kauffman,K.M., Hussain,F.A., Yang,J., Arevalo,P., Brown,J.M., Chang,W.K., VanInsberghe,D., Elsherbini,J., Sharma,R.S., Cutler,M.B., Kelly,L. and Polz,M.F.	A major lineage of non-tailed dsDNA viruses as unrecognized killers of marine bacteria	Nature 554 (7690), 118-122 (2018)		USA: Massachusetts, Nahant, Canoe Cove		2010-09-18
	Vibrio lentus	MKKO01000001.1	Bacteria; Proteobacteria; Gammaproteobacteria; Vibrionales; Vibrionaceae; Vibrio	Norris,S., Burks,D.J., Kauffman,K., Joy,A., Arevalo,P., Polz,M.F., Azad,R.K. and Wildschutte,H.	Spatiotemporal competition from environmental vibrios outcompete of human pathogenic Vibrio cholerae and Vibrio parahaemolyticus strains	Unpublished		USA: Canoe Cove, Nahant, MA		2010-08-10
	Vibrio nereis	LHPJ01000001.1	Bacteria; Proteobacteria; Gammaproteobacteria; Vibrionales; Vibrionaceae; Vibrio	Giubergia,S., Machado,H., Mateiu,R.V. and Gram,L.	Vibrio galatheae sp. nov., a novel member of the Vibrionaceae family isolated from the Solomon Islands	Unpublished		USA:Hawaii		1971
	Vibrio parahaemolyticus	NZ_CP034565.1	Bacteria; Proteobacteria; Gammaproteobacteria; Vibrionales; Vibrionaceae; Vibrio	Li,Y.	Characterization of potential pathogenicity and antibiotics resistance for a Vibrio parahaemolyticus strain isolated from seawater sample	Unpublished		China		2015-08-08
	Vibrio parahaemolyticus	NZ_CP034566.1	Bacteria; Proteobacteria; Gammaproteobacteria; Vibrionales; Vibrionaceae; Vibrio	Li,Y.	Characterization of potential pathogenicity and antibiotics resistance for a Vibrio parahaemolyticus strain isolated from seawater sample	Unpublished		China		2015-08-08
	Vibrio parahaemolyticus	QPQG01000001.1	Bacteria; Proteobacteria; Gammaproteobacteria; Vibrionales; Vibrionaceae; Vibrio	Hwang,S.D.	Seven Shrimp Acute Hepato-Pancreatic Necrosis Causative Vibrio parahaemolyticus Strains' Genomes	Unpublished		South Korea: Gyeonggi-do, Pyeongtaek		2016
	Vibrio parahaemolyticus	QPQF01000001.1	Bacteria; Proteobacteria; Gammaproteobacteria; Vibrionales; Vibrionaceae; Vibrio	Hwang,S.D.	Seven Shrimp Acute Hepato-Pancreatic Necrosis Causative Vibrio parahaemolyticus Strains' Genomes	Unpublished		South Korea: Jeonnam Shinan		2016
	Vibrio parahaemolyticus	QPQH01000001.1	Bacteria; Proteobacteria; Gammaproteobacteria; Vibrionales; Vibrionaceae; Vibrio	Hwang,S.D.	Seven Shrimp Acute Hepato-Pancreatic Necrosis Causative Vibrio parahaemolyticus Strains' Genomes	Unpublished		South Korea: Jeonnam Shinan		2016
	Vibrio plantisponsor	JABEQC010000001.1	Bacteria; Proteobacteria; Gammaproteobacteria; Vibrionales; Vibrionaceae; Vibrio	Wang,X.	Vibrio sp. SM6, a novel species isolated from seawater	Unpublished		China		2019-07-20
	Vibrio rumoiensis 1S-45	AJYK02000001.1	Bacteria; Proteobacteria; Gammaproteobacteria; Vibrionales; Vibrionaceae; Vibrio	Cordero,O.X., Wildschutte,H., Kirkup,B., Proehl,S., Ngo,L., Hussain,F., Le Roux,F., Mincer,T. and Polz,M.F.	Ecological populations of bacteria act as socially cohesive units of antibiotic production and resistance	Science 337 (6099), 1228-1231 (2012)		USA: Massachusetts		2006-04-01
	Vibrio sp. 10N.222.47.A9	MKKN01000001.1	Bacteria; Proteobacteria; Gammaproteobacteria; Vibrionales; Vibrionaceae; Vibrio	Norris,S., Burks,D.J., Kauffman,K., Joy,A., Arevalo,P., Polz,M., Azad,R.K. and Wildschutte,H.	Spatiotemporal competition from environmental vibrios outcompete of human pathogenic Vibrio cholerae and Vibrio parahaemolyticus strains	Unpublished		USA: Canoe Cove, Nahant, MA		2010-08-10
	Vibrio sp. 10N.261.45.A6	MDAI01000001.1	Bacteria; Proteobacteria; Gammaproteobacteria; Vibrionales; Vibrionaceae; Vibrio	Kauffman,K.M., Hussain,F.A., Yang,J., Arevalo,P., Brown,J.M., Chang,W.K., VanInsberghe,D., Elsherbini,J., Sharma,R.S., Cutler,M.B., Kelly,L. and Polz,M.F.	A major lineage of non-tailed dsDNA viruses as unrecognized killers of marine bacteria	Nature 554 (7690), 118-122 (2018)		USA: Massachusetts, Nahant, Canoe Cove		2010-09-18
	Vibrio sp. 10N.261.45.E1	MKKP01000001.1	Bacteria; Proteobacteria; Gammaproteobacteria; Vibrionales; Vibrionaceae; Vibrio	Norris,S., Burks,D.J., Kauffman,K., Joy,A., Arevalo,P., Azad,R.K. and Wildschutte,H.	Spatiotemporal competition from environmental vibrios outcompete of human pathogenic Vibrio cholerae and Vibrio parahaemolyticus strains	Unpublished		USA: Canoe Cove, Nahant, MA		2010-09-18
	Vibrio sp. 10N.261.49.E11	MCYT01000001.1	Bacteria; Proteobacteria; Gammaproteobacteria; Vibrionales; Vibrionaceae; Vibrio	Kauffman,K.M., Hussain,F.A., Yang,J., Arevalo,P., Brown,J.M., Chang,W.K., VanInsberghe,D., Elsherbini,J., Sharma,R.S., Cutler,M.B., Kelly,L. and Polz,M.F.	A major lineage of non-tailed dsDNA viruses as unrecognized killers of marine bacteria	Nature 554 (7690), 118-122 (2018)		USA: Massachusetts, Nahant, Canoe Cove		2010-09-18
	Vibrio sp. 10N.261.51.A7	MCYO01000001.1	Bacteria; Proteobacteria; Gammaproteobacteria; Vibrionales; Vibrionaceae; Vibrio	Kauffman,K.M., Hussain,F.A., Yang,J., Arevalo,P., Brown,J.M., Chang,W.K., VanInsberghe,D., Elsherbini,J., Sharma,R.S., Cutler,M.B., Kelly,L. and Polz,M.F.	A major lineage of non-tailed dsDNA viruses as unrecognized killers of marine bacteria	Nature 554 (7690), 118-122 (2018)		USA: Massachusetts, Nahant, Canoe Cove		2010-09-18
	Vibrio sp. 10N.261.52.A1	MCYD01000001.1	Bacteria; Proteobacteria; Gammaproteobacteria; Vibrionales; Vibrionaceae; Vibrio	Kauffman,K.M., Hussain,F.A., Yang,J., Arevalo,P., Brown,J.M., Chang,W.K., VanInsberghe,D., Elsherbini,J., Sharma,R.S., Cutler,M.B., Kelly,L. and Polz,M.F.	A major lineage of non-tailed dsDNA viruses as unrecognized killers of marine bacteria	Nature 554 (7690), 118-122 (2018)		USA: Massachusetts, Nahant, Canoe Cove		2010-09-18
	Vibrio sp. 10N.261.55.A7	MCWZ01000001.1	Bacteria; Proteobacteria; Gammaproteobacteria; Vibrionales; Vibrionaceae; Vibrio	Kauffman,K.M., Hussain,F.A., Yang,J., Arevalo,P., Brown,J.M., Chang,W.K., VanInsberghe,D., Elsherbini,J., Sharma,R.S., Cutler,M.B., Kelly,L. and Polz,M.F.	A major lineage of non-tailed dsDNA viruses as unrecognized killers of marine bacteria	Nature 554 (7690), 118-122 (2018)		USA: Massachusetts, Nahant, Canoe Cove		2010-09-18
	Vibrio sp. 10N.286.45.B6	MCWK01000001.1	Bacteria; Proteobacteria; Gammaproteobacteria; Vibrionales; Vibrionaceae; Vibrio	Kauffman,K.M., Hussain,F.A., Yang,J., Arevalo,P., Brown,J.M., Chang,W.K., VanInsberghe,D., Elsherbini,J., Sharma,R.S., Cutler,M.B., Kelly,L. and Polz,M.F.	A major lineage of non-tailed dsDNA viruses as unrecognized killers of marine bacteria	Nature 554 (7690), 118-122 (2018)		USA: Massachusetts, Nahant, Canoe Cove		2010-10-13
	Vibrio sp. 10N.286.48.B7	MCVF01000001.1	Bacteria; Proteobacteria; Gammaproteobacteria; Vibrionales; Vibrionaceae; Vibrio	Kauffman,K.M., Hussain,F.A., Yang,J., Arevalo,P., Brown,J.M., Chang,W.K., VanInsberghe,D., Elsherbini,J., Sharma,R.S., Cutler,M.B., Kelly,L. and Polz,M.F.	A major lineage of non-tailed dsDNA viruses as unrecognized killers of marine bacteria	Nature 554 (7690), 118-122 (2018)		USA: Massachusetts, Nahant, Canoe Cove		2010-10-13
	Vibrio sp. 10N.286.49.B1	MCUW01000001.1	Bacteria; Proteobacteria; Gammaproteobacteria; Vibrionales; Vibrionaceae; Vibrio	Kauffman,K.M., Hussain,F.A., Yang,J., Arevalo,P., Brown,J.M., Chang,W.K., VanInsberghe,D., Elsherbini,J., Sharma,R.S., Cutler,M.B., Kelly,L. and Polz,M.F.	A major lineage of non-tailed dsDNA viruses as unrecognized killers of marine bacteria	Nature 554 (7690), 118-122 (2018)		USA: Massachusetts, Nahant, Canoe Cove		2010-10-13
	Vibrio sp. 10N.286.49.C2	MCUT01000001.1	Bacteria; Proteobacteria; Gammaproteobacteria; Vibrionales; Vibrionaceae; Vibrio	Kauffman,K.M., Hussain,F.A., Yang,J., Arevalo,P., Brown,J.M., Chang,W.K., VanInsberghe,D., Elsherbini,J., Sharma,R.S., Cutler,M.B., Kelly,L. and Polz,M.F.	A major lineage of non-tailed dsDNA viruses as unrecognized killers of marine bacteria	Nature 554 (7690), 118-122 (2018)		USA: Massachusetts, Nahant, Canoe Cove		2010-10-13
	Vibrio sp. 10N.286.51.C3	PIGC01000001.1	Bacteria; Proteobacteria; Gammaproteobacteria; Vibrionales; Vibrionaceae; Vibrio	Bruto,M., Labreuche,Y., James,A., Piel,D., Chenivesse,S., Petton,B., Polz,M.F. and Le Roux,F.	Population delineation of vibrios coincides with oyster pathogenicity	Unpublished		USA: Plum Island, MA		2006-09-06
	Vibrio sp. 10N.286.55.C11	MCSK01000001.1	Bacteria; Proteobacteria; Gammaproteobacteria; Vibrionales; Vibrionaceae; Vibrio	Kauffman,K.M., Hussain,F.A., Yang,J., Arevalo,P., Brown,J.M., Chang,W.K., VanInsberghe,D., Elsherbini,J., Sharma,R.S., Cutler,M.B., Kelly,L. and Polz,M.F.	A major lineage of non-tailed dsDNA viruses as unrecognized killers of marine bacteria	Nature 554 (7690), 118-122 (2018)		USA: Massachusetts, Nahant, Canoe Cove		2010-10-13
	Vibrio sp. CL3	LNRJ01000001.1	Bacteria; Proteobacteria; Gammaproteobacteria; Vibrionales; Vibrionaceae; Vibrio	Pollak,B. and Kan,A.	Refactoring and directed evolution of the lux operon from environmental marine bacteria	Unpublished		Chile: Estacion las Cruces	33.4998577 S 71.6379819 W	2013-04-12
	Vibrio sp. SM6	JABAIK010000001.1	Bacteria; Proteobacteria; Gammaproteobacteria; Vibrionales; Vibrionaceae; Vibrio	Wang,X.	Vibrio sp. SM6, a novel species isolated from seawater	Unpublished		China		2019-10
	Vibrio sp. ZF 223	PIGB01000001.1	Bacteria; Proteobacteria; Gammaproteobacteria; Vibrionales; Vibrionaceae; Vibrio	Bruto,M., Labreuche,Y., James,A., Piel,D., Chenivesse,S., Petton,B., Polz,M.F. and Le Roux,F.	Population delineation of vibrios coincides with oyster pathogenicity	Unpublished		USA: Plum Island, MA		2006-09-06
	Vibrio splendidus	LNRF01000001.1	Bacteria; Proteobacteria; Gammaproteobacteria; Vibrionales; Vibrionaceae; Vibrio	Pollak,B. and Kan,A.	Refactoring and directed evolution of the lux operon from environmental marine bacteria	Unpublished		Morocco: Legzira	29.4469435 N 10.1169459 W	2014-01-05
	Vibrio splendidus	PIFL01000001.1	Bacteria; Proteobacteria; Gammaproteobacteria; Vibrionales; Vibrionaceae; Vibrio	Bruto,M., Labreuche,Y., James,A., Piel,D., Chenivesse,S., Petton,B., Polz,M.F. and Le Roux,F.	Population delineation of vibrios coincides with oyster pathogenicity	Unpublished		USA: Plum Island, MA		2006-09-06
	Vibrio splendidus	PIFK01000001.1	Bacteria; Proteobacteria; Gammaproteobacteria; Vibrionales; Vibrionaceae; Vibrio	Bruto,M., Labreuche,Y., James,A., Piel,D., Chenivesse,S., Petton,B., Polz,M.F. and Le Roux,F.	Population delineation of vibrios coincides with oyster pathogenicity	Unpublished		USA: Plum Island, MA		2006-09-06
	Vibrio splendidus	PIGA01000001.1	Bacteria; Proteobacteria; Gammaproteobacteria; Vibrionales; Vibrionaceae; Vibrio	Bruto,M., Labreuche,Y., James,A., Piel,D., Chenivesse,S., Petton,B., Polz,M.F. and Le Roux,F.	Population delineation of vibrios coincides with oyster pathogenicity	Unpublished		USA: Plum Island, MA		2006-09-06
	Vibrio splendidus	MCVZ01000001.1	Bacteria; Proteobacteria; Gammaproteobacteria; Vibrionales; Vibrionaceae; Vibrio	Kauffman,K.M., Hussain,F.A., Yang,J., Arevalo,P., Brown,J.M., Chang,W.K., VanInsberghe,D., Elsherbini,J., Sharma,R.S., Cutler,M.B., Kelly,L. and Polz,M.F.	A major lineage of non-tailed dsDNA viruses as unrecognized killers of marine bacteria	Nature 554 (7690), 118-122 (2018)		USA: Massachusetts, Nahant, Canoe Cove		2010-10-13
	Vibrio splendidus	MCWA01000001.1	Bacteria; Proteobacteria; Gammaproteobacteria; Vibrionales; Vibrionaceae; Vibrio	Kauffman,K.M., Hussain,F.A., Yang,J., Arevalo,P., Brown,J.M., Chang,W.K., VanInsberghe,D., Elsherbini,J., Sharma,R.S., Cutler,M.B., Kelly,L. and Polz,M.F.	A major lineage of non-tailed dsDNA viruses as unrecognized killers of marine bacteria	Nature 554 (7690), 118-122 (2018)		USA: Massachusetts, Nahant, Canoe Cove		2010-10-13
	Vibrio splendidus	MCUM01000001.1	Bacteria; Proteobacteria; Gammaproteobacteria; Vibrionales; Vibrionaceae; Vibrio	Kauffman,K.M., Hussain,F.A., Yang,J., Arevalo,P., Brown,J.M., Chang,W.K., VanInsberghe,D., Elsherbini,J., Sharma,R.S., Cutler,M.B., Kelly,L. and Polz,M.F.	A major lineage of non-tailed dsDNA viruses as unrecognized killers of marine bacteria	Nature 554 (7690), 118-122 (2018)		USA: Massachusetts, Nahant, Canoe Cove		2010-10-13
	Vibrio splendidus	MCUB01000001.1	Bacteria; Proteobacteria; Gammaproteobacteria; Vibrionales; Vibrionaceae; Vibrio	Kauffman,K.M., Hussain,F.A., Yang,J., Arevalo,P., Brown,J.M., Chang,W.K., VanInsberghe,D., Elsherbini,J., Sharma,R.S., Cutler,M.B., Kelly,L. and Polz,M.F.	A major lineage of non-tailed dsDNA viruses as unrecognized killers of marine bacteria	Nature 554 (7690), 118-122 (2018)		USA: Massachusetts, Nahant, Canoe Cove		2010-10-13
	Vibrio splendidus	MCXD01000001.1	Bacteria; Proteobacteria; Gammaproteobacteria; Vibrionales; Vibrionaceae; Vibrio	Kauffman,K.M., Hussain,F.A., Yang,J., Arevalo,P., Brown,J.M., Chang,W.K., VanInsberghe,D., Elsherbini,J., Sharma,R.S., Cutler,M.B., Kelly,L. and Polz,M.F.	A major lineage of non-tailed dsDNA viruses as unrecognized killers of marine bacteria	Nature 554 (7690), 118-122 (2018)		USA: Massachusetts, Nahant, Canoe Cove		2010-09-18
	Vibrio splendidus	MCZX01000001.1	Bacteria; Proteobacteria; Gammaproteobacteria; Vibrionales; Vibrionaceae; Vibrio	Kauffman,K.M., Hussain,F.A., Yang,J., Arevalo,P., Brown,J.M., Chang,W.K., VanInsberghe,D., Elsherbini,J., Sharma,R.S., Cutler,M.B., Kelly,L. and Polz,M.F.	A major lineage of non-tailed dsDNA viruses as unrecognized killers of marine bacteria	Nature 554 (7690), 118-122 (2018)		USA: Massachusetts, Nahant, Canoe Cove		2010-09-18
	Vibrio splendidus	PIFZ01000001.1	Bacteria; Proteobacteria; Gammaproteobacteria; Vibrionales; Vibrionaceae; Vibrio	Bruto,M., Labreuche,Y., James,A., Piel,D., Chenivesse,S., Petton,B., Polz,M.F. and Le Roux,F.	Population delineation of vibrios coincides with oyster pathogenicity	Unpublished		USA: Plum Island, MA		2006-04-28
	Vibrio splendidus	PIFW01000001.1	Bacteria; Proteobacteria; Gammaproteobacteria; Vibrionales; Vibrionaceae; Vibrio	Bruto,M., Labreuche,Y., James,A., Piel,D., Chenivesse,S., Petton,B., Polz,M.F. and Le Roux,F.	Population delineation of vibrios coincides with oyster pathogenicity	Unpublished		USA: Plum Island, MA		2006-04-28
	Vibrio splendidus	PIFV01000001.1	Bacteria; Proteobacteria; Gammaproteobacteria; Vibrionales; Vibrionaceae; Vibrio	Bruto,M., Labreuche,Y., James,A., Piel,D., Chenivesse,S., Petton,B., Polz,M.F. and Le Roux,F.	Population delineation of vibrios coincides with oyster pathogenicity	Unpublished		USA: Plum Island, MA		2006-04-28
	Vibrio splendidus	PIFT01000001.1	Bacteria; Proteobacteria; Gammaproteobacteria; Vibrionales; Vibrionaceae; Vibrio	Bruto,M., Labreuche,Y., James,A., Piel,D., Chenivesse,S., Petton,B., Polz,M.F. and Le Roux,F.	Population delineation of vibrios coincides with oyster pathogenicity	Unpublished		USA: Plum Island, MA		2006-04-28
	Vibrio splendidus	PIFQ01000001.1	Bacteria; Proteobacteria; Gammaproteobacteria; Vibrionales; Vibrionaceae; Vibrio	Bruto,M., Labreuche,Y., James,A., Piel,D., Chenivesse,S., Petton,B., Polz,M.F. and Le Roux,F.	Population delineation of vibrios coincides with oyster pathogenicity	Unpublished		USA: Plum Island, MA		2006-04-28
	Vibrio splendidus	PIFP01000001.1	Bacteria; Proteobacteria; Gammaproteobacteria; Vibrionales; Vibrionaceae; Vibrio	Bruto,M., Labreuche,Y., James,A., Piel,D., Chenivesse,S., Petton,B., Polz,M.F. and Le Roux,F.	Population delineation of vibrios coincides with oyster pathogenicity	Unpublished		USA: Plum Island, MA		2006-04-28
	Vibrio splendidus	PIFO01000001.1	Bacteria; Proteobacteria; Gammaproteobacteria; Vibrionales; Vibrionaceae; Vibrio	Bruto,M., Labreuche,Y., James,A., Piel,D., Chenivesse,S., Petton,B., Polz,M.F. and Le Roux,F.	Population delineation of vibrios coincides with oyster pathogenicity	Unpublished		USA: Plum Island, MA		2006-04-28
	Vibrio splendidus	PIFJ01000001.1	Bacteria; Proteobacteria; Gammaproteobacteria; Vibrionales; Vibrionaceae; Vibrio	Bruto,M., Labreuche,Y., James,A., Piel,D., Chenivesse,S., Petton,B., Polz,M.F. and Le Roux,F.	Population delineation of vibrios coincides with oyster pathogenicity	Unpublished		USA: Plum Island, MA		2006-04-28
	Vibrio splendidus	PIFI01000001.1	Bacteria; Proteobacteria; Gammaproteobacteria; Vibrionales; Vibrionaceae; Vibrio	Bruto,M., Labreuche,Y., James,A., Piel,D., Chenivesse,S., Petton,B., Polz,M.F. and Le Roux,F.	Population delineation of vibrios coincides with oyster pathogenicity	Unpublished		USA: Plum Island, MA		2006-04-28
	Vibrio splendidus	PIFG01000001.1	Bacteria; Proteobacteria; Gammaproteobacteria; Vibrionales; Vibrionaceae; Vibrio	Bruto,M., Labreuche,Y., James,A., Piel,D., Chenivesse,S., Petton,B., Polz,M.F. and Le Roux,F.	Population delineation of vibrios coincides with oyster pathogenicity	Unpublished		USA: Plum Island, MA		2006-04-28
	Vibrio splendidus	PIFE01000001.1	Bacteria; Proteobacteria; Gammaproteobacteria; Vibrionales; Vibrionaceae; Vibrio	Bruto,M., Labreuche,Y., James,A., Piel,D., Chenivesse,S., Petton,B., Polz,M.F. and Le Roux,F.	Population delineation of vibrios coincides with oyster pathogenicity	Unpublished		USA: Plum Island, MA		2006-04-28
	Vibrio splendidus	PIFC01000001.1	Bacteria; Proteobacteria; Gammaproteobacteria; Vibrionales; Vibrionaceae; Vibrio	Bruto,M., Labreuche,Y., James,A., Piel,D., Chenivesse,S., Petton,B., Polz,M.F. and Le Roux,F.	Population delineation of vibrios coincides with oyster pathogenicity	Unpublished		USA: Plum Island, MA		2006-04-28
	Vibrio splendidus	PIFB01000001.1	Bacteria; Proteobacteria; Gammaproteobacteria; Vibrionales; Vibrionaceae; Vibrio	Bruto,M., Labreuche,Y., James,A., Piel,D., Chenivesse,S., Petton,B., Polz,M.F. and Le Roux,F.	Population delineation of vibrios coincides with oyster pathogenicity	Unpublished		USA: Plum Island, MA		2006-04-28
	Vibrio splendidus	PIFA01000001.1	Bacteria; Proteobacteria; Gammaproteobacteria; Vibrionales; Vibrionaceae; Vibrio	Bruto,M., Labreuche,Y., James,A., Piel,D., Chenivesse,S., Petton,B., Polz,M.F. and Le Roux,F.	Population delineation of vibrios coincides with oyster pathogenicity	Unpublished		USA: Plum Island, MA		2006-04-28
	Vibrio splendidus	PIEZ01000001.1	Bacteria; Proteobacteria; Gammaproteobacteria; Vibrionales; Vibrionaceae; Vibrio	Bruto,M., Labreuche,Y., James,A., Piel,D., Chenivesse,S., Petton,B., Polz,M.F. and Le Roux,F.	Population delineation of vibrios coincides with oyster pathogenicity	Unpublished		USA: Plum Island, MA		2006-04-28
	Vibrio splendidus	PIEY01000001.1	Bacteria; Proteobacteria; Gammaproteobacteria; Vibrionales; Vibrionaceae; Vibrio	Bruto,M., Labreuche,Y., James,A., Piel,D., Chenivesse,S., Petton,B., Polz,M.F. and Le Roux,F.	Population delineation of vibrios coincides with oyster pathogenicity	Unpublished		USA: Plum Island, MA		2006-04-28
	Vibrio splendidus	PIEX01000001.1	Bacteria; Proteobacteria; Gammaproteobacteria; Vibrionales; Vibrionaceae; Vibrio	Bruto,M., Labreuche,Y., James,A., Piel,D., Chenivesse,S., Petton,B., Polz,M.F. and Le Roux,F.	Population delineation of vibrios coincides with oyster pathogenicity	Unpublished		USA: Plum Island, MA		2006-04-28
	Vibrio splendidus	PIEW01000001.1	Bacteria; Proteobacteria; Gammaproteobacteria; Vibrionales; Vibrionaceae; Vibrio	Bruto,M., Labreuche,Y., James,A., Piel,D., Chenivesse,S., Petton,B., Polz,M.F. and Le Roux,F.	Population delineation of vibrios coincides with oyster pathogenicity	Unpublished		USA: Plum Island, MA		2006-04-28
	Vibrio splendidus	MSCG01000001.1	Bacteria; Proteobacteria; Gammaproteobacteria; Vibrionales; Vibrionaceae; Vibrio	Yoshizawa,S. and Kogure,K.	Diversity of luminous bacteria	Unpublished		USA
	Vibrio splendidus 5S-101	AJZG02000001.1	Bacteria; Proteobacteria; Gammaproteobacteria; Vibrionales; Vibrionaceae; Vibrio	Cordero,O.X., Wildschutte,H., Kirkup,B., Proehl,S., Ngo,L., Hussain,F., Le Roux,F., Mincer,T. and Polz,M.F.	Ecological populations of bacteria act as socially cohesive units of antibiotic production and resistance	Science 337 (6099), 1228-1231 (2012)		USA: Massachusetts		2006-04-01
	Vibrio splendidus FF-500	AJZH02000001.1	Bacteria; Proteobacteria; Gammaproteobacteria; Vibrionales; Vibrionaceae; Vibrio	Cordero,O.X., Wildschutte,H., Kirkup,B., Proehl,S., Ngo,L., Hussain,F., Le Roux,F., Mincer,T. and Polz,M.F.	Ecological populations of bacteria act as socially cohesive units of antibiotic production and resistance	Science 337 (6099), 1228-1231 (2012)		USA: Massachusetts		2006-09-01
	Vibrio tasmaniensis ZS-17	AJZQ02000001.1	Bacteria; Proteobacteria; Gammaproteobacteria; Vibrionales; Vibrionaceae; Vibrio	Cordero,O.X., Wildschutte,H., Kirkup,B., Proehl,S., Ngo,L., Hussain,F., Le Roux,F., Mincer,T. and Polz,M.F.	Ecological populations of bacteria act as socially cohesive units of antibiotic production and resistance	Science 337 (6099), 1228-1231 (2012)		USA: Massachusetts		2006-04-01
	Vibrio viridaestus	RJVQ01000001.1	Bacteria; Proteobacteria; Gammaproteobacteria; Vibrionales; Vibrionaceae; Vibrio	Liang,J.	Vibrio LJC006 sp. nov., isolated from seawater during the bloom of the enteromorpha	Unpublished		China: Qingdao		2017-06-30
	Vibrio vulnificus	MVKO01000001.1	Bacteria; Proteobacteria; Gammaproteobacteria; Vibrionales; Vibrionaceae; Vibrio	Blom,J., Eichhorn,C., Zimmermann,C., Auerbach,C., Goesmann,A., Strauch,E. and Gunzer,F.				Germany: Baltic Sea, Rostock		1995
	Vibrio vulnificus	PDFX01000001.1	Bacteria; Proteobacteria; Gammaproteobacteria; Vibrionales; Vibrionaceae; Vibrio	Roig,F.J., Gonzalez-Candelas,F., Sanjuan,E., Fouz,B., Feil,E.J., Llorens,C., Baker-Austin,C., Oliver,J.D., Danin-Poleg,Y., Gibas,C.J., Kashi,Y., Gulig,P.A., Morrison,S.S. and Amaro,C.	Phylogeny of Vibrio vulnificus from the Analysis of the Core-Genome: Implications for Intra-Species Taxonomy	Front Microbiol 8, 2613 (2018)		Spain		2003
	Vibrio vulnificus	PDNR01000001.1	Bacteria; Proteobacteria; Gammaproteobacteria; Vibrionales; Vibrionaceae; Vibrio	Roig,F.J., Gonzalez-Candelas,F., Sanjuan,E., Fouz,B., Feil,E.J., Llorens,C., Baker-Austin,C., Oliver,J.D., Danin-Poleg,Y., Gibas,C.J., Kashi,Y., Gulig,P.A., Morrison,S.S. and Amaro,C.	Phylogeny of Vibrio vulnificus from the Analysis of the Core-Genome: Implications for Intra-Species Taxonomy	Front Microbiol 8, 2613 (2018)		Spain		2003
	Vibrio vulnificus	MVKQ01000001.1	Bacteria; Proteobacteria; Gammaproteobacteria; Vibrionales; Vibrionaceae; Vibrio	Blom,J., Eichhorn,C., Zimmermann,C., Auerbach,C., Goesmann,A., Strauch,E. and Gunzer,F.				Germany: Baltic Sea, Binz		2010
	Oleiagrimonas sp. MCCC 1A03011	MSPY01000001.1	Bacteria; Proteobacteria; Gammaproteobacteria; Xanthomonadales; Rhodanobacteraceae; Oleiagrimonas	Yang,S., Li,M. and Shao,Z.	The draft genome sequence of Oleiagrimonas sp. MCCC 1A03011	Unpublished		China	21.49 N 108.48 E	2008-07-01
	Oleiagrimonas sp. C23AA	JAARLY010000001.1	Bacteria; Proteobacteria; Gammaproteobacteria; Xanthomonadales; Rhodanobacteraceae; Oleiagrimonas; unclassified Oleiagrimonas	Lai,Q., Sun,F., Li,G., Gai,Y., Du,Y. and Shao,Z.	Oleiagrimonas marina sp. nov., isolated from surface seawater of the Pacific Ocean	Unpublished		Pacific Ocean		2007-05-01
	Luteimonas marina	VOHK01000001.1	Bacteria; Proteobacteria; Gammaproteobacteria; Xanthomonadales; Xanthomonadaceae; Luteimonas	Baik,K.S., Park,S.C., Kim,M.S., Kim,E.M., Park,C., Chun,J. and Seong,C.N.	Luteimonas marina sp. nov., isolated from seawater	Int. J. Syst. Evol. Microbiol. 58 (Pt 12), 2904-2908 (2008)		South Korea		2008-12-01
	Halobacteriovorax sp. BL9	QDKL01000001.1	Bacteria; Proteobacteria; Oligoflexia; Bacteriovoracales; Halobacteriovoraceae; Halobacteriovorax	Chen,M.-X.	Halobacteriovorax valvorus sp. nov., a novel prokaryotic predator isolated from coastal seawater of China	Int. J. Syst. Evol. Microbiol. (2019) In press		China		2017-01-17
	Halobacteriovorax sp. HLS	QOCL01000001.1	Bacteria; Proteobacteria; Oligoflexia; Bacteriovoracales; Halobacteriovoraceae; Halobacteriovorax	Chen,M.-X.	Halobacteriovorax sp. HLS, a novel predator isolated from coastal seawater	Unpublished		China		2018-03-14
	Bdellovibrio bacteriovorus	NZ_CP007656.1	Bacteria; Proteobacteria; Oligoflexia; Bdellovibrionales; Bdellovibrionaceae; Bdellovibrio	Wurtzel,O., Dori-Bachash,M., Pietrokovski,S., Jurkevitch,E. and Sorek,R.	Mutation detection with next-generation resequencing through a mediator genome	PLoS One 5 (12), e15628 (2010)		Israel		2010
	Rubricoccus marinus	MQWB01000001.1	Bacteria; Rhodothermaeota; Rhodothermia; Rhodothermales; Rubricoccaceae; Rubricoccus	Yoshizawa,S., Kumagai,Y. and Kogure,K.	Study of marine rhodopsin-containing bacteria	Unpublished		Pacific Ocean: Western North Pacific Station S		2009-07-04
	Rubrivirga marina	MQWD01000001.1	Bacteria; Rhodothermaeota; Rhodothermia; Rhodothermales; Rubricoccaceae; Rubrivirga	Yoshizawa,S., Kumagai,Y. and Kogure,K.	Study of marine rhodopsin-containing bacteria	Unpublished		Pacific Ocean: Western North Pacific Ocean		2010-07-03
	Rubrivirga sp. SAORIC476	MVOI01000001.1	Bacteria; Rhodothermaeota; Rhodothermia; Rhodothermales; Rubricoccaceae; Rubrivirga	Kumagai,Y., Kogure,K. and Yoshizawa,S.	Whole genome sequence of Rhodothermus Rubrivirga sp. SAORIC476	Unpublished		Pacific Ocean: Western North Pacific Station S	32.00 N 145.00 E	2010-07-03
	Coraliomargarita akajimensis DSM 45221	NC_014008.1	Bacteria; Verrucomicrobiota; Opitutae; Puniceicoccales; Puniceicoccaceae; Coraliomargarita	Mavromatis,K., Abt,B., Brambilla,E., Lapidus,A., Copeland,A., Deshpande,S., Nolan,M., Lucas,S., Tice,H., Cheng,J.F., Han,C., Detter,J.C., Woyke,T., Goodwin,L., Pitluck,S., Held,B., Brettin,T., Tapia,R., Ivanova,N., Mikhailova,N., Pati,A., Liolios,K., Chen,A., Palaniappan,K., Land,M., Hauser,L., Chang,Y.J., Jeffries,C.D., Rohde,M., Goker,M., Bristow,J., Eisen,J.A., Markowitz,V., Hugenholtz,P., Kle…	Complete genome sequence of Coraliomargarita akajimensis type strain (04OKA010-24)	Stand Genomic Sci 2 (3), 290-299 (2010)

## Sheet: Table S1b
Table S1b: Functional Prediction. Taxonomic affiliation of the genomes associated with marine sponges.
Domain	Phylum	Class	Order	Family	Number of genomes
Archaea	Thaumarchaeota	Nitrosopumilales	Nitrosopumilaceae	Nitrosopumilus	1
Bacteria	Actinobacteriota	Corynebacteriales	Mycobacteriaceae	Mycolicibacterium	1
			Nocardiaceae	Rhodococcus	5
		Geodermatophilales	Geodermatophilaceae	Geodermatophilus	1
		Micrococcales	Brevibacteriaceae	Brevibacterium	1
			Dermabacteraceae	Brachybacterium	1
			Microbacteriaceae	Homoserinimonas	1
			Micrococcaceae	Arthrobacter	1
				Micrococcus	1
		Micromonosporales	Micromonosporaceae	Micromonospora	5
				Verrucosispora	1
		Pseudonocardiales	Pseudonocardiaceae	Actinoalloteichus	3
				Saccharomonospora	1
		Rubrobacteria	Rubrobacterales	Rubrobacteraceae	1
		Streptomycetales	Streptomycetaceae	Streptomyces	25
		Streptosporangiales	Nocardiopsaceae	Nocardiopsis	1
			Streptosporangiaceae	Sphaerisporangium	2
			Thermomonosporaceae	Actinomadura	1
	Bacteroidota	Cytophagia	Cytophagales	Flammeovirgaceae	1
		Flavobacteriia	Flavobacteriales	Flavobacteriaceae	12
	Firmicutes	Bacilli	Bacillales	Bacillaceae	4
				Bacillales Family XII. Incertae Sedis	3
				Planococcaceae	1
	Proteobacteria	Alphaproteobacteria	Kiloniellales	Kiloniellaceae	1
			Rhizobiales	Notoacmeibacteraceae	1
			Rhodobacterales	Rhodobacteraceae	17
			Sphingomonadales	Erythrobacteraceae	2
		Gammaproteobacteria	Alteromonadales	Alteromonadaceae	1
				Pseudoalteromonadaceae	8
				Shewanellaceae	3
			Cellvibrionales	Halieaceae	1
				Spongiibacteraceae	4
			Chromatiales	Chromatiaceae	1
			Oceanospirillales	Endozoicomonadaceae	1
				unclassified Oceanospirillales	2
			Pseudomonadales	Moraxellaceae	1
				Pseudomonadaceae	1
			Vibrionales	Vibrionaceae	5

## Sheet: Table S1c
Table S1c: Functional Prediction. Taxonomic affiliation of the genomes obtained from seawater.
Domain	Phylum	Class	Order	Family	Number of genomes
Archaea	Thaumarchaeota	Nitrosopumilales	Nitrosopumilaceae	Nitrosopumilus	1
Bacteria	Actinobacteriota	Corynebacteriales	Corynebacteriaceae	Corynebacterium	1
			Mycobacteriaceae	Mycobacterium	1
			Nocardiaceae	Rhodococcus	5
		Micrococcales	Microbacteriaceae	Agrococcus	1
			Microbacteriaceae	Chryseoglobus	1
			Microbacteriaceae	Microbacterium	1
		Micromonosporales	Micromonosporaceae	Micromonospora	1
		Nitriliruptoria	Euzebyales	-	2
		Streptomycetales	Streptomycetaceae	Streptomyces	1
	Bacteroidota	Bacteroidetes Order II. Incertae sedis	Rhodothermaceae	Salinibacter	1
		Bacteroidia	Marinilabiliales	Marinifilaceae	2
			Marinilabiliales	Marinilabiliaceae	1
		Cytophagia	Cytophagales	Cyclobacteriaceae	4
			Cytophagales	Cytophagaceae	1
			Cytophagales	Flammeovirgaceae	5
			Cytophagales	Hymenobacteraceae	1
		Flavobacteriia	Flavobacteriales	Cryomorphaceae	1
			Flavobacteriales	Flavobacteriaceae	81
	Cyanobacteria	Oscillatoriophycideae	Chroococcales	Aphanothecaceae	1
		Synechococcales	Acaryochloridaceae	Acaryochloris	1
			Prochloraceae	Prochlorococcus	10
			Synechococcaceae	Synechococcus	5
	Firmicutes	Bacilli	Bacillales	Bacillaceae	9
			Bacillales	Paenibacillaceae	1
			Lactobacillales	Carnobacteriaceae	2
	Planctomycetota	Planctomycetia	Pirellulales	Lacipirellulaceae	4
			Pirellulales	Pirellulaceae	3
			-	-	1
	Proteobacteria	Acidithiobacillia	Acidithiobacillales	Acidithiobacillaceae	1
		Alphaproteobacteria	Parvularculales	Parvularculaceae	3
			Pelagibacterales	Pelagibacteraceae	1
			Rhizobiales	Brucellaceae	1
			Rhizobiales	Hyphomicrobiaceae	4
			Rhizobiales	Phyllobacteriaceae	5
			Rhizobiales	Rhizobiaceae	1
			Rhodobacterales	Hyphomonadaceae	17
			Rhodobacterales	Rhodobacteraceae	128
			Rhodospirillales	Rhodospirillaceae	17
			Sphingomonadales	Erythrobacteraceae	14
			Sphingomonadales	Sphingomonadaceae	1
			-	-	2
		Betaproteobacteria	Burkholderiales	Alcaligenaceae	6
			Burkholderiales	Burkholderiaceae	1
			Burkholderiales	Comamonadaceae	1
			Nitrosomonadales	OM43 clade	1
			Nitrosomonadales	-	2
			Rhodocyclales	Zoogloeaceae	1
			-	-	1
		Deltaproteobacteria	Bradymonadales	Bradymonadaceae	2
			Myxococcales	Cystobacterineae	1
		Epsilonproteobacteria	Campylobacterales	Campylobacteraceae	2
			Campylobacterales	Thiovulaceae	1
		Gammaproteobacteria	Aeromonadales	Aeromonadaceae	3
			Alteromonadales	Alteromonadaceae	26
			Alteromonadales	Colwelliaceae	3
			Alteromonadales	Ferrimonadaceae	1
			Alteromonadales	Idiomarinaceae	8
			Alteromonadales	Moritellaceae	1
			Alteromonadales	Pseudoalteromonadaceae	45
			Alteromonadales	Shewanellaceae	7
			Cellvibrionales	Cellvibrionaceae	3
			Cellvibrionales	Halieaceae	7
			Cellvibrionales	Microbulbiferaceae	1
			Cellvibrionales	Porticoccaceae	1
			Cellvibrionales	Spongiibacteraceae	6
			Chromatiales	Chromatiaceae	1
			Chromatiales	Granulosicoccaceae	1
			Enterobacterales	Enterobacteriaceae	4
			Nevskiales	Sinobacteraceae	1
			Oceanospirillales	Alcanivoracaceae	7
			Oceanospirillales	Halomonadaceae	3
			Oceanospirillales	Kangiellaceae	1
			Oceanospirillales	Marinomonas	2
			Oceanospirillales	Oceanospirillaceae	3
			Oceanospirillales	Saccharospirillaceae	1
			Pseudohongiella	-	2
			Pseudomonadales	Moraxellaceae	3
			Pseudomonadales	Pseudomonadaceae	3
			Salinisphaerales	Salinisphaeraceae	2
			Thiotrichales	Francisellaceae	1
			Thiotrichales	Piscirickettsiaceae	1
			Vibrionales	Vibrionaceae	199
			Xanthomonadales	Rhodanobacteraceae	2
			Xanthomonadales	Xanthomonadaceae	1
		Oligoflexia	Bacteriovoracales	Halobacteriovoraceae	2
			Bdellovibrionales	Bdellovibrionaceae	1
	Rhodothermaeota	Rhodothermia	Rhodothermales	Rubricoccaceae	3
	Verrucomicrobiota	Opitutae	Puniceicoccales	Puniceicoccaceae	1

## Sheet: Table S1d
Table S1d: Functional Prediction. Taxonomic affiliation of the genomes obtained from sediment.
Domain	Phylum	Class	Order	Family	Number of genomes
Archaea	Asgard group	Candidatus Lokiarchaeota	Candidatus Prometheoarchaeum		1
	Euryarchaeota	Stenosarchaea group	Methanomicrobia	Methanomicrobiales	3
				Methanosarcinales	1
	Thaumarchaeota	Nitrosopumilales	Nitrosopumilaceae	Nitrosopumilus	2
Bacteria	Actinobacteriota	Corynebacteriales	Corynebacteriaceae	Corynebacterium	2
			Mycobacteriaceae	Mycobacterium	1
			Nocardiaceae	Rhodococcus	2
		Micrococcales	Cellulomonadaceae	Paraoerskovia	1
			Dermabacteraceae	Brachybacterium	1
			Microbacteriaceae	Microbacterium	1
				-	1
			Micrococcaceae	Arthrobacter	1
				Kocuria	2
			Promicromonosporaceae	Cellulosimicrobium	1
		Micromonosporales	Micromonosporaceae	Micromonospora	4
		Propionibacteriales	Propionibacteriaceae	Tessaracoccus	1
		Pseudonocardiales	Pseudonocardiaceae	Pseudonocardia	3
		Rubrobacteria	Rubrobacterales	Rubrobacteraceae	3
		Streptomycetales	Streptomycetaceae	Streptomyces	12
		Streptosporangiales	Nocardiopsaceae	Marinitenerispora	3
	Bacteroidota	Bacteroidia	Marinilabiliales	Marinifilaceae	3
				Marinilabiliaceae	2
				Prolixibacteraceae	3
		Cytophagia	Cytophagales	Cyclobacteriaceae	1
				Flammeovirgaceae	1
		Flavobacteriia	Flavobacteriales	Flavobacteriaceae	32
		Saprospiria	Saprospirales	Lewinellaceae	2
	Candidatus Marinimicrobia	-	-	-	1
	Chloroflexi	Anaerolineae	Anaerolineales	Anaerolineaceae	1
			unclassified Anaerolineae	-	1
	Firmicutes	Bacilli	Bacillales	Bacillaceae	10
				Paenibacillaceae	3
				Planococcaceae	1
		Clostridia	Clostridiales	Clostridiaceae	2
				Defluviitaleaceae	1
				Peptostreptococcaceae	2
			Thermoanaerobacterales	Thermoanaerobacteraceae	2
	Fusobacteria	Fusobacteriales	Fusobacteriaceae	Psychrilyobacter	1
	Planctomycetota	Planctomycetia	Isosphaerales	Isosphaeraceae	1
			Planctomycetales	unclassified Planctomycetales	1
	Proteobacteria	Alphaproteobacteria	Emcibacterales	Emcibacteraceae	1
			Rhizobiales	Brucellaceae	1
				Methyloceanibacter	5
			Rhodobacterales	Hyphomonadaceae	2
				Rhodobacteraceae	24
			Rhodospirillales	Rhodospirillaceae	1
			Sphingomonadales	Erythrobacteraceae	5
				Sphingomonadaceae	3
		Betaproteobacteria	Burkholderiales	Aquabacterium	1
			Rhodocyclales	Zoogloeaceae	1
		Deltaproteobacteria	Bradymonadales	Bradymonadaceae	2
			Desulfarculales	Desulfarculaceae	1
			Desulfovibrionales	Desulfovibrionaceae	6
			Desulfurellales	Desulfurellaceae	1
			Desulfuromonadales	Geobacteraceae	1
		Epsilonproteobacteria	Campylobacterales	Campylobacteraceae	1
				Thiovulaceae	1
		Gammaproteobacteria	Aeromonadales	Aeromonadaceae	2
			Alteromonadales	Alteromonadaceae	4
				Colwelliaceae	4
				Pseudoalteromonadaceae	4
				Shewanellaceae	4
			Cellvibrionales	Halieaceae	2
				Microbulbiferaceae	1
			Chromatiales	Chromatiaceae	1
			Enterobacterales	Enterobacteriaceae	4
			Methylococcales	Methylococcaceae	2
			Nevskiales	Sinobacteraceae	1
			Oceanospirillales	Alcanivoracaceae	5
				Halomonadaceae	2
				Oceanospirillaceae	3
			Pseudomonadales	Pseudomonadaceae	6
			Thiotrichales	Piscirickettsiaceae	2
			Vibrionales	Vibrionaceae	19
			Xanthomonadales	Xanthomonadaceae	1
