# Supplementary material for: Community composition and functional prediction of prokaryotes associated with sympatric sponge species of southwestern Atlantic coast
Source: Sci Rep. 2021 May 5;11:9576. doi: 10.1038/s41598-021-88288-3 (PMC8100286; doi:10.1038/s41598-021-88288-3)
Supplement: Supplementary file 4 — Supplementary Table S2. [file 41598_2021_88288_MOESM4_ESM.xlsx]

## Sheet: Table S2
Table S2: OTU vs. samples table. All categories and their respectively OTU and taxonomic assignments.
OTU_ID	Aplysina caissara 1	Aplysina caissara 2	Aplysina caissara 3	Aplysina caissara 4	Aplysina caissara 5	Axinella corrugata 1	Axinella corrugata 2	Axinella corrugata 3	Axinella corrugata 4	Axinella corrugata 5	Dragmacidon reticulatum 1	Dragmacidon reticulatum 2	Dragmacidon reticulatum 3	Dragmacidon reticulatum 4	Dragmacidon reticulatum 5	Seawater 1	Seawater 2	Seawater 3	Seawater 4	Seawater 5	Sediment 1	Sediment 2	Sediment 3	Sediment 4	Sediment 5
Number of Otus	43947	43947	43947	43947	43947	43947	43947	43947	43947	43947	43947	43947	43947	43947	43947	43947	43947	43947	43947	43947	43947	43947	43947	43947	43947
Number of Seqs	70314	70314	70314	70314	70314	70314	70314	70314	70314	70314	70314	70314	70314	70314	70314	70314	70314	70314	70314	70314	70314	70314	70314	70314	70314		OTU_ID	Taxonomy
Otu000001	49	44	74	68	53	950	4765	4158	3883	8128	5436	6028	1532	7583	7220	20577	20316	19427	19427	20405	30	46	43	39	48		Otu000001	Bacteria(100); Cyanobacteria(100); Cyanobacteriia(100); Synechococcales(100); Cyanobiaceae(100); Synechococcus_CC9902(97);
Otu000002	29	19	40	22	24	537	2003	1460	1512	3633	3504	2808	410	3812	3184	15018	13519	17632	15516	15438	26	28	16	17	27		Otu000002	Bacteria(100); Proteobacteria(100); Alphaproteobacteria(100); SAR11_clade(100); Clade_I(100); Clade_Ia(81);
Otu000003	3	1	5	2	2	24620	18918	7361	13689	13181	3	1	4	236	2	2	4	3	0	0	2	4	5	2	4		Otu000003	Bacteria(100); Bacteria_unclassified(100); Bacteria_unclassified(100); Bacteria_unclassified(100); Bacteria_unclassified(100); Bacteria_unclassified(100);
Otu000004	1	1	1	1	2	10091	13057	14320	24397	1879	0	0	0	1	2	7	4	2	1	0	3	4	7	4	3		Otu000004	Bacteria(100); Bacteria_unclassified(100); Bacteria_unclassified(100); Bacteria_unclassified(100); Bacteria_unclassified(100); Bacteria_unclassified(100);
Otu000006	10176	10140	11873	11349	11777	1	0	1	1	0	561	71	3	68	242	0	0	0	0	3	24	35	21	33	31		Otu000006	Archaea(100); Crenarchaeota(100); Nitrososphaeria(100); Nitrosopumilales(100); Nitrosopumilaceae(100); Candidatus_Nitrosopumilus(100);
Otu000012	3	6	9	3	1	2	0	0	0	0	5163	57	2318	9633	16383	0	0	0	0	0	0	0	0	0	0		Otu000012	Bacteria(100); Proteobacteria(100); Gammaproteobacteria(100); UBA10353_marine_group(100); UBA10353_marine_group_fa(100); UBA10353_marine_group_ge(100);
Otu000005	9	12	8	13	8	89	556	517	360	1002	745	589	91	1085	876	4315	4784	4470	4606	4184	11	12	12	11	11		Otu000005	Bacteria(100); Proteobacteria(100); Alphaproteobacteria(100); SAR11_clade(100); Clade_II(85); Clade_II_ge(85);
Otu000010	1	2	5	2	3	3	0	0	0	0	1578	7674	861	1378	12583	0	0	0	0	0	0	0	0	0	0		Otu000010	Bacteria(100); Bacteria_unclassified(100); Bacteria_unclassified(100); Bacteria_unclassified(100); Bacteria_unclassified(100); Bacteria_unclassified(100);
Otu000009	0	0	0	0	0	4686	2691	3590	2695	6641	0	0	0	2	0	1	0	0	0	0	0	2	0	0	0		Otu000009	Bacteria(100); Proteobacteria(100); Gammaproteobacteria(100); Gammaproteobacteria_unclassified(100); Gammaproteobacteria_unclassified(100); Gammaproteobacteria_unclassified(100);
Otu000011	0	0	1	0	1	1785	120	16793	717	456	0	0	0	0	16	2	0	0	0	1	0	1	0	0	0		Otu000011	Archaea(100); Crenarchaeota(100); Nitrososphaeria(100); Nitrosopumilales(100); Nitrosopumilaceae(100); Cenarchaeum(100);
Otu000007	24	12	8	26	6	294	1780	711	1315	2551	685	966	149	829	703	1618	1865	1733	1709	1794	8	12	19	6	8		Otu000007	Bacteria(100); Cyanobacteria(100); Cyanobacteriia(100); Synechococcales(100); Cyanobiaceae(100); Cyanobium_PCC-6307(95);
Otu000013	1	0	3	1	2	30	125	228	123	249	208	166	28	256	194	2322	2371	2735	2463	2427	5	8	11	7	2		Otu000013	Bacteria(100); Actinobacteriota(100); Acidimicrobiia(100); Actinomarinales(100); Actinomarinaceae(100); Candidatus_Actinomarina(100);
Otu000018	1	2	0	1	0	0	14	3	0	3	0	0	0	0	127	5	1	2	3	2	2245	2527	2306	2769	2248		Otu000018	Archaea(100); Crenarchaeota(100); Nitrososphaeria(100); Nitrosopumilales(100); Nitrosopumilaceae(100); Candidatus_Nitrosopumilus(99);
Otu000014	9	9	1	2	1	0	11	14	14	1	0	0	0	29	48	17	9	25	21	17	2257	2444	2452	2360	2420		Otu000014	Archaea(100); Crenarchaeota(100); Nitrososphaeria(100); Nitrosopumilales(100); Nitrosopumilaceae(100); Candidatus_Nitrosopumilus(98);
Otu000017	1	2	12	4	2	73	900	510	901	1297	526	828	99	735	505	894	944	785	815	912	2	1	1	2	1		Otu000017	Bacteria(100); Cyanobacteria(100); Cyanobacteriia(100); Synechococcales(100); Cyanobiaceae(100); Cyanobium_PCC-6307(64);
Otu000022	2293	2180	2037	1996	2035	1	0	0	0	1	10	25	3	11	66	0	0	0	0	1	0	0	0	0	0		Otu000022	Bacteria(100); Acidobacteriota(100); Vicinamibacteria(100); Subgroup_9(100); Subgroup_9_fa(100); Subgroup_9_ge(100);
Otu000025	908	2017	3278	2188	1732	0	0	0	0	0	125	66	0	3	22	0	0	0	0	1	0	0	0	0	0		Otu000025	Bacteria(100); PAUC34f(100); PAUC34f_cl(100); PAUC34f_or(100); PAUC34f_fa(100); PAUC34f_ge(100);
Otu000038	2088	2044	1807	2107	939	2	0	0	0	0	11	1	1	0	35	0	0	0	0	0	0	0	0	0	0		Otu000038	Bacteria(100); Chloroflexi(100); Chloroflexi_unclassified(100); Chloroflexi_unclassified(100); Chloroflexi_unclassified(100); Chloroflexi_unclassified(100);
Otu000019	0	0	0	0	0	0	1	0	1	1	0	0	1	0	0	0	0	0	1	4	1775	1877	1668	1744	1778		Otu000019	Archaea(100); Crenarchaeota(100); Nitrososphaeria(100); Nitrosopumilales(100); Nitrosopumilaceae(100); Candidatus_Nitrosopumilus(96);
Otu000029	1897	1657	1348	1539	1915	0	0	0	0	0	85	5	1	67	38	0	0	0	0	1	0	0	0	0	0		Otu000029	Bacteria(100); Acidobacteriota(100); Vicinamibacteria(100); Vicinamibacterales(100); Vicinamibacterales_unclassified(56); Vicinamibacterales_unclassified(56);
Otu000023	4	3	13	5	1	92	228	219	166	367	228	151	43	643	253	1184	1266	1087	1183	1138	1	3	0	1	1		Otu000023	Bacteria(100); Proteobacteria(100); Alphaproteobacteria(100); Rhodospirillales(100); AEGEAN-169_marine_group(100); AEGEAN-169_marine_group_ge(100);
Otu000008	1	3	4	2	6	32	255	218	210	381	303	311	71	295	369	1230	1162	1007	1186	1015	1	2	3	2	2		Otu000008	Bacteria(100); Proteobacteria(100); Alphaproteobacteria(100); SAR11_clade(100); Clade_I(100); Clade_I_unclassified(88);
Otu000051	1	0	2	0	1	0	0	0	0	0	0	1	8016	2	0	0	0	0	0	0	2	0	0	0	0		Otu000051	Bacteria(100); Firmicutes(100); Clostridia(100); Clostridiales(100); Clostridiaceae(100); Clostridium_sensu_stricto_1(91);
Otu000015	1368	1405	1811	1561	1539	0	0	0	0	0	67	11	0	7	23	0	0	0	0	0	1	0	0	0	0		Otu000015	Archaea(100); Crenarchaeota(100); Nitrososphaeria(100); Nitrosopumilales(100); Nitrosopumilaceae(100); Candidatus_Nitrosopumilus(100);
Otu000040	3847	833	737	984	1057	0	0	0	1	0	41	1	3	0	24	0	0	0	0	1	0	0	0	0	0		Otu000040	Bacteria(100); Chloroflexi(100); TK17(100); TK17_or(100); TK17_fa(100); TK17_ge(100);
Otu000034	1390	1499	1365	1454	1544	0	0	0	0	0	101	40	8	13	21	0	0	0	0	0	0	0	0	0	0		Otu000034	Bacteria(100); Dadabacteria(100); Dadabacteriia(100); Dadabacteriales(100); Dadabacteriales_fa(100); Dadabacteriales_ge(100);
Otu000046	1567	1026	1191	1168	1915	1	0	0	0	0	39	3	3	32	46	0	0	0	0	0	0	0	0	1	0		Otu000046	Bacteria(100); Chloroflexi(100); Dehalococcoidia(100); SAR202_clade(100); SAR202_clade_fa(100); SAR202_clade_ge(100);
Otu000026	0	0	0	0	0	690	721	639	1424	3444	0	0	1	1	1	1	0	0	0	0	1	1	0	0	1		Otu000026	Bacteria(100); Proteobacteria(100); Gammaproteobacteria(100); Gammaproteobacteria_unclassified(100); Gammaproteobacteria_unclassified(100); Gammaproteobacteria_unclassified(100);
Otu000027	0	0	4	0	3	209	104	0	7	8	3160	1489	84	1579	34	2	0	2	1	1	3	1	0	5	10		Otu000027	Bacteria(100); Proteobacteria(100); Gammaproteobacteria(100); Enterobacterales(100); Enterobacteriaceae(74); Enterobacteriaceae_unclassified(74);
Otu000035	939	1391	1205	1434	1506	0	0	0	0	0	93	2	3	3	7	0	0	0	0	0	1	2	5	1	0		Otu000035	Bacteria(100); Acidobacteriota(100); Vicinamibacteria(100); Vicinamibacterales(100); uncultured(95); uncultured_ge(95);
Otu000041	2133	1220	893	825	1182	0	0	1	0	0	21	3	1	0	58	0	0	0	0	3	0	0	0	0	0		Otu000041	Bacteria(100); Proteobacteria(100); Alphaproteobacteria(100); Alphaproteobacteria_unclassified(100); Alphaproteobacteria_unclassified(100); Alphaproteobacteria_unclassified(100);
Otu000028	4	6	0	0	0	12	0	10	0	1	23	0	2	23	4	61	34	44	56	38	1215	1242	1342	1214	1002		Otu000028	Archaea(100); Crenarchaeota(100); Nitrososphaeria(100); Nitrosopumilales(100); Nitrosopumilaceae(100); Candidatus_Nitrosopumilus(69);
Otu000030	4	9	3	3	1	126	256	226	206	253	257	390	70	216	300	731	761	733	789	713	4	5	5	7	5		Otu000030	Bacteria(100); Cyanobacteria(100); Cyanobacteriia(100); Synechococcales(100); Cyanobiaceae(100); Synechococcus_CC9902(98);
Otu000042	577	1305	2340	1102	726	0	0	0	0	0	1	2	0	0	0	0	0	0	0	0	0	0	0	0	0		Otu000042	Bacteria(100); Actinobacteriota(100); Acidimicrobiia(100); Microtrichales(100); Microtrichaceae(100); Sva0996_marine_group(100);
Otu000032	0	0	0	0	0	0	2	5	0	8	0	0	5	0	3	9	9	11	10	6	1163	1247	1116	1183	1165		Otu000032	Bacteria(100); Proteobacteria(100); Gammaproteobacteria(100); BD7-8(100); BD7-8_fa(100); BD7-8_ge(100);
Otu000020	91	19	23	45	44	474	529	233	563	464	663	805	629	627	413	5	3	6	4	3	43	11	17	11	15		Otu000020	Bacteria(100); Verrucomicrobiota(100); Verrucomicrobiae(100); Chthoniobacterales(100); Chthoniobacteraceae(100); Candidatus_Udaeobacter(100);
Otu000060	183	1746	1145	1104	1460	1	0	0	0	0	3	1	0	0	62	0	0	0	0	0	0	0	0	0	0		Otu000060	Bacteria(100); Chloroflexi(100); Anaerolineae(100); SBR1031(100); A4b(100); A4b_ge(100);
Otu000031	4	1	14	4	0	0	18	73	43	34	4091	984	12	340	63	0	1	0	0	0	0	0	5	2	0		Otu000031	Bacteria(100); Firmicutes(100); Bacilli(100); Lactobacillales(100); Leuconostocaceae(100); Leuconostoc(100);
Otu000037	863	1097	879	1241	1394	0	0	0	0	0	40	0	1	3	40	0	0	0	0	1	0	0	0	0	0		Otu000037	Bacteria(100); Bacteria_unclassified(100); Bacteria_unclassified(100); Bacteria_unclassified(100); Bacteria_unclassified(100); Bacteria_unclassified(100);
Otu000024	4	0	6	3	0	48	269	165	178	362	209	1008	57	588	231	434	590	417	423	440	1	1	2	1	3		Otu000024	Bacteria(100); Proteobacteria(100); Gammaproteobacteria(100); Cellvibrionales(100); Halieaceae(98); Halieaceae_unclassified(87);
Otu000048	707	1115	957	1184	1233	1	2	0	0	0	54	0	2	0	12	0	0	0	0	0	2	3	5	3	5		Otu000048	Bacteria(100); Bacteroidota(100); Rhodothermia(100); Rhodothermales(100); Rhodothermaceae(100); uncultured(100);
Otu000056	841	1112	1101	1189	848	0	0	0	0	0	8	3	0	1	30	0	0	0	0	1	0	0	0	0	0		Otu000056	Bacteria(100); Nitrospinota(100); P9X2b3D02(100); P9X2b3D02_or(100); P9X2b3D02_fa(100); P9X2b3D02_ge(100);
Otu000049	1346	1227	1065	1021	292	0	0	0	0	0	39	6	0	125	9	0	0	0	0	0	0	0	0	1	0		Otu000049	Bacteria(100); Chloroflexi(100); Anaerolineae(100); Caldilineales(100); Caldilineaceae(100); uncultured(100);
Otu000068	280	1123	1441	1036	1075	0	0	0	0	0	15	0	4	0	42	0	0	0	0	0	0	0	0	0	0		Otu000068	Bacteria(100); Proteobacteria(100); Alphaproteobacteria(100); Puniceispirillales(100); Puniceispirillales_Incertae_Sedis(100); Constrictibacter(100);
Otu000039	0	0	1	1	2	39	132	74	78	244	81	51	11	352	169	727	823	705	799	712	3	2	4	0	1		Otu000039	Bacteria(100); Proteobacteria(100); Gammaproteobacteria(100); SAR86_clade(100); SAR86_clade_fa(100); SAR86_clade_ge(100);
Otu000062	907	758	862	880	1005	0	0	0	0	0	19	0	0	1	11	0	0	0	0	0	0	0	0	0	0		Otu000062	Bacteria(100); AncK6(100); AncK6_cl(100); AncK6_or(100); AncK6_fa(100); AncK6_ge(100);
Otu000061	884	780	723	916	1004	0	0	0	0	0	39	1	1	0	20	0	0	0	0	0	0	0	0	0	0		Otu000061	Bacteria(100); Chloroflexi(100); Dehalococcoidia(100); SAR202_clade(100); SAR202_clade_fa(100); SAR202_clade_ge(100);
Otu000033	65	24	13	18	26	285	339	226	370	151	755	869	347	253	312	5	5	2	4	1	21	15	13	3	8		Otu000033	Bacteria(100); Proteobacteria(100); Alphaproteobacteria(100); Rhizobiales(100); Xanthobacteraceae(94); Xanthobacteraceae_unclassified(92);
Otu000053	0	0	0	0	0	706	515	966	806	1135	0	0	0	0	0	0	1	0	0	0	0	0	0	0	0		Otu000053	Bacteria(100); Proteobacteria(100); Gammaproteobacteria(100); Gammaproteobacteria_unclassified(100); Gammaproteobacteria_unclassified(100); Gammaproteobacteria_unclassified(100);
Otu000036	5	0	3	0	0	39	152	65	84	216	249	174	52	99	219	502	541	498	597	543	2	1	1	0	1		Otu000036	Bacteria(100); Proteobacteria(100); Alphaproteobacteria(100); SAR11_clade(100); Clade_III(100); Clade_III_ge(100);
Otu000065	732	533	997	910	818	0	0	1	0	0	8	12	3	3	14	0	0	0	0	1	0	0	0	0	0		Otu000065	Bacteria(100); Proteobacteria(100); Gammaproteobacteria(100); Nitrosococcales(100); Nitrosococcaceae(100); AqS1(70);
Otu000047	0	0	0	0	0	0	2	0	0	0	0	0	0	0	0	1	3	2	0	2	781	858	728	888	755		Otu000047	Bacteria(100); Proteobacteria(100); Gammaproteobacteria(100); Gammaproteobacteria_unclassified(100); Gammaproteobacteria_unclassified(100); Gammaproteobacteria_unclassified(100);
Otu000111	781	660	696	784	917	0	0	0	0	0	33	0	0	0	17	0	0	0	0	0	0	0	0	0	0		Otu000111	Bacteria(100); Chloroflexi(100); Dehalococcoidia(100); SAR202_clade(100); SAR202_clade_fa(100); SAR202_clade_ge(100);
Otu000052	1	1	2	3	1	47	112	119	104	175	95	138	29	179	155	553	584	469	541	525	1	2	3	1	1		Otu000052	Bacteria(100); Proteobacteria(100); Gammaproteobacteria(100); SAR86_clade(100); SAR86_clade_fa(100); SAR86_clade_ge(100);
Otu000059	0	0	1	0	0	0	0	1	0	0	0	0	0	0	0	1	0	1	1	0	748	697	719	804	806		Otu000059	Archaea(100); Crenarchaeota(100); Nitrososphaeria(100); Nitrosopumilales(100); Nitrosopumilaceae(100); Nitrosopumilaceae_unclassified(93);
Otu000078	1210	820	775	665	271	1	0	0	0	0	18	0	0	0	0	0	0	0	0	0	0	0	0	0	0		Otu000078	Bacteria(100); Chloroflexi(100); Anaerolineae(100); SBR1031(100); A4b(100); A4b_ge(100);
Otu000016	0	0	0	0	0	0	0	0	0	0	728	6	243	1109	1636	0	0	0	0	0	0	0	0	0	0		Otu000016	Bacteria(100); Proteobacteria(100); Gammaproteobacteria(100); Gammaproteobacteria_unclassified(100); Gammaproteobacteria_unclassified(100); Gammaproteobacteria_unclassified(100);
Otu000050	0	2	1	1	3	55	55	60	9	45	366	1616	10	1385	17	2	0	0	0	0	0	0	0	0	2		Otu000050	Bacteria(100); Proteobacteria(100); Gammaproteobacteria(100); Pseudomonadales(100); Pseudomonadaceae(100); Pseudomonas(69);
Otu000063	15	0	1	0	11	0	59	37	0	0	490	0	2551	122	96	0	0	0	0	0	8	0	1	1	2		Otu000063	Bacteria(100); Acidobacteriota(100); Blastocatellia(100); Pyrinomonadales(100); Pyrinomonadaceae(100); RB41(100);
Otu000070	5	0	0	0	0	3	17	34	14	45	39	2	2	17	72	623	674	570	571	655	1	1	0	1	3		Otu000070	Archaea(100); Thermoplasmatota(100); Thermoplasmata(100); Marine_Group_II(100); Marine_Group_II_fa(100); Marine_Group_II_ge(100);
Otu000093	1048	663	525	493	527	0	0	0	0	0	32	0	0	2	16	0	0	0	0	0	0	0	0	0	0		Otu000093	Bacteria(100); Chloroflexi(100); Dehalococcoidia(100); SAR202_clade(100); SAR202_clade_fa(100); SAR202_clade_ge(100);
Otu000045	4	0	2	1	0	77	86	86	90	229	192	120	18	148	133	372	468	385	391	484	4	0	1	1	6		Otu000045	Bacteria(100); Bacteroidota(100); Bacteroidia(100); Flavobacteriales(100); Flavobacteriaceae(100); NS4_marine_group(100);
Otu000044	768	731	633	783	352	0	0	0	0	0	3	2	0	0	10	0	0	0	0	1	0	0	0	0	0		Otu000044	Bacteria(100); Chloroflexi(100); Chloroflexi_unclassified(100); Chloroflexi_unclassified(100); Chloroflexi_unclassified(100); Chloroflexi_unclassified(100);
Otu000054	0	0	3	0	1	0	0	0	0	0	0	0	0	0	0	0	0	1	0	0	519	637	671	756	685		Otu000054	Archaea(100); Crenarchaeota(100); Nitrososphaeria(100); Nitrosopumilales(100); Nitrosopumilaceae(100); Cenarchaeum(72);
Otu000079	626	486	230	752	1096	0	0	0	0	0	38	0	0	0	22	0	0	0	0	0	0	0	0	1	0		Otu000079	Bacteria(100); Acidobacteriota(100); Thermoanaerobaculia(100); Thermoanaerobaculales(100); Thermoanaerobaculaceae(100); Subgroup_10(100);
Otu000057	0	0	0	0	0	23	36	24	6	89	32	24	9	212	80	592	611	420	542	483	0	3	0	2	3		Otu000057	Archaea(100); Thermoplasmatota(100); Thermoplasmata(100); Marine_Group_II(100); Marine_Group_II_fa(100); Marine_Group_II_ge(100);
Otu000082	552	678	563	629	668	1	0	0	0	0	73	0	1	0	4	0	0	0	0	0	0	0	0	0	0		Otu000082	Bacteria(100); Acidobacteriota(100); Vicinamibacteria(100); Vicinamibacterales(100); uncultured(99); uncultured_ge(99);
Otu000055	1	3	2	4	4	6	86	146	106	209	110	269	39	179	123	354	443	337	362	371	4	0	2	0	0		Otu000055	Bacteria(100); Bacteroidota(100); Bacteroidia(100); Flavobacteriales(100); Flavobacteriaceae(100); NS5_marine_group(100);
Otu000092	603	717	557	610	529	0	0	0	0	0	50	0	0	0	5	0	0	0	0	0	0	0	0	0	0		Otu000092	Bacteria(100); Nitrospirota(100); Nitrospiria(100); Nitrospirales(100); Nitrospiraceae(100); Nitrospira(100);
Otu000067	7	2	3	3	3	0	0	25	0	57	158	1043	70	1678	1	0	0	1	0	0	2	0	0	1	0		Otu000067	Bacteria(100); Proteobacteria(100); Gammaproteobacteria(100); Pseudomonadales(100); Pseudomonadaceae(100); Pseudomonadaceae_unclassified(96);
Otu000072	0	0	0	0	0	0	0	4	0	0	0	0	0	0	34	1	0	0	0	1	608	573	536	573	686		Otu000072	Bacteria(100); Proteobacteria(100); Gammaproteobacteria(100); Gammaproteobacteria_unclassified(100); Gammaproteobacteria_unclassified(100); Gammaproteobacteria_unclassified(100);
Otu000069	0	0	1	0	0	2	63	76	66	145	152	165	27	287	193	395	319	349	393	368	0	2	0	0	0		Otu000069	Bacteria(100); SAR324_clade(Marine_group_B)(100); SAR324_clade(Marine_group_B)_cl(100); SAR324_clade(Marine_group_B)_or(100); SAR324_clade(Marine_group_B)_fa(100); SAR324_clade(Marine_group_B)_ge(100);
Otu000075	0	0	0	0	0	594	197	851	618	732	0	0	0	0	0	0	0	0	0	0	0	0	0	0	0		Otu000075	Bacteria(100); Proteobacteria(100); Alphaproteobacteria(100); Parvibaculales(100); PS1_clade(100); PS1_clade_ge(100);
Otu000085	428	764	585	708	448	0	0	0	0	0	9	9	0	0	5	0	0	0	0	0	1	1	0	1	0		Otu000085	Bacteria(100); Bacteria_unclassified(100); Bacteria_unclassified(100); Bacteria_unclassified(100); Bacteria_unclassified(100); Bacteria_unclassified(100);
Otu000043	0	1	0	0	0	0	2	11	1	0	0	0	0	0	17	2	3	2	7	2	507	604	555	574	577		Otu000043	Archaea(100); Crenarchaeota(100); Nitrososphaeria(100); Nitrosopumilales(100); Nitrosopumilaceae(100); Candidatus_Nitrosopumilus(89);
Otu000102	557	789	475	466	517	0	0	0	0	0	0	0	9	1	19	0	0	0	0	0	0	0	0	0	0		Otu000102	Bacteria(100); Bacteria_unclassified(100); Bacteria_unclassified(100); Bacteria_unclassified(100); Bacteria_unclassified(100); Bacteria_unclassified(100);
Otu000089	553	526	454	563	630	0	0	0	0	1	96	0	0	0	6	0	0	0	0	0	0	0	0	1	0		Otu000089	Bacteria(100); Gemmatimonadota(100); BD2-11_terrestrial_group(100); BD2-11_terrestrial_group_or(100); BD2-11_terrestrial_group_fa(100); BD2-11_terrestrial_group_ge(100);
Otu000117	483	465	759	608	480	0	0	0	0	0	4	0	0	4	4	0	0	0	0	0	0	1	0	0	0		Otu000117	Bacteria(100); Proteobacteria(100); Gammaproteobacteria(100); JTB23(100); JTB23_fa(100); JTB23_ge(100);
Otu000083	0	0	0	0	0	0	0	0	0	0	0	0	0	0	150	0	0	0	0	1	587	527	544	475	497		Otu000083	Archaea(100); Crenarchaeota(100); Nitrososphaeria(100); Nitrosopumilales(100); Nitrosopumilaceae(100); Candidatus_Nitrosopumilus(79);
Otu000066	0	3	5	5	0	219	82	2	3	31	804	651	63	866	34	0	0	0	0	0	0	0	0	1	0		Otu000066	Bacteria(100); Proteobacteria(100); Gammaproteobacteria(100); Burkholderiales(100); Alcaligenaceae(100); Alcaligenaceae_ge(59);
Otu000076	3	4	1	2	2	0	0	0	15	31	386	1146	52	1076	0	0	0	0	2	1	5	0	4	2	1		Otu000076	Bacteria(100); Actinobacteriota(100); Actinobacteria(100); Corynebacteriales(100); Mycobacteriaceae(98); Mycobacterium(95);
Otu000099	407	419	484	589	784	0	0	0	0	0	7	0	0	0	14	0	0	0	0	0	0	0	0	0	0		Otu000099	Bacteria(100); Chloroflexi(100); Anaerolineae(100); Caldilineales(100); Caldilineaceae(100); uncultured(100);
Otu000073	0	0	0	0	0	0	0	0	0	0	0	0	0	0	0	0	1	0	0	0	538	515	556	535	539		Otu000073	Archaea(100); Crenarchaeota(100); Nitrososphaeria(100); Nitrosopumilales(100); Nitrosopumilaceae(100); Cenarchaeum(61);
Otu000101	6	684	451	554	872	1	0	0	0	0	16	0	1	0	46	0	0	0	0	0	0	0	0	0	2		Otu000101	Bacteria(100); Gemmatimonadota(100); BD2-11_terrestrial_group(100); BD2-11_terrestrial_group_or(100); BD2-11_terrestrial_group_fa(100); BD2-11_terrestrial_group_ge(100);
Otu000021	2	0	3	1	0	48	53	48	31	86	89	43	8	49	46	390	306	500	465	436	0	0	0	1	0		Otu000021	Bacteria(100); Proteobacteria(100); Alphaproteobacteria(100); SAR11_clade(100); Clade_I(100); Clade_Ia(85);
Otu000084	10	5	2	1	1	153	70	0	0	30	701	748	64	778	1	0	0	0	0	0	1	1	0	3	3		Otu000084	Bacteria(100); Proteobacteria(100); Gammaproteobacteria(100); Xanthomonadales(100); Xanthomonadaceae(100); Stenotrophomonas(100);
Otu000058	5	1	5	0	0	0	67	41	62	111	18	179	15	67	53	62	71	49	84	67	340	301	298	328	295		Otu000058	Bacteria(100); Planctomycetota(100); Planctomycetes(100); Pirellulales(100); Pirellulaceae(100); Rubripirellula(100);
Otu000091	0	0	0	0	0	0	0	0	0	0	0	1	2506	1	0	0	0	0	0	0	0	0	0	0	0		Otu000091	Bacteria(100); Firmicutes(100); Bacilli(100); Lactobacillales(100); Vagococcaceae(61); Vagococcus(61);
Otu000104	0	0	1	0	0	0	0	0	0	0	0	0	0	0	0	0	0	0	0	0	530	422	571	516	437		Otu000104	Archaea(100); Crenarchaeota(100); Nitrososphaeria(100); Nitrosopumilales(100); Nitrosopumilaceae(100); Nitrosopumilaceae_ge(97);
Otu000100	0	0	0	0	0	0	0	2	0	0	0	0	0	0	10	0	0	0	0	0	523	468	409	503	550		Otu000100	Bacteria(100); Bacteroidota(100); Bacteroidia(100); Flavobacteriales(100); Flavobacteriaceae(100); Zeaxanthinibacter(100);
Otu000096	1	0	3	0	0	19	26	51	2	33	2	0	6	49	32	500	508	351	384	443	0	1	1	1	2		Otu000096	Archaea(100); Thermoplasmatota(100); Thermoplasmata(100); Marine_Group_II(100); Marine_Group_II_fa(100); Marine_Group_II_ge(100);
Otu000115	462	387	496	531	443	0	0	0	0	0	38	14	1	2	24	0	0	0	0	0	1	3	2	3	1		Otu000115	Bacteria(100); Proteobacteria(100); Alphaproteobacteria(100); Alphaproteobacteria_unclassified(100); Alphaproteobacteria_unclassified(100); Alphaproteobacteria_unclassified(100);
Otu000080	13	3	5	0	1	282	26	29	0	56	367	699	13	804	98	0	0	0	0	0	0	0	2	0	0		Otu000080	Bacteria(100); Proteobacteria(100); Alphaproteobacteria(100); Sphingomonadales(100); Sphingomonadaceae(100); Sphingomonadaceae_unclassified(99);
Otu000077	0	0	1	1	0	2	106	35	41	72	42	90	5	217	106	302	307	371	324	333	0	2	0	0	2		Otu000077	Bacteria(100); Proteobacteria(100); Alphaproteobacteria(100); SAR11_clade(100); Clade_I(100); Clade_Ib(95);
Otu000105	370	484	308	328	806	0	0	0	0	0	49	0	0	0	10	0	0	0	0	0	0	0	0	0	0		Otu000105	Bacteria(100); Acidobacteriota(100); Vicinamibacteria(100); Vicinamibacterales(100); uncultured(94); uncultured_ge(94);
Otu000064	0	0	1	0	0	24	52	82	30	143	190	193	10	133	109	250	343	242	274	256	0	0	0	0	0		Otu000064	Bacteria(100); Proteobacteria(100); Alphaproteobacteria(100); Puniceispirillales(100); SAR116_clade(100); Candidatus_Puniceispirillum(100);
Otu000081	0	0	0	0	0	0	0	0	0	0	0	0	0	0	0	0	0	0	1	1	551	358	494	473	452		Otu000081	Bacteria(100); Proteobacteria(100); Gammaproteobacteria(100); Gammaproteobacteria_unclassified(100); Gammaproteobacteria_unclassified(100); Gammaproteobacteria_unclassified(100);
Otu000112	389	593	61	267	921	0	0	0	0	0	17	1	0	1	44	0	0	0	0	0	0	1	0	0	0		Otu000112	Bacteria(100); Chloroflexi(100); Dehalococcoidia(100); SAR202_clade(100); SAR202_clade_fa(100); SAR202_clade_ge(100);
Otu000086	0	0	0	0	0	8	38	2	19	58	29	29	4	68	38	415	416	361	423	372	0	0	0	4	0		Otu000086	Bacteria(100); Proteobacteria(100); Gammaproteobacteria(100); SAR86_clade(100); SAR86_clade_fa(100); SAR86_clade_ge(100);
Otu000106	0	0	0	0	0	0	0	0	0	0	175	997	128	732	227	0	0	0	0	0	0	0	0	0	0		Otu000106	Archaea(100); Crenarchaeota(100); Nitrososphaeria(100); Nitrosopumilales(100); Nitrosopumilaceae(100); Cenarchaeum(100);
Otu000134	182	522	689	598	172	0	0	0	0	0	10	1	0	0	3	0	0	0	0	0	0	0	0	0	0		Otu000134	Bacteria(100); Chloroflexi(100); Dehalococcoidia(100); SAR202_clade(100); SAR202_clade_fa(100); SAR202_clade_ge(100);
Otu000146	623	514	394	537	79	0	0	0	0	0	0	6	0	1	0	0	0	0	0	0	0	0	0	0	0		Otu000146	Bacteria(100); Chloroflexi(100); JG30-KF-CM66(100); JG30-KF-CM66_or(100); JG30-KF-CM66_fa(100); JG30-KF-CM66_ge(100);
Otu000130	348	411	519	404	363	0	0	0	0	0	1	1	4	0	2	0	0	0	0	0	11	7	16	13	10		Otu000130	Bacteria(100); Proteobacteria(100); Alphaproteobacteria(100); Alphaproteobacteria_unclassified(100); Alphaproteobacteria_unclassified(100); Alphaproteobacteria_unclassified(100);
Otu000090	0	0	2	3	2	13	73	81	65	147	45	2	14	193	124	274	270	221	290	283	2	1	0	0	0		Otu000090	Bacteria(100); Bacteroidota(100); Bacteroidia(100); Flavobacteriales(100); Flavobacteriaceae(100); NS5_marine_group(100);
Otu000088	0	0	1	0	0	1	37	68	23	123	248	21	15	121	102	240	298	259	258	259	0	0	1	0	1		Otu000088	Bacteria(100); Bacteroidota(100); Bacteroidia(100); Flavobacteriales(100); Flavobacteriaceae(100); NS4_marine_group(100);
Otu000122	0	0	0	0	0	0	0	0	0	0	0	268	1	156	1569	0	0	0	0	0	0	0	0	0	0		Otu000122	Archaea(100); Archaea_unclassified(100); Archaea_unclassified(100); Archaea_unclassified(100); Archaea_unclassified(100); Archaea_unclassified(100);
Otu000107	0	1	0	1	0	23	10	39	19	70	79	90	7	146	91	266	319	207	291	293	0	1	0	1	0		Otu000107	Bacteria(100); Proteobacteria(100); Alphaproteobacteria(100); Rhodobacterales(100); Rhodobacteraceae(100); Rhodobacteraceae_unclassified(100);
Otu000071	30	12	9	7	22	166	116	112	66	247	137	374	253	193	137	1	0	0	2	2	21	4	2	6	3		Otu000071	Bacteria(100); Bacteria_unclassified(100); Bacteria_unclassified(100); Bacteria_unclassified(100); Bacteria_unclassified(100); Bacteria_unclassified(100);
Otu000138	232	352	461	403	401	0	0	0	0	0	23	8	0	0	19	0	0	0	0	0	0	0	0	0	0		Otu000138	Bacteria(100); Proteobacteria(100); Gammaproteobacteria(100); Steroidobacterales(100); Woeseiaceae(100); JTB255_marine_benthic_group(100);
Otu000098	0	0	0	0	0	0	0	1	1	0	0	0	0	44	2	1	6	5	2	4	432	323	315	358	339		Otu000098	Bacteria(100); Myxococcota(100); Polyangia(100); Polyangiales(100); Sandaracinaceae(100); uncultured(100);
Otu000126	319	750	89	395	231	0	0	0	0	0	3	17	7	0	8	0	0	0	0	0	0	0	1	0	0		Otu000126	Bacteria(100); Proteobacteria(100); Alphaproteobacteria(100); Alphaproteobacteria_unclassified(100); Alphaproteobacteria_unclassified(100); Alphaproteobacteria_unclassified(100);
Otu000125	0	0	0	0	0	0	0	0	0	24	1401	0	30	324	23	0	0	0	0	0	1	0	0	3	0		Otu000125	Bacteria(100); Firmicutes(100); Bacilli(100); Lactobacillales(100); Streptococcaceae(100); Lactococcus(100);
Otu000128	0	0	0	0	0	0	6	0	0	0	0	0	0	0	0	3	3	2	5	3	361	436	294	288	393		Otu000128	Bacteria(100); Proteobacteria(100); Gammaproteobacteria(100); Steroidobacterales(100); Woeseiaceae(100); Woeseia(95);
Otu000119	2	1	0	2	0	5	6	0	6	4	0	0	0	0	44	32	20	15	37	17	282	314	347	350	300		Otu000119	Archaea(100); Crenarchaeota(100); Nitrososphaeria(100); Nitrosopumilales(100); Nitrosopumilaceae(100); Nitrosopumilaceae_unclassified(53);
Otu000097	0	2	0	1	1	9	54	41	67	53	56	9	7	38	95	244	275	243	282	292	0	0	1	2	1		Otu000097	Bacteria(100); Bacteroidota(100); Bacteroidia(100); Flavobacteriales(100); Flavobacteriaceae(100); NS2b_marine_group(100);
Otu000193	377	296	362	334	345	0	0	0	0	0	23	7	0	0	18	0	0	0	0	0	0	0	0	0	0		Otu000193	Bacteria(100); Chloroflexi(100); Dehalococcoidia(100); SAR202_clade(100); SAR202_clade_fa(100); SAR202_clade_ge(100);
Otu000110	0	0	0	1	0	0	37	19	47	108	66	3	21	148	87	258	264	224	245	232	0	0	0	0	1		Otu000110	Bacteria(100); Proteobacteria(100); Alphaproteobacteria(100); Puniceispirillales(100); SAR116_clade(100); SAR116_clade_ge(100);
Otu000141	0	0	0	0	0	64	2	255	0	1417	0	0	0	0	3	0	0	0	0	0	0	0	0	0	0		Otu000141	Archaea(100); Nanoarchaeota(100); Nanoarchaeia(100); Woesearchaeales(100); SCGC_AAA286-E23(100); SCGC_AAA286-E23_ge(100);
Otu000158	254	301	363	447	272	0	0	0	0	0	58	1	0	0	0	0	0	0	0	0	0	0	0	0	0		Otu000158	Bacteria(100); Proteobacteria(100); Alphaproteobacteria(100); Alphaproteobacteria_unclassified(100); Alphaproteobacteria_unclassified(100); Alphaproteobacteria_unclassified(100);
Otu000142	1349	85	11	5	244	0	0	0	0	0	0	0	0	0	0	0	0	0	0	1	0	0	0	0	0		Otu000142	Bacteria(100); Bacteria_unclassified(100); Bacteria_unclassified(100); Bacteria_unclassified(100); Bacteria_unclassified(100); Bacteria_unclassified(100);
Otu000113	0	0	0	0	0	0	0	0	0	0	1	0	0	0	0	1	0	0	0	1	379	304	299	297	399		Otu000113	Bacteria(100); Proteobacteria(100); Alphaproteobacteria(100); Rhizobiales(100); Rhizobiales_Incertae_Sedis(100); Anderseniella(100);
Otu000087	31	10	18	12	30	300	202	47	79	130	45	159	218	178	172	0	0	0	2	3	21	1	10	3	5		Otu000087	Bacteria(100); Methylomirabilota(100); Methylomirabilia(100); Rokubacteriales(100); Rokubacteriales_fa(100); Rokubacteriales_ge(100);
Otu000094	1	0	0	0	1	5	7	31	55	46	12	117	9	95	63	220	275	208	253	264	0	0	0	1	1		Otu000094	Bacteria(100); Proteobacteria(100); Alphaproteobacteria(100); Rhodobacterales(100); Rhodobacteraceae(100); HIMB11(84);
Otu000150	1	0	0	0	0	0	4	0	0	0	1087	510	18	0	0	1	0	1	0	0	0	0	0	0	0		Otu000150	Bacteria(100); Proteobacteria(100); Gammaproteobacteria(100); Pseudomonadales(100); Moraxellaceae(100); Acinetobacter(100);
Otu000145	0	0	0	0	0	0	0	0	0	0	0	0	1595	0	0	0	0	0	0	0	1	2	0	0	2		Otu000145	Bacteria(100); Firmicutes(100); Clostridia(100); Peptostreptococcales-Tissierellales(100); Peptostreptococcaceae(100); Terrisporobacter(99);
Otu000143	245	339	287	342	301	0	0	0	0	0	25	5	0	0	0	0	0	0	0	0	0	0	0	0	0		Otu000143	Bacteria(100); Proteobacteria(100); Gammaproteobacteria(100); Nitrosococcales(100); Nitrosococcaceae(100); FS142-36B-02(100);
Otu000116	0	0	0	0	0	3	8	21	13	7	34	95	6	0	25	14	13	8	23	17	217	279	284	161	309		Otu000116	Bacteria(100); Fusobacteriota(100); Fusobacteriia(100); Fusobacteriales(100); Fusobacteriaceae(100); Propionigenium(96);
Otu000095	322	244	269	228	449	0	0	0	0	0	5	0	0	3	6	0	0	0	0	0	0	0	0	0	0		Otu000095	Bacteria(100); Chloroflexi(100); Dehalococcoidia(100); SAR202_clade(100); SAR202_clade_fa(100); SAR202_clade_ge(100);
Otu000183	76	225	336	367	394	0	0	0	0	0	53	0	0	59	16	0	0	0	0	0	0	0	0	0	0		Otu000183	Bacteria(100); Chloroflexi(100); Dehalococcoidia(100); SAR202_clade(100); SAR202_clade_fa(100); SAR202_clade_ge(100);
Otu000240	186	926	128	189	46	0	0	0	0	0	0	1	0	0	0	0	0	0	0	0	0	0	0	0	0		Otu000240	Bacteria(100); Bacteria_unclassified(100); Bacteria_unclassified(100); Bacteria_unclassified(100); Bacteria_unclassified(100); Bacteria_unclassified(100);
Otu000180	230	206	401	284	295	0	0	0	0	0	40	0	0	0	8	0	0	0	0	0	0	0	0	0	0		Otu000180	Bacteria(100); Chloroflexi(100); Dehalococcoidia(100); S085(100); S085_fa(100); S085_ge(100);
Otu000175	254	321	258	284	342	0	0	0	0	0	0	0	1	0	1	0	0	0	0	0	0	0	0	0	0		Otu000175	Bacteria(100); Chloroflexi(100); Anaerolineae(100); SBR1031(100); A4b(100); A4b_ge(100);
Otu000199	119	353	8	419	517	0	0	0	0	0	11	0	0	0	15	0	0	0	0	0	0	0	0	0	0		Otu000199	Bacteria(100); Gemmatimonadota(100); BD2-11_terrestrial_group(100); BD2-11_terrestrial_group_or(100); BD2-11_terrestrial_group_fa(100); BD2-11_terrestrial_group_ge(100);
Otu000231	1087	27	67	2	242	0	0	0	0	0	0	0	0	0	3	0	0	0	0	0	0	0	0	0	0		Otu000231	Bacteria(100); Bacteria_unclassified(100); Bacteria_unclassified(100); Bacteria_unclassified(100); Bacteria_unclassified(100); Bacteria_unclassified(100);
Otu000442	273	395	197	382	174	0	0	0	0	0	1	0	0	0	0	0	0	0	0	1	0	0	0	0	0		Otu000442	Bacteria(100); Chloroflexi(100); JG30-KF-CM66(100); JG30-KF-CM66_or(100); JG30-KF-CM66_fa(100); JG30-KF-CM66_ge(100);
Otu000206	40	93	353	396	506	0	0	0	0	0	5	1	0	0	28	0	0	0	0	0	0	0	0	0	0		Otu000206	Bacteria(100); Chloroflexi(100); Dehalococcoidia(100); SAR202_clade(100); SAR202_clade_fa(100); SAR202_clade_ge(100);
Otu000152	0	0	0	0	0	0	0	0	0	0	0	0	0	0	0	0	1	0	0	0	320	257	285	253	300		Otu000152	Bacteria(100); Bacteroidota(100); Bacteroidia(100); Flavobacteriales(100); Flavobacteriaceae(100); Flavobacteriaceae_unclassified(99);
Otu000153	0	0	0	0	0	0	0	3	0	25	0	0	0	0	0	2	2	2	2	4	123	201	583	155	273		Otu000153	Bacteria(100); Proteobacteria(100); Gammaproteobacteria(100); Alteromonadales(100); Pseudoalteromonadaceae(94); Pseudoalteromonas(87);
Otu000198	264	304	237	256	223	0	1	0	0	0	12	36	0	0	3	0	0	0	0	0	6	7	10	2	4		Otu000198	Bacteria(100); Gemmatimonadota(100); PAUC43f_marine_benthic_group(100); PAUC43f_marine_benthic_group_or(100); PAUC43f_marine_benthic_group_fa(100); PAUC43f_marine_benthic_group_ge(100);
Otu000172	174	189	227	576	160	0	0	0	0	0	13	0	0	0	7	0	0	0	0	0	0	0	0	0	0		Otu000172	Bacteria(100); PAUC34f(100); PAUC34f_cl(100); PAUC34f_or(100); PAUC34f_fa(100); PAUC34f_ge(100);
Otu000176	16	3	7	6	7	150	154	60	72	44	102	166	230	214	88	0	1	1	0	0	5	2	1	5	1		Otu000176	Bacteria(100); RCP2-54(100); RCP2-54_cl(100); RCP2-54_or(100); RCP2-54_fa(100); RCP2-54_ge(100);
Otu000129	1	0	0	0	1	0	132	1	0	0	485	0	277	430	0	0	0	0	1	0	0	3	0	0	0		Otu000129	Bacteria(100); Proteobacteria(100); Gammaproteobacteria(100); Pseudomonadales(100); Moraxellaceae(100); Acinetobacter(100);
Otu000127	2	1	6	1	8	136	226	62	13	83	0	212	256	202	90	1	1	4	3	2	11	1	3	2	1		Otu000127	Bacteria(100); Proteobacteria(100); Alphaproteobacteria(100); Rhizobiales(100); Xanthobacteraceae(100); Xanthobacteraceae_unclassified(81);
Otu000268	0	0	0	0	0	0	0	0	0	0	0	0	0	0	6	0	0	0	0	0	251	256	277	297	221		Otu000268	Bacteria(100); Proteobacteria(100); Gammaproteobacteria(100); Steroidobacterales(100); Woeseiaceae(99); Woeseia(81);
Otu000108	5	3	1	6	11	143	111	129	75	61	144	182	327	74	2	0	0	3	1	0	10	1	2	4	0		Otu000108	Bacteria(100); Acidobacteriota(100); Vicinamibacteria(100); Vicinamibacterales(100); uncultured(65); uncultured_ge(65);
Otu000207	0	0	0	0	0	0	0	0	0	0	1140	153	0	0	0	0	0	0	0	0	0	0	0	0	0		Otu000207	Bacteria(100); Proteobacteria(100); Alphaproteobacteria(100); Sphingomonadales(100); Sphingomonadaceae(100); Sphingomonadaceae_unclassified(92);
Otu000186	349	272	162	33	379	1	0	0	0	0	70	0	0	0	1	0	0	0	0	0	0	0	0	0	0		Otu000186	Bacteria(100); PAUC34f(100); PAUC34f_cl(100); PAUC34f_or(100); PAUC34f_fa(100); PAUC34f_ge(100);
Otu000124	15	1	10	1	11	40	25	79	94	72	0	367	364	0	156	3	0	2	0	1	10	2	1	1	1		Otu000124	Bacteria(100); Acidobacteriota(100); Vicinamibacteria(100); Vicinamibacterales(100); Vicinamibacteraceae(100); Vicinamibacteraceae_ge(78);
Otu000174	0	1	0	0	0	0	0	0	0	0	0	0	1244	0	0	0	0	0	0	0	0	0	0	0	0		Otu000174	Bacteria(100); Actinobacteriota(100); Actinobacteria(100); Corynebacteriales(100); Corynebacteriaceae(100); Corynebacterium(90);
Otu000120	0	0	0	1	0	1	13	25	24	92	35	126	7	34	72	156	206	119	171	157	0	0	1	1	1		Otu000120	Bacteria(100); Proteobacteria(100); Alphaproteobacteria(100); Puniceispirillales(100); SAR116_clade(100); SAR116_clade_ge(100);
Otu000133	0	0	0	0	0	0	0	0	0	0	0	1	0	0	12	0	0	0	0	1	277	284	213	210	244		Otu000133	Bacteria(100); Nitrospirota(100); Nitrospiria(100); Nitrospirales(100); Nitrospiraceae(100); Nitrospira(100);
Otu000135	3	0	9	3	3	113	52	34	29	20	0	509	94	287	68	0	1	1	1	0	6	0	1	4	1		Otu000135	Bacteria(100); Methylomirabilota(100); Methylomirabilia(100); Rokubacteriales(100); Rokubacteriales_fa(100); Rokubacteriales_ge(100);
Otu000210	198	320	244	246	228	0	0	0	0	0	1	0	0	0	1	0	0	0	0	0	0	0	0	0	0		Otu000210	Bacteria(100); Bacteria_unclassified(100); Bacteria_unclassified(100); Bacteria_unclassified(100); Bacteria_unclassified(100); Bacteria_unclassified(100);
Otu000195	193	208	282	299	241	0	0	0	0	0	1	0	0	1	1	0	0	0	0	0	1	2	1	4	2		Otu000195	Bacteria(100); Proteobacteria(100); Gammaproteobacteria(100); EPR3968-O8a-Bc78(100); EPR3968-O8a-Bc78_fa(100); EPR3968-O8a-Bc78_ge(100);
Otu000166	0	0	0	0	0	0	1	14	3	39	0	0	7	0	15	234	247	195	230	232	0	1	0	1	0		Otu000166	Archaea(100); Thermoplasmatota(100); Thermoplasmata(100); Marine_Group_II(100); Marine_Group_II_fa(100); Marine_Group_II_ge(100);
Otu000132	0	0	1	4	3	21	159	75	116	193	46	136	6	54	89	49	78	48	50	76	1	0	6	0	1		Otu000132	Bacteria(100); Actinobacteriota(100); Actinobacteria(100); PeM15(100); PeM15_fa(100); PeM15_ge(100);
Otu000244	104	265	246	274	313	0	0	0	0	0	0	0	2	0	7	0	0	0	0	0	0	0	0	0	0		Otu000244	Bacteria(100); Poribacteria(100); Poribacteria_cl(100); Poribacteria_or(100); Poribacteria_fa(100); Poribacteria_ge(100);
Otu000297	242	277	275	221	141	0	0	0	0	0	14	0	0	0	8	0	0	0	0	0	0	0	0	0	0		Otu000297	Bacteria(100); Proteobacteria(100); Alphaproteobacteria(100); Alphaproteobacteria_unclassified(100); Alphaproteobacteria_unclassified(100); Alphaproteobacteria_unclassified(100);
Otu000114	0	0	0	0	0	33	133	123	45	171	81	170	25	71	168	18	30	39	29	15	7	4	4	2	6		Otu000114	Bacteria(100); Cyanobacteria(100); Cyanobacteriia(100); Cyanobacteriia_unclassified(100); Cyanobacteriia_unclassified(100); Cyanobacteriia_unclassified(100);
Otu000377	103	198	216	379	231	0	0	0	0	0	28	0	0	0	0	0	0	0	0	0	0	0	0	0	0		Otu000377	Bacteria(100); Myxococcota(100); bacteriap25(100); bacteriap25_or(100); bacteriap25_fa(100); bacteriap25_ge(100);
Otu000155	12	3	3	1	4	73	49	12	51	24	136	325	443	0	0	0	0	0	0	0	4	0	1	0	0		Otu000155	Bacteria(100); Proteobacteria(100); Alphaproteobacteria(100); Rhizobiales(100); Xanthobacteraceae(100); Pseudolabrys(73);
Otu000277	2	339	238	547	0	0	0	0	0	0	0	0	0	0	0	0	0	0	0	0	0	0	0	0	0		Otu000277	Bacteria(100); Bacteria_unclassified(100); Bacteria_unclassified(100); Bacteria_unclassified(100); Bacteria_unclassified(100); Bacteria_unclassified(100);
Otu000118	1	0	0	0	0	0	80	35	26	71	58	9	12	37	72	153	154	126	145	139	0	1	1	0	1		Otu000118	Bacteria(100); Proteobacteria(100); Gammaproteobacteria(100); Burkholderiales(100); MWH-UniP1_aquatic_group(100); MWH-UniP1_aquatic_group_ge(100);
Otu000148	0	1	0	0	0	0	0	0	0	0	0	1	0	1	3	3	1	4	0	0	209	217	216	167	285		Otu000148	Bacteria(100); Proteobacteria(100); Gammaproteobacteria(100); Gammaproteobacteria_unclassified(100); Gammaproteobacteria_unclassified(100); Gammaproteobacteria_unclassified(100);
Otu000225	202	247	233	199	216	0	0	0	0	0	4	0	1	0	3	0	0	0	0	0	0	0	0	0	0		Otu000225	Bacteria(100); Spirochaetota(100); Spirochaetia(100); Spirochaetales(100); Spirochaetaceae(100); Spirochaeta(100);
Otu000161	0	0	0	0	0	1	48	62	36	117	19	24	9	6	51	132	160	117	157	155	0	0	0	0	0		Otu000161	Bacteria(100); Bacteroidota(100); Bacteroidia(100); Flavobacteriales(100); Flavobacteriaceae(100); NS5_marine_group(100);
Otu000074	0	0	0	0	0	0	0	0	0	0	0	0	1093	0	0	0	0	0	0	0	0	0	0	0	0		Otu000074	Bacteria(100); Firmicutes(100); Clostridia(100); Clostridiales(100); Clostridiaceae(100); Clostridium_sensu_stricto_1(75);
Otu000157	4	4	4	8	11	1	49	113	46	13	55	79	157	421	111	1	0	1	1	0	3	1	4	0	2		Otu000157	Bacteria(100); Methylomirabilota(100); Methylomirabilia(100); Rokubacteriales(100); Rokubacteriales_fa(100); Rokubacteriales_ge(100);
Otu000156	0	1	0	0	0	5	16	13	17	4	6	6	3	1	5	172	200	185	217	233	0	0	0	0	0		Otu000156	Bacteria(100); Marinimicrobia_(SAR406_clade)(100); Marinimicrobia_(SAR406_clade)_cl(100); Marinimicrobia_(SAR406_clade)_or(100); Marinimicrobia_(SAR406_clade)_fa(100); Marinimicrobia_(SAR406_clade)_ge(100);
Otu000137	0	0	0	0	0	0	15	0	0	0	0	0	0	0	0	0	1	1	1	1	187	236	158	184	280		Otu000137	Bacteria(100); Proteobacteria(100); Gammaproteobacteria(100); Cellvibrionales(100); Halieaceae(100); Halieaceae_unclassified(93);
Otu000190	0	0	0	0	0	0	0	0	0	0	0	0	0	0	0	0	0	0	0	0	210	183	197	204	269		Otu000190	Bacteria(100); Proteobacteria(100); Alphaproteobacteria(100); Alphaproteobacteria_unclassified(100); Alphaproteobacteria_unclassified(100); Alphaproteobacteria_unclassified(100);
Otu000170	0	13	14	10	5	83	0	12	54	32	2	0	320	439	63	0	0	0	2	1	3	2	3	0	3		Otu000170	Bacteria(100); Verrucomicrobiota(100); Verrucomicrobiae(100); Chthoniobacterales(100); Chthoniobacteraceae(100); Candidatus_Udaeobacter(100);
Otu000103	0	1	0	0	0	0	7	23	25	98	125	35	8	51	95	42	43	29	59	41	50	94	90	61	75		Otu000103	Bacteria(100); Proteobacteria(100); Gammaproteobacteria(100); Vibrionales(100); Vibrionaceae(100); Vibrionaceae_unclassified(66);
Otu000276	210	163	218	261	198	0	0	0	0	0	1	0	0	1	0	0	0	0	0	0	0	0	0	0	0		Otu000276	Bacteria(100); Chloroflexi(100); Dehalococcoidia(100); SAR202_clade(100); SAR202_clade_fa(100); SAR202_clade_ge(100);
Otu000162	0	0	1	0	0	13	53	34	34	152	44	17	0	30	60	115	178	104	105	104	0	0	0	2	1		Otu000162	Bacteria(100); Bacteroidota(100); Bacteroidia(100); Flavobacteriales(100); Flavobacteriaceae(100); NS5_marine_group(99);
Otu000171	0	0	1	1	0	1	68	36	39	49	82	18	14	36	43	170	109	142	97	103	4	4	4	3	2		Otu000171	Bacteria(100); Actinobacteriota(100); Acidimicrobiia(100); Microtrichales(100); Microtrichaceae(99); Sva0996_marine_group(99);
Otu000237	271	343	228	55	124	0	0	0	0	0	4	0	1	0	0	0	0	0	0	0	0	0	0	0	0		Otu000237	Bacteria(100); Deinococcota(100); Deinococci(100); Deinococcales(100); Trueperaceae(100); Truepera(100);
Otu000144	0	0	0	0	0	0	0	0	0	0	0	0	0	39	26	0	0	0	0	0	136	158	234	276	141		Otu000144	Bacteria(100); Proteobacteria(100); Alphaproteobacteria(100); Kiloniellales(100); Kiloniellaceae(62); Kiloniellaceae_unclassified(62);
Otu000139	0	0	0	0	0	1	5	11	16	20	14	4	6	72	10	188	186	128	162	179	0	0	0	1	0		Otu000139	Bacteria(100); Proteobacteria(100); Gammaproteobacteria(100); Cellvibrionales(100); Halieaceae(100); OM60(NOR5)_clade(81);
Otu000136	0	0	0	0	0	0	0	0	0	0	0	0	0	0	1	0	0	0	0	0	197	188	202	200	198		Otu000136	Bacteria(100); Acidobacteriota(100); Vicinamibacteria(100); Subgroup_9(100); Subgroup_9_fa(100); Subgroup_9_ge(100);
Otu000211	0	0	0	0	0	0	0	48	0	0	0	0	929	0	0	0	0	0	0	0	0	0	0	0	1		Otu000211	Bacteria(100); Firmicutes(100); Clostridia(100); Clostridiales(100); Clostridiaceae(100); Clostridiaceae_unclassified(91);
Otu000154	1	0	0	1	1	14	43	47	56	113	17	54	12	10	42	107	111	113	112	121	1	0	1	0	0		Otu000154	Bacteria(100); Cyanobacteria(100); Cyanobacteriia(100); Synechococcales(100); Cyanobiaceae(100); Cyanobiaceae_unclassified(70);
Otu000294	119	101	286	237	217	0	0	0	0	0	2	0	0	0	6	0	0	0	0	0	0	0	0	0	0		Otu000294	Bacteria(100); Entotheonellaeota(100); Entotheonellia(100); Entotheonellales(100); Entotheonellaceae(100); Entotheonellaceae_ge(100);
Otu000304	1	0	0	0	0	1	0	0	0	0	1	29	0	158	773	0	0	0	0	0	0	0	0	0	0		Otu000304	Archaea(100); Nanoarchaeota(100); Nanoarchaeia(100); Woesearchaeales(100); Woesearchaeales_unclassified(100); Woesearchaeales_unclassified(100);
Otu000241	399	35	206	224	48	0	0	0	0	0	47	0	0	0	0	0	0	0	0	0	0	1	0	0	0		Otu000241	Bacteria(100); Actinobacteriota(100); Acidimicrobiia(100); Microtrichales(100); Microtrichaceae(100); Sva0996_marine_group(100);
Otu000255	69	393	153	76	251	0	0	0	0	0	11	2	3	0	0	0	0	0	0	0	0	0	0	0	0		Otu000255	Bacteria(100); Proteobacteria(100); Alphaproteobacteria(100); Rhodobacterales(100); Rhodobacteraceae(100); Rhodobacteraceae_unclassified(100);
Otu000392	166	217	148	188	227	0	0	0	0	0	0	7	0	2	2	0	0	0	0	0	0	0	0	0	0		Otu000392	Bacteria(100); Bacteria_unclassified(100); Bacteria_unclassified(100); Bacteria_unclassified(100); Bacteria_unclassified(100); Bacteria_unclassified(100);
Otu000178	0	0	0	0	0	0	16	1	0	0	0	0	0	0	8	1	2	2	1	3	180	186	148	197	208		Otu000178	Bacteria(100); Proteobacteria(100); Gammaproteobacteria(100); Gammaproteobacteria_unclassified(100); Gammaproteobacteria_unclassified(100); Gammaproteobacteria_unclassified(100);
Otu000267	197	154	175	164	246	0	0	0	0	0	7	1	0	0	3	0	0	0	0	0	0	0	0	0	0		Otu000267	Bacteria(100); Acidobacteriota(100); Subgroup_11(100); Subgroup_11_or(100); Subgroup_11_fa(100); Subgroup_11_ge(100);
Otu000205	0	0	0	0	0	0	0	14	0	0	932	0	0	0	0	0	0	0	0	0	0	0	0	0	0		Otu000205	Bacteria(100); Bacteroidota(100); Bacteroidia(100); Flavobacteriales(100); Weeksellaceae(100); Chryseobacterium(100);
Otu000286	227	165	162	167	219	0	0	0	0	0	0	0	0	1	0	0	0	0	0	0	0	0	0	0	0		Otu000286	Bacteria(100); Chloroflexi(100); Dehalococcoidia(100); SAR202_clade(100); SAR202_clade_fa(100); SAR202_clade_ge(100);
Otu000181	0	0	0	0	1	4	7	32	9	84	31	103	10	27	13	83	161	83	123	115	12	12	10	11	7		Otu000181	Bacteria(100); Proteobacteria(100); Alphaproteobacteria(100); Rhodobacterales(100); Rhodobacteraceae(100); Rhodobacteraceae_unclassified(100);
Otu000278	208	185	150	163	212	0	0	0	0	0	7	0	0	0	10	0	0	0	0	1	0	0	0	0	0		Otu000278	Bacteria(100); Spirochaetota(100); Spirochaetia(100); Spirochaetales(100); Spirochaetaceae(100); Spirochaeta(100);
Otu000221	0	0	0	0	0	0	0	0	0	0	0	0	0	9	81	0	0	0	0	0	104	103	252	254	127		Otu000221	Bacteria(100); Proteobacteria(100); Alphaproteobacteria(100); Thalassobaculales(100); uncultured(100); uncultured_ge(100);
Otu000131	0	1	3	1	1	47	180	49	33	21	98	341	5	69	23	12	10	12	8	8	0	0	2	1	0		Otu000131	Bacteria(100); Planctomycetota(100); Planctomycetes(100); Pirellulales(100); Pirellulaceae(100); uncultured(100);
Otu000222	115	570	71	134	28	1	0	0	0	0	0	0	0	0	0	0	0	0	0	0	0	0	0	0	0		Otu000222	Bacteria(100); Bacteria_unclassified(100); Bacteria_unclassified(100); Bacteria_unclassified(100); Bacteria_unclassified(100); Bacteria_unclassified(100);
Otu000147	28	260	211	186	220	0	0	0	0	0	0	0	0	0	11	0	0	0	0	0	0	0	0	0	0		Otu000147	Bacteria(100); Chloroflexi(100); Anaerolineae(100); SBR1031(100); A4b(100); A4b_ge(100);
Otu000235	0	0	0	0	1	1	24	0	0	0	306	458	0	116	0	0	0	2	0	0	0	0	2	0	0		Otu000235	Bacteria(100); Bacteroidota(100); Bacteroidia(100); Flavobacteriales(100); Weeksellaceae(100); Elizabethkingia(100);
Otu000369	2	206	205	250	236	0	0	0	0	0	0	0	0	8	0	0	0	0	0	0	0	0	0	0	0		Otu000369	Bacteria(100); Chloroflexi(100); Dehalococcoidia(100); SAR202_clade(100); SAR202_clade_fa(100); SAR202_clade_ge(100);
Otu000168	15	3	12	3	1	110	50	21	26	21	0	328	218	0	76	0	0	0	2	0	11	5	0	2	2		Otu000168	Bacteria(100); Acidobacteriota(100); Subgroup_5(100); Subgroup_5_or(100); Subgroup_5_fa(100); Subgroup_5_ge(100);
Otu000300	155	253	227	95	85	0	0	0	0	0	75	0	0	0	7	0	0	0	0	0	0	0	0	0	0		Otu000300	Bacteria(100); Myxococcota(100); bacteriap25(100); bacteriap25_or(100); bacteriap25_fa(100); bacteriap25_ge(100);
Otu000339	0	0	0	0	0	0	0	0	0	0	0	0	896	1	0	0	0	0	0	0	0	0	0	0	0		Otu000339	Bacteria(100); Firmicutes(100); Clostridia(100); Peptostreptococcales-Tissierellales(100); Peptostreptococcales-Tissierellales_fa(99); Guggenheimella(83);
Otu000224	0	0	0	0	0	0	0	0	2	0	817	0	0	76	0	0	0	0	0	1	0	0	0	0	0		Otu000224	Bacteria(100); Proteobacteria(100); Gammaproteobacteria(100); Enterobacterales(100); Enterobacterales_unclassified(90); Enterobacterales_unclassified(90);
Otu000165	0	0	0	0	0	0	0	0	0	0	0	0	0	0	0	0	0	0	0	0	224	153	218	139	154		Otu000165	Archaea(100); Crenarchaeota(100); Nitrososphaeria(100); Nitrosopumilales(100); Nitrosopumilaceae(100); Nitrosopumilaceae_unclassified(81);
Otu000290	82	110	287	226	179	0	0	0	0	0	0	0	0	0	3	0	0	0	0	0	0	0	0	0	0		Otu000290	Bacteria(100); Proteobacteria(100); Alphaproteobacteria(100); Puniceispirillales(100); EF100-94H03(100); EF100-94H03_ge(100);
Otu000230	0	0	0	0	0	0	0	0	0	0	0	0	0	0	0	0	0	0	0	0	152	182	152	222	166		Otu000230	Bacteria(100); Proteobacteria(100); Gammaproteobacteria(100); Gammaproteobacteria_unclassified(100); Gammaproteobacteria_unclassified(100); Gammaproteobacteria_unclassified(100);
Otu000373	0	0	0	0	0	0	0	0	0	0	0	0	858	1	0	0	0	0	0	0	0	0	0	0	0		Otu000373	Bacteria(100); Firmicutes(100); Clostridia(100); Clostridiales(100); Clostridiales_unclassified(90); Clostridiales_unclassified(90);
Otu000226	150	48	94	240	283	0	0	0	0	0	34	0	0	0	9	0	0	0	0	0	0	0	0	0	0		Otu000226	Bacteria(100); Bacteria_unclassified(100); Bacteria_unclassified(100); Bacteria_unclassified(100); Bacteria_unclassified(100); Bacteria_unclassified(100);
Otu000121	0	0	0	0	0	1	0	0	0	0	57	289	42	50	416	0	0	0	0	0	0	0	0	0	0		Otu000121	Bacteria(100); Bacteria_unclassified(100); Bacteria_unclassified(100); Bacteria_unclassified(100); Bacteria_unclassified(100); Bacteria_unclassified(100);
Otu000140	1	0	0	0	0	18	21	19	11	38	14	0	11	194	29	105	109	97	94	89	0	0	0	1	0		Otu000140	Bacteria(100); Proteobacteria(100); Alphaproteobacteria(100); Puniceispirillales(100); SAR116_clade(100); SAR116_clade_ge(100);
Otu000313	465	1	372	4	1	0	0	0	0	0	0	2	0	0	0	0	0	0	0	0	0	0	0	0	0		Otu000313	Bacteria(100); Gemmatimonadota(100); BD2-11_terrestrial_group(100); BD2-11_terrestrial_group_or(100); BD2-11_terrestrial_group_fa(100); BD2-11_terrestrial_group_ge(100);
Otu000185	0	0	0	0	0	0	1	46	7	26	69	8	5	45	28	139	89	106	108	141	0	1	0	0	1		Otu000185	Bacteria(100); Proteobacteria(100); Alphaproteobacteria(100); Rickettsiales(100); S25-593(100); S25-593_ge(100);
Otu000159	0	1	0	0	0	1	16	14	10	26	47	14	3	42	20	127	164	89	110	129	0	0	2	0	0		Otu000159	Bacteria(100); Proteobacteria(100); Alphaproteobacteria(100); Puniceispirillales(100); SAR116_clade(100); SAR116_clade_ge(100);
Otu000202	7	1	0	1	3	248	168	27	25	67	0	93	4	122	38	0	0	0	0	1	0	0	0	0	5		Otu000202	Bacteria(100); Bacteria_unclassified(100); Bacteria_unclassified(100); Bacteria_unclassified(100); Bacteria_unclassified(100); Bacteria_unclassified(100);
Otu000257	0	0	0	0	0	0	0	0	0	0	0	0	0	0	0	0	0	0	0	1	129	140	181	135	222		Otu000257	Bacteria(100); Proteobacteria(100); Gammaproteobacteria(100); Alteromonadales(100); Shewanellaceae(74); Ferrimonas(74);
Otu000179	5	3	4	2	16	129	32	60	4	99	0	0	382	0	59	0	0	0	0	1	6	1	4	0	0		Otu000179	Bacteria(100); Nitrospirota(100); Nitrospiria(100); Nitrospirales(100); Nitrospiraceae(100); Nitrospira(100);
Otu000243	0	0	0	0	0	10	11	41	8	16	16	65	5	95	32	91	109	103	104	97	0	0	0	0	0		Otu000243	Bacteria(100); Proteobacteria(100); Gammaproteobacteria(100); SAR86_clade(100); SAR86_clade_fa(100); SAR86_clade_ge(100);
Otu000163	0	0	0	0	0	24	32	25	24	19	28	38	4	14	32	112	119	108	110	104	0	0	0	0	1		Otu000163	Bacteria(100); Proteobacteria(100); Gammaproteobacteria(100); Burkholderiales(100); Nitrosomonadaceae(100); mle1-7(91);
Otu000169	0	0	0	0	0	0	0	0	0	0	0	0	0	0	0	0	0	0	0	0	152	124	192	162	159		Otu000169	Archaea(100); Crenarchaeota(100); Nitrososphaeria(100); Nitrosopumilales(100); Nitrosopumilaceae(100); Nitrosopumilaceae_unclassified(63);
Otu000252	0	0	0	0	0	0	0	0	0	0	373	334	52	0	0	1	0	3	13	0	1	0	0	0	0		Otu000252	Bacteria(100); Proteobacteria(100); Gammaproteobacteria(100); Pseudomonadales(100); Moraxellaceae(100); Acinetobacter(99);
Otu000333	0	0	0	0	0	0	0	0	0	0	0	0	772	0	0	0	0	0	0	0	0	0	0	0	0		Otu000333	Bacteria(100); Firmicutes(100); Bacilli(100); Erysipelotrichales(100); Erysipelotrichaceae(100); Turicibacter(100);
Otu000149	1	0	0	1	0	9	1	13	3	8	31	1	6	42	6	128	127	96	142	154	0	1	0	0	1		Otu000149	Bacteria(100); Marinimicrobia_(SAR406_clade)(100); Marinimicrobia_(SAR406_clade)_cl(100); Marinimicrobia_(SAR406_clade)_or(100); Marinimicrobia_(SAR406_clade)_fa(100); Marinimicrobia_(SAR406_clade)_ge(100);
Otu000335	6	166	169	195	140	0	0	0	0	0	59	25	0	0	0	0	0	0	0	0	0	0	0	0	0		Otu000335	Bacteria(100); Acidobacteriota(100); Vicinamibacteria(100); Vicinamibacterales(100); Vicinamibacterales_unclassified(89); Vicinamibacterales_unclassified(89);
Otu000200	0	0	0	0	0	0	0	0	0	0	0	0	0	0	1	15	11	12	10	11	142	154	119	125	154		Otu000200	Bacteria(100); Proteobacteria(100); Alphaproteobacteria(100); Rhodobacterales(100); Rhodobacteraceae(100); Rhodobacteraceae_unclassified(100);
Otu000256	340	146	45	153	66	0	0	0	0	0	0	0	0	0	0	0	0	0	0	0	0	0	0	0	0		Otu000256	Bacteria(100); Chloroflexi(100); Dehalococcoidia(100); SAR202_clade(100); SAR202_clade_fa(100); SAR202_clade_ge(100);
Otu000272	0	1	0	0	0	58	63	494	38	38	0	0	0	0	0	0	0	0	0	0	18	8	11	6	14		Otu000272	Bacteria(100); Nitrospirota(100); Nitrospiria(100); Nitrospirales(100); Nitrospiraceae(100); Nitrospira(100);
Otu000247	0	0	0	0	0	115	180	18	7	425	0	0	0	1	0	0	0	0	0	0	0	0	0	0	1		Otu000247	Bacteria(100); Proteobacteria(100); Alphaproteobacteria(100); Alphaproteobacteria_unclassified(100); Alphaproteobacteria_unclassified(100); Alphaproteobacteria_unclassified(100);
Otu000201	0	1	0	0	0	11	27	21	11	33	13	116	6	50	30	77	114	68	71	95	0	0	0	0	1		Otu000201	Bacteria(100); Proteobacteria(100); Alphaproteobacteria(100); Rhodobacterales(100); Rhodobacteraceae(100); Rhodobacteraceae_unclassified(86);
Otu000259	1	0	0	0	0	16	0	2	0	5	485	196	21	10	1	0	2	1	0	0	0	0	0	0	1		Otu000259	Bacteria(100); Proteobacteria(100); Gammaproteobacteria(100); Enterobacterales(100); Enterobacteriaceae(94); Enterobacteriaceae_unclassified(89);
Otu000196	1	0	0	2	0	8	42	13	26	26	2	7	5	54	35	74	66	78	83	65	32	29	31	24	34		Otu000196	Bacteria(100); Cyanobacteria(100); Cyanobacteriia(100); Synechococcales(100); Cyanobiaceae(100); Cyanobiaceae_unclassified(93);
Otu000314	332	51	80	216	29	0	0	0	0	0	24	3	0	0	0	0	0	0	0	0	0	0	0	0	0		Otu000314	Bacteria(100); Actinobacteriota(100); Acidimicrobiia(100); Microtrichales(100); Microtrichaceae(100); Sva0996_marine_group(100);
Otu000317	0	0	1	0	0	0	1	0	0	0	0	392	0	0	0	1	10	165	146	0	1	1	8	3	2		Otu000317	Bacteria(100); Proteobacteria(100); Gammaproteobacteria(100); Pseudomonadales(100); Moraxellaceae(100); Acinetobacter(100);
Otu000109	0	0	0	0	0	89	156	146	300	32	0	0	0	0	0	0	0	0	0	0	0	0	0	0	0		Otu000109	Bacteria(100); Bacteria_unclassified(100); Bacteria_unclassified(100); Bacteria_unclassified(100); Bacteria_unclassified(100); Bacteria_unclassified(100);
Otu000266	1	0	1	0	0	0	0	0	0	0	371	1	51	289	0	0	0	0	0	0	0	0	0	0	0		Otu000266	Bacteria(100); Actinobacteriota(100); Actinobacteria(100); Corynebacteriales(100); Corynebacteriaceae(99); Corynebacterium(90);
Otu000598	83	153	154	127	181	0	0	0	0	0	0	0	0	0	3	0	0	0	0	0	0	0	0	0	0		Otu000598	Bacteria(100); Proteobacteria(100); Alphaproteobacteria(100); Alphaproteobacteria_unclassified(100); Alphaproteobacteria_unclassified(100); Alphaproteobacteria_unclassified(100);
Otu000188	0	0	0	0	0	0	0	0	0	0	0	0	0	0	0	0	2	1	0	0	155	132	153	111	146		Otu000188	Bacteria(100); Proteobacteria(100); Gammaproteobacteria(100); Nitrosococcales(100); Nitrosococcaceae(100); Nitrosococcaceae_unclassified(79);
Otu000250	0	0	1	0	0	0	36	7	8	35	55	0	8	32	22	98	98	103	94	102	0	0	0	0	0		Otu000250	Bacteria(100); Proteobacteria(100); Alphaproteobacteria(100); Rhodospirillales(100); AEGEAN-169_marine_group(100); AEGEAN-169_marine_group_ge(100);
Otu000804	174	139	148	110	110	0	0	0	0	0	14	0	0	1	0	0	0	0	0	0	0	0	0	0	0		Otu000804	Bacteria(100); Chloroflexi(100); Dehalococcoidia(100); SAR202_clade(100); SAR202_clade_fa(100); SAR202_clade_ge(100);
Otu000270	7	1	0	0	1	0	0	17	0	0	0	129	498	1	37	0	0	0	0	0	1	0	0	0	0		Otu000270	Bacteria(100); Acidobacteriota(100); Acidobacteriae(100); Acidobacteriales(100); uncultured(99); uncultured_ge(99);
Otu000280	7	0	0	1	3	4	0	29	0	0	241	351	5	0	44	0	0	0	1	0	2	0	0	0	0		Otu000280	Bacteria(100); Bacteroidota(100); Bacteroidia(100); Sphingobacteriales(100); Sphingobacteriaceae(100); Sphingobacterium(100);
Otu000177	0	0	0	0	1	9	6	12	7	78	10	16	5	5	9	118	118	85	112	95	1	0	0	0	0		Otu000177	Bacteria(100); Proteobacteria(100); Gammaproteobacteria(100); Oceanospirillales(100); Litoricolaceae(100); Litoricola(100);
Otu001003	0	0	0	0	0	0	0	0	0	0	0	0	0	0	0	0	0	0	0	0	174	135	157	114	100		Otu001003	Bacteria(100); Proteobacteria(100); Gammaproteobacteria(100); Oceanospirillales(100); Oceanospirillales_unclassified(82); Oceanospirillales_unclassified(82);
Otu000189	1	0	0	1	0	6	23	24	15	45	17	1	5	51	36	106	91	74	80	101	1	1	0	0	0		Otu000189	Bacteria(100); Bacteroidota(100); Bacteroidia(100); Cytophagales(100); Cyclobacteriaceae(100); Marinoscillum(100);
Otu000285	147	178	74	120	158	0	0	0	0	0	0	0	0	0	0	0	0	0	0	0	0	0	0	0	0		Otu000285	Bacteria(100); Actinobacteriota(100); Acidimicrobiia(100); Microtrichales(100); Microtrichaceae(100); Sva0996_marine_group(100);
Otu000214	0	0	0	0	0	0	0	1	0	0	0	0	0	0	0	0	0	0	0	0	141	123	132	138	138		Otu000214	Bacteria(100); Actinobacteriota(100); Acidimicrobiia(100); Microtrichales(100); Microtrichaceae(100); uncultured(100);
Otu000217	0	0	0	0	0	0	4	32	4	25	64	2	1	87	34	77	89	62	83	108	0	0	0	0	0		Otu000217	Bacteria(100); Proteobacteria(100); Alphaproteobacteria(100); Puniceispirillales(100); SAR116_clade(100); SAR116_clade_unclassified(99);
Otu000418	96	129	109	135	189	0	0	0	0	0	0	14	0	0	0	0	0	0	0	0	0	0	0	0	0		Otu000418	Bacteria(100); Bacteria_unclassified(100); Bacteria_unclassified(100); Bacteria_unclassified(100); Bacteria_unclassified(100); Bacteria_unclassified(100);
Otu000216	0	0	0	0	0	0	0	0	0	0	0	0	0	0	0	0	0	0	0	0	154	108	121	122	164		Otu000216	Bacteria(100); Proteobacteria(100); Gammaproteobacteria(100); AT-s2-59(100); AT-s2-59_fa(100); AT-s2-59_ge(100);
Otu000251	1	0	0	0	0	0	18	28	23	42	3	0	3	40	23	101	89	90	102	102	0	0	0	1	0		Otu000251	Bacteria(100); Bacteroidota(100); Bacteroidia(100); Flavobacteriales(100); NS7_marine_group(100); NS7_marine_group_ge(100);
Otu000265	0	0	0	0	0	0	23	9	6	41	21	1	0	48	12	97	87	102	110	105	0	0	1	0	1		Otu000265	Bacteria(100); Bacteroidota(100); Bacteroidia(100); Flavobacteriales(100); Flavobacteriaceae(100); Formosa(81);
Otu000160	0	0	0	0	0	0	0	0	0	0	0	0	0	0	19	0	0	0	0	0	138	119	142	149	86		Otu000160	Bacteria(100); Proteobacteria(100); Alphaproteobacteria(100); Kiloniellales(100); Kiloniellaceae(70); Kiloniellaceae_unclassified(70);
Otu000904	0	0	0	0	0	53	79	0	22	45	0	254	131	0	65	0	0	0	0	0	0	0	1	0	1		Otu000904	Bacteria(100); Gemmatimonadota(100); Gemmatimonadetes(100); Gemmatimonadales(100); Gemmatimonadaceae(100); Gemmatimonadaceae_unclassified(100);
Otu000283	0	0	0	0	0	0	0	0	0	0	0	0	0	0	0	0	0	0	0	0	131	115	140	137	125		Otu000283	Archaea(100); Crenarchaeota(100); Nitrososphaeria(100); Nitrosopumilales(100); Nitrosopumilaceae(100); Nitrosopumilaceae_unclassified(82);
Otu000218	0	1	0	0	0	2	10	27	13	13	6	0	1	1	10	119	108	96	121	115	1	0	1	1	0		Otu000218	Bacteria(100); Proteobacteria(100); Gammaproteobacteria(100); Ectothiorhodospirales(100); Ectothiorhodospiraceae(100); uncultured(100);
Otu000191	0	0	0	0	0	0	0	0	0	0	0	0	0	0	0	0	0	0	0	0	125	114	132	126	148		Otu000191	Archaea(100); Crenarchaeota(100); Nitrososphaeria(100); Nitrosopumilales(100); Nitrosopumilaceae(100); Nitrosopumilaceae_unclassified(55);
Otu000293	0	0	0	0	0	0	0	0	0	0	0	0	0	0	0	1	0	0	1	0	139	115	108	130	150		Otu000293	Bacteria(100); Proteobacteria(100); Alphaproteobacteria(100); Rhizobiales(100); Rhizobiaceae(75); Rhizobiaceae_unclassified(67);
Otu000371	95	110	112	152	165	0	0	0	0	0	4	0	0	0	5	0	0	0	0	0	0	0	0	0	0		Otu000371	Bacteria(100); Bacteria_unclassified(100); Bacteria_unclassified(100); Bacteria_unclassified(100); Bacteria_unclassified(100); Bacteria_unclassified(100);
Otu000167	0	0	0	0	1	4	12	13	39	29	43	8	0	104	64	81	43	56	66	66	0	0	0	0	0		Otu000167	Bacteria(100); Proteobacteria(100); Alphaproteobacteria(100); Puniceispirillales(100); SAR116_clade(100); Candidatus_Puniceispirillum(82);
Otu000212	13	0	0	0	2	43	68	19	0	0	64	299	63	0	45	0	2	1	0	0	1	0	7	0	0		Otu000212	Bacteria(100); Proteobacteria(100); Alphaproteobacteria(100); Rhizobiales(100); Xanthobacteraceae(100); Xanthobacteraceae_unclassified(93);
Otu000232	1	0	0	0	0	0	20	14	26	42	3	0	2	27	13	75	125	88	85	100	0	0	0	0	1		Otu000232	Bacteria(100); Proteobacteria(100); Alphaproteobacteria(100); Rhodospirillales(100); AEGEAN-169_marine_group(100); AEGEAN-169_marine_group_ge(100);
Otu000376	135	221	21	32	203	0	0	0	0	0	0	0	0	0	10	0	0	0	0	0	0	0	0	0	0		Otu000376	Bacteria(100); Proteobacteria(100); Gammaproteobacteria(100); Gammaproteobacteria_unclassified(100); Gammaproteobacteria_unclassified(100); Gammaproteobacteria_unclassified(100);
Otu000368	91	178	63	154	120	0	0	0	0	0	0	0	0	0	0	0	0	0	0	0	0	0	3	1	1		Otu000368	Bacteria(100); Proteobacteria(100); Alphaproteobacteria(100); Alphaproteobacteria_unclassified(100); Alphaproteobacteria_unclassified(100); Alphaproteobacteria_unclassified(100);
Otu000323	0	0	0	0	0	0	0	0	0	0	0	0	0	0	0	0	0	0	0	0	104	161	94	118	132		Otu000323	Bacteria(100); Proteobacteria(100); Gammaproteobacteria(100); Gammaproteobacteria_unclassified(100); Gammaproteobacteria_unclassified(100); Gammaproteobacteria_unclassified(100);
Otu000360	398	31	69	65	45	0	0	0	0	0	0	0	0	0	0	0	0	0	0	1	0	0	0	0	0		Otu000360	Bacteria(100); Actinobacteriota(100); Acidimicrobiia(100); Actinomarinales(100); uncultured(100); uncultured_ge(100);
Otu000194	0	2	0	0	1	0	11	2	6	11	0	36	0	91	13	29	27	14	23	26	70	67	41	74	63		Otu000194	Bacteria(100); Planctomycetota(100); Planctomycetes(100); Pirellulales(100); Pirellulaceae(100); Blastopirellula(100);
Otu000303	1	0	0	1	0	2	5	5	10	57	8	0	1	68	39	96	98	48	72	94	0	1	0	0	1		Otu000303	Bacteria(100); Bacteroidota(100); Bacteroidia(100); Flavobacteriales(100); Flavobacteriaceae(100); NS4_marine_group(100);
Otu000223	0	2	0	0	0	12	5	18	6	28	47	8	0	70	4	85	68	69	89	91	1	0	0	0	0		Otu000223	Bacteria(100); Marinimicrobia_(SAR406_clade)(100); Marinimicrobia_(SAR406_clade)_cl(100); Marinimicrobia_(SAR406_clade)_or(100); Marinimicrobia_(SAR406_clade)_fa(100); Marinimicrobia_(SAR406_clade)_ge(100);
Otu000219	0	0	0	0	0	0	0	0	0	0	0	0	0	0	0	1	0	0	1	0	119	118	109	126	127		Otu000219	Bacteria(100); Planctomycetota(100); Planctomycetes(100); Pirellulales(100); Pirellulaceae(100); Blastopirellula(100);
Otu000345	0	0	2	0	0	0	32	0	0	0	432	112	16	0	0	0	0	0	1	0	3	0	2	0	0		Otu000345	Bacteria(100); Proteobacteria(100); Alphaproteobacteria(100); Reyranellales(100); Reyranellaceae(100); Reyranella(100);
Otu000227	1	0	2	0	0	25	7	22	5	25	1	0	0	0	43	92	91	100	96	89	0	0	0	0	0		Otu000227	Bacteria(100); Proteobacteria(100); Alphaproteobacteria(100); SAR11_clade(100); SAR11_clade_unclassified(85); SAR11_clade_unclassified(85);
Otu000228	0	0	3	0	0	1	7	7	44	14	0	11	13	0	20	113	92	108	77	89	0	0	0	0	0		Otu000228	Bacteria(100); Verrucomicrobiota(100); Verrucomicrobiae(100); Pedosphaerales(100); Pedosphaeraceae(100); SCGC_AAA164-E04(100);
Otu000123	0	0	1	0	1	1	18	21	30	33	22	31	6	36	23	78	58	76	80	81	0	0	0	0	0		Otu000123	Bacteria(100); Cyanobacteria(100); Cyanobacteriia(100); Synechococcales(100); Cyanobiaceae(100); Synechococcus_CC9902(93);
Otu000357	0	0	0	0	0	0	0	0	0	0	0	0	0	0	0	0	0	0	0	0	142	104	110	105	130		Otu000357	Bacteria(100); Proteobacteria(100); Alphaproteobacteria(100); Caulobacterales(100); Hyphomonadaceae(100); Robiginitomaculum(100);
Otu000236	0	0	0	0	0	0	0	1	0	0	0	0	0	0	0	0	0	0	0	0	108	113	143	124	95		Otu000236	Archaea(100); Crenarchaeota(100); Nitrososphaeria(100); Nitrosopumilales(100); Nitrosopumilaceae(100); Nitrosopumilaceae_unclassified(100);
Otu000330	0	0	0	0	0	202	20	311	15	0	1	0	0	0	0	0	0	0	0	0	2	8	8	0	15		Otu000330	Bacteria(100); Proteobacteria(100); Alphaproteobacteria(100); Alphaproteobacteria_unclassified(100); Alphaproteobacteria_unclassified(100); Alphaproteobacteria_unclassified(100);
Otu000340	0	0	0	0	0	0	0	0	0	58	432	78	12	0	1	0	0	1	0	0	0	0	0	0	0		Otu000340	Bacteria(100); Proteobacteria(100); Gammaproteobacteria(100); Enterobacterales(100); Enterobacterales_unclassified(100); Enterobacterales_unclassified(100);
Otu000284	0	0	1	0	0	0	0	0	17	24	1	169	362	0	0	0	0	0	0	0	0	2	0	0	0		Otu000284	Bacteria(100); Firmicutes(100); Bacilli(100); Bacillales(100); Planococcaceae(98); Planococcaceae_unclassified(94);
Otu000305	0	0	0	0	0	0	8	21	0	26	6	24	2	6	9	102	100	81	88	95	0	0	0	0	0		Otu000305	Bacteria(100); Proteobacteria(100); Gammaproteobacteria(100); OM182_clade(100); OM182_clade_fa(100); OM182_clade_ge(100);
Otu000366	2	0	0	0	0	2	0	13	8	0	0	0	541	0	0	0	0	0	0	0	0	0	0	0	2		Otu000366	Bacteria(100); Proteobacteria(100); Alphaproteobacteria(100); Sphingomonadales(100); Sphingomonadaceae(100); Sphingomonas(77);
Otu000289	9	0	0	4	1	16	113	0	1	20	0	0	184	174	40	0	0	0	1	1	0	0	0	1	0		Otu000289	Bacteria(100); Acidobacteriota(100); Blastocatellia(100); Pyrinomonadales(100); Pyrinomonadaceae(100); RB41(100);
Otu000495	60	103	109	99	191	0	0	0	0	0	0	0	0	0	0	0	0	0	0	0	0	0	0	0	0		Otu000495	Bacteria(100); Chloroflexi(100); Dehalococcoidia(100); SAR202_clade(100); SAR202_clade_fa(100); SAR202_clade_ge(100);
Otu000238	0	0	0	0	0	0	11	0	0	0	0	0	0	0	0	3	5	4	3	3	104	140	96	112	80		Otu000238	Bacteria(100); Proteobacteria(100); Gammaproteobacteria(100); Gammaproteobacteria_unclassified(100); Gammaproteobacteria_unclassified(100); Gammaproteobacteria_unclassified(100);
Otu000254	3	0	6	7	0	125	18	30	1	98	0	1	34	204	28	0	0	0	1	1	1	1	0	1	0		Otu000254	Bacteria(100); Proteobacteria(100); Alphaproteobacteria(100); Rhizobiales(100); Xanthobacteraceae(100); Xanthobacteraceae_unclassified(94);
Otu000747	136	104	129	120	63	0	0	0	0	0	5	0	0	1	2	0	0	0	0	0	0	0	0	0	0		Otu000747	Bacteria(100); Proteobacteria(100); Alphaproteobacteria(100); Thalassobaculales(100); Thalassobaculales_unclassified(100); Thalassobaculales_unclassified(100);
Otu000203	0	0	0	0	0	0	0	0	0	0	0	0	0	0	1	0	0	1	0	0	109	127	130	102	86		Otu000203	Archaea(100); Crenarchaeota(100); Nitrososphaeria(100); Nitrosopumilales(100); Nitrosopumilaceae(100); Nitrosopumilaceae_unclassified(62);
Otu000367	0	0	0	0	0	0	0	0	0	0	0	0	0	0	26	0	0	0	0	0	109	77	127	118	95		Otu000367	Bacteria(100); Proteobacteria(100); Alphaproteobacteria(100); Thalassobaculales(100); uncultured(100); uncultured_ge(100);
Otu000275	0	0	0	0	0	0	1	0	0	0	0	0	0	0	0	1	0	0	0	0	138	107	108	101	95		Otu000275	Bacteria(100); Desulfobacterota(100); Desulfobacteria(100); Desulfobacterales(100); Desulfosarcinaceae(100); Sva0081_sediment_group(97);
Otu000711	71	344	55	62	16	0	0	0	0	0	0	0	0	0	0	0	0	0	0	0	0	0	0	0	0		Otu000711	Bacteria(100); Bacteria_unclassified(100); Bacteria_unclassified(100); Bacteria_unclassified(100); Bacteria_unclassified(100); Bacteria_unclassified(100);
Otu000328	2	1	0	1	0	142	4	0	22	0	47	192	5	0	128	0	0	0	0	0	1	0	0	2	0		Otu000328	Bacteria(100); Proteobacteria(100); Gammaproteobacteria(100); Burkholderiales(100); SC-I-84(83); SC-I-84_ge(83);
Otu000324	0	2	3	0	2	134	0	0	0	0	0	352	33	0	17	0	0	0	0	0	2	0	0	1	0		Otu000324	Bacteria(100); Proteobacteria(100); Alphaproteobacteria(100); Sphingomonadales(100); Sphingomonadaceae(100); Sphingomonadaceae_unclassified(89);
Otu000187	0	0	1	0	0	10	0	1	1	60	0	10	0	32	30	84	91	83	69	71	0	0	0	0	0		Otu000187	Bacteria(100); Proteobacteria(100); Alphaproteobacteria(100); SAR11_clade(100); Clade_II(80); Clade_II_ge(80);
Otu000398	0	0	0	0	0	0	0	0	0	0	0	0	0	0	0	0	0	0	0	0	119	78	107	123	116		Otu000398	Bacteria(100); Proteobacteria(100); Gammaproteobacteria(100); D90(100); D90_fa(100); D90_ge(100);
Otu000312	0	0	0	0	0	10	1	9	2	14	13	0	0	46	2	84	108	86	83	83	0	0	0	0	0		Otu000312	Bacteria(100); Bacteroidota(100); Bacteroidia(100); Flavobacteriales(100); Cryomorphaceae(100); uncultured(100);
Otu000468	0	0	0	0	0	411	0	130	0	0	0	0	0	0	0	0	0	0	0	0	0	0	0	0	0		Otu000468	Bacteria(100); Proteobacteria(100); Gammaproteobacteria(100); Gammaproteobacteria_unclassified(100); Gammaproteobacteria_unclassified(100); Gammaproteobacteria_unclassified(100);
Otu000607	233	62	53	74	118	0	0	0	0	0	0	0	0	0	0	0	0	0	0	0	0	0	0	0	0		Otu000607	Bacteria(100); Actinobacteriota(100); Acidimicrobiia(100); Actinomarinales(100); Actinomarinales_unclassified(55); Actinomarinales_unclassified(55);
Otu000197	0	0	0	0	0	0	0	0	0	0	0	0	0	0	0	0	0	0	0	0	124	112	94	112	96		Otu000197	Bacteria(100); Proteobacteria(100); Gammaproteobacteria(100); Nitrosococcales(100); Nitrosococcaceae(100); Nitrosococcaceae_unclassified(58);
Otu000327	0	0	1	0	0	1	7	14	9	31	24	8	4	20	37	67	76	68	87	79	0	0	0	1	0		Otu000327	Bacteria(100); Proteobacteria(100); Alphaproteobacteria(100); Rhodobacterales(100); Rhodobacteraceae(100); Rhodobacteraceae_unclassified(100);
Otu000395	153	79	91	168	31	0	0	0	0	0	0	1	0	0	0	0	1	0	0	0	1	3	1	3	1		Otu000395	Bacteria(100); Proteobacteria(100); Gammaproteobacteria(100); Gammaproteobacteria_unclassified(100); Gammaproteobacteria_unclassified(100); Gammaproteobacteria_unclassified(100);
Otu000545	465	7	27	3	30	0	0	0	0	0	0	0	0	0	0	0	0	0	0	0	0	0	0	0	0		Otu000545	Bacteria(100); Gemmatimonadota(100); BD2-11_terrestrial_group(100); BD2-11_terrestrial_group_or(100); BD2-11_terrestrial_group_fa(100); BD2-11_terrestrial_group_ge(100);
Otu000387	0	0	0	1	0	3	0	1	0	1	32	0	5	1	13	105	71	87	98	112	0	0	1	0	0		Otu000387	Bacteria(100); Proteobacteria(100); Gammaproteobacteria(100); SAR86_clade(100); SAR86_clade_fa(100); SAR86_clade_ge(100);
Otu000356	0	0	1	0	0	0	0	0	0	0	0	0	0	0	0	0	0	0	0	0	115	112	73	100	128		Otu000356	Bacteria(100); Proteobacteria(100); Gammaproteobacteria(100); Gammaproteobacteria_unclassified(100); Gammaproteobacteria_unclassified(100); Gammaproteobacteria_unclassified(100);
Otu000364	51	143	2	130	190	0	0	0	0	0	4	0	0	0	5	0	0	0	0	0	0	0	0	0	0		Otu000364	Bacteria(100); Gemmatimonadota(100); BD2-11_terrestrial_group(100); BD2-11_terrestrial_group_or(100); BD2-11_terrestrial_group_fa(100); BD2-11_terrestrial_group_ge(100);
Otu000321	0	0	0	0	0	0	0	0	0	0	0	0	0	0	0	0	0	0	0	0	106	85	113	102	117		Otu000321	Archaea(100); Crenarchaeota(100); Nitrososphaeria(100); Nitrosopumilales(100); Nitrosopumilaceae(100); Nitrosopumilaceae_unclassified(92);
Otu000341	0	0	1	0	0	0	46	19	19	21	7	17	3	12	6	66	86	62	79	76	0	1	0	0	1		Otu000341	Bacteria(100); Bacteroidota(100); Bacteroidia(100); Flavobacteriales(100); Flavobacteriaceae(100); Flavobacteriaceae_unclassified(100);
Otu000253	0	0	0	1	0	0	2	0	0	36	0	43	0	0	6	7	6	6	8	8	76	83	88	75	76		Otu000253	Bacteria(100); Planctomycetota(100); Planctomycetes(100); Planctomycetales(100); Rubinisphaeraceae(100); uncultured(100);
Otu000208	0	0	0	0	0	15	8	2	0	69	33	9	3	66	25	71	52	47	60	55	0	0	0	0	0		Otu000208	Bacteria(100); Verrucomicrobiota(100); Verrucomicrobiae(100); Arctic97B-4_marine_group(100); Arctic97B-4_marine_group_fa(100); Arctic97B-4_marine_group_ge(100);
Otu000384	0	0	0	0	0	0	0	2	0	0	126	0	17	367	0	0	0	1	1	0	0	0	0	0	0		Otu000384	Bacteria(100); Proteobacteria(100); Alphaproteobacteria(100); Rhizobiales(100); Rhizobiaceae(100); Rhizobiaceae_unclassified(99);
Otu000281	13	0	2	1	8	154	80	46	9	11	0	0	41	140	0	0	0	0	0	0	6	0	0	0	2		Otu000281	Bacteria(100); Acidobacteriota(100); Acidobacteriae(100); Acidobacteriales(100); Acidobacteriales_unclassified(96); Acidobacteriales_unclassified(96);
Otu000573	104	165	24	156	57	0	0	0	0	0	7	0	0	0	0	0	0	0	0	0	0	0	0	0	0		Otu000573	Bacteria(100); Patescibacteria(100); Saccharimonadia(100); Saccharimonadales(100); Saccharimonadaceae(98); GTL1(97);
Otu000298	9	0	2	0	6	25	0	17	52	8	0	211	130	0	36	0	1	0	0	0	11	0	0	3	0		Otu000298	Bacteria(100); Bacteroidota(100); Bacteroidia(100); Chitinophagales(100); Chitinophagaceae(100); Chitinophagaceae_unclassified(93);
Otu000429	0	0	0	0	0	0	0	0	0	0	15	0	195	297	3	0	0	0	0	0	0	0	0	0	0		Otu000429	Archaea(100); Archaea_unclassified(100); Archaea_unclassified(100); Archaea_unclassified(100); Archaea_unclassified(100); Archaea_unclassified(100);
Otu000319	113	76	95	101	122	0	0	0	0	0	2	0	0	0	0	0	0	0	0	0	0	0	0	0	0		Otu000319	Bacteria(100); Chloroflexi(100); Dehalococcoidia(100); SAR202_clade(100); SAR202_clade_fa(100); SAR202_clade_ge(100);
Otu000326	0	0	0	0	0	0	0	0	0	0	0	0	0	0	0	0	0	1	0	1	112	99	93	109	94		Otu000326	Bacteria(100); Acidobacteriota(100); Vicinamibacteria(100); Subgroup_17(100); Subgroup_17_fa(100); Subgroup_17_ge(100);
Otu000423	0	0	0	0	0	0	0	0	0	0	0	0	0	0	0	0	0	0	0	0	28	82	14	347	38		Otu000423	Bacteria(100); Proteobacteria(100); Gammaproteobacteria(100); Gammaproteobacteria_unclassified(100); Gammaproteobacteria_unclassified(100); Gammaproteobacteria_unclassified(100);
Otu000249	13	5	0	0	4	87	50	34	80	3	0	0	223	0	0	0	0	0	0	2	1	0	3	3	0		Otu000249	Bacteria(100); Gemmatimonadota(100); Gemmatimonadetes(100); Gemmatimonadales(100); Gemmatimonadaceae(100); uncultured(100);
Otu000342	0	0	0	0	0	0	0	0	0	0	0	0	0	0	0	0	0	0	0	0	88	150	74	91	105		Otu000342	Bacteria(100); Proteobacteria(100); Gammaproteobacteria(100); Cellvibrionales(100); Cellvibrionales_unclassified(96); Cellvibrionales_unclassified(96);
Otu000434	44	76	161	97	116	0	0	0	0	0	0	0	0	0	14	0	0	0	0	0	0	0	0	0	0		Otu000434	Bacteria(100); Proteobacteria(100); Gammaproteobacteria(100); Gammaproteobacteria_unclassified(100); Gammaproteobacteria_unclassified(100); Gammaproteobacteria_unclassified(100);
Otu000331	0	0	0	0	0	39	21	412	14	20	0	0	0	0	0	0	0	0	0	0	0	0	0	0	0		Otu000331	Bacteria(100); Bacteria_unclassified(100); Bacteria_unclassified(100); Bacteria_unclassified(100); Bacteria_unclassified(100); Bacteria_unclassified(100);
Otu000374	0	0	0	0	0	0	0	0	0	0	0	0	0	0	0	0	0	0	0	0	131	97	77	101	100		Otu000374	Bacteria(100); Chloroflexi(100); Anaerolineae(100); Anaerolineales(100); Anaerolineaceae(100); uncultured(70);
Otu000514	6	170	186	133	6	0	0	0	0	0	2	0	0	0	0	0	0	0	0	0	1	0	0	0	0		Otu000514	Bacteria(100); Actinobacteriota(100); Acidimicrobiia(100); Microtrichales(100); Microtrichaceae(100); Sva0996_marine_group(100);
Otu000215	0	0	0	0	0	0	0	0	0	0	0	0	0	0	0	1	0	0	0	1	100	128	91	96	86		Otu000215	Bacteria(100); Desulfobacterota(100); Desulfobacteria(100); Desulfobacterales(100); Desulfosarcinaceae(100); Sva0081_sediment_group(98);
Otu000412	0	0	0	0	0	0	0	0	0	0	0	0	0	0	0	0	0	0	0	0	95	104	79	110	112		Otu000412	Bacteria(100); Proteobacteria(100); Gammaproteobacteria(100); Gammaproteobacteria_unclassified(100); Gammaproteobacteria_unclassified(100); Gammaproteobacteria_unclassified(100);
Otu000521	147	5	26	1	320	0	0	0	0	0	0	0	0	0	1	0	0	0	0	0	0	0	0	0	0		Otu000521	Bacteria(100); Chloroflexi(100); Dehalococcoidia(100); SAR202_clade(100); SAR202_clade_fa(100); SAR202_clade_ge(100);
Otu000540	0	0	0	0	0	2	6	10	6	9	3	9	8	8	16	59	88	91	100	81	0	1	0	1	0		Otu000540	Bacteria(100); Proteobacteria(100); Alphaproteobacteria(100); Alphaproteobacteria_unclassified(100); Alphaproteobacteria_unclassified(100); Alphaproteobacteria_unclassified(100);
Otu000500	11	93	115	53	207	0	0	0	0	0	0	1	0	3	11	0	0	0	0	0	0	0	0	0	0		Otu000500	Bacteria(100); Chloroflexi(100); Dehalococcoidia(100); SAR202_clade(100); SAR202_clade_fa(100); SAR202_clade_ge(100);
Otu000258	0	0	0	0	0	0	0	0	0	0	0	0	0	0	0	0	0	0	0	1	84	112	111	88	91		Otu000258	Bacteria(100); Proteobacteria(100); Gammaproteobacteria(100); Gammaproteobacteria_unclassified(100); Gammaproteobacteria_unclassified(100); Gammaproteobacteria_unclassified(100);
Otu000422	0	0	0	0	0	0	0	0	0	0	0	0	0	0	0	0	0	0	0	0	50	107	66	95	167		Otu000422	Bacteria(100); Proteobacteria(100); Gammaproteobacteria(100); Gammaproteobacteria_unclassified(100); Gammaproteobacteria_unclassified(100); Gammaproteobacteria_unclassified(100);
Otu000363	55	88	110	127	94	1	0	0	0	0	5	0	0	0	4	0	0	0	0	0	0	0	0	0	0		Otu000363	Bacteria(100); Proteobacteria(100); Gammaproteobacteria(100); Gammaproteobacteria_unclassified(100); Gammaproteobacteria_unclassified(100); Gammaproteobacteria_unclassified(100);
Otu000348	0	5	0	0	3	23	0	0	0	2	0	0	446	0	0	0	0	0	0	0	0	0	0	0	3		Otu000348	Bacteria(100); Acidobacteriota(100); Blastocatellia(100); Pyrinomonadales(100); Pyrinomonadaceae(100); RB41(100);
Otu000358	0	0	0	0	0	0	0	0	0	0	0	414	0	0	68	0	0	0	0	0	0	0	0	0	0		Otu000358	Archaea(100); Archaea_unclassified(100); Archaea_unclassified(100); Archaea_unclassified(100); Archaea_unclassified(100); Archaea_unclassified(100);
Otu000173	0	0	0	0	0	0	0	1	0	3	2	1	0	2	3	86	88	103	47	144	0	0	0	0	0		Otu000173	Bacteria(100); Proteobacteria(100); Alphaproteobacteria(100); SAR11_clade(100); Clade_I(93); Clade_I_unclassified(85);
Otu000469	0	0	0	0	0	0	0	0	0	0	0	0	0	0	0	0	0	0	0	0	53	37	236	60	94		Otu000469	Bacteria(100); Proteobacteria(100); Gammaproteobacteria(100); Cellvibrionales(100); Cellvibrionaceae(100); Aestuariicella(91);
Otu000504	0	0	0	0	0	0	0	0	0	0	0	0	0	0	0	0	0	0	0	0	103	108	74	99	96		Otu000504	Bacteria(100); Actinobacteriota(100); Acidimicrobiia(100); Microtrichales(100); Microtrichaceae(100); uncultured(100);
Otu000669	0	0	258	204	0	0	0	0	0	0	16	0	0	0	0	0	0	0	0	0	0	0	0	0	0		Otu000669	Bacteria(100); Chloroflexi(100); Dehalococcoidia(100); SAR202_clade(100); SAR202_clade_fa(100); SAR202_clade_ge(100);
Otu000307	0	0	0	0	0	0	0	23	7	46	4	0	1	0	29	89	78	65	75	59	0	0	0	1	0		Otu000307	Archaea(100); Thermoplasmatota(100); Thermoplasmata(100); Marine_Group_II(100); Marine_Group_II_fa(100); Marine_Group_II_ge(100);
Otu000352	0	0	0	0	0	0	0	0	0	0	0	0	0	0	0	0	0	0	0	0	103	81	103	86	102		Otu000352	Bacteria(100); Bacteroidota(100); Bacteroidia(100); Chitinophagales(100); Saprospiraceae(100); uncultured(51);
Otu000475	104	75	111	58	125	0	0	0	0	0	0	1	0	0	1	0	0	0	0	0	0	0	0	0	0		Otu000475	Bacteria(100); Chloroflexi(100); Dehalococcoidia(100); SAR202_clade(100); SAR202_clade_fa(100); SAR202_clade_ge(100);
Otu000269	0	1	0	1	0	13	4	4	6	0	0	4	0	13	119	4	7	2	3	3	42	68	60	58	61		Otu000269	Bacteria(100); Proteobacteria(100); Alphaproteobacteria(100); Rhodobacterales(100); Rhodobacteraceae(100); Rhodobacteraceae_unclassified(100);
Otu000301	0	0	0	0	0	0	0	0	0	1	0	0	0	0	0	0	0	0	0	0	106	79	95	87	95		Otu000301	Bacteria(100); NB1-j(100); NB1-j_cl(100); NB1-j_or(100); NB1-j_fa(100); NB1-j_ge(100);
Otu000229	0	0	0	0	0	0	0	0	1	0	0	0	0	0	22	0	0	2	2	0	88	94	80	60	112		Otu000229	Bacteria(100); Planctomycetota(100); OM190(100); OM190_or(100); OM190_fa(100); OM190_ge(100);
Otu000455	0	0	0	0	0	154	61	146	66	34	0	0	0	0	0	0	0	0	0	0	0	0	0	0	0		Otu000455	Bacteria(100); Bacteria_unclassified(100); Bacteria_unclassified(100); Bacteria_unclassified(100); Bacteria_unclassified(100); Bacteria_unclassified(100);
Otu000239	5	0	1	0	3	23	55	0	0	40	0	65	27	231	0	0	1	0	1	0	5	1	1	1	0		Otu000239	Bacteria(100); Proteobacteria(100); Alphaproteobacteria(100); Rhizobiales(100); Xanthobacteraceae(95); Xanthobacteraceae_unclassified(95);
Otu000246	0	0	0	0	0	0	0	0	0	0	32	218	25	143	42	0	0	0	0	0	0	0	0	0	0		Otu000246	Archaea(100); Crenarchaeota(100); Nitrososphaeria(100); Nitrosopumilales(100); Nitrosopumilaceae(100); Cenarchaeum(100);
Otu000372	5	1	1	0	4	2	44	18	56	0	0	89	48	107	49	0	0	0	0	0	9	7	10	6	4		Otu000372	Bacteria(100); Proteobacteria(100); Alphaproteobacteria(100); Rhizobiales(100); Methyloligellaceae(100); Methyloligellaceae_ge(95);
Otu000291	5	0	0	0	1	0	0	35	34	109	0	1	27	193	42	1	0	0	0	0	0	3	3	0	1		Otu000291	Bacteria(100); Proteobacteria(100); Gammaproteobacteria(100); Burkholderiales(100); Burkholderiales_unclassified(97); Burkholderiales_unclassified(97);
Otu000382	7	1	0	0	0	0	24	0	0	37	151	85	147	0	0	0	0	0	0	0	0	0	2	0	0		Otu000382	Bacteria(100); Proteobacteria(100); Alphaproteobacteria(100); Rhizobiales(100); Xanthobacteraceae(100); Rhodoplanes(73);
Otu000322	3	0	0	0	0	115	110	70	17	0	0	0	0	0	0	0	0	1	0	0	23	16	57	24	15		Otu000322	Bacteria(100); Proteobacteria(100); Alphaproteobacteria(100); Alphaproteobacteria_unclassified(100); Alphaproteobacteria_unclassified(100); Alphaproteobacteria_unclassified(100);
Otu000727	43	185	45	53	122	0	0	0	0	0	1	1	0	0	0	0	0	0	0	0	0	0	0	0	0		Otu000727	Bacteria(100); Chloroflexi(100); Dehalococcoidia(100); SAR202_clade(100); SAR202_clade_fa(100); SAR202_clade_ge(100);
Otu000353	0	1	0	0	0	0	4	8	0	10	11	13	17	23	37	77	72	54	60	62	0	0	0	0	0		Otu000353	Bacteria(100); Bacteroidota(100); Bacteroidia(100); Flavobacteriales(100); Flavobacteriaceae(100); Flavobacteriaceae_unclassified(95);
Otu000399	0	0	0	1	0	1	0	19	0	0	0	163	30	231	0	0	0	0	0	2	1	0	0	0	0		Otu000399	Bacteria(100); Proteobacteria(100); Alphaproteobacteria(100); Reyranellales(100); Reyranellaceae(100); Reyranella(100);
Otu000164	2	0	1	1	1	12	34	30	21	19	12	30	7	32	31	25	38	68	39	40	1	1	1	0	1		Otu000164	Bacteria(100); Cyanobacteria(100); Cyanobacteriia(100); Synechococcales(100); Cyanobiaceae(100); Cyanobiaceae_unclassified(66);
Otu000433	0	0	0	0	0	0	0	0	0	0	0	0	0	0	0	0	0	0	0	0	59	90	88	71	139		Otu000433	Bacteria(100); Proteobacteria(100); Gammaproteobacteria(100); Gammaproteobacteria_unclassified(100); Gammaproteobacteria_unclassified(100); Gammaproteobacteria_unclassified(100);
Otu000614	101	70	72	59	141	0	0	0	0	0	0	0	0	0	1	0	0	0	0	0	0	0	0	0	0		Otu000614	Bacteria(100); Chloroflexi(100); Dehalococcoidia(100); SAR202_clade(100); SAR202_clade_fa(100); SAR202_clade_ge(100);
Otu000264	0	0	0	0	0	0	0	0	0	0	0	0	0	0	0	0	0	0	0	0	93	54	77	110	109		Otu000264	Archaea(100); Crenarchaeota(100); Nitrososphaeria(100); Nitrosopumilales(100); Nitrosopumilaceae(100); Nitrosopumilaceae_ge(96);
Otu000296	0	0	0	0	0	1	0	4	0	3	0	0	1	0	10	24	33	17	21	24	65	62	58	64	55		Otu000296	Bacteria(100); Bacteroidota(100); Bacteroidia(100); Flavobacteriales(100); Flavobacteriaceae(100); Aquibacter(91);
Otu000581	34	50	84	77	188	0	0	0	0	0	0	4	0	0	5	0	0	0	0	0	0	0	0	0	0		Otu000581	Bacteria(100); Proteobacteria(100); Gammaproteobacteria(100); Nitrosococcales(100); Nitrosococcaceae(100); AqS1(85);
Otu000473	39	130	67	44	155	0	0	0	0	0	2	0	0	0	3	0	0	0	0	0	0	0	0	0	0		Otu000473	Bacteria(100); Chloroflexi(100); Dehalococcoidia(100); SAR202_clade(100); SAR202_clade_fa(100); SAR202_clade_ge(100);
Otu000571	0	0	0	0	0	0	0	57	0	0	0	383	0	0	0	0	0	0	0	0	0	0	0	0	0		Otu000571	Bacteria(100); Firmicutes(100); Bacilli(100); Lactobacillales(100); Lactobacillaceae(100); Lactobacillus(100);
Otu000375	0	4	0	6	0	5	0	8	18	26	1	250	117	0	0	0	0	0	0	0	3	0	1	0	0		Otu000375	Bacteria(100); Proteobacteria(100); Gammaproteobacteria(100); Burkholderiales(100); Nitrosomonadaceae(100); Ellin6067(100);
Otu000306	0	0	0	0	0	0	0	0	0	0	0	0	0	0	0	0	0	0	0	2	110	84	84	77	78		Otu000306	Bacteria(100); Actinobacteriota(100); Acidimicrobiia(100); Actinomarinales(100); uncultured(100); uncultured_ge(100);
Otu000182	0	0	0	0	0	0	16	4	6	17	39	31	10	25	12	51	51	57	63	51	0	0	0	0	0		Otu000182	Bacteria(100); Proteobacteria(100); Alphaproteobacteria(100); SAR11_clade(100); SAR11_clade_unclassified(66); SAR11_clade_unclassified(66);
Otu000279	4	0	6	0	2	69	89	16	11	64	0	0	11	118	33	0	0	0	0	0	7	2	0	0	0		Otu000279	Bacteria(100); Actinobacteriota(100); Actinobacteria(100); Propionibacteriales(100); Nocardioidaceae(100); Marmoricola(94);
Otu000615	42	189	56	70	70	0	0	0	0	0	0	0	0	0	0	0	0	0	0	0	0	0	1	0	0		Otu000615	Bacteria(100); Acidobacteriota(100); Subgroup_21(100); Subgroup_21_or(100); Subgroup_21_fa(100); Subgroup_21_ge(100);
Otu001552	260	2	52	24	86	0	0	0	0	0	0	0	0	0	4	0	0	0	0	0	0	0	0	0	0		Otu001552	Bacteria(100); Chloroflexi(100); Chloroflexi_unclassified(100); Chloroflexi_unclassified(100); Chloroflexi_unclassified(100); Chloroflexi_unclassified(100);
Otu000288	0	1	0	0	1	0	0	0	7	0	0	0	0	0	0	1	0	0	0	1	96	81	76	83	80		Otu000288	Bacteria(100); NB1-j(100); NB1-j_cl(100); NB1-j_or(100); NB1-j_fa(100); NB1-j_ge(100);
Otu000309	3	5	3	0	1	50	70	6	15	26	21	10	0	195	15	0	0	0	1	0	2	1	1	0	2		Otu000309	Bacteria(100); Proteobacteria(100); Gammaproteobacteria(100); Xanthomonadales(100); Xanthomonadaceae(100); Stenotrophomonas(93);
Otu000477	0	0	0	0	0	0	0	0	0	0	0	0	0	0	0	0	0	0	0	0	109	77	74	76	88		Otu000477	Bacteria(100); Actinobacteriota(100); Acidimicrobiia(100); Microtrichales(100); Microtrichaceae(100); Sva0996_marine_group(99);
Otu000589	8	132	140	117	27	0	0	0	0	0	0	0	0	0	0	0	0	0	0	0	0	0	0	0	0		Otu000589	Bacteria(100); Proteobacteria(100); Gammaproteobacteria(100); Gammaproteobacteria_unclassified(100); Gammaproteobacteria_unclassified(100); Gammaproteobacteria_unclassified(100);
Otu000262	0	0	0	0	0	0	1	0	0	0	0	0	0	0	0	0	4	1	2	1	81	74	76	82	101		Otu000262	Bacteria(100); Proteobacteria(100); Gammaproteobacteria(100); Cellvibrionales(100); Halieaceae(100); Halieaceae_unclassified(79);
Otu000479	0	0	0	0	0	1	1	6	2	0	64	76	2	2	4	56	49	61	50	49	0	0	0	0	0		Otu000479	Bacteria(100); Proteobacteria(100); Alphaproteobacteria(100); Parvibaculales(100); PS1_clade(100); PS1_clade_ge(100);
Otu000209	0	0	0	0	0	0	0	2	0	1	0	0	0	0	2	68	75	86	46	141	0	0	0	1	0		Otu000209	Bacteria(100); Proteobacteria(100); Alphaproteobacteria(100); SAR11_clade(100); SAR11_clade_unclassified(93); SAR11_clade_unclassified(93);
Otu000192	0	0	0	0	0	0	0	0	0	0	0	0	0	0	26	0	0	0	0	0	90	67	74	86	78		Otu000192	Archaea(100); Crenarchaeota(100); Nitrososphaeria(100); Nitrosopumilales(100); Nitrosopumilaceae(100); Candidatus_Nitrosopumilus(63);
Otu000411	0	0	0	0	0	0	0	0	0	0	0	0	0	0	0	1	0	0	0	0	89	98	100	67	63		Otu000411	Archaea(100); Crenarchaeota(100); Nitrososphaeria(100); Nitrosopumilales(100); Nitrosopumilaceae(100); Nitrosopumilaceae_unclassified(88);
Otu000151	0	0	0	0	0	16	10	29	193	168	0	0	0	0	0	0	0	0	0	0	0	0	0	0	0		Otu000151	Bacteria(100); Proteobacteria(100); Gammaproteobacteria(100); Gammaproteobacteria_unclassified(100); Gammaproteobacteria_unclassified(100); Gammaproteobacteria_unclassified(100);
Otu000417	0	1	0	3	2	77	123	59	15	20	106	0	6	0	0	0	1	0	0	0	1	0	2	0	0		Otu000417	Bacteria(100); Acidobacteriota(100); Acidobacteriae(100); Solibacterales(100); Solibacteraceae(100); Candidatus_Solibacter(100);
Otu000443	0	2	5	0	0	0	0	0	9	31	340	0	0	0	28	0	0	0	0	0	0	0	0	0	0		Otu000443	Bacteria(100); Firmicutes(100); Bacilli(100); Lactobacillales(100); Lactobacillaceae(99); Lactobacillus(99);
Otu000536	0	0	0	0	0	0	0	0	0	0	0	393	22	0	0	0	0	0	0	0	0	0	0	0	0		Otu000536	Bacteria(100); Actinobacteriota(100); Actinobacteria(100); Propionibacteriales(100); Nocardioidaceae(100); Nocardioides(98);
Otu000213	0	0	0	0	0	0	3	11	4	11	25	26	7	24	0	66	61	40	73	63	0	0	0	0	0		Otu000213	Bacteria(100); Bacteroidota(100); Bacteroidia(100); Flavobacteriales(100); NS9_marine_group(99); NS9_marine_group_ge(99);
Otu000292	0	0	1	0	0	0	20	1	26	19	6	0	2	0	66	48	69	49	40	55	6	1	3	0	1		Otu000292	Bacteria(100); Actinobacteriota(100); Acidimicrobiia(100); Microtrichales(100); Microtrichaceae(100); Sva0996_marine_group(100);
Otu000261	0	0	0	0	0	0	0	0	0	0	0	0	0	0	0	0	0	0	0	0	73	76	90	102	69		Otu000261	Bacteria(100); Entotheonellaeota(100); Entotheonellia(100); Entotheonellales(100); Entotheonellaceae(100); Entotheonellaceae_unclassified(93);
Otu000311	4	0	0	0	0	33	0	4	26	9	177	0	87	46	24	0	0	0	0	0	0	0	0	0	0		Otu000311	Bacteria(100); Acidobacteriota(100); Subgroup_5(100); Subgroup_5_or(100); Subgroup_5_fa(100); Subgroup_5_ge(100);
Otu000263	13	2	0	6	0	41	148	28	42	60	0	0	38	0	17	0	0	0	0	0	3	1	1	3	4		Otu000263	Bacteria(100); Proteobacteria(100); Alphaproteobacteria(100); Rhizobiales(100); Rhizobiales_unclassified(91); Rhizobiales_unclassified(91);
Otu000204	0	0	0	0	0	0	0	0	0	0	0	0	1	0	9	1	0	1	0	0	70	75	80	86	83		Otu000204	Archaea(100); Crenarchaeota(100); Nitrososphaeria(100); Nitrosopumilales(100); Nitrosopumilaceae(100); Candidatus_Nitrosopumilus(88);
Otu000517	99	174	58	52	21	0	0	0	0	0	0	0	0	0	1	0	0	0	0	0	0	0	0	0	0		Otu000517	Bacteria(100); Chloroflexi(100); Chloroflexi_unclassified(100); Chloroflexi_unclassified(100); Chloroflexi_unclassified(100); Chloroflexi_unclassified(100);
Otu000318	0	0	0	0	0	0	0	1	0	0	0	0	0	0	0	0	0	0	0	0	80	75	59	79	107		Otu000318	Bacteria(100); Proteobacteria(100); Gammaproteobacteria(100); Gammaproteobacteria_unclassified(100); Gammaproteobacteria_unclassified(100); Gammaproteobacteria_unclassified(100);
Otu000430	0	1	0	0	0	0	11	57	8	0	0	0	24	276	22	0	0	0	0	0	0	0	0	0	2		Otu000430	Bacteria(100); Firmicutes(100); Bacilli(100); Lactobacillales(100); Leuconostocaceae(100); Weissella(100);
Otu000329	0	0	0	0	0	0	0	0	0	0	0	0	0	0	0	0	0	0	0	0	143	36	51	109	59		Otu000329	Bacteria(100); Proteobacteria(100); Gammaproteobacteria(100); Gammaproteobacteria_unclassified(100); Gammaproteobacteria_unclassified(100); Gammaproteobacteria_unclassified(100);
Otu000562	0	0	0	0	0	5	0	0	0	0	0	386	5	0	0	0	0	2	0	0	0	0	0	0	0		Otu000562	Bacteria(100); Acidobacteriota(100); Acidobacteriae(100); Subgroup_2(100); Subgroup_2_fa(100); Subgroup_2_ge(100);
Otu000400	0	0	0	0	0	0	8	4	14	4	2	6	0	33	8	87	68	46	58	59	0	0	0	0	0		Otu000400	Bacteria(100); Bacteroidota(100); Bacteroidia(100); Flavobacteriales(100); Flavobacteriaceae(100); NS5_marine_group(100);
Otu000574	0	0	0	0	0	0	0	0	0	0	0	7	0	0	0	7	14	11	9	7	81	73	49	60	79		Otu000574	Bacteria(100); Bacteroidota(100); Bacteroidia(100); Flavobacteriales(100); Flavobacteriaceae(100); Flavobacteriaceae_unclassified(89);
Otu000553	0	0	0	0	0	0	0	0	0	0	0	0	0	0	0	0	0	0	0	0	69	101	41	117	68		Otu000553	Bacteria(100); Proteobacteria(100); Gammaproteobacteria(100); Gammaproteobacteria_unclassified(100); Gammaproteobacteria_unclassified(100); Gammaproteobacteria_unclassified(100);
Otu000435	0	0	0	0	0	0	0	0	0	0	0	0	0	0	0	0	0	0	0	0	109	72	59	69	86		Otu000435	Bacteria(100); Actinobacteriota(100); Acidimicrobiia(100); Actinomarinales(100); uncultured(100); uncultured_ge(100);
Otu000828	0	0	0	0	0	0	0	0	0	0	0	395	0	0	0	0	0	0	0	0	0	0	0	0	0		Otu000828	Bacteria(100); Proteobacteria(100); Gammaproteobacteria(100); Burkholderiales(100); Nitrosomonadaceae(100); Ellin6067(100);
Otu000758	0	0	0	0	2	0	0	5	0	0	0	383	3	0	0	0	0	0	1	0	0	0	0	0	0		Otu000758	Bacteria(100); Latescibacterota(100); Latescibacterota_cl(100); Latescibacterota_or(100); Latescibacterota_fa(100); Latescibacterota_ge(100);
Otu000406	0	0	1	1	0	2	4	7	13	5	72	0	1	19	1	61	61	52	43	49	0	0	1	0	0		Otu000406	Bacteria(100); Bacteroidota(100); Bacteroidia(100); Flavobacteriales(100); Flavobacteriaceae(100); NS4_marine_group(100);
Otu000438	0	0	0	0	0	0	1	0	0	4	0	0	0	0	15	0	0	0	0	0	52	78	80	78	85		Otu000438	Bacteria(100); Proteobacteria(100); Alphaproteobacteria(100); uncultured(100); uncultured_fa(100); uncultured_ge(100);
Otu000568	7	2	0	0	0	0	0	0	0	0	0	372	9	0	1	0	0	0	0	0	0	0	1	0	0		Otu000568	Bacteria(100); Proteobacteria(100); Gammaproteobacteria(100); Gammaproteobacteria_Incertae_Sedis(100); Unknown_Family(100); Acidibacter(100);
Otu000645	0	3	0	0	0	0	0	0	11	10	0	188	179	0	0	0	0	0	0	0	1	0	0	0	0		Otu000645	Bacteria(100); Myxococcota(100); bacteriap25(100); bacteriap25_or(100); bacteriap25_fa(100); bacteriap25_ge(100);
Otu000299	0	0	0	2	1	3	6	19	5	11	8	17	0	2	26	63	67	61	46	52	0	1	0	1	0		Otu000299	Bacteria(100); Proteobacteria(100); Alphaproteobacteria(100); Rhodospirillales(100); AEGEAN-169_marine_group(100); AEGEAN-169_marine_group_ge(100);
Otu000483	0	1	0	4	1	0	0	0	0	0	0	358	15	0	0	0	0	0	0	0	4	0	2	0	5		Otu000483	Bacteria(100); Proteobacteria(100); Alphaproteobacteria(100); Reyranellales(100); Reyranellaceae(100); Reyranella(100);
Otu000320	0	0	0	0	0	0	0	0	0	0	0	0	0	0	0	0	0	0	0	0	61	76	66	77	109		Otu000320	Bacteria(100); Proteobacteria(100); Gammaproteobacteria(100); Chromatiales(100); Chromatiaceae(100); Candidatus_Thiobios(99);
Otu000579	0	0	0	0	0	0	0	0	0	0	0	0	0	0	0	1	0	0	0	0	111	73	74	52	78		Otu000579	Bacteria(100); Proteobacteria(100); Gammaproteobacteria(100); Steroidobacterales(100); Woeseiaceae(100); Woeseia(100);
Otu000612	0	0	0	0	0	79	75	176	7	52	0	0	0	0	0	0	0	0	0	0	0	0	0	0	0		Otu000612	Bacteria(100); Bacteria_unclassified(100); Bacteria_unclassified(100); Bacteria_unclassified(100); Bacteria_unclassified(100); Bacteria_unclassified(100);
Otu000302	0	0	0	0	0	0	15	1	23	17	3	3	0	125	14	27	52	32	39	31	0	2	3	1	0		Otu000302	Bacteria(100); Bacteroidota(100); Bacteroidia(100); Flavobacteriales(100); Flavobacteriaceae(100); Flavobacteriaceae_unclassified(100);
Otu000344	0	1	0	0	0	1	1	17	0	9	82	5	13	40	42	15	26	17	14	16	8	18	34	12	16		Otu000344	Bacteria(100); Cyanobacteria(100); Cyanobacteriia(100); Synechococcales(100); Cyanobiaceae(100); Cyanobium_PCC-6307(86);
Otu000234	0	0	0	0	0	0	0	0	2	2	0	0	0	0	2	76	76	86	66	76	0	0	0	0	0		Otu000234	Bacteria(100); Proteobacteria(100); Alphaproteobacteria(100); SAR11_clade(100); SAR11_clade_unclassified(64); SAR11_clade_unclassified(64);
Otu000242	0	0	0	0	0	0	0	0	0	4	0	0	3	0	0	9	9	2	5	4	71	64	75	54	85		Otu000242	Bacteria(100); Proteobacteria(100); Gammaproteobacteria(100); Gammaproteobacteria_Incertae_Sedis(100); Unknown_Family(100); uncultured(100);
Otu000565	3	0	1	0	0	53	0	18	0	0	0	304	0	0	0	0	0	0	0	0	0	0	5	0	0		Otu000565	Bacteria(100); Proteobacteria(100); Gammaproteobacteria(100); Burkholderiales(100); Nitrosomonadaceae(100); Ellin6067(98);
Otu000336	12	1	0	2	1	0	33	1	47	51	0	0	200	1	20	0	0	1	1	0	5	0	0	2	3		Otu000336	Bacteria(100); Acidobacteriota(100); Blastocatellia(100); Pyrinomonadales(100); Pyrinomonadaceae(100); RB41(100);
Otu000671	14	45	107	112	101	0	0	0	0	0	0	0	0	1	0	0	0	0	0	0	0	0	0	0	0		Otu000671	Bacteria(100); Bdellovibrionota(100); Bdellovibrionia(100); Bdellovibrionales(100); Bdellovibrionaceae(100); Bdellovibrio(100);
Otu000260	0	0	0	0	0	0	0	0	0	0	0	0	0	0	6	2	2	0	2	3	49	84	84	75	72		Otu000260	Bacteria(100); Chloroflexi(100); Anaerolineae(100); Anaerolineales(100); Anaerolineaceae(100); uncultured(99);
Otu000349	0	0	0	0	0	0	0	0	0	0	0	0	0	0	0	4	2	1	0	1	66	81	54	84	86		Otu000349	Bacteria(100); Desulfobacterota(100); Desulfobacteria(100); Desulfobacterales(100); Desulfosarcinaceae(100); Sva0081_sediment_group(52);
Otu000338	0	0	0	0	0	0	8	3	13	1	12	0	1	1	31	56	75	61	51	64	0	0	0	0	0		Otu000338	Bacteria(100); Bacteroidota(100); Bacteroidia(100); Flavobacteriales(100); NS9_marine_group(100); NS9_marine_group_ge(100);
Otu000482	0	0	0	0	0	0	0	0	0	0	0	0	0	0	8	0	0	0	0	0	54	74	100	63	78		Otu000482	Bacteria(100); Nitrospirota(100); Nitrospiria(100); Nitrospirales(100); Nitrospiraceae(100); Nitrospira(100);
Otu000516	2	0	0	0	0	0	15	6	1	0	0	0	0	17	3	68	74	54	75	56	1	0	2	3	0		Otu000516	Bacteria(100); Planctomycetota(100); Phycisphaerae(100); Phycisphaerales(100); Phycisphaeraceae(100); Urania-1B-19_marine_sediment_group(100);
Otu000739	58	71	56	87	88	0	0	0	0	0	6	0	0	0	9	0	0	0	0	0	0	0	0	0	0		Otu000739	Bacteria(100); Proteobacteria(100); Alphaproteobacteria(100); Alphaproteobacteria_unclassified(100); Alphaproteobacteria_unclassified(100); Alphaproteobacteria_unclassified(100);
Otu000444	0	0	0	0	0	0	0	0	0	0	0	0	0	1	5	0	1	1	1	0	85	87	55	58	80		Otu000444	Bacteria(100); Proteobacteria(100); Gammaproteobacteria(100); KI89A_clade(100); KI89A_clade_fa(100); KI89A_clade_ge(100);
Otu000591	47	78	87	41	107	0	0	0	0	0	0	0	0	0	0	0	0	0	0	0	4	3	1	1	3		Otu000591	Bacteria(100); Chloroflexi(100); Dehalococcoidia(100); SAR202_clade(100); SAR202_clade_fa(100); SAR202_clade_ge(100);
Otu000769	128	35	89	47	73	0	0	0	0	0	0	0	0	0	0	0	0	0	0	0	0	0	0	0	0		Otu000769	Bacteria(100); Bacteria_unclassified(100); Bacteria_unclassified(100); Bacteria_unclassified(100); Bacteria_unclassified(100); Bacteria_unclassified(100);
Otu001290	61	100	73	92	39	0	0	0	0	0	1	0	0	0	6	0	0	0	0	0	0	0	0	0	0		Otu001290	Bacteria(100); Proteobacteria(100); Gammaproteobacteria(100); KI89A_clade(100); KI89A_clade_fa(100); KI89A_clade_ge(100);
Otu000282	0	0	0	0	1	0	65	27	18	57	11	12	9	43	16	26	22	14	29	17	0	2	0	1	1		Otu000282	Bacteria(100); Planctomycetota(100); Phycisphaerae(100); Phycisphaerales(100); Phycisphaeraceae(100); CL500-3(100);
Otu000351	0	0	0	0	0	0	0	0	0	0	0	0	1	0	0	1	0	0	1	0	82	76	63	68	79		Otu000351	Bacteria(100); Planctomycetota(100); Planctomycetes(100); Pirellulales(100); Pirellulaceae(100); Pirellulaceae_unclassified(97);
Otu000388	0	0	0	0	0	0	8	11	2	24	69	26	9	27	1	37	31	39	35	36	4	4	2	2	4		Otu000388	Bacteria(100); Proteobacteria(100); Gammaproteobacteria(100); Oceanospirillales(100); Pseudohongiellaceae(100); Pseudohongiella(100);
Otu000506	0	0	0	0	0	0	0	0	0	0	0	247	124	0	0	0	0	0	0	0	0	0	0	0	0		Otu000506	Bacteria(100); Actinobacteriota(100); Actinobacteria(100); Corynebacteriales(100); Corynebacteriaceae(53); Corynebacterium(52);
Otu000754	0	0	0	0	0	0	0	0	0	0	0	0	0	371	0	0	0	0	0	0	0	0	0	0	0		Otu000754	Bacteria(100); Proteobacteria(100); Alphaproteobacteria(100); Rhizobiales(100); Rhizobiaceae(100); Rhizobiaceae_unclassified(97);
Otu000437	0	0	0	0	0	0	0	0	1	0	0	0	0	0	0	3	0	0	0	3	73	56	74	86	72		Otu000437	Bacteria(100); Proteobacteria(100); Alphaproteobacteria(100); Rhizobiales(100); Hyphomicrobiaceae(100); Filomicrobium(100);
Otu000409	0	0	0	0	0	0	9	4	10	21	12	17	1	1	3	55	42	52	79	61	0	0	0	0	0		Otu000409	Bacteria(100); Proteobacteria(100); Gammaproteobacteria(100); Burkholderiales(100); Methylophilaceae(93); Methylophilaceae_unclassified(68);
Otu000410	0	0	0	0	0	2	2	36	17	11	9	3	9	0	58	56	49	30	43	38	0	0	0	0	0		Otu000410	Bacteria(100); SAR324_clade(Marine_group_B)(100); SAR324_clade(Marine_group_B)_cl(100); SAR324_clade(Marine_group_B)_or(100); SAR324_clade(Marine_group_B)_fa(100); SAR324_clade(Marine_group_B)_ge(100);
Otu000416	0	0	0	0	0	0	0	1	0	0	0	0	0	0	0	0	0	0	0	0	71	68	68	77	78		Otu000416	Bacteria(100); Proteobacteria(100); Gammaproteobacteria(100); Gammaproteobacteria_unclassified(100); Gammaproteobacteria_unclassified(100); Gammaproteobacteria_unclassified(100);
Otu000295	0	0	0	0	0	0	0	0	0	0	0	0	0	0	0	2	0	1	1	1	80	65	68	79	65		Otu000295	Bacteria(100); Acidobacteriota(100); Vicinamibacteria(100); Subgroup_17(100); Subgroup_17_fa(100); Subgroup_17_ge(100);
Otu000383	0	0	0	0	0	0	0	0	0	0	0	0	0	0	2	0	0	0	0	0	66	71	70	54	97		Otu000383	Bacteria(100); Actinobacteriota(100); Acidimicrobiia(100); Microtrichales(100); Microtrichaceae(100); uncultured(100);
Otu000308	0	2	0	0	0	0	0	0	0	0	0	0	0	0	0	2	0	0	1	0	66	77	61	71	79		Otu000308	Bacteria(100); NB1-j(100); NB1-j_cl(100); NB1-j_or(100); NB1-j_fa(100); NB1-j_ge(100);
Otu000347	0	0	0	0	0	0	0	0	0	0	0	0	0	0	0	0	0	0	1	0	72	71	82	66	67		Otu000347	Bacteria(100); NB1-j(100); NB1-j_cl(100); NB1-j_or(100); NB1-j_fa(100); NB1-j_ge(100);
Otu000401	98	101	69	74	17	0	0	0	0	0	0	0	0	0	0	0	0	0	0	0	0	0	0	0	0		Otu000401	Bacteria(100); Chloroflexi(100); JG30-KF-CM66(100); JG30-KF-CM66_or(100); JG30-KF-CM66_fa(100); JG30-KF-CM66_ge(100);
Otu000380	0	0	0	0	0	0	0	0	0	0	0	0	0	0	0	0	0	0	1	0	74	73	71	82	57		Otu000380	Bacteria(100); Acidobacteriota(100); Thermoanaerobaculia(100); Thermoanaerobaculales(100); Thermoanaerobaculaceae(100); Subgroup_10(100);
Otu000465	255	1	1	2	93	0	0	0	0	0	0	0	0	0	4	0	0	0	0	1	0	0	0	0	0		Otu000465	Bacteria(100); Bacteria_unclassified(100); Bacteria_unclassified(100); Bacteria_unclassified(100); Bacteria_unclassified(100); Bacteria_unclassified(100);
Otu000577	0	0	0	0	1	44	0	0	10	0	0	171	124	0	0	0	0	0	0	0	5	1	0	0	0		Otu000577	Bacteria(100); Acidobacteriota(100); Vicinamibacteria(100); Vicinamibacterales(100); uncultured(94); uncultured_ge(94);
Otu000385	0	0	0	0	0	0	0	0	0	0	0	0	0	0	0	1	1	0	0	1	79	79	73	60	60		Otu000385	Bacteria(100); Proteobacteria(100); Gammaproteobacteria(100); Granulosicoccales(100); uncultured(100); uncultured_ge(100);
Otu000649	0	0	0	0	0	115	8	98	4	127	0	0	0	0	0	0	0	0	0	0	0	0	0	0	0		Otu000649	Bacteria(100); Proteobacteria(100); Alphaproteobacteria(100); Alphaproteobacteria_unclassified(100); Alphaproteobacteria_unclassified(100); Alphaproteobacteria_unclassified(100);
Otu000184	0	0	0	0	0	106	92	23	76	49	0	0	0	3	0	0	1	0	0	0	0	0	0	0	1		Otu000184	Bacteria(100); Bacteria_unclassified(100); Bacteria_unclassified(100); Bacteria_unclassified(100); Bacteria_unclassified(100); Bacteria_unclassified(100);
Otu000325	7	0	4	3	4	0	8	0	15	0	19	58	41	186	1	0	0	1	0	0	1	2	0	0	1		Otu000325	Bacteria(100); Proteobacteria(100); Alphaproteobacteria(100); Rhizobiales(100); Xanthobacteraceae(88); Xanthobacteraceae_unclassified(87);
Otu000513	0	0	0	0	0	0	0	0	1	0	0	0	0	0	0	0	2	0	1	1	60	66	75	73	69		Otu000513	Bacteria(100); Proteobacteria(100); Gammaproteobacteria(100); UBA10353_marine_group(100); UBA10353_marine_group_fa(100); UBA10353_marine_group_ge(100);
Otu000332	0	0	0	0	0	0	0	0	0	0	0	0	0	0	0	1	7	1	1	1	62	83	62	54	74		Otu000332	Bacteria(100); Proteobacteria(100); Gammaproteobacteria(100); Steroidobacterales(100); Woeseiaceae(100); Woeseia(100);
Otu000220	0	0	0	0	0	4	12	2	13	28	7	1	2	19	10	46	53	42	58	45	1	0	0	0	0		Otu000220	Bacteria(100); Proteobacteria(100); Alphaproteobacteria(100); SAR11_clade(100); SAR11_clade_unclassified(74); SAR11_clade_unclassified(74);
Otu000502	0	0	0	0	0	0	0	0	0	0	0	113	0	213	0	0	3	5	8	0	0	0	0	0	1		Otu000502	Bacteria(100); Proteobacteria(100); Gammaproteobacteria(100); Burkholderiales(100); Burkholderiaceae(90); Cupriavidus(89);
Otu000638	81	30	97	55	78	0	0	0	0	0	0	0	0	0	2	0	0	0	0	0	0	0	0	0	0		Otu000638	Bacteria(100); Acidobacteriota(100); Subgroup_21(100); Subgroup_21_or(100); Subgroup_21_fa(100); Subgroup_21_ge(100);
Otu000608	0	0	0	0	0	0	0	0	0	0	0	0	0	0	0	0	0	0	0	0	54	66	66	86	69		Otu000608	Bacteria(100); Proteobacteria(100); Alphaproteobacteria(100); Alphaproteobacteria_unclassified(100); Alphaproteobacteria_unclassified(100); Alphaproteobacteria_unclassified(100);
Otu000379	0	0	0	0	0	0	0	0	0	0	0	0	0	0	0	0	0	0	0	0	60	60	67	58	94		Otu000379	Bacteria(100); Planctomycetota(100); Planctomycetes(100); Pirellulales(100); Pirellulaceae(100); Blastopirellula(90);
Otu000408	0	0	0	0	0	0	0	0	0	0	0	0	0	73	54	0	0	0	0	0	34	27	44	70	37		Otu000408	Bacteria(100); Proteobacteria(100); Alphaproteobacteria(100); Kiloniellales(100); Kiloniellales_unclassified(69); Kiloniellales_unclassified(69);
Otu000630	64	0	82	44	146	0	0	0	0	0	0	0	0	0	2	0	0	0	0	0	0	0	0	0	0		Otu000630	Bacteria(100); Chloroflexi(100); Anaerolineae(100); Caldilineales(100); Caldilineaceae(100); uncultured(100);
Otu000389	0	0	0	0	0	0	0	0	0	0	0	0	0	0	0	0	0	0	0	0	96	53	77	62	49		Otu000389	Bacteria(100); Acidobacteriota(100); Vicinamibacteria(100); Vicinamibacterales(100); uncultured(99); uncultured_ge(99);
Otu000662	0	0	0	0	0	0	0	0	0	0	0	0	0	0	0	0	0	0	1	0	71	62	63	77	63		Otu000662	Bacteria(100); Proteobacteria(100); Gammaproteobacteria(100); Steroidobacterales(100); Woeseiaceae(100); Woeseia(99);
Otu000346	0	0	0	0	0	0	1	0	0	0	0	0	0	0	0	0	0	0	0	0	64	52	68	90	61		Otu000346	Bacteria(100); NB1-j(100); NB1-j_cl(100); NB1-j_or(100); NB1-j_fa(100); NB1-j_ge(100);
Otu000350	0	0	0	0	0	0	4	10	7	14	9	0	13	1	0	54	60	57	55	51	0	0	0	0	1		Otu000350	Bacteria(100); Bacteroidota(100); Bacteroidia(100); Flavobacteriales(100); Flavobacteriaceae(100); uncultured(75);
Otu000456	2	0	6	1	2	121	81	0	9	26	0	0	77	0	0	0	0	0	2	0	1	0	1	6	1		Otu000456	Bacteria(100); Chloroflexi(100); TK10(100); TK10_or(100); TK10_fa(100); TK10_ge(100);
Otu000501	0	0	0	0	2	70	41	20	25	0	0	0	141	0	31	0	0	0	0	0	3	0	0	0	3		Otu000501	Bacteria(100); Acidobacteriota(100); Vicinamibacteria(100); Vicinamibacterales(100); uncultured(97); uncultured_ge(97);
Otu000631	0	70	0	0	0	0	1	0	1	1	254	0	6	0	0	1	0	0	0	0	0	0	0	1	1		Otu000631	Bacteria(100); Proteobacteria(100); Gammaproteobacteria(100); Burkholderiales(100); Comamonadaceae(100); Alicycliphilus(51);
Otu000393	0	0	0	0	0	0	0	0	0	0	0	0	0	0	0	0	0	0	0	0	83	66	57	67	61		Otu000393	Bacteria(100); Actinobacteriota(100); Acidimicrobiia(100); Actinomarinales(100); uncultured(100); uncultured_ge(100);
Otu000558	0	0	0	0	0	0	0	0	0	0	0	0	333	0	0	0	0	0	0	0	0	0	1	0	0		Otu000558	Bacteria(100); Firmicutes(100); Clostridia(100); Clostridiales(100); Clostridiaceae(100); Clostridium_sensu_stricto_1(70);
Otu000452	0	0	0	0	1	0	25	6	1	18	0	0	1	18	5	51	44	50	59	54	0	0	0	0	0		Otu000452	Bacteria(100); Proteobacteria(100); Alphaproteobacteria(100); SAR11_clade(100); Clade_IV(100); Clade_IV_ge(100);
Otu000849	0	0	0	0	0	0	0	0	0	0	0	0	0	333	0	0	0	0	0	0	0	0	0	0	0		Otu000849	Bacteria(100); Planctomycetota(100); Phycisphaerae(100); Tepidisphaerales(100); WD2101_soil_group(99); WD2101_soil_group_ge(99);
Otu000583	0	0	0	0	0	0	0	0	0	0	0	0	0	0	0	0	0	0	0	0	79	69	67	50	66		Otu000583	Bacteria(100); NB1-j(100); NB1-j_cl(100); NB1-j_or(100); NB1-j_fa(100); NB1-j_ge(100);
Otu000245	0	0	0	0	0	85	82	27	77	58	0	0	0	1	0	0	0	0	0	0	0	0	0	0	0		Otu000245	Bacteria(100); Bacteria_unclassified(100); Bacteria_unclassified(100); Bacteria_unclassified(100); Bacteria_unclassified(100); Bacteria_unclassified(100);
Otu000274	0	0	0	0	0	0	0	0	0	0	0	0	0	0	0	0	0	0	0	0	61	43	73	52	101		Otu000274	Bacteria(100); Planctomycetota(100); Planctomycetes(100); Pirellulales(100); Pirellulaceae(100); Rhodopirellula(63);
Otu000510	0	0	0	3	0	67	0	3	0	0	0	0	64	189	0	0	0	0	0	0	2	0	0	0	2		Otu000510	Bacteria(100); Proteobacteria(100); Gammaproteobacteria(100); Burkholderiales(100); SC-I-84(100); SC-I-84_ge(100);
Otu000749	0	0	0	0	0	0	0	0	0	0	0	329	0	0	0	0	0	0	0	0	0	0	0	0	0		Otu000749	Bacteria(100); Planctomycetota(100); Planctomycetes(100); Gemmatales(100); Gemmataceae(100); Gemmata(100);
Otu000688	0	0	0	0	0	0	0	0	0	0	0	328	0	0	0	0	0	0	0	0	0	0	0	0	0		Otu000688	Bacteria(100); Planctomycetota(100); Phycisphaerae(100); Tepidisphaerales(100); WD2101_soil_group(100); WD2101_soil_group_ge(100);
Otu000824	8	55	112	75	76	0	0	0	0	0	2	0	0	0	0	0	0	0	0	0	0	0	0	0	0		Otu000824	Bacteria(100); Chloroflexi(100); Dehalococcoidia(100); SAR202_clade(100); SAR202_clade_fa(100); SAR202_clade_ge(100);
Otu000480	1	0	2	3	6	38	10	0	10	24	1	147	51	0	31	0	0	0	0	0	2	0	0	0	1		Otu000480	Bacteria(100); Acidobacteriota(100); Vicinamibacteria(100); Vicinamibacterales(100); Vicinamibacterales_unclassified(56); Vicinamibacterales_unclassified(56);
Otu000378	0	0	0	0	0	0	0	0	0	0	0	0	0	0	0	0	0	0	0	0	68	52	44	74	88		Otu000378	Bacteria(100); Actinobacteriota(100); Acidimicrobiia(100); Actinomarinales(100); uncultured(100); uncultured_ge(100);
Otu000498	0	0	0	2	0	0	0	0	0	0	0	0	0	30	0	2	2	2	2	0	48	60	44	80	54		Otu000498	Bacteria(100); Proteobacteria(100); Gammaproteobacteria(100); Ectothiorhodospirales(100); Ectothiorhodospiraceae(97); Thiogranum(95);
Otu000605	0	0	0	0	0	0	0	0	0	0	0	0	0	0	0	2	3	1	1	2	77	70	52	64	54		Otu000605	Bacteria(100); Proteobacteria(100); Gammaproteobacteria(100); Steroidobacterales(100); Woeseiaceae(100); Woeseia(98);
Otu000923	0	0	0	0	0	0	0	0	0	0	0	0	323	0	0	0	0	0	0	0	0	0	0	0	0		Otu000923	Bacteria(100); Firmicutes(100); Clostridia(100); Clostridia_or(100); Hungateiclostridiaceae(100); Fastidiosipila(100);
Otu000609	0	0	0	0	0	45	36	0	0	14	24	202	0	0	0	1	0	0	0	0	0	0	0	0	0		Otu000609	Bacteria(100); Nitrospirota(100); Nitrospiria(100); Nitrospirales(100); Nitrospiraceae(100); Nitrospira(100);
Otu000740	0	0	0	0	0	0	0	0	0	0	0	321	0	0	0	0	0	0	0	0	0	0	0	0	0		Otu000740	Bacteria(100); Actinobacteriota(100); Actinobacteria(100); Propionibacteriales(100); Nocardioidaceae(100); Aeromicrobium(99);
Otu000777	56	51	123	0	80	0	0	0	0	0	11	0	0	0	0	0	0	0	0	0	0	0	0	0	0		Otu000777	Bacteria(100); Chloroflexi(100); Dehalococcoidia(100); SAR202_clade(100); SAR202_clade_fa(100); SAR202_clade_ge(100);
Otu000463	0	0	1	0	0	0	0	1	0	0	1	316	0	0	0	0	0	0	1	0	0	0	0	0	0		Otu000463	Bacteria(100); Proteobacteria(100); Gammaproteobacteria(100); Pseudomonadales(100); Moraxellaceae(100); Acinetobacter(99);
Otu000861	0	0	0	0	0	0	1	1	1	0	0	0	0	0	4	81	45	29	80	77	1	0	0	0	0		Otu000861	Archaea(100); Thermoplasmatota(100); Thermoplasmata(100); Marine_Group_II(100); Marine_Group_II_fa(100); Marine_Group_II_ge(100);
Otu000426	0	0	0	0	0	0	0	0	0	0	0	0	0	0	0	0	0	0	0	0	63	61	58	63	74		Otu000426	Bacteria(100); Proteobacteria(100); Gammaproteobacteria(100); KI89A_clade(100); KI89A_clade_fa(100); KI89A_clade_ge(100);
Otu000528	0	0	0	0	0	0	0	0	0	0	0	0	0	0	0	0	0	0	0	0	56	62	74	58	69		Otu000528	Bacteria(100); Chloroflexi(100); Anaerolineae(100); Ardenticatenales(100); uncultured(100); uncultured_ge(100);
Otu000541	0	0	0	0	0	0	0	0	0	0	0	0	0	0	0	0	0	0	0	0	49	51	59	111	49		Otu000541	Archaea(100); Crenarchaeota(100); Nitrososphaeria(100); Nitrosopumilales(100); Nitrosopumilaceae(100); Nitrosopumilaceae_unclassified(89);
Otu000466	0	0	0	0	0	0	9	3	0	0	0	0	0	0	5	58	61	44	76	60	0	0	0	0	0		Otu000466	Archaea(100); Thermoplasmatota(100); Thermoplasmata(100); Marine_Group_II(100); Marine_Group_II_fa(100); Marine_Group_II_ge(100);
Otu000248	0	0	0	0	0	2	2	5	2	9	3	6	0	1	4	71	42	56	60	52	0	0	0	0	0		Otu000248	Bacteria(100); Actinobacteriota(100); Acidimicrobiia(100); Actinomarinales(100); Actinomarinaceae(100); Candidatus_Actinomarina(100);
Otu000611	0	1	0	0	0	0	0	0	0	0	1	0	311	2	0	0	0	0	0	0	0	0	0	0	0		Otu000611	Bacteria(100); Firmicutes(100); Bacilli(100); Lactobacillales(100); Lactobacillales_unclassified(93); Lactobacillales_unclassified(93);
Otu000684	0	0	0	0	0	0	0	0	0	0	0	0	0	0	0	0	0	0	0	0	74	67	34	59	81		Otu000684	Bacteria(100); Proteobacteria(100); Gammaproteobacteria(100); Cellvibrionales(100); Halieaceae(100); Halieaceae_unclassified(100);
Otu000891	0	0	0	0	0	0	0	0	0	0	0	0	0	0	0	0	0	0	0	0	0	0	315	0	0		Otu000891	Bacteria(100); Bacteroidota(100); Bacteroidia(100); Flavobacteriales(100); Flavobacteriaceae(100); Aquimarina(100);
Otu000439	0	0	0	0	0	2	12	29	12	38	34	6	0	22	8	28	31	31	31	25	1	1	1	0	2		Otu000439	Bacteria(100); Proteobacteria(100); Gammaproteobacteria(100); Cellvibrionales(100); Halieaceae(100); Luminiphilus(100);
Otu000715	0	0	0	0	0	135	0	0	0	0	178	0	0	0	0	0	0	0	0	0	0	0	0	0	0		Otu000715	Bacteria(100); Proteobacteria(100); Alphaproteobacteria(100); Caulobacterales(100); Caulobacteraceae(100); Caulobacteraceae_unclassified(79);
Otu000561	0	0	0	0	0	0	2	0	0	4	0	0	0	0	12	54	63	67	54	56	0	0	0	0	0		Otu000561	Bacteria(100); Bacteroidota(100); Rhodothermia(100); Balneolales(100); Balneolaceae(100); Balneola(100);
Otu002481	9	75	34	115	79	0	0	0	0	0	0	0	0	0	0	0	0	0	0	0	0	0	0	0	0		Otu002481	Bacteria(100); Chloroflexi(100); Dehalococcoidia(100); Dehalococcoidia_unclassified(100); Dehalococcoidia_unclassified(100); Dehalococcoidia_unclassified(100);
Otu000396	0	0	0	0	1	5	48	39	16	136	0	0	1	10	0	9	18	3	6	8	2	5	1	1	2		Otu000396	Bacteria(100); Planctomycetota(100); Planctomycetes(100); Pirellulales(100); Pirellulaceae(100); Blastopirellula(100);
Otu000419	0	0	1	1	0	0	0	0	0	0	2	0	0	8	31	0	0	0	0	0	33	63	74	49	49		Otu000419	Bacteria(100); Nitrospinota(100); Nitrospinia(100); Nitrospinales(100); Nitrospinaceae(100); Nitrospina(97);
Otu000850	0	0	0	0	1	0	0	0	0	0	291	0	16	0	0	2	0	1	0	0	0	0	0	0	0		Otu000850	Bacteria(100); Proteobacteria(100); Alphaproteobacteria(100); Caulobacterales(100); Caulobacteraceae(100); Caulobacteraceae_unclassified(95);
Otu001055	3	2	0	0	0	0	0	0	0	0	0	306	0	0	0	0	0	0	0	0	0	0	0	0	0		Otu001055	Bacteria(100); Planctomycetota(100); Planctomycetes(100); uncultured(100); uncultured_fa(100); uncultured_ge(100);
Otu000316	0	0	0	0	0	0	0	0	0	0	0	0	0	0	0	0	0	1	0	0	60	59	66	56	68		Otu000316	Bacteria(100); Planctomycetota(100); Planctomycetes(100); Pirellulales(100); Pirellulaceae(100); Pirellulaceae_unclassified(100);
Otu000488	0	0	0	0	1	4	30	3	4	1	12	0	0	1	3	45	56	46	50	54	0	0	0	0	0		Otu000488	Bacteria(100); Bacteroidota(100); Bacteroidia(100); Flavobacteriales(100); Crocinitomicaceae(100); Fluviicola(100);
Otu000273	1	2	0	0	0	0	1	0	0	0	0	0	0	0	0	0	0	0	0	0	48	59	66	61	71		Otu000273	Archaea(100); Crenarchaeota(100); Nitrososphaeria(100); Nitrosopumilales(100); Nitrosopumilaceae(100); Nitrosopumilaceae_unclassified(84);
Otu000544	0	0	1	3	0	52	0	59	0	0	0	0	0	193	0	0	0	0	0	0	0	0	0	0	1		Otu000544	Bacteria(100); Proteobacteria(100); Gammaproteobacteria(100); PLTA13(100); PLTA13_fa(100); PLTA13_ge(100);
Otu000686	0	0	0	0	0	0	0	0	1	0	0	308	0	0	0	0	0	0	0	0	0	0	0	0	0		Otu000686	Bacteria(100); Bacteroidota(100); Bacteroidia(100); Flavobacteriales(100); Flavobacteriaceae(100); Capnocytophaga(100);
Otu000365	0	0	0	0	0	17	116	21	7	4	21	45	6	19	39	4	1	1	1	2	0	1	0	2	1		Otu000365	Bacteria(100); Planctomycetota(100); Planctomycetes(100); Pirellulales(100); Pirellulaceae(100); uncultured(100);
Otu000783	0	0	0	0	0	78	0	0	1	0	191	0	0	29	0	2	1	0	3	1	1	0	0	0	0		Otu000783	Bacteria(100); Proteobacteria(100); Alphaproteobacteria(100); Caulobacterales(100); Caulobacteraceae(100); Caulobacter(100);
Otu000403	0	0	0	0	0	0	0	15	0	20	0	48	0	0	20	55	48	30	35	33	2	0	0	0	0		Otu000403	Bacteria(100); Marinimicrobia_(SAR406_clade)(100); Marinimicrobia_(SAR406_clade)_cl(100); Marinimicrobia_(SAR406_clade)_or(100); Marinimicrobia_(SAR406_clade)_fa(100); Marinimicrobia_(SAR406_clade)_ge(100);
Otu000564	0	0	0	0	0	45	0	0	27	0	106	59	64	0	0	0	0	0	0	0	1	0	0	4	0		Otu000564	Bacteria(100); Acidobacteriota(100); Blastocatellia(100); 11-24(100); 11-24_fa(100); 11-24_ge(100);
Otu000578	0	0	0	0	2	0	0	0	17	30	93	0	29	130	0	0	0	0	0	0	1	3	0	0	1		Otu000578	Bacteria(100); Nitrospirota(100); Nitrospiria(100); Nitrospirales(100); Nitrospiraceae(100); Nitrospira(100);
Otu000677	0	0	0	0	0	0	0	0	0	0	0	0	0	1	1	1	0	0	2	0	67	82	36	73	43		Otu000677	Bacteria(100); Proteobacteria(100); Gammaproteobacteria(100); Steroidobacterales(100); Woeseiaceae(96); Woeseia(88);
Otu000414	0	0	0	0	0	0	0	0	0	0	0	0	0	1	0	0	1	1	0	0	76	54	55	60	57		Otu000414	Bacteria(100); Proteobacteria(100); Gammaproteobacteria(100); EPR3968-O8a-Bc78(100); EPR3968-O8a-Bc78_fa(100); EPR3968-O8a-Bc78_ge(100);
Otu000493	0	0	0	0	0	0	0	0	0	0	0	0	0	0	0	0	0	0	0	0	66	55	52	62	69		Otu000493	Bacteria(100); Desulfobacterota(100); Desulfobulbia(100); Desulfobulbales(100); Desulfocapsaceae(100); Desulfocapsaceae_unclassified(79);
Otu001112	304	0	0	0	0	0	0	0	0	0	0	0	0	0	0	0	0	0	0	0	0	0	0	0	0		Otu001112	Bacteria(100); Acidobacteriota(100); Vicinamibacteria(100); Vicinamibacterales(100); uncultured(79); uncultured_ge(79);
Otu000534	0	0	0	0	0	0	22	4	10	16	2	1	3	1	4	52	51	48	36	53	0	0	0	0	0		Otu000534	Bacteria(100); Bacteroidota(100); Bacteroidia(100); Flavobacteriales(100); Flavobacteriaceae(100); NS5_marine_group(98);
Otu000701	0	0	0	0	0	0	1	14	3	0	0	0	3	3	21	60	60	34	45	59	0	0	0	0	0		Otu000701	Archaea(100); Thermoplasmatota(100); Thermoplasmata(100); Marine_Group_II(100); Marine_Group_II_fa(100); Marine_Group_II_ge(100);
Otu000354	3	1	0	1	0	31	75	7	7	11	6	21	0	0	15	22	29	20	21	26	2	0	2	2	0		Otu000354	Bacteria(100); Planctomycetota(100); Planctomycetes(100); Pirellulales(100); Pirellulaceae(100); Blastopirellula(100);
Otu000550	0	0	0	0	1	0	0	29	0	0	0	179	90	0	0	0	0	0	0	0	3	0	0	0	0		Otu000550	Bacteria(100); Actinobacteriota(100); Actinobacteria(100); Propionibacteriales(100); Nocardioidaceae(100); Marmoricola(93);
Otu000628	0	0	6	0	2	0	0	0	0	0	0	276	18	0	0	0	0	0	0	0	0	0	0	0	0		Otu000628	Bacteria(100); Actinobacteriota(100); Thermoleophilia(100); Gaiellales(100); uncultured(96); uncultured_ge(96);
Otu001041	0	0	0	0	0	3	0	0	0	0	0	297	0	0	2	0	0	0	0	0	0	0	0	0	0		Otu001041	Bacteria(100); Proteobacteria(100); Alphaproteobacteria(100); Sphingomonadales(100); Sphingomonadaceae(100); Sphingomonadaceae_unclassified(100);
Otu000489	0	0	0	0	0	0	26	6	0	18	2	25	5	2	28	36	30	36	48	35	1	1	0	0	2		Otu000489	Bacteria(100); Bdellovibrionota(100); Bdellovibrionia(100); Bdellovibrionales(100); Bdellovibrionaceae(100); OM27_clade(100);
Otu000449	6	0	14	0	1	38	80	29	39	49	0	0	37	0	0	0	0	1	2	0	3	0	1	0	0		Otu000449	Bacteria(100); Acidobacteriota(100); Vicinamibacteria(100); Vicinamibacterales(100); Vicinamibacterales_unclassified(57); Vicinamibacterales_unclassified(57);
Otu000464	0	0	0	0	0	0	0	0	0	0	0	0	0	0	0	1	0	0	1	0	56	77	57	63	45		Otu000464	Bacteria(100); Bacteroidota(100); Bacteroidia(100); Flavobacteriales(100); Flavobacteriaceae(100); Zeaxanthinibacter(99);
Otu000472	0	0	0	0	0	0	0	0	0	0	0	0	0	0	0	0	0	0	0	0	56	57	72	66	49		Otu000472	Bacteria(100); Planctomycetota(100); Planctomycetes(100); Pirellulales(100); Pirellulaceae(100); Rhodopirellula(81);
Otu000617	52	74	33	60	69	0	0	0	0	0	0	0	0	0	9	0	0	0	0	0	1	0	0	0	2		Otu000617	Bacteria(100); Proteobacteria(100); Gammaproteobacteria(100); KI89A_clade(100); KI89A_clade_fa(100); KI89A_clade_ge(100);
Otu000775	0	0	0	0	0	0	0	0	0	0	220	0	79	0	0	0	0	0	0	0	1	0	0	0	0		Otu000775	Bacteria(100); Actinobacteriota(100); Actinobacteria(100); Micrococcales(100); Micrococcaceae(100); Micrococcaceae_unclassified(95);
Otu000386	0	0	0	0	0	0	0	5	15	27	32	10	6	1	11	52	30	47	32	31	0	0	0	0	0		Otu000386	Bacteria(100); Verrucomicrobiota(100); Verrucomicrobiae(100); Opitutales(100); Puniceicoccaceae(100); MB11C04_marine_group(100);
Otu000599	80	34	48	58	72	0	0	0	0	0	0	0	0	0	1	0	0	0	0	0	1	3	0	1	1		Otu000599	Bacteria(100); Acidobacteriota(100); Acidobacteriae(100); PAUC26f(100); PAUC26f_fa(100); PAUC26f_ge(100);
Otu000512	0	0	0	0	0	0	0	0	0	0	0	0	0	0	0	1	0	0	0	0	65	53	56	53	70		Otu000512	Bacteria(100); Bacteroidota(100); Bacteroidia(100); Chitinophagales(100); Saprospiraceae(100); Saprospiraceae_unclassified(100);
Otu000932	0	0	0	0	0	81	1	40	1	173	0	0	0	0	0	0	0	0	0	0	0	0	0	0	0		Otu000932	Bacteria(100); Bacteria_unclassified(100); Bacteria_unclassified(100); Bacteria_unclassified(100); Bacteria_unclassified(100); Bacteria_unclassified(100);
Otu000471	0	0	0	0	0	0	0	0	0	0	0	0	0	0	0	0	0	0	0	0	54	58	46	78	59		Otu000471	Bacteria(100); Proteobacteria(100); Gammaproteobacteria(100); KI89A_clade(100); KI89A_clade_fa(100); KI89A_clade_ge(100);
Otu000556	0	0	0	0	0	0	0	0	0	0	0	0	0	16	0	0	0	1	1	1	43	64	66	58	45		Otu000556	Bacteria(100); Proteobacteria(100); Gammaproteobacteria(100); Burkholderiales(100); Nitrosomonadaceae(100); Nitrosomonadaceae_unclassified(98);
Otu001022	0	0	0	0	0	0	0	0	0	0	0	0	0	0	0	0	0	0	0	0	59	53	40	58	85		Otu001022	Bacteria(100); Proteobacteria(100); Gammaproteobacteria(100); Gammaproteobacteria_Incertae_Sedis(100); Unknown_Family(100); uncultured(100);
Otu001080	43	40	81	120	11	0	0	0	0	0	0	0	0	0	0	0	0	0	0	0	0	0	0	0	0		Otu001080	Bacteria(100); Chloroflexi(100); Dehalococcoidia(100); SAR202_clade(100); SAR202_clade_fa(100); SAR202_clade_ge(100);
Otu000572	0	0	7	1	0	0	13	7	0	12	228	0	19	0	0	0	2	1	0	1	0	1	1	0	1		Otu000572	Bacteria(100); Proteobacteria(100); Gammaproteobacteria(100); Burkholderiales(100); Comamonadaceae(100); Comamonadaceae_unclassified(67);
Otu000547	0	0	0	0	0	0	0	0	0	0	0	0	0	0	0	0	0	0	0	0	69	70	43	52	59		Otu000547	Bacteria(100); Proteobacteria(100); Gammaproteobacteria(100); Gammaproteobacteria_unclassified(100); Gammaproteobacteria_unclassified(100); Gammaproteobacteria_unclassified(100);
Otu000704	0	0	0	0	0	0	0	0	0	0	0	3	0	0	0	1	0	0	0	0	33	41	114	33	68		Otu000704	Bacteria(100); Proteobacteria(100); Gammaproteobacteria(100); Alteromonadales(100); Shewanellaceae(92); Ferrimonas(91);
Otu000507	0	0	0	0	0	0	0	0	0	0	1	0	0	0	0	0	0	0	0	0	63	68	55	52	53		Otu000507	Bacteria(100); Actinobacteriota(100); Acidimicrobiia(100); Microtrichales(100); Microtrichaceae(100); uncultured(100);
Otu000600	1	2	0	0	2	33	29	26	0	27	132	1	13	0	25	0	0	0	0	0	0	1	0	0	0		Otu000600	Bacteria(100); Actinobacteriota(100); Actinobacteria(100); Micromonosporales(100); Micromonosporaceae(100); Micromonosporaceae_unclassified(94);
Otu000753	0	0	0	0	0	0	0	0	0	0	0	0	0	292	0	0	0	0	0	0	0	0	0	0	0		Otu000753	Bacteria(100); Actinobacteriota(100); MB-A2-108(100); MB-A2-108_or(100); MB-A2-108_fa(100); MB-A2-108_ge(100);
Otu000454	46	69	70	61	37	0	0	0	0	0	7	0	0	0	1	0	0	0	0	0	0	0	0	0	0		Otu000454	Bacteria(100); Proteobacteria(100); Alphaproteobacteria(100); Alphaproteobacteria_unclassified(100); Alphaproteobacteria_unclassified(100); Alphaproteobacteria_unclassified(100);
Otu000633	0	0	0	0	0	0	0	0	0	0	0	0	0	0	1	0	0	0	0	0	64	62	62	45	57		Otu000633	Bacteria(100); NB1-j(100); NB1-j_cl(100); NB1-j_or(100); NB1-j_fa(100); NB1-j_ge(100);
Otu000724	0	0	0	0	0	0	0	0	0	0	0	0	0	0	7	0	0	0	0	0	37	60	47	84	56		Otu000724	Bacteria(100); Proteobacteria(100); Alphaproteobacteria(100); Alphaproteobacteria_unclassified(100); Alphaproteobacteria_unclassified(100); Alphaproteobacteria_unclassified(100);
Otu000585	0	0	0	0	0	0	0	0	0	0	0	0	0	0	0	0	0	0	0	0	56	55	61	51	67		Otu000585	Bacteria(100); Planctomycetota(100); Phycisphaerae(100); Phycisphaerales(100); Phycisphaeraceae(100); Urania-1B-19_marine_sediment_group(100);
Otu000725	0	0	0	0	0	0	0	0	0	0	0	0	0	0	0	0	0	0	0	0	47	104	46	43	50		Otu000725	Bacteria(100); Proteobacteria(100); Gammaproteobacteria(100); Gammaproteobacteria_unclassified(100); Gammaproteobacteria_unclassified(100); Gammaproteobacteria_unclassified(100);
Otu000462	0	0	0	0	0	0	0	0	0	0	0	0	0	0	0	0	0	1	0	0	47	51	47	62	81		Otu000462	Bacteria(100); Nitrospirota(100); Nitrospiria(100); Nitrospirales(100); Nitrospiraceae(100); Nitrospira(100);
Otu000233	0	0	0	0	0	41	51	53	136	7	0	0	0	0	0	0	0	0	0	0	0	0	0	0	0		Otu000233	Bacteria(100); Bacteria_unclassified(100); Bacteria_unclassified(100); Bacteria_unclassified(100); Bacteria_unclassified(100); Bacteria_unclassified(100);
Otu000458	1	1	1	0	0	0	18	10	27	63	1	1	12	19	20	18	34	17	20	23	0	0	1	1	0		Otu000458	Bacteria(100); Planctomycetota(100); Phycisphaerae(100); Phycisphaerales(100); Phycisphaeraceae(100); FS140-16B-02_marine_group(100);
Otu000554	0	0	0	0	0	0	0	4	1	7	0	0	1	1	2	59	56	47	60	50	0	0	0	0	0		Otu000554	Archaea(100); Thermoplasmatota(100); Thermoplasmata(100); Marine_Group_II(100); Marine_Group_II_fa(100); Marine_Group_II_ge(100);
Otu001340	49	0	211	0	0	0	0	0	0	0	0	25	0	0	3	0	0	0	0	0	0	0	0	0	0		Otu001340	Bacteria(100); Gemmatimonadota(100); BD2-11_terrestrial_group(100); BD2-11_terrestrial_group_or(100); BD2-11_terrestrial_group_fa(100); BD2-11_terrestrial_group_ge(100);
Otu000381	0	0	0	0	0	1	0	0	0	0	0	0	0	0	0	0	0	0	0	0	58	79	46	52	51		Otu000381	Bacteria(100); Nitrospirota(100); Thermodesulfovibrionia(100); uncultured(100); uncultured_fa(100); uncultured_ge(100);
Otu000405	0	0	0	0	0	0	0	0	0	0	0	0	0	0	2	2	1	2	0	0	62	56	50	52	60		Otu000405	Bacteria(100); Proteobacteria(100); Gammaproteobacteria(100); Gammaproteobacteria_unclassified(100); Gammaproteobacteria_unclassified(100); Gammaproteobacteria_unclassified(100);
Otu000315	0	0	0	0	0	5	5	4	12	14	2	1	0	1	4	39	66	42	41	50	0	0	0	0	0		Otu000315	Bacteria(100); Cyanobacteria(100); Cyanobacteriia(100); Synechococcales(100); Cyanobiaceae(100); Cyanobiaceae_unclassified(73);
Otu000859	48	46	53	81	57	1	0	0	0	0	0	0	0	0	0	0	0	0	0	0	0	0	0	0	0		Otu000859	Bacteria(100); Proteobacteria(100); Gammaproteobacteria(100); pItb-vmat-80(100); pItb-vmat-80_fa(100); pItb-vmat-80_ge(100);
Otu000337	0	0	0	0	0	0	0	0	0	0	1	0	0	0	0	3	0	1	1	1	53	47	76	41	61		Otu000337	Archaea(100); Crenarchaeota(100); Nitrososphaeria(100); Nitrosopumilales(100); Nitrosopumilaceae(100); Nitrosopumilaceae_unclassified(97);
Otu000343	0	0	0	0	0	0	0	0	0	0	0	0	0	0	0	0	1	0	0	0	56	52	60	48	68		Otu000343	Bacteria(100); Planctomycetota(100); Planctomycetes(100); Pirellulales(100); Pirellulaceae(100); Rhodopirellula(87);
Otu000459	0	1	4	0	0	1	3	2	6	11	0	1	0	0	9	14	19	17	10	18	32	37	28	29	43		Otu000459	Bacteria(100); Bacteroidota(100); Bacteroidia(100); Chitinophagales(100); Saprospiraceae(100); uncultured(100);
Otu000535	0	0	0	0	0	0	16	5	1	25	0	0	0	26	46	34	32	33	33	33	1	0	0	0	0		Otu000535	Bacteria(100); Proteobacteria(100); Alphaproteobacteria(100); Defluviicoccales(100); uncultured(100); uncultured_ge(100);
Otu000427	15	2	2	1	4	10	40	25	58	67	0	0	42	0	11	0	0	0	0	0	4	1	1	1	0		Otu000427	Bacteria(100); Acidobacteriota(100); Vicinamibacteria(100); Vicinamibacterales(100); uncultured(90); uncultured_ge(90);
Otu000546	0	1	0	1	0	63	0	27	13	28	0	0	31	116	0	0	0	0	1	0	0	1	2	0	0		Otu000546	Bacteria(100); Chloroflexi(100); KD4-96(100); KD4-96_or(100); KD4-96_fa(100); KD4-96_ge(100);
Otu000551	0	5	16	4	19	0	0	0	0	0	0	0	0	0	6	0	0	0	0	0	43	51	53	47	40		Otu000551	Bacteria(100); Proteobacteria(100); Gammaproteobacteria(100); EPR3968-O8a-Bc78(100); EPR3968-O8a-Bc78_fa(100); EPR3968-O8a-Bc78_ge(100);
Otu000584	0	0	0	0	0	0	31	0	0	62	0	0	35	153	0	0	0	0	0	0	3	0	0	0	0		Otu000584	Bacteria(100); Acidobacteriota(100); Vicinamibacteria(100); Vicinamibacterales(100); Vicinamibacterales_unclassified(85); Vicinamibacterales_unclassified(85);
Otu000642	0	0	0	0	0	0	0	0	0	0	0	0	0	0	0	0	0	0	0	0	65	44	53	61	61		Otu000642	Bacteria(100); Actinobacteriota(100); Acidimicrobiia(100); Actinomarinales(100); uncultured(100); uncultured_ge(100);
Otu000680	0	0	0	0	0	0	0	0	24	40	0	219	0	0	0	0	0	0	0	0	0	0	0	0	0		Otu000680	Bacteria(100); Gemmatimonadota(100); Gemmatimonadetes(100); Gemmatimonadales(100); Gemmatimonadaceae(100); uncultured(100);
Otu000559	1	0	0	1	3	0	48	0	15	23	0	0	26	156	0	0	0	0	0	0	6	1	2	0	0		Otu000559	Bacteria(100); Actinobacteriota(100); Actinobacteria(100); Micromonosporales(100); Micromonosporaceae(100); Luedemannella(81);
Otu000700	0	0	0	0	0	14	25	14	26	44	6	26	7	5	37	28	8	15	15	8	0	0	3	0	1		Otu000700	Bacteria(100); Bacteria_unclassified(100); Bacteria_unclassified(100); Bacteria_unclassified(100); Bacteria_unclassified(100); Bacteria_unclassified(100);
Otu000271	0	0	0	0	0	0	4	2	4	13	9	6	1	12	14	43	34	59	38	42	0	0	0	0	0		Otu000271	Bacteria(100); Proteobacteria(100); Alphaproteobacteria(100); SAR11_clade(100); Clade_I(100); Clade_Ia(65);
Otu000712	0	0	0	0	0	0	0	2	0	2	0	272	4	0	0	0	0	0	0	0	0	0	0	0	1		Otu000712	Bacteria(100); Actinobacteriota(100); Actinobacteria(100); Micrococcales(100); Micrococcaceae(100); Micrococcaceae_unclassified(64);
Otu000529	0	0	0	0	2	0	4	4	2	0	4	0	1	1	2	16	23	19	22	13	24	37	47	27	32		Otu000529	Bacteria(100); Bacteroidota(100); Bacteroidia(100); Flavobacteriales(100); Crocinitomicaceae(100); Salinirepens(57);
Otu000448	13	0	0	2	0	0	0	90	22	46	0	0	40	0	57	0	0	0	0	0	6	1	0	0	2		Otu000448	Bacteria(100); Myxococcota(100); Myxococcia(100); Myxococcales(100); Myxococcaceae(100); Myxococcaceae_unclassified(92);
Otu000526	0	0	0	0	0	0	0	0	2	5	0	0	6	0	4	55	55	43	54	55	0	0	0	0	0		Otu000526	Bacteria(100); Proteobacteria(100); Gammaproteobacteria(100); SAR86_clade(100); SAR86_clade_fa(100); SAR86_clade_ge(100);
Otu001000	0	0	0	0	0	0	0	0	0	0	0	0	0	279	0	0	0	0	0	0	0	0	0	0	0		Otu001000	Bacteria(100); Nitrospirota(100); Nitrospiria(100); Nitrospirales(100); Nitrospiraceae(100); Nitrospira(100);
Otu000390	1	3	0	2	1	0	33	34	19	47	0	0	86	0	49	0	0	0	2	0	0	0	0	0	0		Otu000390	Bacteria(100); Acidobacteriota(100); Acidobacteriae(100); Acidobacteriales(100); uncultured(100); uncultured_ge(100);
Otu000522	2	0	0	4	1	62	19	15	0	0	0	0	147	0	26	0	0	1	0	0	0	0	0	0	0		Otu000522	Bacteria(100); Latescibacterota(100); Latescibacterota_cl(100); Latescibacterota_or(100); Latescibacterota_fa(100); Latescibacterota_ge(100);
Otu000814	4	0	0	241	22	0	0	0	0	0	10	0	0	0	0	0	0	0	0	0	0	0	0	0	0		Otu000814	Bacteria(100); Gemmatimonadota(100); BD2-11_terrestrial_group(100); BD2-11_terrestrial_group_or(100); BD2-11_terrestrial_group_fa(100); BD2-11_terrestrial_group_ge(100);
Otu000877	0	0	0	0	0	1	0	0	0	0	0	1	1	273	1	0	0	0	0	0	0	0	0	0	0		Otu000877	Bacteria(100); Actinobacteriota(100); Actinobacteria(100); Micrococcales(100); Microbacteriaceae(100); Microbacteriaceae_unclassified(100);
Otu000969	0	0	0	0	0	0	0	0	0	0	275	0	0	0	0	0	0	0	0	0	0	0	0	0	0		Otu000969	Bacteria(100); Firmicutes(100); Clostridia(100); Peptostreptococcales-Tissierellales(100); Anaerovoracaceae(100); Anaerovoracaceae_unclassified(52);
Otu000970	0	0	0	0	0	0	0	0	0	0	0	275	0	0	0	0	0	0	0	0	0	0	0	0	0		Otu000970	Bacteria(100); Methylomirabilota(100); Methylomirabilia(100); Rokubacteriales(100); Rokubacteriales_fa(100); Rokubacteriales_ge(100);
Otu000334	0	0	1	0	0	0	2	0	0	1	0	0	1	1	0	66	59	76	17	49	0	0	0	0	0		Otu000334	Bacteria(100); Proteobacteria(100); Alphaproteobacteria(100); SAR11_clade(100); SAR11_clade_unclassified(73); SAR11_clade_unclassified(73);
Otu000402	1	2	0	0	0	0	0	10	0	24	0	47	13	0	33	1	0	0	0	0	32	17	28	31	34		Otu000402	Bacteria(100); NB1-j(100); NB1-j_cl(100); NB1-j_or(100); NB1-j_fa(100); NB1-j_ge(100);
Otu000515	0	0	0	0	0	0	0	0	0	0	0	0	0	0	0	0	0	0	0	0	48	68	53	54	50		Otu000515	Bacteria(100); Proteobacteria(100); Gammaproteobacteria(100); Gammaproteobacteria_unclassified(100); Gammaproteobacteria_unclassified(100); Gammaproteobacteria_unclassified(100);
Otu000359	0	0	0	0	0	0	0	0	0	0	0	0	0	0	0	0	0	0	0	0	56	64	51	56	45		Otu000359	Bacteria(100); Acidobacteriota(100); Thermoanaerobaculia(100); Thermoanaerobaculales(100); Thermoanaerobaculaceae(100); Subgroup_10(100);
Otu000461	0	0	0	0	0	0	0	0	0	0	0	0	0	0	0	0	0	2	1	1	45	79	46	48	50		Otu000461	Bacteria(100); Bacteroidota(100); Bacteroidia(100); Cytophagales(100); Cyclobacteriaceae(100); uncultured(96);
Otu000806	0	0	0	0	1	0	0	0	0	0	0	0	0	271	0	0	0	0	0	0	0	0	0	0	0		Otu000806	Bacteria(100); Planctomycetota(100); Planctomycetes(100); Gemmatales(100); Gemmataceae(100); uncultured(100);
Otu000826	0	0	0	0	0	0	0	0	0	0	0	272	0	0	0	0	0	0	0	0	0	0	0	0	0		Otu000826	Bacteria(100); Planctomycetota(100); Planctomycetes(100); Gemmatales(100); Gemmataceae(100); uncultured(99);
Otu000355	0	0	0	0	0	0	20	2	4	19	10	8	1	0	25	33	44	34	43	28	0	0	0	0	0		Otu000355	Bacteria(100); Actinobacteriota(100); Acidimicrobiia(100); Microtrichales(100); Ilumatobacteraceae(100); Ilumatobacteraceae_unclassified(81);
Otu000676	0	0	0	0	0	0	0	0	0	24	0	0	1	246	0	0	0	0	0	0	0	0	0	0	0		Otu000676	Bacteria(100); Acidobacteriota(100); Subgroup_5(100); Subgroup_5_or(100); Subgroup_5_fa(100); Subgroup_5_ge(100);
Otu000757	3	0	4	0	1	35	80	0	0	0	1	136	10	0	0	0	0	0	0	0	0	0	0	0	1		Otu000757	Bacteria(100); Acidobacteriota(100); Acidobacteriae(100); Subgroup_2(100); Subgroup_2_fa(100); Subgroup_2_ge(100);
Otu000445	0	0	0	1	0	0	0	1	0	5	0	0	1	4	18	54	52	35	51	48	0	0	0	0	0		Otu000445	Bacteria(100); Bacteroidota(100); Bacteroidia(100); Flavobacteriales(100); Cryomorphaceae(100); uncultured(100);
Otu000971	0	0	0	0	0	0	0	0	0	0	0	270	0	0	0	0	0	0	0	0	0	0	0	0	0		Otu000971	Bacteria(100); Chloroflexi(100); Ktedonobacteria(100); Ktedonobacterales(100); Ktedonobacteraceae(100); uncultured(100);
Otu000470	0	0	0	0	0	0	0	0	0	0	0	0	0	0	0	0	0	0	0	0	50	51	52	51	65		Otu000470	Bacteria(100); Actinobacteriota(100); Acidimicrobiia(100); Microtrichales(100); Microtrichaceae(100); uncultured(100);
Otu000714	0	0	0	0	0	0	0	0	0	0	0	0	0	0	0	0	0	0	0	0	67	51	36	55	60		Otu000714	Bacteria(100); Planctomycetota(100); Phycisphaerae(100); Phycisphaerales(100); Phycisphaeraceae(100); Urania-1B-19_marine_sediment_group(100);
Otu000997	0	0	0	0	0	0	0	0	0	0	0	263	5	0	0	0	0	0	0	0	0	0	0	0	0		Otu000997	Bacteria(100); Verrucomicrobiota(100); Verrucomicrobiae(100); Pedosphaerales(100); Pedosphaeraceae(100); Pedosphaeraceae_unclassified(100);
Otu000494	0	0	0	0	0	0	3	28	21	70	15	6	0	31	0	25	14	11	22	17	1	1	1	1	0		Otu000494	Bacteria(100); Planctomycetota(100); Planctomycetes(100); Pirellulales(100); Pirellulaceae(100); Pirellula(100);
Otu000634	0	0	0	0	0	117	24	0	0	0	122	0	0	0	0	0	0	0	1	0	0	0	2	1	0		Otu000634	Bacteria(100); Proteobacteria(100); Alphaproteobacteria(100); Alphaproteobacteria_unclassified(100); Alphaproteobacteria_unclassified(100); Alphaproteobacteria_unclassified(100);
Otu000951	0	0	0	0	0	0	0	0	0	0	0	267	0	0	0	0	0	0	0	0	0	0	0	0	0		Otu000951	Archaea(100); Halobacterota(100); Methanosarcinia(100); Methanosarciniales(100); Methanosarcinaceae(100); Methanosarcina(100);
Otu000460	0	0	0	0	0	0	0	0	0	0	0	0	0	0	0	0	0	1	0	0	70	35	64	55	41		Otu000460	Archaea(100); Crenarchaeota(100); Nitrososphaeria(100); Nitrosopumilales(100); Nitrosopumilaceae(100); Nitrosopumilaceae_unclassified(100);
Otu000661	0	0	0	0	0	0	21	3	8	11	0	0	0	9	23	36	46	36	41	31	0	0	0	0	1		Otu000661	Bacteria(100); Proteobacteria(100); Alphaproteobacteria(100); Parvibaculales(100); Parvibaculaceae(100); uncultured(100);
Otu000496	0	0	0	0	0	0	4	0	0	19	37	41	0	70	0	21	20	11	24	15	1	1	0	0	1		Otu000496	Bacteria(100); Planctomycetota(100); Pla3_lineage(100); Pla3_lineage_or(100); Pla3_lineage_fa(100); Pla3_lineage_ge(100);
Otu000627	0	0	0	0	3	0	3	2	0	2	8	0	0	0	19	44	48	36	45	55	0	0	0	0	0		Otu000627	Bacteria(100); Firmicutes(100); Bacilli(100); Acholeplasmatales(100); Acholeplasmataceae(100); Acholeplasma(100);
Otu000404	0	2	0	0	0	0	0	0	0	0	0	0	0	0	7	0	0	0	5	0	40	50	51	59	50		Otu000404	Bacteria(100); Planctomycetota(100); OM190(100); OM190_or(100); OM190_fa(100); OM190_ge(100);
Otu000843	50	14	34	16	145	0	0	0	0	0	0	0	0	0	4	0	0	0	0	0	0	0	0	0	0		Otu000843	Bacteria(100); Bacteria_unclassified(100); Bacteria_unclassified(100); Bacteria_unclassified(100); Bacteria_unclassified(100); Bacteria_unclassified(100);
Otu000726	0	0	0	0	0	0	0	0	0	0	0	0	0	1	85	0	0	0	0	0	32	31	35	45	33		Otu000726	Bacteria(100); Proteobacteria(100); Alphaproteobacteria(100); Kiloniellales(100); Kiloniellaceae(71); uncultured(66);
Otu000481	0	0	0	0	0	0	0	0	0	0	0	0	0	0	0	0	0	0	1	0	59	53	55	45	48		Otu000481	Bacteria(100); Actinobacteriota(100); Acidimicrobiia(100); Microtrichales(100); Microtrichaceae(83); Sva0996_marine_group(82);
Otu000655	0	0	1	0	0	0	0	4	0	4	0	16	0	11	4	40	38	39	51	53	0	0	0	0	0		Otu000655	Bacteria(100); Proteobacteria(100); Gammaproteobacteria(100); SAR86_clade(100); SAR86_clade_fa(100); SAR86_clade_ge(100);
Otu000874	0	0	0	0	0	0	0	0	0	0	261	0	0	0	0	0	0	0	0	0	0	0	0	0	0		Otu000874	Bacteria(100); Firmicutes(100); Clostridia(100); Lachnospirales(100); Lachnospiraceae(100); Oribacterium(100);
Otu001149	0	0	0	0	0	0	0	0	0	0	261	0	0	0	0	0	0	0	0	0	0	0	0	0	0		Otu001149	Bacteria(100); Cyanobacteria(100); Vampirivibrionia(100); Obscuribacterales(100); Obscuribacteraceae(100); Obscuribacteraceae_unclassified(94);
Otu000532	0	0	0	0	0	0	0	0	0	0	0	0	0	0	0	0	0	0	0	0	47	71	32	59	51		Otu000532	Bacteria(100); Bacteroidota(100); Bacteroidia(100); Chitinophagales(100); Saprospiraceae(100); Portibacter(100);
Otu000690	0	0	0	0	3	0	0	0	25	0	0	206	12	0	11	0	0	0	0	0	3	0	0	0	0		Otu000690	Bacteria(100); Bacteroidota(100); Bacteroidia(100); Chitinophagales(100); Chitinophagaceae(100); Terrimonas(99);
Otu001094	0	0	0	0	0	0	0	0	0	0	0	260	0	0	0	0	0	0	0	0	0	0	0	0	0		Otu001094	Bacteria(100); Acidobacteriota(100); Acidobacteriae(100); Acidobacteriae_unclassified(100); Acidobacteriae_unclassified(100); Acidobacteriae_unclassified(100);
Otu000424	0	0	0	0	0	0	0	0	0	0	0	0	0	0	0	0	0	0	0	0	52	47	58	52	50		Otu000424	Bacteria(100); Actinobacteriota(100); Acidimicrobiia(100); Actinomarinales(100); uncultured(100); uncultured_ge(100);
Otu000492	0	0	0	0	0	0	0	0	0	0	0	0	0	0	0	0	0	0	0	0	55	64	56	47	37		Otu000492	Bacteria(100); Desulfobacterota(100); Desulfobacteria(100); Desulfobacterales(100); Desulfosarcinaceae(100); Desulfosarcinaceae_unclassified(90);
Otu000593	0	0	0	0	0	0	0	0	0	0	0	0	0	0	0	0	0	0	0	0	61	41	45	58	54		Otu000593	Bacteria(100); Proteobacteria(100); Gammaproteobacteria(100); Gammaproteobacteria_unclassified(100); Gammaproteobacteria_unclassified(100); Gammaproteobacteria_unclassified(100);
Otu000590	0	0	0	0	0	0	0	0	1	0	169	0	86	0	0	0	0	0	0	1	0	0	0	1	0		Otu000590	Bacteria(100); Firmicutes(100); Bacilli(100); Lactobacillales(100); Streptococcaceae(100); Streptococcus(100);
Otu000538	0	0	0	0	0	0	1	2	2	13	3	38	3	9	4	52	22	24	45	38	0	0	0	1	0		Otu000538	Bacteria(100); Bacteria_unclassified(100); Bacteria_unclassified(100); Bacteria_unclassified(100); Bacteria_unclassified(100); Bacteria_unclassified(100);
Otu000543	0	0	0	0	0	0	0	0	0	0	0	0	0	0	0	0	0	0	0	0	55	53	43	48	57		Otu000543	Bacteria(100); Proteobacteria(100); Gammaproteobacteria(100); Chromatiales(100); Chromatiaceae(85); Candidatus_Thiobios(83);
Otu000548	0	0	0	0	0	0	0	0	0	2	0	0	0	1	6	0	0	0	0	0	50	50	57	49	41		Otu000548	Bacteria(100); Proteobacteria(100); Alphaproteobacteria(100); Alphaproteobacteria_unclassified(100); Alphaproteobacteria_unclassified(100); Alphaproteobacteria_unclassified(100);
Otu000728	1	0	0	0	0	0	0	0	0	0	0	0	0	0	0	1	2	0	2	1	45	47	50	52	55		Otu000728	Bacteria(100); Proteobacteria(100); Alphaproteobacteria(100); Rhizobiales(100); Hyphomicrobiaceae(98); Filomicrobium(98);
Otu000734	0	0	0	0	0	0	0	2	0	0	0	0	0	0	0	0	0	0	0	0	38	70	46	46	54		Otu000734	Bacteria(100); Acidobacteriota(100); Vicinamibacteria(100); Subgroup_9(100); Subgroup_9_fa(100); Subgroup_9_ge(100);
Otu000394	0	0	0	0	0	0	3	5	4	6	1	0	3	6	8	50	33	37	45	53	0	0	1	0	0		Otu000394	Bacteria(100); Cyanobacteria(100); Cyanobacteriia(100); Synechococcales(100); Cyanobiaceae(100); Synechococcus_CC9902(81);
Otu000446	0	0	0	0	0	0	0	0	0	0	0	0	0	0	0	0	0	0	0	2	61	46	30	60	56		Otu000446	Bacteria(100); Bacteroidota(100); Bacteroidia(100); Flavobacteriales(100); Flavobacteriaceae(100); Flavobacteriaceae_unclassified(99);
Otu000624	0	0	0	0	0	0	5	9	8	10	6	0	7	35	29	33	31	19	29	30	1	0	2	0	0		Otu000624	Bacteria(100); Margulisbacteria(100); Margulisbacteria_cl(100); Margulisbacteria_or(100); Margulisbacteria_fa(100); Margulisbacteria_ge(100);
Otu000474	0	1	0	0	0	0	6	26	1	9	3	20	1	4	4	26	32	39	38	43	0	0	0	0	0		Otu000474	Bacteria(100); Verrucomicrobiota(100); Verrucomicrobiae(100); Verrucomicrobiales(100); DEV007(100); DEV007_ge(100);
Otu000508	0	0	0	0	0	2	0	8	5	22	40	4	0	17	2	26	29	29	36	32	0	0	1	0	0		Otu000508	Bacteria(100); Bacteroidota(100); Bacteroidia(100); Flavobacteriales(100); NS9_marine_group(98); NS9_marine_group_ge(98);
Otu000570	0	0	0	0	0	4	0	0	1	11	80	68	5	5	1	14	15	19	15	12	0	1	1	1	0		Otu000570	Bacteria(100); Bacteroidota(100); Bacteroidia(100); Flavobacteriales(100); Crocinitomicaceae(100); Crocinitomix(100);
Otu000832	0	0	0	0	1	48	31	0	0	0	0	0	0	172	0	0	0	0	0	0	0	0	0	1	0		Otu000832	Bacteria(100); Proteobacteria(100); Gammaproteobacteria(100); Burkholderiales(100); SC-I-84(100); SC-I-84_ge(100);
Otu000730	0	0	0	0	0	0	0	0	0	0	0	0	0	0	16	0	0	0	0	0	49	41	49	46	50		Otu000730	Bacteria(100); Proteobacteria(100); Alphaproteobacteria(100); Alphaproteobacteria_unclassified(100); Alphaproteobacteria_unclassified(100); Alphaproteobacteria_unclassified(100);
Otu000491	0	0	0	0	0	0	0	0	0	0	0	0	0	0	0	0	0	0	0	0	38	50	39	71	52		Otu000491	Bacteria(100); Proteobacteria(100); Alphaproteobacteria(100); Alphaproteobacteria_unclassified(100); Alphaproteobacteria_unclassified(100); Alphaproteobacteria_unclassified(100);
Otu000539	0	0	0	0	0	0	0	0	2	0	0	0	0	0	20	0	0	0	1	0	31	51	60	40	45		Otu000539	Bacteria(100); Proteobacteria(100); Gammaproteobacteria(100); Alteromonadales(100); Colwelliaceae(100); uncultured(100);
Otu000651	0	0	0	0	0	0	0	0	0	0	0	0	0	0	0	0	1	0	0	1	55	48	45	60	40		Otu000651	Bacteria(100); NB1-j(100); NB1-j_cl(100); NB1-j_or(100); NB1-j_fa(100); NB1-j_ge(100);
Otu000900	4	0	0	0	1	0	47	0	0	0	195	0	0	0	0	0	0	0	0	0	2	0	0	0	1		Otu000900	Bacteria(100); Proteobacteria(100); Alphaproteobacteria(100); Rhizobiales(100); Xanthobacteraceae(100); Xanthobacteraceae_unclassified(100);
Otu000922	24	32	43	43	106	0	0	0	0	0	0	0	0	1	1	0	0	0	0	0	0	0	0	0	0		Otu000922	Bacteria(100); Chloroflexi(100); Dehalococcoidia(100); SAR202_clade(100); SAR202_clade_fa(100); SAR202_clade_ge(100);
Otu000962	0	0	0	0	0	0	0	0	0	0	0	248	0	0	0	0	0	0	0	0	0	2	0	0	0		Otu000962	Bacteria(100); Planctomycetota(100); Planctomycetes(100); Gemmatales(100); Gemmataceae(100); uncultured(100);
Otu000428	0	0	0	0	0	0	0	0	1	0	0	0	0	0	0	2	1	0	0	0	39	48	41	56	61		Otu000428	Bacteria(100); Planctomycetota(100); Planctomycetes(100); Pirellulales(100); Pirellulaceae(100); Pirellulaceae_unclassified(99);
Otu000691	8	1	2	0	0	45	0	14	0	0	122	0	25	0	32	0	0	0	0	0	0	0	0	0	0		Otu000691	Bacteria(100); Verrucomicrobiota(100); Verrucomicrobiae(100); Chthoniobacterales(100); Chthoniobacteraceae(99); Candidatus_Udaeobacter(99);
Otu001105	0	0	0	0	0	0	0	0	0	0	0	0	0	249	0	0	0	0	0	0	0	0	0	0	0		Otu001105	Bacteria(100); Acidobacteriota(100); Acidobacteriota_unclassified(100); Acidobacteriota_unclassified(100); Acidobacteriota_unclassified(100); Acidobacteriota_unclassified(100);
Otu000485	0	0	0	0	0	0	0	0	0	0	0	0	0	0	0	0	0	0	0	0	61	41	46	55	44		Otu000485	Bacteria(100); Proteobacteria(100); Gammaproteobacteria(100); AT-s2-59(100); AT-s2-59_fa(100); AT-s2-59_ge(100);
Otu000563	1	0	2	3	1	46	47	0	37	0	0	0	66	0	38	0	0	0	0	0	1	0	5	0	0		Otu000563	Bacteria(100); Planctomycetota(100); Planctomycetes(100); Planctomycetales(100); uncultured(100); uncultured_ge(100);
Otu000752	7	2	0	0	4	0	100	0	0	0	0	122	8	0	0	0	0	0	0	0	3	0	0	0	1		Otu000752	Bacteria(100); Gemmatimonadota(100); Gemmatimonadetes(100); Gemmatimonadales(100); Gemmatimonadaceae(100); uncultured(91);
Otu000872	2	0	0	3	0	0	0	0	19	0	0	0	217	0	0	0	0	0	0	0	0	0	1	2	3		Otu000872	Bacteria(100); Acidobacteriota(100); Acidobacteriae(100); Acidobacteriales(100); uncultured(95); uncultured_ge(95);
Otu000453	0	0	0	0	0	0	1	0	0	0	0	0	0	4	0	1	0	1	2	1	31	90	33	36	46		Otu000453	Bacteria(100); Proteobacteria(100); Gammaproteobacteria(100); Cellvibrionales(100); BD2-7(81); BD2-7_ge(81);
Otu000490	0	0	0	0	0	3	24	9	1	14	18	26	2	66	19	16	17	10	16	4	0	1	0	0	0		Otu000490	Bacteria(100); Bdellovibrionota(100); Oligoflexia(100); Oligoflexales(100); uncultured(55); uncultured_ge(55);
Otu000523	0	0	0	0	0	0	0	0	0	0	0	0	0	0	0	0	0	0	0	0	59	45	42	51	49		Otu000523	Bacteria(100); Bacteria_unclassified(100); Bacteria_unclassified(100); Bacteria_unclassified(100); Bacteria_unclassified(100); Bacteria_unclassified(100);
Otu000601	0	0	0	0	0	0	0	0	0	0	0	0	0	0	0	0	0	0	0	0	52	58	54	43	39		Otu000601	Bacteria(100); Proteobacteria(100); Gammaproteobacteria(100); Gammaproteobacteria_unclassified(100); Gammaproteobacteria_unclassified(100); Gammaproteobacteria_unclassified(100);
Otu000736	0	0	0	0	0	0	0	0	0	0	0	0	0	0	0	0	0	0	0	0	85	29	74	32	26		Otu000736	Archaea(100); Crenarchaeota(100); Nitrososphaeria(100); Nitrosopumilales(100); Nitrosopumilaceae(100); Nitrosopumilaceae_ge(81);
Otu000397	0	0	0	0	0	0	0	0	0	0	0	0	0	0	0	0	0	0	0	0	55	49	32	49	60		Otu000397	Bacteria(100); Acidobacteriota(100); Thermoanaerobaculia(100); Thermoanaerobaculales(100); Thermoanaerobaculaceae(100); Subgroup_10(100);
Otu000425	0	0	0	0	0	0	0	0	0	0	0	0	0	0	0	0	0	0	0	0	49	55	53	50	38		Otu000425	Bacteria(100); Desulfobacterota(100); Syntrophobacteria(100); Syntrophobacterales(100); uncultured(100); uncultured_ge(100);
Otu000432	13	0	21	2	5	24	84	23	37	0	0	0	14	0	15	0	0	0	0	0	4	0	0	2	1		Otu000432	Bacteria(100); Methylomirabilota(100); Methylomirabilia(100); Rokubacteriales(100); Rokubacteriales_fa(100); Rokubacteriales_ge(100);
Otu000451	0	0	0	0	0	0	1	0	0	0	0	0	0	0	1	2	1	1	1	1	46	53	48	51	39		Otu000451	Bacteria(100); Desulfobacterota(100); Syntrophobacteria(100); Syntrophobacterales(100); uncultured(100); uncultured_ge(100);
Otu000610	0	0	0	0	0	0	0	0	0	0	0	0	0	0	0	0	0	0	0	0	41	62	43	46	53		Otu000610	Bacteria(100); Proteobacteria(100); Gammaproteobacteria(100); SZB50(100); SZB50_fa(100); SZB50_ge(100);
Otu000820	5	0	0	0	0	0	49	0	0	0	0	167	0	0	21	0	0	0	0	0	1	0	0	2	0		Otu000820	Bacteria(100); Proteobacteria(100); Alphaproteobacteria(100); Alphaproteobacteria_unclassified(100); Alphaproteobacteria_unclassified(100); Alphaproteobacteria_unclassified(100);
Otu000741	0	0	0	0	0	0	0	0	0	0	0	214	30	0	0	0	0	0	0	0	0	0	0	0	0		Otu000741	Bacteria(100); Proteobacteria(100); Gammaproteobacteria(100); Enterobacterales(100); Enterobacterales_unclassified(95); Enterobacterales_unclassified(95);
Otu001138	0	0	0	0	0	0	0	0	0	0	244	0	0	0	0	0	0	0	0	0	0	0	0	0	0		Otu001138	Bacteria(100); Actinobacteriota(100); Actinobacteria(100); Propionibacteriales(100); Nocardioidaceae(100); Nocardioides(100);
Otu001191	0	0	0	0	0	0	0	0	0	0	244	0	0	0	0	0	0	0	0	0	0	0	0	0	0		Otu001191	Bacteria(100); Proteobacteria(100); Alphaproteobacteria(100); Rhizobiales(100); Rhizobiaceae(100); Rhizobiaceae_unclassified(93);
Otu000883	9	42	64	64	54	0	0	0	0	0	2	0	0	0	8	0	0	0	0	0	0	0	0	0	0		Otu000883	Bacteria(100); Proteobacteria(100); Alphaproteobacteria(100); Rhodobacterales(100); Rhodobacteraceae(100); Rhodobacteraceae_unclassified(100);
Otu001244	0	0	0	0	0	0	0	0	0	0	0	243	0	0	0	0	0	0	0	0	0	0	0	0	0		Otu001244	Bacteria(100); Myxococcota(100); Myxococcia(100); Myxococcales(100); Myxococcaceae(100); Myxococcaceae_unclassified(56);
Otu001095	0	0	0	0	0	0	0	0	0	0	242	0	0	0	0	0	0	0	0	0	0	0	0	0	0		Otu001095	Bacteria(100); Proteobacteria(100); Gammaproteobacteria(100); Burkholderiales(100); Oxalobacteraceae(100); Oxalobacteraceae_unclassified(99);
Otu001367	0	0	0	0	0	0	0	0	0	0	242	0	0	0	0	0	0	0	0	0	0	0	0	0	0		Otu001367	Bacteria(100); Latescibacterota(100); Latescibacterota_cl(100); Latescibacterota_or(100); Latescibacterota_fa(100); Latescibacterota_ge(100);
Otu000421	0	0	0	0	0	5	0	7	3	5	6	18	1	21	20	28	26	48	23	30	0	0	0	0	0		Otu000421	Bacteria(100); Proteobacteria(100); Gammaproteobacteria(100); Gammaproteobacteria_unclassified(100); Gammaproteobacteria_unclassified(100); Gammaproteobacteria_unclassified(100);
Otu001342	0	0	0	0	0	0	0	0	0	0	0	0	0	241	0	0	0	0	0	0	0	0	0	0	0		Otu001342	Bacteria(100); Actinobacteriota(100); Thermoleophilia(100); Gaiellales(100); Gaiellales_unclassified(97); Gaiellales_unclassified(97);
Otu000487	0	0	0	0	0	0	0	0	0	0	0	0	0	0	0	1	1	2	0	1	61	46	39	39	50		Otu000487	Bacteria(100); Planctomycetota(100); Planctomycetes(100); Pirellulales(100); Pirellulaceae(100); Blastopirellula(100);
Otu000819	15	0	0	0	0	0	0	0	0	0	1	1	2	157	60	0	0	0	2	1	0	0	0	1	0		Otu000819	Bacteria(100); Proteobacteria(100); Gammaproteobacteria(100); Pseudomonadales(100); Pseudomonadaceae(100); Pseudomonas(82);
Otu000869	0	0	0	0	0	0	0	0	0	0	0	240	0	0	0	0	0	0	0	0	0	0	0	0	0		Otu000869	Bacteria(100); Actinobacteriota(100); Thermoleophilia(100); Solirubrobacterales(100); 67-14(81); 67-14_ge(81);
Otu000362	0	0	0	0	0	1	10	16	0	8	0	0	0	1	2	35	32	47	43	43	0	0	0	0	1		Otu000362	Bacteria(100); Proteobacteria(100); Alphaproteobacteria(100); SAR11_clade(100); Clade_I(100); Clade_Ia(61);
Otu000370	0	0	0	0	0	0	4	7	18	6	20	0	0	4	12	41	40	32	30	25	0	0	0	0	0		Otu000370	Bacteria(100); Bacteroidota(100); Bacteroidia(100); Flavobacteriales(100); Flavobacteriaceae(100); NS2b_marine_group(100);
Otu000792	0	0	0	0	1	0	0	0	17	0	0	0	33	186	0	0	0	0	0	0	0	0	0	0	2		Otu000792	Bacteria(100); Planctomycetota(100); Phycisphaerae(100); Tepidisphaerales(100); WD2101_soil_group(100); WD2101_soil_group_ge(100);
Otu000503	0	0	0	0	0	0	0	0	0	0	0	0	0	0	0	0	3	0	1	0	48	34	46	42	64		Otu000503	Bacteria(100); Proteobacteria(100); Gammaproteobacteria(100); Alteromonadales(100); Shewanellaceae(100); Ferrimonas(100);
Otu001068	0	0	0	0	0	0	0	0	0	0	0	238	0	0	0	0	0	0	0	0	0	0	0	0	0		Otu001068	Bacteria(100); Bacteroidota(100); Bacteroidia(100); Chitinophagales(100); Chitinophagaceae(100); UTBCD1(74);
Otu001205	1	0	0	0	0	0	6	5	2	4	33	5	1	0	2	38	31	27	41	42	0	0	0	0	0		Otu001205	Bacteria(100); Proteobacteria(100); Gammaproteobacteria(100); Oceanospirillales(100); Alcanivoracaceae1(75); Alcanivorax(75);
Otu000942	6	0	0	0	0	0	0	0	0	0	0	0	231	0	0	0	0	0	0	0	0	0	0	0	0		Otu000942	Bacteria(100); Proteobacteria(100); Gammaproteobacteria(100); Burkholderiales(100); SC-I-84(100); SC-I-84_ge(100);
Otu000952	15	1	40	29	148	0	0	0	0	0	0	0	0	0	3	0	0	0	0	0	0	1	0	0	0		Otu000952	Bacteria(100); PAUC34f(100); PAUC34f_cl(100); PAUC34f_or(100); PAUC34f_fa(100); PAUC34f_ge(100);
Otu000635	0	0	0	0	0	1	0	1	11	24	0	4	0	0	2	36	23	34	55	45	0	0	0	0	0		Otu000635	Bacteria(100); Bdellovibrionota(100); Oligoflexia(100); Oligoflexales(100); uncultured(99); uncultured_ge(99);
Otu000616	0	0	0	0	0	128	0	0	16	44	0	0	0	0	41	0	0	0	3	0	2	1	0	0	0		Otu000616	Bacteria(100); Proteobacteria(100); Gammaproteobacteria(100); Burkholderiales(100); B1-7BS(99); B1-7BS_ge(99);
Otu000667	0	0	0	0	0	0	0	0	0	0	0	0	0	0	0	0	0	0	0	0	56	43	47	46	43		Otu000667	Bacteria(100); Acidobacteriota(100); Subgroup_22(100); Subgroup_22_or(100); Subgroup_22_fa(100); Subgroup_22_ge(100);
Otu000672	0	0	0	0	0	0	0	0	0	2	0	0	0	0	0	0	0	0	0	0	31	55	29	44	74		Otu000672	Bacteria(100); Proteobacteria(100); Gammaproteobacteria(100); Alteromonadales(100); Colwelliaceae(100); Colwelliaceae_unclassified(72);
Otu000785	0	0	0	0	0	54	62	14	14	0	0	0	89	0	0	0	0	1	0	0	1	0	0	0	0		Otu000785	Bacteria(100); Acidobacteriota(100); Vicinamibacteria(100); Vicinamibacterales(100); Vicinamibacteraceae(100); Vicinamibacteraceae_ge(95);
Otu000810	0	0	0	0	0	0	0	0	0	0	235	0	0	0	0	0	0	0	0	0	0	0	0	0	0		Otu000810	Bacteria(100); Firmicutes(100); Negativicutes(100); Veillonellales-Selenomonadales(100); Selenomonadaceae(100); Anaerovibrio(100);
Otu002360	152	12	4	60	5	0	0	0	0	0	0	0	0	0	2	0	0	0	0	0	0	0	0	0	0		Otu002360	Bacteria(100); Chloroflexi(100); TK10(100); TK10_or(100); TK10_fa(100); TK10_ge(100);
Otu000287	0	0	0	0	0	31	29	64	45	65	0	0	0	0	0	0	0	0	0	0	0	0	0	0	0		Otu000287	Bacteria(100); Bacteria_unclassified(100); Bacteria_unclassified(100); Bacteria_unclassified(100); Bacteria_unclassified(100); Bacteria_unclassified(100);
Otu000596	0	0	0	0	0	0	0	0	0	0	0	0	0	0	0	0	0	0	0	0	50	46	56	42	40		Otu000596	Bacteria(100); Planctomycetota(100); OM190(100); OM190_or(100); OM190_fa(100); OM190_ge(100);
Otu000509	0	0	0	0	0	0	0	0	1	0	0	0	0	0	0	0	0	0	0	0	47	46	42	39	58		Otu000509	Bacteria(100); Planctomycetota(100); Planctomycetes(100); Pirellulales(100); Pirellulaceae(100); Blastopirellula(95);
Otu000533	0	0	0	0	0	0	0	0	0	0	0	0	0	0	0	0	0	0	1	0	52	46	38	58	38		Otu000533	Bacteria(100); Desulfobacterota(100); Desulfobacteria(100); Desulfobacterales(100); Desulfobacteraceae(100); Desulfobacteraceae_unclassified(94);
Otu000594	0	0	0	0	0	0	0	0	0	0	0	0	0	0	1	0	1	0	0	0	57	38	54	32	50		Otu000594	Bacteria(100); Proteobacteria(100); Gammaproteobacteria(100); Gammaproteobacteria_unclassified(100); Gammaproteobacteria_unclassified(100); Gammaproteobacteria_unclassified(100);
Otu000623	0	0	0	0	0	2	1	4	10	26	0	0	0	14	19	27	42	29	34	25	0	0	0	0	0		Otu000623	Bacteria(100); Proteobacteria(100); Alphaproteobacteria(100); Puniceispirillales(100); SAR116_clade(100); SAR116_clade_ge(100);
Otu000950	0	0	0	0	0	0	0	0	0	0	0	0	0	233	0	0	0	0	0	0	0	0	0	0	0		Otu000950	Bacteria(100); Proteobacteria(100); Alphaproteobacteria(100); Rhizobiales(100); Xanthobacteraceae(100); Xanthobacteraceae_unclassified(99);
Otu000391	0	0	0	1	0	0	0	0	0	0	0	0	0	0	0	0	0	0	0	0	45	48	50	41	47		Otu000391	Archaea(100); Crenarchaeota(100); Nitrososphaeria(100); Nitrosopumilales(100); Nitrosopumilaceae(100); Candidatus_Nitrosopumilus(93);
Otu000938	5	0	0	0	0	0	0	0	0	0	226	0	0	0	0	0	0	0	0	0	1	0	0	0	0		Otu000938	Bacteria(100); Bacteroidota(100); Bacteroidia(100); Chitinophagales(100); Chitinophagaceae(100); Terrimonas(88);
Otu001103	0	0	0	0	0	0	0	0	7	0	0	223	1	0	0	0	0	0	0	0	1	0	0	0	0		Otu001103	Bacteria(100); Planctomycetota(100); Pla4_lineage(100); Pla4_lineage_or(100); Pla4_lineage_fa(100); Pla4_lineage_ge(100);
Otu000407	3	0	0	1	0	5	15	16	15	14	5	6	15	0	12	27	15	31	25	26	0	0	0	0	0		Otu000407	Bacteria(100); Cyanobacteria(100); Cyanobacteriia(100); Synechococcales(100); Cyanobiaceae(100); Synechococcus_CC9902(64);
Otu000569	0	0	0	0	0	0	0	0	0	0	0	0	0	0	0	1	0	0	0	1	39	50	42	50	48		Otu000569	Bacteria(100); Desulfobacterota(100); Desulfobacteria(100); Desulfobacterales(100); Desulfosarcinaceae(100); Sva0081_sediment_group(100);
Otu000650	0	0	0	0	0	0	0	0	0	0	0	0	0	0	0	0	1	0	0	0	44	37	52	56	41		Otu000650	Archaea(100); Crenarchaeota(100); Nitrososphaeria(100); Nitrosopumilales(100); Nitrosopumilaceae(100); Nitrosopumilaceae_ge(88);
Otu001496	0	0	0	0	0	0	0	0	0	0	231	0	0	0	0	0	0	0	0	0	0	0	0	0	0		Otu001496	Bacteria(100); Acidobacteriota(100); Acidobacteriae(100); Bryobacterales(100); Bryobacteraceae(100); Bryobacter(100);
Otu000450	31	53	47	56	41	0	0	0	0	0	0	0	0	0	2	0	0	0	0	0	0	0	0	0	0		Otu000450	Bacteria(100); Nitrospinota(100); P9X2b3D02(100); P9X2b3D02_or(100); P9X2b3D02_fa(100); P9X2b3D02_ge(100);
Otu000774	0	0	0	0	0	0	0	0	2	0	133	0	0	95	0	0	0	0	0	0	0	0	0	0	0		Otu000774	Bacteria(100); Proteobacteria(100); Gammaproteobacteria(100); Enterobacterales(100); Enterobacterales_unclassified(98); Enterobacterales_unclassified(98);
Otu000816	0	0	0	0	0	0	0	0	0	0	0	0	0	0	0	0	0	0	0	1	34	55	43	34	63		Otu000816	Bacteria(100); Actinobacteriota(100); Acidimicrobiia(100); Microtrichales(100); Microtrichaceae(100); uncultured(100);
Otu000760	0	0	0	0	0	0	0	1	0	0	0	0	0	0	0	0	0	0	0	0	36	51	64	40	37		Otu000760	Bacteria(100); Proteobacteria(100); Gammaproteobacteria(100); Burkholderiales(100); Nitrosomonadaceae(90); Nitrosomonadaceae_unclassified(90);
Otu001301	0	0	0	0	0	0	0	0	0	0	229	0	0	0	0	0	0	0	0	0	0	0	0	0	0		Otu001301	Bacteria(100); Actinobacteriota(100); Actinobacteria(100); Actinobacteria_unclassified(100); Actinobacteria_unclassified(100); Actinobacteria_unclassified(100);
Otu000586	0	0	0	0	0	0	0	0	0	0	0	0	0	0	0	0	1	0	0	0	44	45	41	29	68		Otu000586	Bacteria(100); Proteobacteria(100); Gammaproteobacteria(100); Oceanospirillales(100); Kangiellaceae(100); Aliikangiella(100);
Otu000821	0	0	0	0	0	0	0	0	0	0	0	0	0	0	0	1	0	0	0	0	45	38	50	50	44		Otu000821	Bacteria(100); Proteobacteria(100); Gammaproteobacteria(100); Cellvibrionales(100); Halieaceae(100); Halieaceae_unclassified(100);
Otu001438	0	0	0	0	227	0	0	0	0	0	0	0	0	0	1	0	0	0	0	0	0	0	0	0	0		Otu001438	Bacteria(100); Chloroflexi(100); Anaerolineae(100); Caldilineales(100); Caldilineaceae(100); uncultured(100);
Otu000310	4	0	1	0	0	2	13	20	6	12	18	51	5	5	5	15	10	13	13	14	2	7	4	4	3		Otu000310	Bacteria(100); Planctomycetota(100); Planctomycetes(100); Pirellulales(100); Pirellulaceae(100); Rubripirellula(100);
Otu000441	0	0	0	0	0	1	6	5	3	12	1	1	0	0	5	41	40	35	30	47	0	0	0	0	0		Otu000441	Bacteria(100); Cyanobacteria(100); Cyanobacteriia(100); Synechococcales(100); Cyanobiaceae(100); Cyanobiaceae_unclassified(98);
Otu000582	0	0	0	0	0	0	0	0	0	0	0	0	0	0	0	0	0	0	0	1	37	39	48	46	56		Otu000582	Bacteria(100); Actinobacteriota(100); Acidimicrobiia(100); Microtrichales(100); Microtrichaceae(97); Sva0996_marine_group(97);
Otu001010	0	0	0	0	0	0	0	0	0	0	227	0	0	0	0	0	0	0	0	0	0	0	0	0	0		Otu001010	Bacteria(100); Proteobacteria(100); Gammaproteobacteria(100); Legionellales(100); Legionellaceae(100); Legionella(99);
Otu000557	0	0	0	0	0	57	22	38	7	28	0	0	47	0	25	0	0	0	0	0	1	1	0	0	0		Otu000557	Bacteria(100); Verrucomicrobiota(100); Verrucomicrobiae(100); Pedosphaerales(100); Pedosphaeraceae(100); ADurb.Bin063-1(100);
Otu000613	0	0	0	0	0	0	0	5	6	21	0	90	7	15	6	19	16	10	12	18	0	0	0	0	0		Otu000613	Bacteria(100); Margulisbacteria(100); Margulisbacteria_cl(100); Margulisbacteria_or(100); Margulisbacteria_fa(100); Margulisbacteria_ge(100);
Otu000732	0	0	0	0	0	0	0	1	0	0	0	0	0	0	0	0	0	1	0	0	53	48	31	51	40		Otu000732	Bacteria(100); Bacteroidota(100); Bacteroidia(100); Flavobacteriales(100); Flavobacteriaceae(100); Muriicola(94);
Otu000755	0	0	0	0	0	0	0	0	0	0	0	0	0	0	0	1	1	0	0	0	48	50	42	44	39		Otu000755	Bacteria(100); Proteobacteria(100); Gammaproteobacteria(100); Ga0077536(100); Ga0077536_fa(100); Ga0077536_ge(100);
Otu000829	2	0	0	2	1	19	45	0	9	0	75	21	46	1	0	0	0	0	0	0	2	0	0	0	2		Otu000829	Archaea(100); Crenarchaeota(100); Nitrososphaeria(100); Nitrososphaerales(100); Nitrososphaeraceae(100); Nitrososphaeraceae_ge(100);
Otu000914	0	0	0	0	0	0	0	0	0	0	225	0	0	0	0	0	0	0	0	0	0	0	0	0	0		Otu000914	Bacteria(100); Planctomycetota(100); Planctomycetes(100); Gemmatales(100); Gemmataceae(100); uncultured(54);
Otu001038	0	0	0	0	0	0	0	0	0	0	0	0	0	0	68	0	0	0	0	0	17	21	67	41	11		Otu001038	Bacteria(100); Proteobacteria(100); Alphaproteobacteria(100); Kiloniellales(100); Kiloniellales_unclassified(52); Kiloniellales_unclassified(52);
Otu001229	0	0	0	0	0	0	0	0	0	0	225	0	0	0	0	0	0	0	0	0	0	0	0	0	0		Otu001229	Bacteria(100); Actinobacteriota(100); Actinobacteria(100); Actinobacteria_unclassified(100); Actinobacteria_unclassified(100); Actinobacteria_unclassified(100);
Otu000778	4	0	0	0	0	0	0	0	0	0	206	0	0	14	0	0	0	0	0	0	0	0	0	0	0		Otu000778	Bacteria(100); Actinobacteriota(100); Acidimicrobiia(100); IMCC26256(100); IMCC26256_fa(100); IMCC26256_ge(100);
Otu000436	0	0	0	0	0	0	0	0	0	0	0	0	0	0	0	0	0	0	0	0	36	57	44	47	39		Otu000436	Archaea(100); Crenarchaeota(100); Nitrososphaeria(100); Nitrosopumilales(100); Nitrosopumilaceae(100); Nitrosopumilaceae_ge(73);
Otu000663	0	0	0	0	0	0	0	0	0	0	0	0	0	0	3	0	1	0	0	0	46	31	32	53	57		Otu000663	Bacteria(100); Actinobacteriota(100); Acidimicrobiia(100); Microtrichales(100); Microtrichaceae(100); uncultured(100);
Otu000818	0	0	0	0	0	0	0	0	0	0	0	0	0	0	0	0	0	0	0	0	59	40	36	45	42		Otu000818	Bacteria(100); Planctomycetota(100); Phycisphaerae(100); Phycisphaerales(100); Phycisphaeraceae(100); Urania-1B-19_marine_sediment_group(100);
Otu001722	0	0	0	0	0	6	12	3	0	201	0	0	0	0	0	0	0	0	0	0	0	0	0	0	0		Otu001722	Bacteria(100); Bacteria_unclassified(100); Bacteria_unclassified(100); Bacteria_unclassified(100); Bacteria_unclassified(100); Bacteria_unclassified(100);
Otu000440	1	0	1	0	0	0	0	0	0	0	0	0	0	0	0	0	0	0	1	0	43	51	39	36	49		Otu000440	Bacteria(100); Planctomycetota(100); Planctomycetes(100); Pirellulales(100); Pirellulaceae(100); Rhodopirellula(87);
Otu000771	0	0	0	0	0	56	15	0	0	3	1	49	8	0	86	0	0	0	0	0	0	0	0	0	3		Otu000771	Bacteria(100); Deinococcota(100); Deinococci(100); Deinococcales(100); Deinococcaceae(100); Deinococcus(100);
Otu000519	0	0	0	0	0	0	0	5	2	6	0	0	0	3	5	39	52	40	29	39	0	0	0	0	0		Otu000519	Bacteria(100); Cyanobacteria(100); Cyanobacteriia(100); Synechococcales(100); Cyanobiaceae(100); Synechococcus_CC9902(98);
Otu000784	0	0	0	0	0	0	0	0	0	0	0	0	0	0	0	1	0	0	0	0	45	55	32	50	37		Otu000784	Bacteria(100); Proteobacteria(100); Alphaproteobacteria(100); Tistrellales(100); Geminicoccaceae(100); uncultured(100);
Otu000527	0	0	0	1	0	0	0	0	0	0	0	0	0	0	0	0	0	0	0	0	40	35	53	49	41		Otu000527	Bacteria(100); Proteobacteria(100); Gammaproteobacteria(100); Nitrosococcales(100); Nitrosococcaceae(100); Nitrosococcaceae_unclassified(100);
Otu001046	0	0	0	0	0	0	0	0	0	0	0	219	0	0	0	0	0	0	0	0	0	0	0	0	0		Otu001046	Bacteria(100); Chloroflexi(100); TK10(100); TK10_or(100); TK10_fa(100); TK10_ge(100);
Otu000595	0	0	1	0	0	49	53	27	0	36	0	0	0	0	50	0	0	0	0	0	0	1	0	0	0		Otu000595	Bacteria(100); Proteobacteria(100); Alphaproteobacteria(100); Rhizobiales(100); Rhizobiaceae(98); Rhizobiaceae_unclassified(53);
Otu000886	40	48	35	46	44	0	0	0	0	0	0	0	0	0	4	0	0	0	0	0	0	0	0	0	0		Otu000886	Bacteria(100); Chloroflexi(100); TK17(100); TK17_or(100); TK17_fa(100); TK17_ge(100);
Otu000530	4	3	6	0	0	62	24	8	1	0	26	0	6	0	74	0	0	0	0	0	1	0	0	0	1		Otu000530	Bacteria(100); Proteobacteria(100); Alphaproteobacteria(100); Rhizobiales(100); Xanthobacteraceae(100); Xanthobacteraceae_unclassified(58);
Otu000799	2	0	0	0	0	0	0	0	0	0	0	0	0	0	13	0	0	0	0	0	32	42	40	34	53		Otu000799	Bacteria(100); Proteobacteria(100); Alphaproteobacteria(100); Kiloniellales(100); Kiloniellaceae(100); Limibacillus(89);
Otu000361	0	0	0	0	0	8	16	13	19	19	6	15	6	14	17	19	12	21	13	15	0	0	2	0	0		Otu000361	Bacteria(100); Cyanobacteria(100); Cyanobacteriia(100); Cyanobacteriia_unclassified(100); Cyanobacteriia_unclassified(100); Cyanobacteriia_unclassified(100);
Otu000413	0	0	0	0	0	3	0	3	2	9	1	0	0	0	2	44	45	34	33	39	0	0	0	0	0		Otu000413	Archaea(100); Thermoplasmatota(100); Thermoplasmata(100); Marine_Group_II(100); Marine_Group_II_fa(100); Marine_Group_II_ge(100);
Otu000486	0	0	0	0	0	0	0	2	3	8	0	11	0	1	20	15	21	26	18	15	13	15	15	19	13		Otu000486	Bacteria(100); Proteobacteria(100); Gammaproteobacteria(100); Gammaproteobacteria_Incertae_Sedis(100); Unknown_Family(100); uncultured(100);
Otu000537	0	0	0	0	0	0	0	0	0	0	0	0	0	0	9	0	2	0	1	0	43	32	42	41	45		Otu000537	Bacteria(100); Proteobacteria(100); Gammaproteobacteria(100); Thiohalorhabdales(100); Thiohalorhabdaceae(100); uncultured(100);
Otu000560	0	0	0	0	0	0	22	8	2	26	0	0	5	0	17	21	26	31	19	38	0	0	0	0	0		Otu000560	Bacteria(100); Proteobacteria(100); Gammaproteobacteria(100); Francisellales(100); Francisellaceae(100); Francisellaceae_ge(100);
Otu000852	0	0	0	0	0	22	0	0	0	0	0	193	0	0	0	0	0	0	0	0	0	0	0	0	0		Otu000852	Bacteria(100); Actinobacteriota(100); Actinobacteria(100); Frankiales(100); Acidothermaceae(100); Acidothermus(100);
Otu000606	0	0	0	0	0	0	0	8	0	14	11	63	0	0	20	8	12	5	9	9	13	10	12	8	12		Otu000606	Bacteria(100); Bacteroidota(100); Bacteroidia(100); Bacteroidia_unclassified(100); Bacteroidia_unclassified(100); Bacteroidia_unclassified(100);
Otu000476	0	0	0	0	0	0	0	0	0	0	0	0	0	0	0	1	0	2	4	0	32	48	55	30	41		Otu000476	Bacteria(100); Proteobacteria(100); Gammaproteobacteria(100); Cellvibrionales(100); Halieaceae(100); Halieaceae_unclassified(84);
Otu000505	0	0	0	1	0	0	0	0	0	0	0	0	3	0	0	1	0	1	0	1	51	31	41	34	49		Otu000505	Bacteria(100); Actinobacteriota(100); Acidimicrobiia(100); Microtrichales(100); Ilumatobacteraceae(100); Ilumatobacter(81);
Otu000802	0	0	0	0	0	0	0	0	0	0	0	0	0	0	30	0	0	0	0	0	38	39	29	42	35		Otu000802	Bacteria(100); Proteobacteria(100); Alphaproteobacteria(100); Alphaproteobacteria_unclassified(100); Alphaproteobacteria_unclassified(100); Alphaproteobacteria_unclassified(100);
Otu001031	0	0	0	0	0	0	0	0	0	0	213	0	0	0	0	0	0	0	0	0	0	0	0	0	0		Otu001031	Bacteria(100); Proteobacteria(100); Alphaproteobacteria(100); Caulobacterales(100); Caulobacteraceae(100); Caulobacter(100);
Otu001510	0	0	0	0	0	0	0	0	0	0	213	0	0	0	0	0	0	0	0	0	0	0	0	0	0		Otu001510	Bacteria(100); Firmicutes(100); Clostridia(100); Oscillospirales(100); Oscillospiraceae(100); UCG-005(100);
Otu000478	0	0	0	0	0	0	0	0	1	1	0	4	1	0	4	7	4	4	5	8	33	38	25	35	42		Otu000478	Bacteria(100); Proteobacteria(100); Gammaproteobacteria(100); KI89A_clade(100); KI89A_clade_fa(100); KI89A_clade_ge(100);
Otu000664	0	0	0	0	0	0	0	0	0	0	0	7	0	4	23	31	22	17	26	17	11	13	24	12	5		Otu000664	Bacteria(100); Cyanobacteria(100); Cyanobacteriia(100); Synechococcales(100); Cyanobiaceae(100); Cyanobium_PCC-6307(96);
Otu000770	0	0	0	0	0	0	0	0	0	0	0	0	0	0	0	0	0	0	0	0	43	57	39	34	39		Otu000770	Bacteria(100); Bacteroidota(100); Bacteroidia(100); Chitinophagales(100); Saprospiraceae(100); uncultured(96);
Otu000878	0	0	0	0	0	0	0	0	0	0	0	0	0	0	0	0	1	0	0	0	35	39	35	46	56		Otu000878	Bacteria(100); Bacteroidota(100); Bacteroidia(100); Cytophagales(100); Cyclobacteriaceae(100); uncultured(100);
Otu001067	0	0	0	0	0	0	0	0	0	0	0	176	36	0	0	0	0	0	0	0	0	0	0	0	0		Otu001067	Bacteria(100); Verrucomicrobiota(100); Verrucomicrobiae(100); Chthoniobacterales(100); Chthoniobacteraceae(100); Chthoniobacteraceae_unclassified(99);
Otu001324	0	0	0	0	0	0	0	0	0	0	0	0	212	0	0	0	0	0	0	0	0	0	0	0	0		Otu001324	Bacteria(100); Firmicutes(100); Clostridia(100); Clostridia_or(100); Hungateiclostridiaceae(100); Fastidiosipila(100);
Otu001446	0	0	0	0	0	0	0	0	0	0	209	0	0	0	0	0	0	0	0	0	3	0	0	0	0		Otu001446	Bacteria(100); Actinobacteriota(100); Acidimicrobiia(100); Microtrichales(100); uncultured(67); uncultured_ge(67);
Otu000652	0	0	0	0	0	0	0	8	12	3	8	0	0	25	14	25	21	39	30	25	0	0	0	0	0		Otu000652	Bacteria(100); Proteobacteria(100); Gammaproteobacteria(100); Thiotrichales(100); Thiotrichaceae(100); uncultured(100);
Otu000685	4	0	9	2	0	21	2	23	36	0	89	0	23	0	0	0	0	0	0	0	1	0	0	0	0		Otu000685	Bacteria(100); Proteobacteria(100); Gammaproteobacteria(100); Burkholderiales(100); Nitrosomonadaceae(100); mle1-7(94);
Otu000855	0	0	0	0	0	0	0	0	0	0	0	0	0	0	0	0	0	0	0	0	55	41	34	42	38		Otu000855	Bacteria(100); Desulfobacterota(100); Desulfobulbia(100); Desulfobulbales(100); Desulfocapsaceae(100); Desulfocapsaceae_unclassified(80);
Otu001050	0	1	1	0	2	64	0	0	1	18	0	0	122	0	0	0	0	0	0	0	1	0	0	0	0		Otu001050	Bacteria(100); Acidobacteriota(100); Acidobacteriae(100); Solibacterales(100); Solibacteraceae(100); Candidatus_Solibacter(100);
Otu000525	0	0	0	0	0	0	0	0	0	0	0	0	5	0	0	0	0	0	0	0	43	42	36	50	33		Otu000525	Bacteria(100); Planctomycetota(100); Planctomycetes(100); Pirellulales(100); Pirellulaceae(100); Pirellulaceae_unclassified(100);
Otu000909	0	0	0	0	2	0	1	18	0	14	0	0	0	174	0	0	0	0	0	0	0	0	0	0	0		Otu000909	Bacteria(100); Proteobacteria(100); Gammaproteobacteria(100); Burkholderiales(100); SC-I-84(58); SC-I-84_ge(58);
Otu000588	0	0	0	0	0	0	0	0	0	0	0	0	0	0	0	0	0	0	0	0	49	28	44	35	52		Otu000588	Bacteria(100); Bacteroidota(100); Bacteroidia(100); Cytophagales(100); Cyclobacteriaceae(100); uncultured(100);
Otu000603	0	0	0	0	0	0	0	0	0	0	0	0	0	0	0	0	0	0	0	0	52	38	45	37	36		Otu000603	Bacteria(100); Bacteroidota(100); Bacteroidia(100); Flavobacteriales(100); Flavobacteriaceae(100); Flavobacteriaceae_unclassified(100);
Otu000763	0	0	0	0	0	0	0	0	0	0	0	0	0	0	0	0	0	0	0	0	31	55	37	44	40		Otu000763	Bacteria(100); Proteobacteria(100); Gammaproteobacteria(100); Gammaproteobacteria_unclassified(100); Gammaproteobacteria_unclassified(100); Gammaproteobacteria_unclassified(100);
Otu000918	0	0	0	0	0	0	0	0	0	0	0	0	0	0	0	0	0	0	1	0	47	31	40	32	56		Otu000918	Bacteria(100); Proteobacteria(100); Alphaproteobacteria(100); Rhodospirillales(100); Magnetospiraceae(100); uncultured(99);
Otu001153	0	0	0	0	0	0	0	0	0	0	207	0	0	0	0	0	0	0	0	0	0	0	0	0	0		Otu001153	Bacteria(100); Firmicutes(100); Bacilli(100); Lactobacillales(100); Streptococcaceae(100); Streptococcus(88);
Otu001540	0	0	0	0	0	0	0	0	0	0	207	0	0	0	0	0	0	0	0	0	0	0	0	0	0		Otu001540	Bacteria(100); Acidobacteriota(100); Blastocatellia(100); 11-24(100); 11-24_fa(100); 11-24_ge(100);
Otu000531	0	0	0	0	0	0	0	0	0	0	0	0	0	4	0	0	1	0	0	1	33	63	30	50	24		Otu000531	Bacteria(100); Desulfobacterota(100); Desulfobacteria(100); Desulfobacterales(100); Desulfosarcinaceae(100); Desulfosarcinaceae_unclassified(90);
Otu000817	27	33	46	47	52	0	0	0	0	0	0	0	0	0	1	0	0	0	0	0	0	0	0	0	0		Otu000817	Bacteria(100); Proteobacteria(100); Gammaproteobacteria(100); EPR3968-O8a-Bc78(100); EPR3968-O8a-Bc78_fa(100); EPR3968-O8a-Bc78_ge(100);
Otu001216	7	0	0	0	0	0	0	0	0	0	0	199	0	0	0	0	0	0	0	0	0	0	0	0	0		Otu001216	Bacteria(100); Proteobacteria(100); Alphaproteobacteria(100); Caulobacterales(100); Hyphomonadaceae(100); SWB02(100);
Otu000830	0	1	1	3	5	73	0	0	24	0	0	0	95	0	0	0	0	0	0	0	0	2	1	0	0		Otu000830	Bacteria(100); Proteobacteria(100); Gammaproteobacteria(100); Burkholderiales(100); Comamonadaceae(100); Comamonadaceae_unclassified(99);
Otu001118	0	0	0	0	0	0	0	0	0	0	205	0	0	0	0	0	0	0	0	0	0	0	0	0	0		Otu001118	Bacteria(100); Proteobacteria(100); Gammaproteobacteria(100); Steroidobacterales(100); Steroidobacteraceae(99); uncultured(87);
Otu000555	0	0	0	0	0	0	0	0	0	0	0	0	0	0	0	1	2	0	0	0	36	36	42	43	44		Otu000555	Bacteria(100); Planctomycetota(100); Planctomycetes(100); Pirellulales(100); Pirellulaceae(100); Blastopirellula(72);
Otu000687	4	0	0	0	0	0	0	0	41	23	117	0	11	0	0	0	0	0	0	0	4	0	2	0	2		Otu000687	Bacteria(100); Bacteria_unclassified(100); Bacteria_unclassified(100); Bacteria_unclassified(100); Bacteria_unclassified(100); Bacteria_unclassified(100);
Otu000842	0	0	0	0	0	1	0	1	0	0	0	143	54	1	4	0	0	0	0	0	0	0	0	0	0		Otu000842	Bacteria(100); Proteobacteria(100); Gammaproteobacteria(100); Pseudomonadales(100); Moraxellaceae(100); Enhydrobacter(100);
Otu000887	60	10	39	66	29	0	0	0	0	0	0	0	0	0	0	0	0	0	0	0	0	0	0	0	0		Otu000887	Bacteria(100); Actinobacteriota(100); Acidimicrobiia(100); Microtrichales(100); Microtrichaceae(100); Sva0996_marine_group(99);
Otu000916	4	0	0	0	0	0	0	5	0	0	193	0	0	0	0	0	0	0	1	0	1	0	0	0	0		Otu000916	Bacteria(100); Acidobacteriota(100); Vicinamibacteria(100); Vicinamibacterales(100); Vicinamibacteraceae(100); uncultured(100);
Otu000576	7	0	1	1	4	21	26	22	30	22	0	0	48	0	12	0	0	1	0	0	3	2	1	2	0		Otu000576	Bacteria(100); Acidobacteriota(100); Vicinamibacteria(100); Vicinamibacterales(100); uncultured(96); uncultured_ge(96);
Otu001110	0	0	0	0	0	44	0	0	0	8	0	0	0	151	0	0	0	0	0	0	0	0	0	0	0		Otu001110	Bacteria(100); Verrucomicrobiota(100); Verrucomicrobiae(100); Pedosphaerales(100); Pedosphaeraceae(100); Pedosphaeraceae_unclassified(99);
Otu000415	0	0	0	0	0	0	5	1	3	13	0	0	3	10	1	33	31	34	37	31	0	0	0	0	0		Otu000415	Bacteria(100); Proteobacteria(100); Alphaproteobacteria(100); SAR11_clade(100); Clade_II(54); Clade_II_ge(54);
Otu000619	0	0	0	0	0	0	0	0	0	0	0	0	0	0	0	0	1	1	0	0	54	31	40	44	31		Otu000619	Bacteria(100); Actinobacteriota(100); Acidimicrobiia(100); Microtrichales(100); Microtrichaceae(100); Sva0996_marine_group(100);
Otu001519	0	0	0	0	0	0	0	0	0	0	0	201	0	0	0	0	0	0	0	0	1	0	0	0	0		Otu001519	Bacteria(100); Verrucomicrobiota(100); Verrucomicrobiae(100); Chthoniobacterales(100); Chthoniobacteraceae(100); Candidatus_Udaeobacter(100);
Otu000520	0	0	0	0	0	0	0	0	0	0	0	0	0	0	0	0	0	0	0	0	38	40	40	41	42		Otu000520	Bacteria(100); Actinobacteriota(100); Acidimicrobiia(100); Actinomarinales(100); uncultured(100); uncultured_ge(100);
Otu000721	0	0	0	0	0	0	0	0	0	0	0	0	0	0	0	0	0	0	0	0	34	33	48	54	32		Otu000721	Bacteria(100); Actinobacteriota(100); Acidimicrobiia(100); Microtrichales(100); Microtrichaceae(100); uncultured(100);
Otu001076	0	0	0	0	0	16	15	14	23	14	8	22	4	2	28	9	12	6	18	7	0	0	1	0	2		Otu001076	Bacteria(100); Bacteria_unclassified(100); Bacteria_unclassified(100); Bacteria_unclassified(100); Bacteria_unclassified(100); Bacteria_unclassified(100);
Otu000467	0	0	0	0	0	1	2	2	1	6	8	2	0	6	5	34	25	36	44	28	0	0	0	0	0		Otu000467	Bacteria(100); Proteobacteria(100); Alphaproteobacteria(100); SAR11_clade(100); Clade_I(100); Clade_Ia(65);
Otu000567	0	0	0	0	0	0	0	0	0	0	0	0	0	0	0	0	1	0	0	0	54	44	41	22	38		Otu000567	Bacteria(100); Acidobacteriota(100); Vicinamibacteria(100); Vicinamibacterales(100); uncultured(92); uncultured_ge(92);
Otu000632	0	0	6	0	0	72	44	45	0	29	0	0	0	0	0	0	1	0	0	0	0	0	1	2	0		Otu000632	Bacteria(100); Proteobacteria(100); Alphaproteobacteria(100); Sphingomonadales(100); Sphingomonadaceae(100); Sphingomonadaceae_unclassified(81);
Otu000756	0	1	0	0	0	0	0	0	0	0	0	0	0	0	0	0	0	0	0	0	41	35	42	40	41		Otu000756	Bacteria(100); Proteobacteria(100); Alphaproteobacteria(100); Rhodobacterales(100); Rhodobacteraceae(100); Rhodobacteraceae_unclassified(100);
Otu000807	1	3	0	0	0	23	46	0	10	0	30	19	58	0	0	0	0	0	2	0	4	0	0	2	2		Otu000807	Archaea(100); Crenarchaeota(100); Nitrososphaeria(100); Nitrososphaerales(100); Nitrososphaeraceae(100); Nitrososphaeraceae_ge(100);
Otu000972	0	0	0	0	0	59	69	36	3	33	0	0	0	0	0	0	0	0	0	0	0	0	0	0	0		Otu000972	Bacteria(100); Proteobacteria(100); Alphaproteobacteria(100); Alphaproteobacteria_unclassified(100); Alphaproteobacteria_unclassified(100); Alphaproteobacteria_unclassified(100);
Otu000447	0	0	0	0	0	24	24	12	27	32	1	0	1	11	13	15	8	9	9	11	0	1	0	0	1		Otu000447	Bacteria(100); Bacteroidota(100); Bacteroidia(100); Flavobacteriales(100); Flavobacteriaceae(100); Flavobacteriaceae_unclassified(100);
Otu000791	0	0	0	0	0	0	0	0	0	0	0	0	0	2	1	0	0	0	1	2	26	32	39	41	54		Otu000791	Bacteria(100); Proteobacteria(100); Gammaproteobacteria(100); Steroidobacterales(100); Woeseiaceae(100); Woeseia(99);
Otu001135	0	0	0	0	0	0	0	0	0	0	0	0	198	0	0	0	0	0	0	0	0	0	0	0	0		Otu001135	Bacteria(100); Firmicutes(100); Clostridia(100); Peptostreptococcales-Tissierellales(100); Peptostreptococcales-Tissierellales_fa(100); Guggenheimella(100);
Otu000552	0	2	0	0	0	0	0	2	0	1	0	4	0	0	0	4	8	6	6	5	30	38	28	24	39		Otu000552	Bacteria(100); Planctomycetota(100); Planctomycetes(100); Pirellulales(100); Pirellulaceae(100); Pirellulaceae_unclassified(87);
Otu000673	0	0	0	0	0	0	0	8	0	0	0	0	0	1	2	6	4	8	2	2	22	32	40	28	42		Otu000673	Bacteria(100); Gemmatimonadota(100); BD2-11_terrestrial_group(100); BD2-11_terrestrial_group_or(100); BD2-11_terrestrial_group_fa(100); BD2-11_terrestrial_group_ge(100);
Otu001212	0	0	0	0	0	0	0	0	0	0	0	197	0	0	0	0	0	0	0	0	0	0	0	0	0		Otu001212	Bacteria(100); Bacteria_unclassified(100); Bacteria_unclassified(100); Bacteria_unclassified(100); Bacteria_unclassified(100); Bacteria_unclassified(100);
Otu000566	1	0	0	0	0	8	21	16	9	13	2	1	9	7	0	17	24	15	14	15	4	7	6	2	5		Otu000566	Bacteria(100); Bacteroidota(100); Bacteroidia(100); Chitinophagales(100); Saprospiraceae(100); uncultured(100);
Otu000657	0	0	0	0	0	0	24	0	0	13	0	0	0	72	6	12	20	13	18	10	1	1	3	2	1		Otu000657	Bacteria(100); Proteobacteria(100); Alphaproteobacteria(100); Sphingomonadales(100); Sphingomonadaceae(100); Sphingomonadaceae_unclassified(100);
Otu000692	0	0	0	0	0	65	7	87	34	2	0	0	0	0	1	0	0	0	0	0	0	0	0	0	0		Otu000692	Bacteria(100); Bacteria_unclassified(100); Bacteria_unclassified(100); Bacteria_unclassified(100); Bacteria_unclassified(100); Bacteria_unclassified(100);
Otu000870	4	0	0	0	0	73	0	5	0	1	0	86	20	0	0	0	0	0	0	0	5	0	1	1	0		Otu000870	Bacteria(100); Actinobacteriota(100); Actinobacteria(100); Frankiales(100); uncultured(85); uncultured_ge(85);
Otu000880	0	0	0	0	0	0	0	0	0	0	0	0	0	0	0	0	0	0	0	0	48	39	32	42	35		Otu000880	Bacteria(100); Proteobacteria(100); Gammaproteobacteria(100); KI89A_clade(100); KI89A_clade_fa(100); KI89A_clade_ge(100);
Otu000947	0	0	0	0	0	0	0	0	0	0	0	0	0	0	0	0	0	0	0	0	48	21	40	25	62		Otu000947	Bacteria(100); Proteobacteria(100); Gammaproteobacteria(100); Gammaproteobacteria_unclassified(100); Gammaproteobacteria_unclassified(100); Gammaproteobacteria_unclassified(100);
Otu000580	0	0	0	0	0	0	4	0	0	55	28	9	0	4	8	24	12	12	22	15	0	1	0	0	1		Otu000580	Bacteria(100); Proteobacteria(100); Gammaproteobacteria(100); Ectothiorhodospirales(100); Ectothiorhodospiraceae(100); uncultured(100);
Otu000710	0	0	0	0	0	0	0	0	0	0	0	0	0	0	0	0	0	0	0	0	40	38	35	42	40		Otu000710	Bacteria(100); Actinobacteriota(100); Acidimicrobiia(100); Actinomarinales(100); uncultured(100); uncultured_ge(100);
Otu000717	0	0	0	0	0	0	0	0	0	36	121	0	37	0	0	0	0	0	0	0	1	0	0	0	0		Otu000717	Bacteria(100); Proteobacteria(100); Alphaproteobacteria(100); Rhizobiales(100); Rhizobiales_Incertae_Sedis(100); Nordella(100);
Otu000729	13	1	0	0	2	46	0	0	45	39	0	0	47	0	0	0	0	0	0	0	2	0	0	0	0		Otu000729	Bacteria(100); Actinobacteriota(100); Acidimicrobiia(100); IMCC26256(100); IMCC26256_fa(100); IMCC26256_ge(100);
Otu000788	0	0	0	0	0	0	0	0	0	0	0	0	0	0	0	0	0	0	0	0	42	32	28	36	57		Otu000788	Bacteria(100); Proteobacteria(100); Gammaproteobacteria(100); Gammaproteobacteria_unclassified(100); Gammaproteobacteria_unclassified(100); Gammaproteobacteria_unclassified(100);
Otu000695	0	0	0	0	0	0	0	0	0	0	0	0	0	0	0	0	0	0	0	0	37	43	47	33	34		Otu000695	Bacteria(100); Planctomycetota(100); Planctomycetes(100); Pirellulales(100); Pirellulaceae(100); Pirellulaceae_unclassified(100);
Otu000765	0	0	0	0	0	0	0	0	0	0	0	0	0	0	0	0	0	0	0	0	40	39	39	30	46		Otu000765	Bacteria(100); Planctomycetota(100); Phycisphaerae(100); Phycisphaerales(100); Phycisphaeraceae(100); Urania-1B-19_marine_sediment_group(100);
Otu000779	0	0	0	0	0	0	0	0	0	0	0	0	0	0	7	2	2	1	1	1	31	35	36	38	40		Otu000779	Bacteria(100); Proteobacteria(100); Alphaproteobacteria(100); Rhodobacterales(100); Rhodobacteraceae(100); Rhodobacteraceae_unclassified(97);
Otu000898	0	0	2	0	1	0	0	0	0	0	102	77	2	0	0	0	0	2	6	0	1	0	1	0	0		Otu000898	Bacteria(100); Proteobacteria(100); Gammaproteobacteria(100); Pseudomonadales(100); Pseudomonadaceae(100); Pseudomonadaceae_unclassified(78);
Otu000983	0	0	0	0	0	0	0	0	0	0	0	194	0	0	0	0	0	0	0	0	0	0	0	0	0		Otu000983	Bacteria(100); Actinobacteriota(100); Actinobacteria(100); Streptosporangiales(100); Streptosporangiaceae(100); Streptosporangiaceae_unclassified(67);
Otu000420	0	2	0	1	0	3	7	5	8	8	1	1	2	20	7	20	25	36	25	21	0	0	0	0	1		Otu000420	Bacteria(100); Cyanobacteria(100); Cyanobacteriia(100); Synechococcales(100); Cyanobiaceae(100); Synechococcus_CC9902(93);
Otu000641	8	0	0	0	1	0	0	36	21	38	0	0	65	0	17	0	1	0	0	1	5	0	0	0	0		Otu000641	Bacteria(100); Verrucomicrobiota(100); Verrucomicrobiae(100); Chthoniobacterales(100); Chthoniobacteraceae(100); Candidatus_Udaeobacter(98);
Otu000773	0	0	0	0	0	0	0	0	0	5	0	0	0	0	3	7	11	6	13	6	32	31	30	12	37		Otu000773	Bacteria(100); Proteobacteria(100); Gammaproteobacteria(100); Vibrionales(100); Vibrionaceae(100); Photobacterium(92);
Otu000934	0	0	0	0	0	0	0	0	9	21	126	0	0	0	34	0	2	0	0	0	1	0	0	0	0		Otu000934	Bacteria(100); NB1-j(100); NB1-j_cl(100); NB1-j_or(100); NB1-j_fa(100); NB1-j_ge(100);
Otu001249	0	0	0	0	0	0	0	0	0	0	193	0	0	0	0	0	0	0	0	0	0	0	0	0	0		Otu001249	Bacteria(100); Bacteria_unclassified(100); Bacteria_unclassified(100); Bacteria_unclassified(100); Bacteria_unclassified(100); Bacteria_unclassified(100);
Otu001591	0	0	0	0	0	1	14	2	1	12	1	5	1	3	11	29	50	14	14	35	0	0	0	0	0		Otu001591	Bacteria(100); Proteobacteria(100); Proteobacteria_unclassified(100); Proteobacteria_unclassified(100); Proteobacteria_unclassified(100); Proteobacteria_unclassified(100);
Otu000592	3	2	4	0	4	61	0	0	30	5	0	0	27	0	44	1	0	2	1	2	3	1	0	2	0		Otu000592	Bacteria(100); Methylomirabilota(100); Methylomirabilia(100); Rokubacteriales(100); Rokubacteriales_fa(100); Rokubacteriales_ge(100);
Otu000697	0	57	57	42	36	0	0	0	0	0	0	0	0	0	0	0	0	0	0	0	0	0	0	0	0		Otu000697	Bacteria(100); Chloroflexi(100); Dehalococcoidia(100); SAR202_clade(100); SAR202_clade_fa(100); SAR202_clade_ge(100);
Otu001086	0	0	1	0	0	0	0	0	0	0	0	0	0	191	0	0	0	0	0	0	0	0	0	0	0		Otu001086	Bacteria(100); Proteobacteria(100); Alphaproteobacteria(100); Alphaproteobacteria_unclassified(100); Alphaproteobacteria_unclassified(100); Alphaproteobacteria_unclassified(100);
Otu000708	0	0	0	0	0	1	33	10	16	6	4	1	0	2	30	15	13	18	28	14	0	0	0	0	0		Otu000708	Bacteria(100); Proteobacteria(100); Alphaproteobacteria(100); Thalassobaculales(100); Nisaeaceae(100); OM75_clade(100);
Otu000840	0	0	0	0	0	0	0	0	0	0	0	0	0	0	0	0	1	0	0	0	52	41	25	40	32		Otu000840	Bacteria(100); Proteobacteria(100); Gammaproteobacteria(100); Gammaproteobacteria_unclassified(100); Gammaproteobacteria_unclassified(100); Gammaproteobacteria_unclassified(100);
Otu000927	1	0	0	0	0	0	0	0	0	0	189	0	1	0	0	0	0	0	0	0	0	0	0	0	0		Otu000927	Bacteria(100); Acidobacteriota(100); Vicinamibacteria(100); Vicinamibacterales(100); uncultured(67); uncultured_ge(67);
Otu001727	0	0	0	0	0	0	0	0	0	0	0	191	0	0	0	0	0	0	0	0	0	0	0	0	0		Otu001727	Bacteria(100); Proteobacteria(100); Gammaproteobacteria(100); Gammaproteobacteria_unclassified(100); Gammaproteobacteria_unclassified(100); Gammaproteobacteria_unclassified(100);
Otu002952	61	28	22	32	44	0	0	0	0	0	0	0	0	0	0	0	0	0	0	0	2	1	0	0	1		Otu002952	Bacteria(100); Proteobacteria(100); Gammaproteobacteria(100); UBA10353_marine_group(100); UBA10353_marine_group_fa(100); UBA10353_marine_group_ge(100);
Otu000653	0	0	0	0	0	0	0	0	0	0	0	0	0	0	0	0	0	0	0	0	40	36	30	29	55		Otu000653	Bacteria(100); Actinobacteriota(100); Acidimicrobiia(100); Actinomarinales(100); uncultured(100); uncultured_ge(100);
Otu000646	0	0	0	0	0	0	0	0	0	0	0	0	0	0	0	0	2	0	3	3	33	35	43	29	41		Otu000646	Bacteria(100); Proteobacteria(100); Gammaproteobacteria(100); Oceanospirillales(100); Pseudohongiellaceae(98); Pseudohongiella(98);
Otu000805	0	0	0	2	0	0	31	0	0	55	0	0	11	89	0	0	0	0	0	0	1	0	0	0	0		Otu000805	Bacteria(100); Verrucomicrobiota(100); Verrucomicrobiae(100); Chthoniobacterales(100); Chthoniobacteraceae(100); Candidatus_Udaeobacter(100);
Otu000881	1	0	2	1	2	49	0	1	0	0	64	0	33	0	32	0	0	1	0	0	3	0	0	0	0		Otu000881	Bacteria(100); Acidobacteriota(100); Acidobacteriae(100); Solibacterales(100); Solibacteraceae(100); Candidatus_Solibacter(100);
Otu000906	0	0	0	0	0	0	0	0	0	0	0	0	0	0	0	0	0	0	0	0	45	34	37	43	30		Otu000906	Bacteria(100); Proteobacteria(100); Gammaproteobacteria(100); Gammaproteobacteria_unclassified(100); Gammaproteobacteria_unclassified(100); Gammaproteobacteria_unclassified(100);
Otu001179	5	0	0	1	2	0	0	0	3	0	0	136	40	0	0	0	0	0	0	0	1	0	1	0	0		Otu001179	Bacteria(100); Acidobacteriota(100); Acidobacteriae(100); Solibacterales(100); Solibacteraceae(100); Candidatus_Solibacter(100);
Otu001495	0	0	0	0	0	0	0	0	0	0	0	0	189	0	0	0	0	0	0	0	0	0	0	0	0		Otu001495	Bacteria(100); Firmicutes(100); Clostridia(100); Peptostreptococcales-Tissierellales(100); Peptostreptococcaceae(100); Peptostreptococcus(100);
Otu000644	0	0	0	0	0	0	0	0	0	0	0	0	0	0	0	0	1	0	0	0	33	31	36	47	40		Otu000644	Bacteria(100); Planctomycetota(100); Pla3_lineage(100); Pla3_lineage_or(100); Pla3_lineage_fa(100); Pla3_lineage_ge(100);
Otu000743	0	1	0	0	0	1	2	7	19	26	15	0	0	2	11	23	15	18	23	24	1	0	0	0	0		Otu000743	Bacteria(100); Proteobacteria(100); Proteobacteria_unclassified(100); Proteobacteria_unclassified(100); Proteobacteria_unclassified(100); Proteobacteria_unclassified(100);
Otu001154	0	0	0	0	0	0	0	0	0	0	0	187	1	0	0	0	0	0	0	0	0	0	0	0	0		Otu001154	Bacteria(100); Latescibacterota(100); Latescibacterota_cl(100); Latescibacterota_or(100); Latescibacterota_fa(100); Latescibacterota_ge(100);
Otu000658	0	0	0	0	0	0	0	0	0	0	0	0	0	0	0	1	0	0	1	1	33	35	45	37	34		Otu000658	Bacteria(100); Proteobacteria(100); Gammaproteobacteria(100); Thiohalorhabdales(100); Thiohalorhabdaceae(100); uncultured(100);
Otu000899	0	0	0	0	0	0	0	0	0	0	0	0	0	0	0	0	0	0	0	0	26	40	46	35	40		Otu000899	Bacteria(100); Proteobacteria(100); Gammaproteobacteria(100); Gammaproteobacteria_unclassified(100); Gammaproteobacteria_unclassified(100); Gammaproteobacteria_unclassified(100);
Otu000484	0	0	1	1	0	2	6	7	3	10	9	3	5	6	12	23	23	20	36	19	0	0	0	0	0		Otu000484	Bacteria(100); Cyanobacteria(100); Cyanobacteriia(100); Synechococcales(100); Cyanobiaceae(100); Synechococcus_CC9902(89);
Otu000431	0	0	0	0	0	1	7	6	4	11	6	18	3	6	6	24	22	22	17	32	0	0	0	0	0		Otu000431	Bacteria(100); Cyanobacteria(100); Cyanobacteriia(100); Synechococcales(100); Cyanobiaceae(100); Synechococcus_CC9902(80);
Otu000518	0	0	0	0	0	0	0	0	0	0	0	0	0	0	0	0	0	0	0	0	34	43	33	30	45		Otu000518	Archaea(100); Crenarchaeota(100); Nitrososphaeria(100); Nitrosopumilales(100); Nitrosopumilaceae(100); Candidatus_Nitrosopumilus(80);
Otu000542	0	0	0	0	0	0	0	0	0	0	0	0	0	0	0	0	0	0	0	0	35	50	36	29	35		Otu000542	Bacteria(100); Planctomycetota(100); Phycisphaerae(100); Phycisphaerales(100); Phycisphaeraceae(100); Urania-1B-19_marine_sediment_group(100);
Otu001208	0	0	0	0	0	0	0	0	0	0	185	0	0	0	0	0	0	0	0	0	0	0	0	0	0		Otu001208	Bacteria(100); Myxococcota(100); Myxococcia(100); Myxococcales(100); Myxococcaceae(100); Myxococcaceae_unclassified(100);
Otu001282	0	0	0	0	0	0	0	14	0	0	0	170	0	0	0	0	0	0	1	0	0	0	0	0	0		Otu001282	Bacteria(100); Acidobacteriota(100); Vicinamibacteria(100); Vicinamibacterales(100); Vicinamibacterales_unclassified(84); Vicinamibacterales_unclassified(84);
Otu001464	0	0	0	0	0	0	0	0	0	0	0	0	0	185	0	0	0	0	0	0	0	0	0	0	0		Otu001464	Bacteria(100); Firmicutes(100); Bacilli(100); Lactobacillales(100); Streptococcaceae(100); Streptococcus(99);
Otu001628	0	0	0	2	0	0	0	13	0	0	169	0	0	0	0	0	0	0	0	0	0	0	1	0	0		Otu001628	Bacteria(100); Proteobacteria(100); Alphaproteobacteria(100); Rhizobiales(100); Xanthobacteraceae(94); Xanthobacteraceae_unclassified(94);
Otu000639	0	0	0	0	0	0	0	0	0	0	0	0	0	0	0	0	0	0	0	0	43	26	38	36	41		Otu000639	Bacteria(100); Proteobacteria(100); Alphaproteobacteria(100); Alphaproteobacteria_unclassified(100); Alphaproteobacteria_unclassified(100); Alphaproteobacteria_unclassified(100);
Otu000668	0	0	0	0	0	0	0	0	0	0	0	0	0	0	0	0	0	0	0	0	24	44	40	30	46		Otu000668	Bacteria(100); Proteobacteria(100); Gammaproteobacteria(100); Alteromonadales(100); Alteromonadaceae(69); Alteromonadaceae_ge(62);
Otu000731	0	0	0	0	0	0	1	0	0	0	0	0	0	0	13	12	9	10	9	8	26	15	25	30	26		Otu000731	Bacteria(100); Planctomycetota(100); Planctomycetes(100); Pirellulales(100); Pirellulaceae(100); Blastopirellula(96);
Otu000801	0	0	0	0	0	0	4	18	1	4	0	0	1	2	31	19	30	17	27	29	1	0	0	0	0		Otu000801	Bacteria(100); Proteobacteria(100); Alphaproteobacteria(100); Puniceispirillales(100); SAR116_clade(100); SAR116_clade_ge(100);
Otu001312	0	0	0	0	0	0	0	0	0	0	0	0	0	184	0	0	0	0	0	0	0	0	0	0	0		Otu001312	Bacteria(100); Nitrospirota(100); Nitrospiria(100); Nitrospirales(100); Nitrospiraceae(100); Nitrospira(100);
Otu000597	29	47	36	30	39	0	0	0	0	0	1	1	0	0	0	0	0	0	0	0	0	0	0	0	0		Otu000597	Bacteria(100); Bacteria_unclassified(100); Bacteria_unclassified(100); Bacteria_unclassified(100); Bacteria_unclassified(100); Bacteria_unclassified(100);
Otu000629	0	0	0	0	0	0	22	0	0	0	0	0	0	0	0	0	0	0	0	0	42	21	28	36	34		Otu000629	Bacteria(100); Planctomycetota(100); Planctomycetes(100); Pirellulales(100); Pirellulaceae(100); Pirellulaceae_unclassified(60);
Otu000678	0	0	0	0	0	0	7	0	9	21	0	0	3	4	4	23	13	20	32	35	2	2	3	4	1		Otu000678	Bacteria(100); Bacteria_unclassified(100); Bacteria_unclassified(100); Bacteria_unclassified(100); Bacteria_unclassified(100); Bacteria_unclassified(100);
Otu000744	0	0	0	0	0	0	0	0	0	0	0	0	0	0	0	2	3	1	2	1	32	21	43	39	39		Otu000744	Bacteria(100); Proteobacteria(100); Alphaproteobacteria(100); Kiloniellales(100); Kiloniellaceae(97); uncultured(59);
Otu000745	14	0	0	2	0	29	0	67	0	5	40	7	11	0	0	0	0	0	1	0	2	0	2	0	3		Otu000745	Bacteria(100); Proteobacteria(100); Alphaproteobacteria(100); Rhizobiales(100); Hyphomicrobiaceae(100); Pedomicrobium(98);
Otu001241	0	0	0	0	0	0	0	0	0	0	182	1	0	0	0	0	0	0	0	0	0	0	0	0	0		Otu001241	Bacteria(100); Actinobacteriota(100); Actinobacteria(100); Propionibacteriales(100); Nocardioidaceae(100); Nocardioides(97);
Otu001322	0	0	0	0	0	1	0	0	0	0	0	172	10	0	0	0	0	0	0	0	0	0	0	0	0		Otu001322	Bacteria(100); Bacteria_unclassified(100); Bacteria_unclassified(100); Bacteria_unclassified(100); Bacteria_unclassified(100); Bacteria_unclassified(100);
Otu000511	0	0	0	0	0	1	2	2	3	6	0	1	0	0	3	32	36	31	27	38	0	0	0	0	0		Otu000511	Bacteria(100); Cyanobacteria(100); Cyanobacteriia(100); Synechococcales(100); Cyanobiaceae(100); Synechococcus_CC9902(89);
Otu000640	0	0	0	0	0	0	0	0	0	0	0	0	0	0	0	0	0	2	0	0	39	41	40	32	27		Otu000640	Bacteria(100); Nitrospirota(100); Thermodesulfovibrionia(100); uncultured(100); uncultured_fa(100); uncultured_ge(100);
Otu001189	4	0	0	1	4	0	0	0	0	0	0	0	71	101	0	0	0	0	0	0	0	0	0	0	0		Otu001189	Bacteria(100); Acidobacteriota(100); Acidobacteriae(100); Solibacterales(100); Solibacteraceae(100); Candidatus_Solibacter(100);
Otu001210	0	0	0	0	0	0	0	0	0	0	0	0	178	0	0	0	0	0	0	0	2	0	0	0	1		Otu001210	Bacteria(100); Acidobacteriota(100); Vicinamibacteria(100); Vicinamibacterales(100); uncultured(76); uncultured_ge(76);
Otu001338	0	0	0	0	0	0	0	0	0	0	0	181	0	0	0	0	0	0	0	0	0	0	0	0	0		Otu001338	Bacteria(100); Actinobacteriota(100); Actinobacteria(100); Corynebacteriales(100); Corynebacteriales_unclassified(99); Corynebacteriales_unclassified(99);
Otu000604	0	1	0	0	0	0	1	0	0	0	0	0	0	1	0	0	0	0	0	0	37	23	43	41	33		Otu000604	Bacteria(100); Proteobacteria(100); Gammaproteobacteria(100); Gammaproteobacteria_unclassified(100); Gammaproteobacteria_unclassified(100); Gammaproteobacteria_unclassified(100);
Otu000625	0	0	0	0	0	0	0	0	0	0	0	0	0	0	0	0	0	0	0	0	38	40	32	33	37		Otu000625	Bacteria(100); Planctomycetota(100); Planctomycetes(100); Pirellulales(100); Pirellulaceae(100); Blastopirellula(100);
Otu001137	0	0	0	0	0	1	0	0	0	0	0	0	0	0	87	0	0	0	0	0	16	17	14	18	27		Otu001137	Bacteria(100); Proteobacteria(100); Alphaproteobacteria(100); Rhizobiales(100); Rhizobiales_unclassified(66); Rhizobiales_unclassified(66);
Otu001664	0	0	0	0	0	0	0	0	0	0	180	0	0	0	0	0	0	0	0	0	0	0	0	0	0		Otu001664	Bacteria(100); Actinobacteriota(100); Coriobacteriia(100); Coriobacteriales(100); Eggerthellaceae(100); Eggerthellaceae_unclassified(100);
Otu000637	0	0	0	0	0	0	0	0	0	0	0	0	0	0	0	0	0	0	0	0	35	39	33	31	41		Otu000637	Bacteria(100); Planctomycetota(100); OM190(100); OM190_or(100); OM190_fa(100); OM190_ge(100);
Otu000648	0	0	0	0	0	0	3	8	2	9	0	5	0	22	21	26	16	15	20	26	0	2	1	3	0		Otu000648	Bacteria(100); Planctomycetota(100); OM190(100); OM190_or(100); OM190_fa(100); OM190_ge(100);
Otu000654	0	0	0	0	0	0	0	0	1	0	0	0	0	0	0	0	0	0	0	0	36	34	28	50	30		Otu000654	Bacteria(100); Verrucomicrobiota(100); Verrucomicrobiae(100); Verrucomicrobiales(100); DEV007(100); DEV007_ge(100);
Otu000847	0	0	0	0	0	0	0	0	0	0	0	0	0	0	0	0	0	0	0	0	20	43	50	19	47		Otu000847	Bacteria(100); Bacteroidota(100); Bacteroidia(100); Cytophagales(100); Flammeovirgaceae(100); Perexilibacter(100);
Otu001066	0	0	0	0	0	0	0	0	0	0	0	179	0	0	0	0	0	0	0	0	0	0	0	0	0		Otu001066	Bacteria(100); Proteobacteria(100); Alphaproteobacteria(100); Caulobacterales(100); Hyphomonadaceae(100); SWB02(100);
Otu001647	0	0	0	0	0	0	0	0	0	0	0	179	0	0	0	0	0	0	0	0	0	0	0	0	0		Otu001647	Bacteria(100); Patescibacteria(100); Gracilibacteria(100); Candidatus_Peribacteria(100); Candidatus_Peribacteria_fa(100); Candidatus_Peribacteria_ge(100);
Otu000674	0	0	0	0	0	0	0	0	0	0	0	0	0	0	0	0	0	0	0	0	49	40	34	39	16		Otu000674	Bacteria(100); Chloroflexi(100); Anaerolineae(100); Ardenticatenales(100); uncultured(100); uncultured_ge(100);
Otu000698	0	0	0	0	0	0	0	0	0	0	0	0	0	0	0	0	0	0	0	0	28	40	33	40	37		Otu000698	Bacteria(100); Planctomycetota(100); Planctomycetes(100); Pirellulales(100); Pirellulaceae(100); Rhodopirellula(100);
Otu000844	0	0	0	0	0	0	0	3	4	12	0	0	0	0	7	36	33	26	38	19	0	0	0	0	0		Otu000844	Archaea(100); Thermoplasmatota(100); Thermoplasmata(100); Thermoplasmata_or(100); Thermoplasmata_fa(100); Marine_Group_III(100);
Otu001408	0	0	0	0	0	0	0	0	0	0	0	0	0	178	0	0	0	0	0	0	0	0	0	0	0		Otu001408	Bacteria(100); Gemmatimonadota(100); Gemmatimonadetes(100); Gemmatimonadales(100); Gemmatimonadaceae(100); uncultured(100);
Otu002000	0	0	0	0	0	0	0	0	0	0	0	178	0	0	0	0	0	0	0	0	0	0	0	0	0		Otu002000	Bacteria(100); Verrucomicrobiota(100); Verrucomicrobiae(100); Chthoniobacterales(100); Chthoniobacteraceae(98); Candidatus_Udaeobacter(97);
Otu000626	0	0	0	0	0	0	0	0	0	0	0	0	0	0	0	0	0	0	0	0	31	42	42	30	32		Otu000626	Bacteria(100); Planctomycetota(100); Planctomycetes(100); Pirellulales(100); Pirellulaceae(100); Pirellulaceae_unclassified(80);
Otu000660	0	0	0	0	0	0	0	0	1	0	0	0	0	0	18	1	1	1	0	0	35	34	32	22	32		Otu000660	Bacteria(100); Gemmatimonadota(100); BD2-11_terrestrial_group(100); BD2-11_terrestrial_group_or(100); BD2-11_terrestrial_group_fa(100); BD2-11_terrestrial_group_ge(100);
Otu000666	0	1	0	0	1	35	73	0	9	0	0	0	17	0	38	0	0	0	0	0	0	0	1	0	2		Otu000666	Bacteria(100); Proteobacteria(100); Gammaproteobacteria(100); Burkholderiales(100); SC-I-84(68); SC-I-84_ge(68);
Otu000719	42	33	41	41	20	0	0	0	0	0	0	0	0	0	0	0	0	0	0	0	0	0	0	0	0		Otu000719	Bacteria(100); Chloroflexi(100); Chloroflexi_unclassified(100); Chloroflexi_unclassified(100); Chloroflexi_unclassified(100); Chloroflexi_unclassified(100);
Otu000723	0	0	0	1	0	0	0	0	37	0	0	0	139	0	0	0	0	0	0	0	0	0	0	0	0		Otu000723	Bacteria(100); Acidobacteriota(100); Blastocatellia(100); Pyrinomonadales(100); Pyrinomonadaceae(100); RB41(100);
Otu001175	0	0	0	0	0	0	0	0	0	0	0	0	177	0	0	0	0	0	0	0	0	0	0	0	0		Otu001175	Bacteria(100); Firmicutes(100); Bacilli(100); Lactobacillales(100); Streptococcaceae(100); Streptococcus(98);
Otu001476	0	0	0	0	0	0	0	0	0	0	0	177	0	0	0	0	0	0	0	0	0	0	0	0	0		Otu001476	Bacteria(100); NB1-j(100); NB1-j_cl(100); NB1-j_or(100); NB1-j_fa(100); NB1-j_ge(100);
Otu001567	0	1	0	0	0	0	0	0	0	0	0	176	0	0	0	0	0	0	0	0	0	0	0	0	0		Otu001567	Bacteria(100); Myxococcota(100); bacteriap25(100); bacteriap25_or(100); bacteriap25_fa(100); bacteriap25_ge(100);
Otu000457	0	0	0	0	1	1	3	1	10	16	5	2	4	3	6	25	28	25	22	23	0	0	1	0	0		Otu000457	Bacteria(100); Proteobacteria(100); Alphaproteobacteria(100); SAR11_clade(100); Clade_I(100); Clade_I_unclassified(95);
Otu000896	6	12	5	8	4	0	0	0	0	0	0	0	0	0	0	0	0	0	0	0	30	29	33	29	20		Otu000896	Bacteria(100); Actinobacteriota(100); Acidimicrobiia(100); Actinomarinales(100); uncultured(99); uncultured_ge(99);
Otu001537	0	0	0	0	0	0	0	0	0	0	0	0	0	176	0	0	0	0	0	0	0	0	0	0	0		Otu001537	Bacteria(100); Proteobacteria(100); Alphaproteobacteria(100); Rhizobiales(100); Labraceae(100); Labrys(100);
Otu002025	0	0	0	0	0	0	0	0	0	0	0	0	1	175	0	0	0	0	0	0	0	0	0	0	0		Otu002025	Bacteria(100); Verrucomicrobiota(100); Verrucomicrobiae(100); Chthoniobacterales(100); Chthoniobacteraceae(95); Chthoniobacteraceae_unclassified(95);
Otu000622	0	2	0	0	0	0	0	2	0	0	0	0	0	0	0	1	4	2	1	1	41	27	31	25	38		Otu000622	Bacteria(100); Proteobacteria(100); Alphaproteobacteria(100); Rhodobacterales(100); Rhodobacteraceae(100); Rhodobacteraceae_unclassified(99);
Otu000696	0	0	0	0	0	0	0	0	0	0	0	0	0	0	0	0	0	0	0	0	41	37	40	20	37		Otu000696	Bacteria(100); NB1-j(100); NB1-j_cl(100); NB1-j_or(100); NB1-j_fa(100); NB1-j_ge(100);
Otu001198	7	4	0	0	3	2	0	0	0	19	0	123	0	0	17	0	0	0	0	0	0	0	0	0	0		Otu001198	Bacteria(100); RCP2-54(100); RCP2-54_cl(100); RCP2-54_or(100); RCP2-54_fa(100); RCP2-54_ge(100);
Otu000702	0	0	0	0	0	0	0	0	0	0	0	0	0	0	0	0	0	0	0	0	45	37	40	18	34		Otu000702	Bacteria(100); Planctomycetota(100); Planctomycetes(100); Pirellulales(100); Pirellulaceae(100); Blastopirellula(100);
Otu000750	0	0	0	0	0	0	0	0	0	0	0	0	174	0	0	0	0	0	0	0	0	0	0	0	0		Otu000750	Bacteria(100); Firmicutes(100); Clostridia(100); Clostridiales(100); Clostridiaceae(100); Clostridium_sensu_stricto_6(100);
Otu000499	0	0	0	0	0	2	3	5	9	12	3	7	0	9	8	31	18	20	25	21	0	0	0	0	0		Otu000499	Bacteria(100); Cyanobacteria(100); Cyanobacteriia(100); Synechococcales(100); Cyanobiaceae(100); Synechococcus_CC9902(83);
Otu000618	0	0	0	0	0	0	0	0	0	0	0	0	0	0	0	0	0	1	0	0	29	34	33	34	42		Otu000618	Bacteria(100); Planctomycetota(100); Planctomycetes(100); Pirellulales(100); Pirellulaceae(100); Rhodopirellula(100);
Otu000703	18	23	37	31	64	0	0	0	0	0	0	0	0	0	0	0	0	0	0	0	0	0	0	0	0		Otu000703	Bacteria(100); Proteobacteria(100); Alphaproteobacteria(100); Alphaproteobacteria_unclassified(100); Alphaproteobacteria_unclassified(100); Alphaproteobacteria_unclassified(100);
Otu000853	4	0	0	0	0	0	0	0	20	41	0	0	104	0	0	0	0	0	1	0	1	0	1	0	1		Otu000853	Bacteria(100); Methylomirabilota(100); Methylomirabilia(100); Rokubacteriales(100); Rokubacteriales_fa(100); Rokubacteriales_ge(100);
Otu001059	0	0	0	0	0	74	0	0	11	20	0	0	35	0	29	0	0	0	0	0	1	0	3	0	0		Otu001059	Bacteria(100); Acidobacteriota(100); Vicinamibacteria(100); Vicinamibacterales(100); uncultured(75); uncultured_ge(75);
Otu001270	0	0	0	0	0	0	0	0	0	0	173	0	0	0	0	0	0	0	0	0	0	0	0	0	0		Otu001270	Bacteria(100); Actinobacteriota(100); Acidimicrobiia(100); IMCC26256(100); IMCC26256_fa(100); IMCC26256_ge(100);
Otu000665	0	0	0	0	0	0	0	0	1	0	0	0	0	0	0	0	0	0	1	0	35	22	24	48	41		Otu000665	Bacteria(100); Planctomycetota(100); Planctomycetes(100); Pirellulales(100); Pirellulaceae(100); Blastopirellula(100);
Otu000800	0	0	0	0	0	0	0	0	0	0	0	0	0	0	0	0	0	0	0	0	39	31	28	29	45		Otu000800	Bacteria(100); NB1-j(100); NB1-j_cl(100); NB1-j_or(100); NB1-j_fa(100); NB1-j_ge(100);
Otu001021	1	58	2	22	89	0	0	0	0	0	0	0	0	0	0	0	0	0	0	0	0	0	0	0	0		Otu001021	Bacteria(100); Proteobacteria(100); Gammaproteobacteria(100); Gammaproteobacteria_unclassified(100); Gammaproteobacteria_unclassified(100); Gammaproteobacteria_unclassified(100);
Otu001057	1	0	0	0	1	30	35	0	0	0	0	0	26	0	74	0	0	0	0	0	2	0	1	1	1		Otu001057	Bacteria(100); Acidobacteriota(100); Acidobacteriae(100); Subgroup_2(100); Subgroup_2_fa(100); Subgroup_2_ge(100);
Otu001158	0	0	0	0	1	23	0	0	0	0	0	0	2	146	0	0	0	0	0	0	0	0	0	0	0		Otu001158	Bacteria(100); Patescibacteria(100); Saccharimonadia(100); Saccharimonadales(100); S32(100); TM7(100);
Otu001252	0	172	0	0	0	0	0	0	0	0	0	0	0	0	0	0	0	0	0	0	0	0	0	0	0		Otu001252	Bacteria(100); Bacteria_unclassified(100); Bacteria_unclassified(100); Bacteria_unclassified(100); Bacteria_unclassified(100); Bacteria_unclassified(100);
Otu002930	0	0	0	0	0	0	0	0	0	0	0	0	0	172	0	0	0	0	0	0	0	0	0	0	0		Otu002930	Bacteria(100); Actinobacteriota(100); Actinobacteria(100); Frankiales(100); Frankiaceae(94); Jatrophihabitans(94);
Otu000621	0	0	0	0	0	0	0	0	0	0	0	0	0	0	0	0	0	0	0	0	29	39	28	28	47		Otu000621	Bacteria(100); Planctomycetota(100); Phycisphaerae(100); Phycisphaerales(100); Phycisphaeraceae(100); Urania-1B-19_marine_sediment_group(100);
Otu000656	0	0	0	0	0	0	0	0	0	0	0	0	0	0	5	1	1	2	1	0	26	24	40	41	30		Otu000656	Bacteria(100); Proteobacteria(100); Gammaproteobacteria(100); B2M28(100); B2M28_fa(100); B2M28_ge(100);
Otu001111	0	0	0	0	2	55	2	0	0	0	66	0	39	3	4	0	0	0	0	0	0	0	0	0	0		Otu001111	Bacteria(100); Actinobacteriota(100); Actinobacteria(100); Propionibacteriales(100); Nocardioidaceae(100); Marmoricola(100);
Otu001490	0	0	0	0	0	0	0	0	0	0	0	169	0	0	0	0	1	0	0	0	0	1	0	0	0		Otu001490	Bacteria(100); Methylomirabilota(100); Methylomirabilia(100); Rokubacteriales(100); Rokubacteriales_fa(100); Rokubacteriales_ge(100);
Otu000865	0	0	0	0	0	0	0	0	0	0	0	0	0	0	0	0	0	0	0	0	35	34	34	26	41		Otu000865	Bacteria(100); Actinobacteriota(100); Acidimicrobiia(100); Actinomarinales(100); uncultured(100); uncultured_ge(100);
Otu001114	0	0	0	0	0	0	0	0	0	0	16	0	1	7	25	25	19	30	22	25	0	0	0	0	0		Otu001114	Bacteria(100); Planctomycetota(100); OM190(100); OM190_or(100); OM190_fa(100); OM190_ge(100);
Otu001366	0	0	0	0	0	0	0	0	0	0	0	0	1	169	0	0	0	0	0	0	0	0	0	0	0		Otu001366	Bacteria(100); Bacteria_unclassified(100); Bacteria_unclassified(100); Bacteria_unclassified(100); Bacteria_unclassified(100); Bacteria_unclassified(100);
Otu001536	0	0	0	0	0	0	0	0	0	0	0	170	0	0	0	0	0	0	0	0	0	0	0	0	0		Otu001536	Bacteria(100); Proteobacteria(100); Alphaproteobacteria(100); Rhizobiales(100); Xanthobacteraceae(96); Xanthobacteraceae_unclassified(96);
Otu000524	0	0	0	0	0	3	14	12	12	29	0	10	4	0	20	11	9	8	11	6	4	3	4	5	4		Otu000524	Bacteria(100); Planctomycetota(100); Planctomycetes(100); Pirellulales(100); Pirellulaceae(100); Blastopirellula(85);
Otu000693	22	52	25	22	37	0	0	0	0	0	1	0	0	0	10	0	0	0	0	0	0	0	0	0	0		Otu000693	Bacteria(100); Proteobacteria(100); Gammaproteobacteria(100); Gammaproteobacteria_unclassified(100); Gammaproteobacteria_unclassified(100); Gammaproteobacteria_unclassified(100);
Otu000764	0	0	0	0	0	0	3	0	2	17	9	0	17	3	8	36	22	21	10	20	0	1	0	0	0		Otu000764	Bacteria(100); Proteobacteria(100); Gammaproteobacteria(100); Oceanospirillales(100); Endozoicomonadaceae(100); Endozoicomonas(100);
Otu000797	0	0	0	0	0	0	0	0	0	0	0	0	0	0	0	0	0	0	0	0	35	33	31	25	45		Otu000797	Bacteria(100); Bacteroidota(100); Bacteroidia(100); Chitinophagales(100); Saprospiraceae(100); Portibacter(100);
Otu001330	0	0	0	0	0	0	0	0	0	0	167	0	2	0	0	0	0	0	0	0	0	0	0	0	0		Otu001330	Bacteria(100); Firmicutes(100); Bacilli(100); Lactobacillales(100); Streptococcaceae(100); Streptococcus(99);
Otu001504	0	0	0	0	0	0	0	0	0	0	0	169	0	0	0	0	0	0	0	0	0	0	0	0	0		Otu001504	Bacteria(100); Proteobacteria(100); Gammaproteobacteria(100); Pseudomonadales(100); Moraxellaceae(100); Moraxellaceae_unclassified(78);
Otu000670	9	0	3	0	3	0	55	1	26	31	0	3	33	0	0	0	0	0	0	0	2	0	1	0	1		Otu000670	Bacteria(100); Proteobacteria(100); Alphaproteobacteria(100); Azospirillales(100); uncultured(100); uncultured_ge(100);
Otu001129	64	50	28	18	8	0	0	0	0	0	0	0	0	0	0	0	0	0	0	0	0	0	0	0	0		Otu001129	Bacteria(100); Bacteria_unclassified(100); Bacteria_unclassified(100); Bacteria_unclassified(100); Bacteria_unclassified(100); Bacteria_unclassified(100);
Otu001181	0	0	0	0	0	0	0	0	0	0	0	0	0	0	0	0	0	0	0	0	29	39	34	23	43		Otu001181	Bacteria(100); Planctomycetota(100); OM190(100); OM190_or(100); OM190_fa(100); OM190_ge(100);
Otu001293	0	0	0	0	0	0	0	0	0	0	0	168	0	0	0	0	0	0	0	0	0	0	0	0	0		Otu001293	Bacteria(100); Methylomirabilota(100); Methylomirabilia(100); Rokubacteriales(100); Rokubacteriales_fa(100); Rokubacteriales_ge(100);
Otu001320	0	0	0	0	0	0	0	0	0	0	0	168	0	0	0	0	0	0	0	0	0	0	0	0	0		Otu001320	Bacteria(100); Planctomycetota(100); Planctomycetes(100); Gemmatales(100); Gemmataceae(100); Gemmataceae_unclassified(100);
Otu000620	0	0	0	0	0	0	0	0	0	0	0	0	0	0	0	0	0	0	0	0	28	33	35	34	37		Otu000620	Archaea(100); Crenarchaeota(100); Nitrososphaeria(100); Nitrosopumilales(100); Nitrosopumilaceae(100); Nitrosopumilaceae_unclassified(82);
Otu000681	0	0	0	0	0	0	0	0	0	0	0	0	0	0	0	0	0	0	0	0	31	45	24	33	34		Otu000681	Bacteria(100); Planctomycetota(100); Planctomycetes(100); Pirellulales(100); Pirellulaceae(100); Pirellula(89);
Otu000699	0	0	0	0	0	0	0	0	0	0	0	0	0	1	0	0	0	0	1	0	30	34	35	34	32		Otu000699	Bacteria(100); Planctomycetota(100); OM190(100); OM190_or(100); OM190_fa(100); OM190_ge(100);
Otu001096	0	0	0	0	0	0	0	0	0	0	0	0	0	0	0	0	0	0	0	0	46	34	28	32	27		Otu001096	Bacteria(100); Planctomycetota(100); Planctomycetes(100); Planctomycetales(100); Rubinisphaeraceae(87); Rubinisphaeraceae_unclassified(87);
Otu000782	0	0	0	0	0	0	0	0	0	0	0	0	0	0	0	0	0	0	0	0	28	36	30	39	33		Otu000782	Bacteria(100); Bacteria_unclassified(100); Bacteria_unclassified(100); Bacteria_unclassified(100); Bacteria_unclassified(100); Bacteria_unclassified(100);
Otu000836	0	0	0	0	0	2	0	4	0	0	52	0	0	10	2	23	23	14	19	17	0	0	0	0	0		Otu000836	Archaea(100); Thermoplasmatota(100); Thermoplasmata(100); Marine_Group_II(100); Marine_Group_II_fa(100); Marine_Group_II_ge(100);
Otu001631	0	0	2	0	1	0	0	0	0	0	0	0	0	163	0	0	0	0	0	0	0	0	0	0	0		Otu001631	Bacteria(100); Chloroflexi(100); Ktedonobacteria(100); C0119(100); C0119_fa(100); C0119_ge(100);
Otu000675	3	0	0	0	1	49	0	1	27	0	20	16	40	0	2	0	0	0	1	0	0	5	0	0	0		Otu000675	Bacteria(100); Methylomirabilota(100); Methylomirabilia(100); Rokubacteriales(100); Rokubacteriales_fa(100); Rokubacteriales_ge(100);
Otu000837	0	0	0	0	0	0	0	0	0	0	0	18	0	0	0	31	35	25	28	28	0	0	0	0	0		Otu000837	Archaea(100); Nanoarchaeota(100); Nanoarchaeia(100); Woesearchaeales(100); Woesearchaeales_fa(97); Woesearchaeales_ge(97);
Otu000917	0	0	0	0	0	61	0	0	31	58	0	0	14	0	0	0	0	0	0	0	1	0	0	0	0		Otu000917	Bacteria(100); Acidobacteriota(100); Acidobacteriae(100); Acidobacteriales(100); Acidobacteriales_unclassified(100); Acidobacteriales_unclassified(100);
Otu001232	0	0	0	0	0	0	0	0	0	0	148	0	16	0	0	0	1	0	0	0	0	0	0	0	0		Otu001232	Bacteria(100); Firmicutes(100); Bacilli(100); Mycoplasmatales(100); Mycoplasmataceae(100); Mycoplasma(100);
Otu001662	0	0	0	0	0	0	0	0	0	0	0	165	0	0	0	0	0	0	0	0	0	0	0	0	0		Otu001662	Bacteria(100); Actinobacteriota(100); Actinobacteria(100); Streptosporangiales(100); Streptosporangiaceae(100); Nonomuraea(83);
Otu001985	0	0	0	0	0	0	0	0	0	0	0	0	0	0	0	0	0	0	0	0	12	33	42	54	24		Otu001985	Bacteria(100); Proteobacteria(100); Gammaproteobacteria(100); Steroidobacterales(100); Woeseiaceae(100); Woeseia(96);
Otu004013	8	13	59	77	8	0	0	0	0	0	0	0	0	0	0	0	0	0	0	0	0	0	0	0	0		Otu004013	Bacteria(100); Proteobacteria(100); Gammaproteobacteria(100); KI89A_clade(100); KI89A_clade_fa(100); KI89A_clade_ge(100);
Otu000636	0	0	0	0	0	0	0	0	0	0	0	0	0	0	0	1	0	0	0	0	27	37	26	41	32		Otu000636	Bacteria(100); Planctomycetota(100); Planctomycetes(100); Pirellulales(100); Pirellulaceae(100); Pirellulaceae_unclassified(91);
Otu000689	13	36	55	28	29	1	0	0	0	0	1	0	0	0	1	0	0	0	0	0	0	0	0	0	0		Otu000689	Bacteria(100); Proteobacteria(100); Alphaproteobacteria(100); Puniceispirillales(100); Puniceispirillales_Incertae_Sedis(100); Constrictibacter(100);
Otu000768	1	0	4	1	3	5	28	15	26	0	0	0	68	0	8	0	0	0	0	0	3	1	0	1	0		Otu000768	Bacteria(100); Bacteria_unclassified(100); Bacteria_unclassified(100); Bacteria_unclassified(100); Bacteria_unclassified(100); Bacteria_unclassified(100);
Otu000910	0	0	0	0	0	0	0	1	0	0	0	0	0	0	0	3	3	6	2	2	35	33	20	31	28		Otu000910	Bacteria(100); Proteobacteria(100); Gammaproteobacteria(100); Cellvibrionales(100); Halieaceae(100); Halieaceae_unclassified(78);
Otu001348	1	0	0	0	4	69	0	0	0	0	86	0	4	0	0	0	0	0	0	0	0	0	0	0	0		Otu001348	Bacteria(100); Actinobacteriota(100); Actinobacteria(100); Streptomycetales(100); Streptomycetaceae(100); Streptomyces(68);
Otu000497	0	0	0	0	0	2	6	5	10	6	8	6	2	7	9	24	21	18	18	21	0	0	0	0	0		Otu000497	Bacteria(100); Cyanobacteria(100); Cyanobacteriia(100); Synechococcales(100); Cyanobiaceae(100); Synechococcus_CC9902(73);
Otu000602	0	0	0	0	0	0	0	0	0	0	0	0	0	0	0	0	0	0	1	0	36	28	31	40	27		Otu000602	Bacteria(100); Planctomycetota(100); Planctomycetes(100); Pirellulales(100); Pirellulaceae(100); Blastopirellula(100);
Otu000738	0	0	0	0	0	0	0	0	0	0	0	0	0	0	0	0	1	0	0	0	30	31	33	23	45		Otu000738	Bacteria(100); Bacteria_unclassified(100); Bacteria_unclassified(100); Bacteria_unclassified(100); Bacteria_unclassified(100); Bacteria_unclassified(100);
Otu000748	0	0	0	0	0	0	0	0	0	0	0	0	0	0	0	0	0	0	0	0	42	24	22	30	45		Otu000748	Bacteria(100); Bacteroidota(100); Bacteroidia(100); Sphingobacteriales(100); Sphingobacteriales_unclassified(100); Sphingobacteriales_unclassified(100);
Otu000766	0	0	0	0	0	0	0	0	0	0	0	0	0	0	0	0	3	1	0	1	32	36	30	27	33		Otu000766	Bacteria(100); Proteobacteria(100); Gammaproteobacteria(100); Gammaproteobacteria_unclassified(100); Gammaproteobacteria_unclassified(100); Gammaproteobacteria_unclassified(100);
Otu001344	0	0	0	1	0	0	0	0	0	0	0	153	7	0	0	1	0	0	0	0	0	0	1	0	0		Otu001344	Bacteria(100); Proteobacteria(100); Gammaproteobacteria(100); Burkholderiales(100); Nitrosomonadaceae(100); GOUTA6(100);
Otu000742	24	27	53	22	32	0	0	0	0	0	2	0	0	0	2	0	0	0	0	0	0	0	0	0	0		Otu000742	Archaea(100); Crenarchaeota(100); Nitrososphaeria(100); Nitrosopumilales(100); Nitrosopumilaceae(100); Candidatus_Nitrosopumilus(99);
Otu000767	0	0	0	0	0	2	0	9	0	13	1	0	1	1	4	33	24	29	22	23	0	0	0	0	0		Otu000767	Bacteria(100); Proteobacteria(100); Alphaproteobacteria(100); Defluviicoccales(100); uncultured(100); uncultured_ge(100);
Otu001169	47	22	12	26	55	0	0	0	0	0	0	0	0	0	0	0	0	0	0	0	0	0	0	0	0		Otu001169	Bacteria(100); Proteobacteria(100); Gammaproteobacteria(100); pItb-vmat-80(100); pItb-vmat-80_fa(100); pItb-vmat-80_ge(100);
Otu000716	0	0	0	0	0	0	0	0	1	0	0	0	0	0	0	0	1	1	0	0	29	39	38	23	29		Otu000716	Bacteria(100); Planctomycetota(100); Planctomycetes(100); Pirellulales(100); Pirellulaceae(100); Rhodopirellula(90);
Otu000737	0	0	0	0	0	0	0	0	0	0	0	0	0	0	0	0	0	0	0	0	41	25	26	25	44		Otu000737	Bacteria(100); Planctomycetota(100); Planctomycetes(100); Planctomycetales(100); Rubinisphaeraceae(77); Rubinisphaeraceae_unclassified(77);
Otu000796	0	0	0	0	0	0	0	0	0	0	0	0	0	0	0	0	0	0	0	0	15	44	29	37	36		Otu000796	Bacteria(100); Bacteroidota(100); Bacteroidia(100); Cytophagales(100); Flammeovirgaceae(100); Flammeovirgaceae_unclassified(100);
Otu001219	0	0	0	0	0	0	0	0	0	0	76	1	0	84	0	0	0	0	0	0	0	0	0	0	0		Otu001219	Bacteria(100); Dadabacteria(100); Dadabacteriia(100); Dadabacteriales(100); Dadabacteriales_fa(100); Dadabacteriales_ge(100);
Otu001407	0	0	0	0	0	0	0	0	0	0	0	0	0	161	0	0	0	0	0	0	0	0	0	0	0		Otu001407	Bacteria(100); Acidobacteriota(100); Vicinamibacteria(100); Vicinamibacterales(100); Vicinamibacterales_unclassified(95); Vicinamibacterales_unclassified(95);
Otu000647	0	0	0	0	0	0	6	0	0	0	0	0	0	0	0	0	1	0	0	0	34	21	33	34	31		Otu000647	Bacteria(100); Planctomycetota(100); Planctomycetes(100); Pirellulales(100); Pirellulaceae(100); Rhodopirellula(66);
Otu000882	0	0	0	0	0	0	0	0	0	0	0	0	0	0	0	0	0	0	0	0	43	40	20	32	25		Otu000882	Bacteria(100); Planctomycetota(100); OM190(100); OM190_or(100); OM190_fa(100); OM190_ge(100);
Otu000985	0	0	0	0	0	0	0	0	0	0	0	0	0	0	0	0	0	0	0	0	34	30	27	32	37		Otu000985	Bacteria(100); Planctomycetota(100); Pla3_lineage(100); Pla3_lineage_or(100); Pla3_lineage_fa(100); Pla3_lineage_ge(100);
Otu000720	0	0	0	0	0	2	4	5	11	12	5	0	1	12	13	17	19	23	18	16	0	0	0	1	0		Otu000720	Bacteria(100); Proteobacteria(100); Gammaproteobacteria(100); UBA10353_marine_group(100); UBA10353_marine_group_fa(100); UBA10353_marine_group_ge(100);
Otu000835	0	0	0	0	0	0	0	0	0	0	0	0	0	0	0	1	0	1	0	0	37	35	22	31	32		Otu000835	Bacteria(100); NB1-j(100); NB1-j_cl(100); NB1-j_or(100); NB1-j_fa(100); NB1-j_ge(100);
Otu000977	0	0	0	0	0	0	7	0	0	3	0	0	0	0	0	30	28	23	25	43	0	0	0	0	0		Otu000977	Bacteria(100); Proteobacteria(100); Gammaproteobacteria(100); Gammaproteobacteria_unclassified(100); Gammaproteobacteria_unclassified(100); Gammaproteobacteria_unclassified(100);
Otu001395	0	0	0	0	0	0	0	0	0	0	0	159	0	0	0	0	0	0	0	0	0	0	0	0	0		Otu001395	Bacteria(100); Proteobacteria(100); Alphaproteobacteria(100); Rhodobacterales(100); Rhodobacteraceae(100); Rhodobacteraceae_unclassified(77);
Otu000709	0	0	0	0	0	0	0	0	0	0	0	0	0	0	0	0	0	0	0	0	33	27	30	37	31		Otu000709	Bacteria(100); Proteobacteria(100); Gammaproteobacteria(100); Nitrosococcales(100); Nitrosococcaceae(100); Nitrosococcaceae_unclassified(100);
Otu000809	0	0	0	0	0	0	0	8	0	18	38	0	0	18	5	16	19	13	11	8	0	0	0	0	4		Otu000809	Bacteria(100); Bacteria_unclassified(100); Bacteria_unclassified(100); Bacteria_unclassified(100); Bacteria_unclassified(100); Bacteria_unclassified(100);
Otu000827	0	2	4	2	2	0	0	0	0	8	0	0	125	0	13	0	0	0	0	0	2	0	0	0	0		Otu000827	Bacteria(100); Acidobacteriota(100); Acidobacteriae(100); Subgroup_2(100); Subgroup_2_fa(100); Subgroup_2_ge(100);
Otu000864	0	0	0	0	0	0	0	0	0	0	0	0	0	0	24	0	0	0	0	0	34	17	22	33	28		Otu000864	Bacteria(100); Acidobacteriota(100); Thermoanaerobaculia(100); Thermoanaerobaculales(100); Thermoanaerobaculaceae(100); Subgroup_10(100);
Otu000888	0	0	0	0	0	0	0	0	0	0	0	0	0	0	0	0	0	0	0	0	24	21	21	39	53		Otu000888	Bacteria(100); Bacteroidota(100); Bacteroidia(100); Chitinophagales(100); Saprospiraceae(100); uncultured(95);
Otu001234	0	0	0	0	0	0	0	29	0	0	0	0	0	129	0	0	0	0	0	0	0	0	0	0	0		Otu001234	Bacteria(100); Proteobacteria(100); Gammaproteobacteria(100); Burkholderiales(100); SC-I-84(100); SC-I-84_ge(100);
Otu001801	0	0	0	0	0	0	0	0	0	0	158	0	0	0	0	0	0	0	0	0	0	0	0	0	0		Otu001801	Bacteria(100); Proteobacteria(100); Gammaproteobacteria(100); Burkholderiales(100); Comamonadaceae(100); Comamonadaceae_unclassified(100);
Otu000643	1	0	0	0	0	0	0	0	0	0	0	0	0	5	0	0	0	0	0	0	32	25	34	28	32		Otu000643	Bacteria(100); Planctomycetota(100); Planctomycetes(100); Pirellulales(100); Pirellulaceae(100); Rubripirellula(100);
Otu000789	0	0	0	0	0	0	0	0	0	0	0	0	0	0	0	0	1	0	0	1	36	25	19	35	40		Otu000789	Bacteria(100); Planctomycetota(100); Planctomycetes(100); Pirellulales(100); Pirellulaceae(100); Pirellulaceae_unclassified(99);
Otu000798	0	0	0	0	0	15	0	133	5	4	0	0	0	0	0	0	0	0	0	0	0	0	0	0	0		Otu000798	Archaea(100); Crenarchaeota(100); Nitrososphaeria(100); Nitrosopumilales(100); Nitrosopumilaceae(100); Cenarchaeum(100);
Otu000954	0	0	0	0	0	0	0	0	0	0	0	0	0	0	0	1	0	0	0	0	38	24	33	23	38		Otu000954	Bacteria(100); Planctomycetota(100); Planctomycetes(100); Pirellulales(100); Pirellulaceae(100); Bythopirellula(66);
Otu001405	0	0	1	0	0	0	0	0	0	0	0	0	0	156	0	0	0	0	0	0	0	0	0	0	0		Otu001405	Bacteria(100); Firmicutes(100); Bacilli(100); Lactobacillales(100); Lactobacillales_unclassified(56); Lactobacillales_unclassified(56);
Otu001753	0	0	0	0	0	0	0	0	0	0	0	157	0	0	0	0	0	0	0	0	0	0	0	0	0		Otu001753	Bacteria(100); Acidobacteriota(100); Vicinamibacteria(100); Vicinamibacterales(100); Vicinamibacteraceae(96); Vicinamibacteraceae_unclassified(78);
Otu000694	0	0	0	0	0	0	0	0	0	0	0	0	0	0	2	0	3	2	1	0	32	27	35	26	28		Otu000694	Bacteria(100); NB1-j(100); NB1-j_cl(100); NB1-j_or(100); NB1-j_fa(100); NB1-j_ge(100);
Otu001030	0	1	0	0	0	0	0	2	17	54	0	9	4	0	42	3	4	5	10	5	0	0	0	0	0		Otu001030	Bacteria(100); Planctomycetota(100); Planctomycetes(100); Planctomycetales(100); Rubinisphaeraceae(100); uncultured(100);
Otu001209	0	0	0	0	0	0	31	0	0	0	0	0	6	119	0	0	0	0	0	0	0	0	0	0	0		Otu001209	Bacteria(100); Planctomycetota(100); OM190(100); OM190_or(100); OM190_fa(100); OM190_ge(100);
Otu001246	75	21	10	10	40	0	0	0	0	0	0	0	0	0	0	0	0	0	0	0	0	0	0	0	0		Otu001246	Bacteria(100); Acidobacteriota(100); Acidobacteriae(100); PAUC26f(100); PAUC26f_fa(100); PAUC26f_ge(100);
Otu001286	0	0	0	0	0	0	0	0	0	0	0	0	0	0	0	0	0	0	0	1	35	34	23	35	28		Otu001286	Bacteria(100); Proteobacteria(100); Gammaproteobacteria(100); Steroidobacterales(100); Woeseiaceae(100); Woeseia(94);
Otu001321	37	29	42	23	25	0	0	0	0	0	0	0	0	0	0	0	0	0	0	0	0	0	0	0	0		Otu001321	Bacteria(100); Chloroflexi(100); Chloroflexi_unclassified(100); Chloroflexi_unclassified(100); Chloroflexi_unclassified(100); Chloroflexi_unclassified(100);
Otu000549	0	0	0	0	0	2	4	3	10	9	7	6	2	4	6	27	16	19	17	23	0	0	0	0	0		Otu000549	Bacteria(100); Cyanobacteria(100); Cyanobacteriia(100); Synechococcales(100); Cyanobiaceae(100); Synechococcus_CC9902(89);
Otu000751	0	0	1	0	0	0	34	3	0	16	4	2	1	4	14	5	6	3	12	5	4	9	18	6	8		Otu000751	Bacteria(100); Proteobacteria(100); Gammaproteobacteria(100); Alteromonadales(100); Pseudoalteromonadaceae(99); Pseudoalteromonas(94);
Otu000860	12	2	2	0	2	0	49	0	45	0	0	0	20	0	21	0	0	0	0	0	1	1	0	0	0		Otu000860	Bacteria(100); Acidobacteriota(100); Holophagae(100); Subgroup_7(100); Subgroup_7_fa(100); Subgroup_7_ge(100);
Otu000707	0	0	0	0	0	0	0	0	0	0	0	0	0	0	0	0	0	0	0	0	32	36	23	32	31		Otu000707	Bacteria(100); Proteobacteria(100); Alphaproteobacteria(100); Alphaproteobacteria_unclassified(100); Alphaproteobacteria_unclassified(100); Alphaproteobacteria_unclassified(100);
Otu000937	0	1	0	1	0	0	9	0	0	18	29	0	9	35	15	5	12	7	7	6	0	0	0	0	0		Otu000937	Bacteria(100); Planctomycetota(100); Phycisphaerae(100); Phycisphaerales(100); Phycisphaeraceae(100); FS140-16B-02_marine_group(100);
Otu000961	0	0	0	0	0	0	2	5	1	0	1	0	0	6	10	33	17	24	29	26	0	0	0	0	0		Otu000961	Bacteria(100); Proteobacteria(100); Alphaproteobacteria(100); Puniceispirillales(100); uncultured(100); uncultured_ge(100);
Otu000722	0	0	0	0	0	14	15	0	0	1	7	7	2	2	3	14	18	16	14	14	4	1	8	3	10		Otu000722	Bacteria(100); Planctomycetota(100); OM190(100); OM190_or(100); OM190_fa(100); OM190_ge(100);
Otu000786	0	0	0	0	0	0	0	0	0	0	0	0	0	0	0	1	1	1	0	0	30	31	30	29	30		Otu000786	Bacteria(100); Planctomycetota(100); Planctomycetes(100); Pirellulales(100); Pirellulaceae(100); Pirellulaceae_unclassified(96);
Otu000867	0	0	4	0	2	0	0	47	23	0	29	0	43	0	0	0	0	0	0	0	3	2	0	0	0		Otu000867	Bacteria(100); Actinobacteriota(100); MB-A2-108(100); MB-A2-108_or(100); MB-A2-108_fa(100); MB-A2-108_ge(100);
Otu000926	14	0	0	0	0	92	45	0	0	0	0	0	0	0	0	0	0	0	0	0	2	0	0	0	0		Otu000926	Bacteria(100); Acidobacteriota(100); Blastocatellia(100); 11-24(100); 11-24_fa(100); 11-24_ge(100);
Otu001167	17	33	16	84	3	0	0	0	0	0	0	0	0	0	0	0	0	0	0	0	0	0	0	0	0		Otu001167	Bacteria(100); Bacteria_unclassified(100); Bacteria_unclassified(100); Bacteria_unclassified(100); Bacteria_unclassified(100); Bacteria_unclassified(100);
Otu001393	0	0	0	0	0	0	0	0	0	0	150	0	1	0	0	0	0	0	0	0	0	0	0	0	2		Otu001393	Bacteria(100); Firmicutes(100); Bacilli(100); Lactobacillales(100); Leuconostocaceae(100); Leuconostoc(100);
Otu001176	0	0	0	0	0	0	0	0	0	0	0	0	0	0	0	0	0	0	0	0	24	22	32	45	29		Otu001176	Bacteria(100); Proteobacteria(100); Gammaproteobacteria(100); Alteromonadales(100); Alteromonadales_unclassified(99); Alteromonadales_unclassified(99);
Otu001352	39	34	6	49	21	0	0	0	0	0	3	0	0	0	0	0	0	0	0	0	0	0	0	0	0		Otu001352	Bacteria(100); Patescibacteria(100); Saccharimonadia(100); Saccharimonadales(100); Saccharimonadaceae(99); GTL1(99);
Otu001538	0	0	2	0	0	1	0	0	0	0	0	0	0	149	0	0	0	0	0	0	0	0	0	0	0		Otu001538	Bacteria(100); Actinobacteriota(100); Thermoleophilia(100); Gaiellales(100); Gaiellales_unclassified(100); Gaiellales_unclassified(100);
Otu001846	0	0	0	0	0	0	0	0	0	0	0	0	0	151	1	0	0	0	0	0	0	0	0	0	0		Otu001846	Bacteria(100); Actinobacteriota(100); Actinobacteria(100); Actinobacteria_unclassified(100); Actinobacteria_unclassified(100); Actinobacteria_unclassified(100);
Otu000705	0	0	0	0	0	0	0	0	0	0	0	0	0	0	0	0	0	0	0	0	23	29	33	39	27		Otu000705	Archaea(100); Crenarchaeota(100); Nitrososphaeria(100); Nitrosopumilales(100); Nitrosopumilaceae(100); Candidatus_Nitrosopumilus(84);
Otu000772	0	0	0	0	0	0	0	0	0	0	0	0	0	0	0	0	0	0	0	0	37	23	31	33	27		Otu000772	Bacteria(100); Proteobacteria(100); Gammaproteobacteria(100); Nitrosococcales(100); Nitrosococcaceae(100); CI75cm.2.12(100);
Otu001047	0	0	0	0	0	0	0	0	0	0	0	0	0	0	0	0	0	0	0	0	34	24	29	27	37		Otu001047	Bacteria(100); Actinobacteriota(100); Acidimicrobiia(100); Actinomarinales(100); uncultured(100); uncultured_ge(100);
Otu000762	0	0	0	0	0	0	0	0	0	0	0	0	0	0	0	2	3	2	2	4	24	33	23	28	29		Otu000762	Bacteria(100); Proteobacteria(100); Alphaproteobacteria(100); Rhizobiales(100); Methyloligellaceae(100); Methyloceanibacter(99);
Otu001020	0	0	0	0	0	0	0	0	0	0	0	0	0	0	0	0	0	0	0	0	39	28	24	28	31		Otu001020	Bacteria(100); Acidobacteriota(100); Thermoanaerobaculia(100); Thermoanaerobaculales(100); Thermoanaerobaculaceae(100); Subgroup_10(100);
Otu001109	0	0	0	0	0	0	0	0	0	0	0	0	0	0	0	0	0	1	0	0	26	40	25	33	25		Otu001109	Bacteria(100); Chloroflexi(100); Anaerolineae(100); Ardenticatenales(100); uncultured(100); uncultured_ge(100);
Otu001146	40	19	34	18	37	0	0	0	0	0	2	0	0	0	0	0	0	0	0	0	0	0	0	0	0		Otu001146	Bacteria(100); Chloroflexi(100); Dehalococcoidia(100); SAR202_clade(100); SAR202_clade_fa(100); SAR202_clade_ge(100);
Otu001240	0	0	0	0	0	0	0	0	0	0	0	0	0	0	0	0	0	0	0	0	32	28	28	24	38		Otu001240	Bacteria(100); Proteobacteria(100); Gammaproteobacteria(100); Alteromonadales(100); Moritellaceae(79); uncultured(79);
Otu001372	0	1	0	7	1	40	0	1	0	0	0	0	92	0	8	0	0	0	0	0	0	0	0	0	0		Otu001372	Bacteria(100); Verrucomicrobiota(100); Verrucomicrobiae(100); Chthoniobacterales(100); Chthoniobacteraceae(100); Candidatus_Udaeobacter(100);
Otu001453	0	0	0	0	0	0	0	0	0	0	0	150	0	0	0	0	0	0	0	0	0	0	0	0	0		Otu001453	Bacteria(100); Methylomirabilota(100); Methylomirabilia(100); Rokubacteriales(100); Rokubacteriales_fa(100); Rokubacteriales_ge(100);
Otu001882	1	0	0	0	0	1	0	0	0	0	0	0	0	148	0	0	0	0	0	0	0	0	0	0	0		Otu001882	Bacteria(100); Actinobacteriota(100); Actinobacteria(100); Propionibacteriales(100); Propionibacteriales_unclassified(77); Propionibacteriales_unclassified(77);
Otu001013	0	0	0	0	0	0	0	7	8	0	0	0	0	0	2	0	0	0	0	1	17	12	43	17	42		Otu001013	Bacteria(100); Proteobacteria(100); Gammaproteobacteria(100); Vibrionales(100); Vibrionaceae(100); Photobacterium(61);
Otu001593	0	0	0	0	0	0	0	0	0	0	149	0	0	0	0	0	0	0	0	0	0	0	0	0	0		Otu001593	Bacteria(100); Actinobacteriota(100); Actinobacteria(100); Micromonosporales(100); Micromonosporaceae(100); Phytohabitans(98);
Otu001731	0	0	0	0	0	0	0	0	0	0	0	149	0	0	0	0	0	0	0	0	0	0	0	0	0		Otu001731	Bacteria(100); Actinobacteriota(100); Acidimicrobiia(100); IMCC26256(100); IMCC26256_fa(100); IMCC26256_ge(100);
Otu000587	0	0	0	0	0	26	23	33	62	4	0	0	0	0	0	0	0	0	0	0	0	0	0	0	0		Otu000587	Bacteria(100); Bacteria_unclassified(100); Bacteria_unclassified(100); Bacteria_unclassified(100); Bacteria_unclassified(100); Bacteria_unclassified(100);
Otu000679	0	0	0	0	0	0	0	0	0	0	0	0	0	0	0	1	0	0	0	0	17	46	26	33	25		Otu000679	Bacteria(100); Proteobacteria(100); Alphaproteobacteria(100); Alphaproteobacteria_unclassified(100); Alphaproteobacteria_unclassified(100); Alphaproteobacteria_unclassified(100);
Otu000759	0	0	0	0	0	0	0	0	0	0	0	0	0	0	0	0	0	0	0	0	27	30	26	35	30		Otu000759	Bacteria(100); Proteobacteria(100); Gammaproteobacteria(100); Gammaproteobacteria_unclassified(100); Gammaproteobacteria_unclassified(100); Gammaproteobacteria_unclassified(100);
Otu000794	0	0	0	0	0	0	0	0	0	0	0	0	0	0	0	1	6	1	1	4	22	37	22	18	36		Otu000794	Bacteria(100); Proteobacteria(100); Gammaproteobacteria(100); Cellvibrionales(100); Halieaceae(100); Halieaceae_unclassified(99);
Otu000999	0	0	0	0	0	0	2	1	4	14	3	3	3	1	24	18	30	12	19	13	0	0	0	1	0		Otu000999	Bacteria(100); Myxococcota(100); Myxococcia(100); Myxococcales(100); Myxococcaceae(100); P3OB-42(100);
Otu001034	0	0	0	0	0	0	0	0	0	0	0	0	0	0	0	0	0	0	0	0	33	37	26	21	31		Otu001034	Bacteria(100); Bacteroidota(100); Bacteroidia(100); Chitinophagales(100); Saprospiraceae(100); Portibacter(99);
Otu001054	0	0	0	0	0	0	0	0	0	0	0	0	0	0	1	0	0	0	0	0	24	32	43	34	14		Otu001054	Bacteria(100); Proteobacteria(100); Alphaproteobacteria(100); Thalassobaculales(100); uncultured(100); uncultured_ge(100);
Otu001062	0	0	0	0	0	0	0	0	0	0	0	0	0	0	0	0	0	0	0	0	34	29	24	42	19		Otu001062	Bacteria(100); Proteobacteria(100); Gammaproteobacteria(100); Gammaproteobacteria_unclassified(100); Gammaproteobacteria_unclassified(100); Gammaproteobacteria_unclassified(100);
Otu001117	0	0	0	0	0	0	0	0	0	0	0	87	57	0	0	0	0	0	0	0	2	2	0	0	0		Otu001117	Bacteria(100); Acidobacteriota(100); Subgroup_11(100); Subgroup_11_or(100); Subgroup_11_fa(100); Subgroup_11_ge(100);
Otu001162	0	0	0	0	0	0	0	0	0	0	0	0	0	0	0	0	0	0	0	0	38	22	21	37	30		Otu001162	Bacteria(100); Proteobacteria(100); Gammaproteobacteria(100); Gammaproteobacteria_unclassified(100); Gammaproteobacteria_unclassified(100); Gammaproteobacteria_unclassified(100);
Otu000575	0	0	0	0	0	0	0	1	8	6	7	0	0	32	10	10	18	16	23	16	0	0	0	0	0		Otu000575	Bacteria(100); Bacteroidota(100); Bacteroidia(100); Flavobacteriales(100); Flavobacteriaceae(100); NS4_marine_group(99);
Otu001187	0	0	0	0	0	112	0	0	32	0	1	0	0	0	0	1	0	0	0	0	1	0	0	0	0		Otu001187	Bacteria(100); Actinobacteriota(100); Actinobacteria(100); Streptomycetales(100); Streptomycetaceae(100); Streptomyces(95);
Otu001343	20	39	21	37	30	0	0	0	0	0	0	0	0	0	0	0	0	0	0	0	0	0	0	0	0		Otu001343	Bacteria(100); Bacteria_unclassified(100); Bacteria_unclassified(100); Bacteria_unclassified(100); Bacteria_unclassified(100); Bacteria_unclassified(100);
Otu001428	0	0	0	0	0	0	9	3	1	4	0	1	1	8	3	19	27	23	26	15	2	2	2	1	0		Otu001428	Bacteria(100); Planctomycetota(100); Planctomycetota_unclassified(100); Planctomycetota_unclassified(100); Planctomycetota_unclassified(100); Planctomycetota_unclassified(100);
Otu001767	0	0	0	0	0	0	0	0	0	0	0	0	1	146	0	0	0	0	0	0	0	0	0	0	0		Otu001767	Bacteria(100); Acidobacteriota(100); Acidobacteriae(100); Acidobacteriales(100); uncultured(97); uncultured_ge(97);
Otu002154	0	0	0	0	0	0	0	0	0	0	0	147	0	0	0	0	0	0	0	0	0	0	0	0	0		Otu002154	Bacteria(100); Acidobacteriota(100); Vicinamibacteria(100); Vicinamibacterales(100); Vicinamibacterales_unclassified(99); Vicinamibacterales_unclassified(99);
Otu000780	0	0	0	0	0	0	3	0	2	0	0	0	0	0	0	0	3	2	1	1	38	30	19	21	26		Otu000780	Bacteria(100); Proteobacteria(100); Gammaproteobacteria(100); Gammaproteobacteria_unclassified(100); Gammaproteobacteria_unclassified(100); Gammaproteobacteria_unclassified(100);
Otu000946	0	0	0	0	0	0	0	0	0	0	0	0	0	0	0	0	0	0	0	1	31	31	27	29	27		Otu000946	Bacteria(100); Planctomycetota(100); Planctomycetes(100); Pirellulales(100); Pirellulaceae(100); Pir4_lineage(100);
Otu001213	31	16	35	18	45	0	0	0	0	0	0	0	0	1	0	0	0	0	0	0	0	0	0	0	0		Otu001213	Bacteria(100); PAUC34f(100); PAUC34f_cl(100); PAUC34f_or(100); PAUC34f_fa(100); PAUC34f_ge(100);
Otu000915	26	22	23	39	34	0	0	0	0	0	1	0	0	0	0	0	0	0	0	0	0	0	0	0	0		Otu000915	Archaea(100); Crenarchaeota(100); Nitrososphaeria(100); Nitrosopumilales(100); Nitrosopumilaceae(100); Candidatus_Nitrosopumilus(98);
Otu000933	0	1	1	1	0	0	0	7	0	11	0	121	0	0	0	0	0	0	0	0	0	0	0	3	0		Otu000933	Bacteria(100); Firmicutes(100); Bacilli(100); Lactobacillales(100); Leuconostocaceae(100); Leuconostoc(100);
Otu001747	0	0	0	0	0	0	0	0	0	0	0	0	145	0	0	0	0	0	0	0	0	0	0	0	0		Otu001747	Bacteria(100); Acidobacteriota(100); Blastocatellia(100); 11-24(100); 11-24_fa(100); 11-24_ge(100);
Otu001764	0	0	0	0	0	0	0	0	0	0	0	0	0	145	0	0	0	0	0	0	0	0	0	0	0		Otu001764	Bacteria(100); Actinobacteriota(100); Acidimicrobiia(100); IMCC26256(100); IMCC26256_fa(100); IMCC26256_ge(100);
Otu000713	0	0	0	0	0	0	0	0	0	0	0	0	0	0	0	0	0	1	0	0	27	31	27	34	24		Otu000713	Bacteria(100); Planctomycetota(100); Planctomycetes(100); Pirellulales(100); Pirellulaceae(100); Pirellulaceae_unclassified(98);
Otu000822	0	0	0	0	0	0	2	0	0	0	0	0	0	0	0	1	1	2	0	1	23	27	37	26	24		Otu000822	Bacteria(100); Acidobacteriota(100); Thermoanaerobaculia(100); Thermoanaerobaculales(100); Thermoanaerobaculaceae(100); Subgroup_10(100);
Otu000825	0	0	0	0	0	0	0	0	4	0	2	0	0	19	1	30	17	22	23	26	0	0	0	0	0		Otu000825	Bacteria(100); Bacteria_unclassified(100); Bacteria_unclassified(100); Bacteria_unclassified(100); Bacteria_unclassified(100); Bacteria_unclassified(100);
Otu000834	0	0	0	0	0	0	12	2	6	4	0	0	0	0	0	1	9	6	1	1	27	18	26	12	19		Otu000834	Bacteria(100); Proteobacteria(100); Gammaproteobacteria(100); UBA10353_marine_group(100); UBA10353_marine_group_fa(100); UBA10353_marine_group_ge(100);
Otu000939	0	0	3	1	0	68	40	0	0	0	0	0	32	0	0	0	0	0	0	0	0	0	0	0	0		Otu000939	Bacteria(100); Actinobacteriota(100); Acidimicrobiia(100); IMCC26256(100); IMCC26256_fa(100); IMCC26256_ge(100);
Otu000940	0	0	0	0	0	0	1	1	0	0	20	29	0	81	12	0	0	0	0	0	0	0	0	0	0		Otu000940	Bacteria(100); Proteobacteria(100); Gammaproteobacteria(100); Oceanospirillales(100); Endozoicomonadaceae(100); Kistimonas(100);
Otu001473	0	0	0	0	0	0	1	0	0	0	0	143	0	0	0	0	0	0	0	0	0	0	0	0	0		Otu001473	Bacteria(100); Bacteria_unclassified(100); Bacteria_unclassified(100); Bacteria_unclassified(100); Bacteria_unclassified(100); Bacteria_unclassified(100);
Otu001840	1	0	0	0	0	0	0	0	0	0	0	0	0	143	0	0	0	0	0	0	0	0	0	0	0		Otu001840	Bacteria(100); Bacteria_unclassified(100); Bacteria_unclassified(100); Bacteria_unclassified(100); Bacteria_unclassified(100); Bacteria_unclassified(100);
Otu000776	0	0	0	0	0	0	0	0	0	0	0	0	0	0	0	4	0	0	0	3	38	20	31	23	24		Otu000776	Bacteria(100); Actinobacteriota(100); Acidimicrobiia(100); Microtrichales(100); Microtrichaceae(100); Sva0996_marine_group(100);
Otu000823	0	0	0	0	0	0	0	0	0	0	0	0	0	0	0	0	0	0	0	0	19	27	27	31	39		Otu000823	Bacteria(100); Planctomycetota(100); Phycisphaerae(100); Phycisphaerales(100); Phycisphaeraceae(100); Urania-1B-19_marine_sediment_group(100);
Otu000831	0	0	0	1	0	0	1	11	7	4	23	0	1	0	0	16	24	15	14	26	0	0	0	0	0		Otu000831	Bacteria(100); Proteobacteria(100); Alphaproteobacteria(100); Rickettsiales(100); S25-593(100); S25-593_ge(100);
Otu000841	0	0	0	0	0	0	0	0	0	0	0	0	0	0	0	1	0	0	0	0	30	31	19	39	23		Otu000841	Bacteria(100); Planctomycetota(100); Planctomycetes(100); Pirellulales(100); Pirellulaceae(100); Pirellulaceae_unclassified(71);
Otu000873	0	0	0	2	1	0	0	0	21	0	61	0	58	0	0	0	0	0	0	0	0	0	0	0	0		Otu000873	Bacteria(100); Acidobacteriota(100); Vicinamibacteria(100); Subgroup_17(100); Subgroup_17_fa(100); Subgroup_17_ge(100);
Otu000929	0	0	0	0	0	0	0	0	1	0	0	0	0	0	0	0	0	0	0	0	45	24	28	27	18		Otu000929	Bacteria(100); Actinobacteriota(100); Acidimicrobiia(100); Actinomarinales(100); uncultured(97); uncultured_ge(97);
Otu000960	7	29	8	35	23	0	0	0	0	0	38	0	0	0	0	0	0	0	0	0	0	1	1	0	1		Otu000960	Bacteria(100); Proteobacteria(100); Gammaproteobacteria(100); Gammaproteobacteria_unclassified(100); Gammaproteobacteria_unclassified(100); Gammaproteobacteria_unclassified(100);
Otu000967	0	0	0	0	0	0	0	0	0	0	0	0	0	0	0	0	2	1	1	1	15	33	19	28	43		Otu000967	Bacteria(100); Proteobacteria(100); Gammaproteobacteria(100); Cellvibrionales(100); BD2-7(100); BD2-7_ge(100);
Otu000790	0	0	0	0	0	0	0	0	0	0	0	0	0	0	0	0	0	2	0	0	31	43	25	19	22		Otu000790	Bacteria(100); Proteobacteria(100); Gammaproteobacteria(100); KI89A_clade(100); KI89A_clade_fa(100); KI89A_clade_ge(100);
Otu000803	0	0	0	0	0	0	0	0	0	0	0	0	0	0	0	0	1	0	0	0	31	29	26	31	24		Otu000803	Bacteria(100); Proteobacteria(100); Gammaproteobacteria(100); Gammaproteobacteria_unclassified(100); Gammaproteobacteria_unclassified(100); Gammaproteobacteria_unclassified(100);
Otu000924	0	0	0	0	0	0	0	0	0	0	0	0	0	0	0	0	0	0	0	0	24	26	30	27	35		Otu000924	Bacteria(100); Planctomycetota(100); Planctomycetes(100); Pirellulales(100); Pirellulaceae(100); Blastopirellula(100);
Otu000998	0	0	0	0	0	0	0	0	0	0	0	0	0	9	0	4	2	2	4	4	17	37	18	23	22		Otu000998	Bacteria(100); Bacteroidota(100); Bacteroidia(100); Flavobacteriales(100); Flavobacteriaceae(100); Flavobacteriaceae_unclassified(100);
Otu001029	0	0	0	0	0	0	0	0	0	0	0	0	0	0	0	0	0	0	0	0	16	22	32	51	21		Otu001029	Bacteria(100); Proteobacteria(100); Alphaproteobacteria(100); Kiloniellales(100); Kiloniellaceae(100); Kiloniellaceae_unclassified(94);
Otu001108	0	0	0	0	0	1	0	0	0	15	51	0	0	0	7	15	20	6	16	11	0	0	0	0	0		Otu001108	Bacteria(100); Chloroflexi(100); Dehalococcoidia(100); SAR202_clade(100); SAR202_clade_fa(100); SAR202_clade_ge(100);
Otu001786	0	0	4	0	0	0	0	0	0	0	138	0	0	0	0	0	0	0	0	0	0	0	0	0	0		Otu001786	Bacteria(100); Verrucomicrobiota(100); Verrucomicrobiae(100); Chthoniobacterales(100); Chthoniobacteraceae(100); Chthoniobacter(75);
Otu000811	0	0	0	0	0	0	0	0	0	0	0	0	0	0	0	0	0	0	0	0	29	31	23	30	28		Otu000811	Bacteria(100); Planctomycetota(100); OM190(100); OM190_or(100); OM190_fa(100); OM190_ge(100);
Otu000851	0	0	0	0	0	0	0	0	0	0	141	0	0	0	0	0	0	0	0	0	0	0	0	0	0		Otu000851	Bacteria(100); Proteobacteria(100); Alphaproteobacteria(100); Sphingomonadales(100); Sphingomonadaceae(100); Sphingomonadaceae_unclassified(90);
Otu000890	0	0	0	0	0	0	0	0	0	0	0	0	0	0	1	0	0	0	0	0	39	29	24	27	21		Otu000890	Bacteria(100); Desulfobacterota(100); Desulfuromonadia(100); Desulfuromonadia_or(100); Geopsychrobacteraceae(100); Desulfuromusa(77);
Otu001106	2	0	0	3	2	82	0	0	0	0	0	0	52	0	0	0	0	0	0	0	0	0	0	0	0		Otu001106	Bacteria(100); Gemmatimonadota(100); Gemmatimonadetes(100); Gemmatimonadales(100); Gemmatimonadaceae(100); Gemmatimonas(99);
Otu001359	0	0	0	0	0	0	0	0	0	0	0	139	0	0	0	0	0	0	0	0	0	0	2	0	0		Otu001359	Bacteria(100); Planctomycetota(100); Planctomycetes(100); Pirellulales(100); Pirellulaceae(100); Pir4_lineage(100);
Otu001388	0	0	0	0	0	0	0	0	0	0	0	0	0	139	0	0	0	0	1	0	0	0	0	0	1		Otu001388	Bacteria(100); Planctomycetota(100); Planctomycetes(100); Pirellulales(100); Pirellulaceae(100); uncultured(97);
Otu001427	0	0	0	0	0	0	0	0	0	0	0	2	0	137	0	0	0	0	0	0	0	1	1	0	0		Otu001427	Bacteria(100); Proteobacteria(100); Gammaproteobacteria(100); Pseudomonadales(100); Pseudomonadaceae(100); Pseudomonadaceae_unclassified(100);
Otu001523	0	0	0	0	0	87	0	0	0	0	0	0	48	1	0	0	0	0	1	0	3	0	0	1	0		Otu001523	Bacteria(100); Proteobacteria(100); Alphaproteobacteria(100); Caulobacterales(100); Caulobacteraceae(100); Phenylobacterium(100);
Otu000833	0	0	0	0	0	0	0	0	0	0	0	0	0	0	0	0	0	0	0	0	26	40	20	38	16		Otu000833	Bacteria(100); Proteobacteria(100); Gammaproteobacteria(100); Gammaproteobacteria_unclassified(100); Gammaproteobacteria_unclassified(100); Gammaproteobacteria_unclassified(100);
Otu000903	0	0	0	0	0	0	26	2	2	3	1	2	0	2	2	17	29	14	17	23	0	0	0	0	0		Otu000903	Bacteria(100); Proteobacteria(100); Alphaproteobacteria(100); Rhodobacterales(100); Rhodobacteraceae(100); Rhodobacteraceae_unclassified(100);
Otu000988	0	1	0	1	1	37	0	23	20	33	0	0	21	0	0	0	1	0	0	0	2	0	0	0	0		Otu000988	Bacteria(100); Proteobacteria(100); Alphaproteobacteria(100); Elsterales(100); uncultured(98); uncultured_ge(98);
Otu001119	4	7	29	50	47	0	0	0	0	0	1	0	0	0	2	0	0	0	0	0	0	0	0	0	0		Otu001119	Bacteria(100); Chloroflexi(100); Dehalococcoidia(100); SAR202_clade(100); SAR202_clade_fa(100); SAR202_clade_ge(100);
Otu001261	0	0	0	0	0	0	0	0	0	0	0	0	0	0	0	0	0	0	0	0	32	23	20	33	32		Otu001261	Bacteria(100); Proteobacteria(100); Gammaproteobacteria(100); Gammaproteobacteria_unclassified(100); Gammaproteobacteria_unclassified(100); Gammaproteobacteria_unclassified(100);
Otu001543	0	0	0	0	0	0	0	0	0	0	0	0	0	140	0	0	0	0	0	0	0	0	0	0	0		Otu001543	Bacteria(100); Acidobacteriota(100); Vicinamibacteria(100); Vicinamibacterales(100); uncultured(84); uncultured_ge(84);
Otu000813	0	0	0	0	0	0	0	0	0	0	0	0	0	0	0	1	1	1	1	2	23	34	27	24	25		Otu000813	Bacteria(100); Bacteria_unclassified(100); Bacteria_unclassified(100); Bacteria_unclassified(100); Bacteria_unclassified(100); Bacteria_unclassified(100);
Otu000901	0	0	0	0	0	0	0	0	0	0	0	0	0	0	0	0	0	0	0	0	39	19	24	27	30		Otu000901	Bacteria(100); Proteobacteria(100); Gammaproteobacteria(100); Nitrosococcales(100); Nitrosococcaceae(100); 3PJM14(89);
Otu001053	0	0	0	0	0	0	0	15	0	6	0	0	6	25	0	22	7	24	15	19	0	0	0	0	0		Otu001053	Bacteria(100); Bacteroidota(100); Bacteroidia(100); Flavobacteriales(100); Flavobacteriales_unclassified(97); Flavobacteriales_unclassified(97);
Otu001560	24	21	29	36	28	0	0	0	0	0	0	0	0	1	0	0	0	0	0	0	0	0	0	0	0		Otu001560	Bacteria(100); Chloroflexi(100); Dehalococcoidia(100); SAR202_clade(100); SAR202_clade_fa(100); SAR202_clade_ge(100);
Otu000761	0	0	0	0	0	0	0	0	0	0	0	0	0	0	0	0	0	0	0	0	32	25	35	30	16		Otu000761	Bacteria(100); Chloroflexi(100); Anaerolineae(100); Anaerolineales(100); Anaerolineaceae(100); Anaerolineaceae_unclassified(93);
Otu000781	0	0	0	0	0	0	0	0	0	0	0	0	0	0	0	0	0	0	0	0	28	25	24	33	28		Otu000781	Bacteria(100); Planctomycetota(100); Planctomycetes(100); Pirellulales(100); Pirellulaceae(100); Pirellulaceae_unclassified(85);
Otu000787	0	0	0	0	0	0	36	6	1	28	18	1	0	7	9	8	2	7	6	5	0	0	1	0	3		Otu000787	Bacteria(100); Bacteroidota(100); Bacteroidia(100); Flavobacteriales(100); Crocinitomicaceae(100); Crocinitomix(75);
Otu000808	0	0	0	0	0	0	0	0	0	0	0	0	0	0	0	0	0	0	0	0	30	22	26	35	25		Otu000808	Bacteria(100); Planctomycetota(100); Planctomycetes(100); Pirellulales(100); Pirellulaceae(100); Rhodopirellula(99);
Otu002217	0	0	0	0	0	0	0	0	0	0	0	138	0	0	0	0	0	0	0	0	0	0	0	0	0		Otu002217	Bacteria(100); Bacteria_unclassified(100); Bacteria_unclassified(100); Bacteria_unclassified(100); Bacteria_unclassified(100); Bacteria_unclassified(100);
Otu000854	0	0	0	0	0	0	0	0	0	0	0	0	0	0	0	0	0	0	0	0	29	29	27	26	26		Otu000854	Bacteria(100); Planctomycetota(100); Planctomycetes(100); Pirellulales(100); Pirellulaceae(100); Blastopirellula(100);
Otu000858	0	0	0	0	0	0	13	2	3	23	0	0	4	2	3	13	21	15	17	21	0	0	0	0	0		Otu000858	Bacteria(100); Bacteroidota(100); Bacteroidia(100); Flavobacteriales(100); Flavobacteriaceae(100); NS5_marine_group(100);
Otu000876	0	0	0	0	0	0	0	0	0	0	0	0	0	0	0	0	0	0	0	0	29	29	24	30	25		Otu000876	Bacteria(100); NB1-j(100); NB1-j_cl(100); NB1-j_or(100); NB1-j_fa(100); NB1-j_ge(100);
Otu000966	0	0	0	0	0	0	0	0	0	0	0	0	0	0	0	0	0	0	0	0	33	30	25	23	26		Otu000966	Bacteria(100); Planctomycetota(100); OM190(100); OM190_or(100); OM190_fa(100); OM190_ge(100);
Otu000995	0	0	0	0	0	0	0	0	0	0	0	0	0	0	63	0	0	0	0	0	15	7	13	24	15		Otu000995	Bacteria(100); Proteobacteria(100); Alphaproteobacteria(100); Thalassobaculales(100); uncultured(100); uncultured_ge(100);
Otu001140	0	0	0	0	0	0	0	0	0	0	0	0	0	0	0	0	0	1	0	0	20	20	30	29	37		Otu001140	Bacteria(100); Bdellovibrionota(100); Bdellovibrionia(100); Bacteriovoracales(100); Bacteriovoracaceae(100); Bacteriovoracaceae_unclassified(99);
Otu001274	0	0	0	0	0	0	0	0	0	0	1	0	0	136	0	0	0	0	0	0	0	0	0	0	0		Otu001274	Bacteria(100); Bacteria_unclassified(100); Bacteria_unclassified(100); Bacteria_unclassified(100); Bacteria_unclassified(100); Bacteria_unclassified(100);
Otu001698	0	0	0	0	1	0	0	0	0	0	0	0	136	0	0	0	0	0	0	0	0	0	0	0	0		Otu001698	Bacteria(100); Actinobacteriota(100); Actinobacteria(100); Streptomycetales(100); Streptomycetaceae(100); Streptomyces(71);
Otu000706	0	0	0	0	0	0	3	2	3	8	0	3	1	1	3	20	31	17	13	31	0	0	0	0	0		Otu000706	Bacteria(100); Cyanobacteria(100); Cyanobacteriia(100); Synechococcales(100); Cyanobiaceae(100); Cyanobiaceae_unclassified(82);
Otu000793	0	0	0	0	0	0	0	0	0	0	0	0	0	0	0	0	0	0	0	0	26	24	32	19	35		Otu000793	Bacteria(100); Acidobacteriota(100); Thermoanaerobaculia(100); Thermoanaerobaculales(100); Thermoanaerobaculaceae(100); Subgroup_10(100);
Otu000879	0	0	0	0	0	0	0	0	0	0	0	0	0	0	0	0	0	0	0	0	30	25	22	30	29		Otu000879	Bacteria(100); Planctomycetota(100); Planctomycetes(100); Pirellulales(100); Pirellulaceae(100); Rubripirellula(100);
Otu000885	0	0	0	0	0	0	0	0	0	0	0	0	0	0	0	0	0	0	0	0	20	28	18	28	42		Otu000885	Bacteria(100); Actinobacteriota(100); Acidimicrobiia(100); Actinomarinales(100); uncultured(99); uncultured_ge(99);
Otu000991	4	0	0	0	0	28	37	0	0	47	0	0	17	0	0	0	0	0	0	0	3	0	0	0	0		Otu000991	Bacteria(100); Actinobacteriota(100); Thermoleophilia(100); Gaiellales(100); Gaiellales_unclassified(54); Gaiellales_unclassified(54);
Otu001161	0	0	0	0	0	0	0	0	0	0	0	0	0	0	0	0	0	0	0	0	26	26	26	30	28		Otu001161	Bacteria(100); Actinobacteriota(100); Acidimicrobiia(100); Microtrichales(100); Microtrichaceae(100); uncultured(100);
Otu001207	0	0	5	2	0	0	0	0	0	0	87	0	40	0	0	0	0	0	0	0	2	0	0	0	0		Otu001207	Bacteria(100); Proteobacteria(100); Alphaproteobacteria(100); Reyranellales(100); Reyranellaceae(100); Reyranella(100);
Otu001360	0	0	0	0	0	0	0	0	0	0	0	0	0	0	0	0	0	1	0	0	64	8	2	48	13		Otu001360	Bacteria(100); Bacteroidota(100); Bacteroidia(100); Bacteroidia_unclassified(100); Bacteroidia_unclassified(100); Bacteroidia_unclassified(100);
Otu001532	0	0	0	0	0	0	0	0	0	0	0	0	133	0	0	0	0	0	0	0	1	0	0	1	1		Otu001532	Bacteria(100); Firmicutes(100); Clostridia(100); Peptostreptococcales-Tissierellales(100); Peptostreptococcaceae(100); Romboutsia(93);
Otu000795	11	3	4	6	0	0	18	0	20	0	0	0	7	0	51	0	0	0	1	0	10	2	0	0	2		Otu000795	Bacteria(100); Proteobacteria(100); Gammaproteobacteria(100); Burkholderiales(100); B1-7BS(93); B1-7BS_ge(93);
Otu000935	0	0	0	0	0	0	0	0	0	0	0	0	0	0	0	0	1	0	0	2	29	32	21	27	23		Otu000935	Bacteria(100); Planctomycetota(100); Planctomycetes(100); Pirellulales(100); Pirellulaceae(100); Bythopirellula(99);
Otu000945	0	1	1	0	0	0	1	1	13	0	0	0	0	1	0	22	36	21	13	19	2	0	3	1	0		Otu000945	Bacteria(100); Proteobacteria(100); Alphaproteobacteria(100); Alphaproteobacteria_unclassified(100); Alphaproteobacteria_unclassified(100); Alphaproteobacteria_unclassified(100);
Otu001136	0	0	1	0	0	0	0	0	0	0	0	0	0	0	0	0	0	0	0	0	37	25	29	11	32		Otu001136	Bacteria(100); Acidobacteriota(100); Vicinamibacteria(100); Subgroup_9(100); Subgroup_9_fa(100); Subgroup_9_ge(100);
Otu001382	0	0	0	0	0	0	0	0	0	0	0	0	0	0	0	0	0	0	0	0	77	9	1	2	46		Otu001382	Bacteria(100); Myxococcota(100); Polyangia(100); Nannocystales(100); Nannocystaceae(100); Nannocystaceae_unclassified(100);
Otu000683	0	0	0	0	0	0	3	5	2	20	6	0	0	1	1	10	21	23	26	16	0	0	0	0	0		Otu000683	Bacteria(100); Proteobacteria(100); Alphaproteobacteria(100); SAR11_clade(100); Clade_II(71); Clade_II_ge(71);
Otu000746	0	0	0	0	0	10	0	1	0	0	7	0	0	0	6	22	14	20	25	29	0	0	0	0	0		Otu000746	Bacteria(100); Bacteroidota(100); Bacteroidia(100); Flavobacteriales(100); Cryomorphaceae(100); uncultured(100);
Otu000846	0	0	0	0	0	0	0	0	0	0	0	0	0	0	0	0	0	0	0	0	24	34	34	14	28		Otu000846	Bacteria(100); Proteobacteria(100); Gammaproteobacteria(100); KI89A_clade(100); KI89A_clade_fa(100); KI89A_clade_ge(100);
Otu000912	0	0	0	0	0	0	0	1	1	5	0	0	0	0	0	12	11	13	8	20	8	16	15	3	21		Otu000912	Bacteria(100); Proteobacteria(100); Gammaproteobacteria(100); Cellvibrionales(100); Halieaceae(100); Halieaceae_unclassified(100);
Otu000944	0	0	0	0	0	0	0	0	0	0	0	0	0	0	0	0	0	0	0	0	49	13	23	25	24		Otu000944	Bacteria(100); Proteobacteria(100); Gammaproteobacteria(100); Gammaproteobacteria_unclassified(100); Gammaproteobacteria_unclassified(100); Gammaproteobacteria_unclassified(100);
Otu000968	0	0	0	0	0	0	0	0	0	0	0	0	0	0	0	0	0	0	0	0	24	25	28	31	26		Otu000968	Bacteria(100); NB1-j(100); NB1-j_cl(100); NB1-j_or(100); NB1-j_fa(100); NB1-j_ge(100);
Otu001025	0	0	0	0	0	0	38	0	0	79	0	0	15	0	0	0	0	0	2	0	0	0	0	0	0		Otu001025	Bacteria(100); Proteobacteria(100); Gammaproteobacteria(100); Burkholderiales(100); SC-I-84(100); SC-I-84_ge(100);
Otu001078	0	0	0	0	0	0	0	0	0	0	0	0	0	0	0	0	0	0	0	0	33	26	24	32	19		Otu001078	Bacteria(100); Planctomycetota(100); Planctomycetes(100); Planctomycetales(100); Rubinisphaeraceae(100); uncultured(84);
Otu001093	4	0	0	1	1	0	0	0	0	0	0	0	127	0	0	0	0	0	0	0	1	0	0	0	0		Otu001093	Bacteria(100); Latescibacterota(100); Latescibacterota_cl(100); Latescibacterota_or(100); Latescibacterota_fa(100); Latescibacterota_ge(100);
Otu001188	0	0	0	0	0	0	0	0	0	0	39	0	0	0	0	0	0	0	0	0	25	15	16	24	15		Otu001188	Bacteria(100); Planctomycetota(100); Planctomycetes(100); Planctomycetales(100); Planctomycetales_unclassified(100); Planctomycetales_unclassified(100);
Otu001588	0	0	0	0	0	0	0	0	0	0	133	0	0	0	0	0	0	0	1	0	0	0	0	0	0		Otu001588	Bacteria(100); Gemmatimonadota(100); BD2-11_terrestrial_group(100); BD2-11_terrestrial_group_or(100); BD2-11_terrestrial_group_fa(100); BD2-11_terrestrial_group_ge(100);
Otu001598	0	0	0	0	0	0	0	0	0	0	0	0	0	134	0	0	0	0	0	0	0	0	0	0	0		Otu001598	Bacteria(100); Proteobacteria(100); Alphaproteobacteria(100); Rhizobiales(100); Xanthobacteraceae(99); Xanthobacteraceae_unclassified(86);
Otu001656	0	0	0	0	0	0	0	0	0	0	0	0	0	134	0	0	0	0	0	0	0	0	0	0	0		Otu001656	Bacteria(100); Planctomycetota(100); Planctomycetes(100); Planctomycetales(100); uncultured(96); uncultured_ge(96);
Otu001705	1	0	0	0	0	0	0	0	0	0	0	133	0	0	0	0	0	0	0	0	0	0	0	0	0		Otu001705	Bacteria(100); Planctomycetota(100); Planctomycetes(100); Pirellulales(100); Pirellulaceae(100); Pirellula(100);
Otu001719	0	0	0	0	0	0	0	0	0	0	134	0	0	0	0	0	0	0	0	0	0	0	0	0	0		Otu001719	Bacteria(100); Proteobacteria(100); Gammaproteobacteria(100); Xanthomonadales(100); Xanthomonadaceae(100); Xanthomonadaceae_unclassified(100);
Otu000812	0	0	0	0	0	0	0	0	0	0	0	1	0	0	0	0	0	0	0	0	23	23	33	19	34		Otu000812	Bacteria(100); Gemmatimonadota(100); PAUC43f_marine_benthic_group(100); PAUC43f_marine_benthic_group_or(100); PAUC43f_marine_benthic_group_fa(100); PAUC43f_marine_benthic_group_ge(100);
Otu000863	0	0	0	0	0	0	0	0	0	0	0	0	0	0	0	0	0	0	0	0	23	25	19	26	40		Otu000863	Bacteria(100); Bacteria_unclassified(100); Bacteria_unclassified(100); Bacteria_unclassified(100); Bacteria_unclassified(100); Bacteria_unclassified(100);
Otu000866	0	0	0	0	0	0	0	0	0	0	0	0	0	0	0	0	0	0	0	0	33	36	19	15	30		Otu000866	Bacteria(100); Chloroflexi(100); Anaerolineae(100); Anaerolineales(100); Anaerolineaceae(100); Anaerolineaceae_unclassified(57);
Otu000928	0	0	0	0	0	0	0	0	0	0	0	0	0	0	0	0	0	0	1	0	10	29	15	47	31		Otu000928	Bacteria(100); Campilobacterota(100); Campylobacteria(100); Campylobacterales(100); Sulfurimonadaceae(100); Sulfurimonas(100);
Otu000943	0	0	0	0	0	0	0	0	0	0	0	0	0	0	0	0	0	0	0	0	29	24	41	26	13		Otu000943	Bacteria(100); Actinobacteriota(100); Thermoleophilia(100); Gaiellales(100); uncultured(95); uncultured_ge(95);
Otu001139	0	0	0	0	0	0	0	4	5	15	0	71	2	0	4	4	1	1	2	5	3	4	7	2	3		Otu001139	Bacteria(100); Bdellovibrionota(100); Bdellovibrionia(100); Bacteriovoracales(100); Bacteriovoracaceae(100); Peredibacter(97);
Otu000839	0	0	0	0	0	0	0	0	0	0	0	0	0	0	0	0	1	0	2	0	21	31	29	23	25		Otu000839	Bacteria(100); Proteobacteria(100); Gammaproteobacteria(100); AT-s2-59(100); AT-s2-59_fa(100); AT-s2-59_ge(100);
Otu000856	0	0	0	0	0	0	4	5	1	4	53	13	0	0	4	10	10	5	13	10	0	0	0	0	0		Otu000856	Bacteria(100); WPS-2(100); WPS-2_cl(100); WPS-2_or(100); WPS-2_fa(100); WPS-2_ge(100);
Otu000862	0	0	0	0	0	0	0	0	0	0	0	0	0	0	0	0	0	0	0	0	29	27	20	25	31		Otu000862	Bacteria(100); Planctomycetota(100); Planctomycetes(100); Pirellulales(100); Pirellulaceae(100); Rhodopirellula(63);
Otu000974	0	0	0	0	0	0	0	0	0	0	0	0	0	0	0	1	0	0	1	0	28	21	22	28	31		Otu000974	Bacteria(100); Planctomycetota(100); Planctomycetes(100); Pirellulales(100); Pirellulaceae(100); Pirellula(91);
Otu001015	0	0	0	0	0	0	0	0	0	0	0	0	0	0	0	0	0	0	0	0	27	25	36	15	29		Otu001015	Bacteria(100); Proteobacteria(100); Gammaproteobacteria(100); Alteromonadales(100); Alteromonadaceae(80); Alteromonadaceae_ge(78);
Otu001077	0	0	0	0	0	0	0	0	0	0	0	0	0	0	0	0	0	0	0	1	27	18	22	28	36		Otu001077	Bacteria(100); Bacteroidota(100); Bacteroidia(100); Chitinophagales(100); Saprospiraceae(100); uncultured(69);
Otu001258	0	0	0	0	0	0	0	0	0	0	0	0	0	0	0	0	0	0	0	0	26	26	30	23	27		Otu001258	Bacteria(100); Chloroflexi(100); Anaerolineae(100); SBR1031(100); SBR1031_fa(98); SBR1031_ge(98);
Otu001291	0	0	0	3	0	0	0	0	17	0	111	0	1	0	0	0	0	0	0	0	0	0	0	0	0		Otu001291	Bacteria(100); Verrucomicrobiota(100); Verrucomicrobiae(100); Chthoniobacterales(100); Chthoniobacteraceae(100); Candidatus_Udaeobacter(100);
Otu001436	0	0	0	0	0	0	0	0	0	26	106	0	0	0	0	0	0	0	0	0	0	0	0	0	0		Otu001436	Bacteria(100); Dependentiae(100); Babeliae(100); Babeliales(100); Vermiphilaceae(100); Vermiphilaceae_ge(100);
Otu001501	0	0	0	1	0	0	0	0	0	0	126	0	3	0	0	0	0	0	0	0	2	0	0	0	0		Otu001501	Bacteria(100); Bacteroidota(100); SJA-28(100); SJA-28_or(100); SJA-28_fa(100); SJA-28_ge(100);
Otu001522	0	0	0	0	0	0	0	0	0	0	132	0	0	0	0	0	0	0	0	0	0	0	0	0	0		Otu001522	Archaea(100); Euryarchaeota(100); Methanobacteria(100); Methanobacteriales(100); Methanobacteriaceae(100); Methanosphaera(100);
Otu000659	0	0	0	0	0	1	6	22	25	10	1	1	1	2	9	11	10	6	12	13	1	0	0	0	0		Otu000659	Bacteria(100); Cyanobacteria(100); Cyanobacteriia(100); Synechococcales(100); Cyanobiaceae(100); Cyanobiaceae_unclassified(65);
Otu000735	0	0	0	0	0	1	0	3	2	5	2	1	1	16	7	13	18	21	18	23	0	0	0	0	0		Otu000735	Bacteria(100); Proteobacteria(100); Gammaproteobacteria(100); Gammaproteobacteria_unclassified(100); Gammaproteobacteria_unclassified(100); Gammaproteobacteria_unclassified(100);
Otu001011	0	0	0	0	0	0	0	0	0	0	0	0	0	0	0	0	0	0	0	0	27	29	24	16	35		Otu001011	Bacteria(100); Planctomycetota(100); Phycisphaerae(100); Phycisphaerales(100); Phycisphaeraceae(100); Urania-1B-19_marine_sediment_group(100);
Otu001303	0	0	0	2	1	22	0	0	7	0	0	0	97	0	0	0	0	0	1	0	0	0	1	0	0		Otu001303	Bacteria(100); Myxococcota(100); Polyangia(100); Haliangiales(100); Haliangiaceae(100); Haliangium(100);
Otu001533	0	0	0	0	0	0	0	0	0	0	0	0	131	0	0	0	0	0	0	0	0	0	0	0	0		Otu001533	Bacteria(100); Actinobacteriota(100); Actinobacteria(100); Streptomycetales(100); Streptomycetaceae(100); Streptomyces(58);
Otu001829	0	1	0	0	0	0	0	0	0	0	0	0	2	128	0	0	0	0	0	0	0	0	0	0	0		Otu001829	Bacteria(100); Bacteria_unclassified(100); Bacteria_unclassified(100); Bacteria_unclassified(100); Bacteria_unclassified(100); Bacteria_unclassified(100);
Otu000857	0	0	0	1	0	0	0	0	0	0	0	0	0	0	0	0	0	0	0	0	28	24	26	25	26		Otu000857	Bacteria(100); Entotheonellaeota(100); Entotheonellia(100); Entotheonellales(100); Entotheonellaceae(100); Candidatus_Entotheonella(100);
Otu000884	0	0	0	0	0	0	0	0	0	0	0	0	0	0	0	0	0	0	2	1	28	23	14	37	25		Otu000884	Bacteria(100); Planctomycetota(100); Planctomycetes(100); Pirellulales(100); Pirellulaceae(100); Blastopirellula(100);
Otu000895	0	0	0	4	0	26	44	0	0	0	0	0	13	0	42	0	0	0	0	0	0	1	0	0	0		Otu000895	Bacteria(100); Acidobacteriota(100); Subgroup_5(100); Subgroup_5_or(100); Subgroup_5_fa(100); Subgroup_5_ge(100);
Otu000905	0	0	0	0	0	0	0	0	0	0	2	0	0	0	0	0	1	0	1	0	19	19	30	27	31		Otu000905	Bacteria(100); Proteobacteria(100); Alphaproteobacteria(100); Kiloniellales(100); Kiloniellaceae(99); uncultured(97);
Otu001091	0	0	0	0	0	1	0	0	0	0	0	0	0	0	0	1	0	2	2	1	28	28	22	15	30		Otu001091	Bacteria(100); Bacteroidota(100); Bacteroidia(100); Flavobacteriales(100); Flavobacteriaceae(100); Lutibacter(100);
Otu001171	0	0	0	1	0	0	0	0	32	0	0	0	34	0	61	0	0	0	0	0	0	0	0	1	1		Otu001171	Bacteria(100); Acidobacteriota(100); Subgroup_22(100); Subgroup_22_or(100); Subgroup_22_fa(100); Subgroup_22_ge(100);
Otu001423	0	20	48	22	38	0	0	0	0	0	0	0	0	1	1	0	0	0	0	0	0	0	0	0	0		Otu001423	Bacteria(100); Bacteria_unclassified(100); Bacteria_unclassified(100); Bacteria_unclassified(100); Bacteria_unclassified(100); Bacteria_unclassified(100);
Otu001437	3	0	0	0	0	44	0	9	17	0	0	0	57	0	0	0	0	0	0	0	0	0	0	0	0		Otu001437	Bacteria(100); Verrucomicrobiota(100); Verrucomicrobiae(100); Pedosphaerales(100); Pedosphaeraceae(100); uncultured(100);
Otu001531	0	0	0	0	0	0	0	0	0	0	0	0	0	0	0	0	0	0	0	0	14	26	22	51	17		Otu001531	Bacteria(100); Proteobacteria(100); Gammaproteobacteria(100); Ectothiorhodospirales(100); Thioalkalispiraceae(96); Thiohalophilus(96);
Otu001658	0	0	0	0	0	0	0	0	0	0	0	0	0	0	0	0	0	0	0	0	20	43	22	18	27		Otu001658	Bacteria(100); Proteobacteria(100); Gammaproteobacteria(100); pItb-vmat-80(100); pItb-vmat-80_fa(100); pItb-vmat-80_ge(100);
Otu002063	0	0	0	0	0	0	0	0	0	0	130	0	0	0	0	0	0	0	0	0	0	0	0	0	0		Otu002063	Bacteria(100); Bacteroidota(100); Bacteroidia(100); Bacteroidia_unclassified(100); Bacteroidia_unclassified(100); Bacteroidia_unclassified(100);
Otu002312	0	0	0	0	0	0	0	0	0	0	0	0	0	130	0	0	0	0	0	0	0	0	0	0	0		Otu002312	Bacteria(100); Proteobacteria(100); Alphaproteobacteria(100); Alphaproteobacteria_unclassified(100); Alphaproteobacteria_unclassified(100); Alphaproteobacteria_unclassified(100);
Otu000989	0	0	0	0	0	0	1	5	0	10	0	0	7	0	20	20	15	12	23	16	0	0	0	0	0		Otu000989	Bacteria(100); Planctomycetota(100); Planctomycetes(100); Pirellulales(100); Pirellulaceae(100); Rhodopirellula(53);
Otu001611	0	0	0	0	4	0	0	0	17	0	58	0	11	0	37	0	0	0	0	0	2	0	0	0	0		Otu001611	Bacteria(100); Acidobacteriota(100); Acidobacteriae(100); Solibacterales(100); Solibacteraceae(100); Candidatus_Solibacter(100);
Otu001774	0	0	0	0	3	114	0	0	0	0	0	0	12	0	0	0	0	0	0	0	0	0	0	0	0		Otu001774	Bacteria(100); Planctomycetota(100); Planctomycetes(100); Planctomycetales(100); uncultured(100); uncultured_ge(100);
Otu002798	0	0	0	0	0	0	0	0	0	0	8	0	42	79	0	0	0	0	0	0	0	0	0	0	0		Otu002798	Archaea(100); Nanoarchaeota(100); Nanoarchaeia(100); Woesearchaeales(100); Woesearchaeales_unclassified(100); Woesearchaeales_unclassified(100);
Otu000815	0	0	0	0	0	0	0	0	0	0	0	0	0	0	0	0	0	0	0	0	28	14	31	21	34		Otu000815	Archaea(100); Crenarchaeota(100); Nitrososphaeria(100); Nitrosopumilales(100); Nitrosopumilaceae(100); Nitrosopumilaceae_unclassified(56);
Otu000838	110	0	5	1	11	0	0	0	0	0	0	0	0	0	1	0	0	0	0	0	0	0	0	0	0		Otu000838	Bacteria(100); Bacteria_unclassified(100); Bacteria_unclassified(100); Bacteria_unclassified(100); Bacteria_unclassified(100); Bacteria_unclassified(100);
Otu000978	0	0	0	0	0	0	0	0	0	0	0	0	0	0	0	0	0	0	0	0	24	27	29	23	25		Otu000978	Bacteria(100); Proteobacteria(100); Gammaproteobacteria(100); Gammaproteobacteria_unclassified(100); Gammaproteobacteria_unclassified(100); Gammaproteobacteria_unclassified(100);
Otu001008	0	0	0	0	0	0	0	0	0	0	0	0	0	0	0	0	0	0	0	0	22	23	28	25	30		Otu001008	Bacteria(100); Acidobacteriota(100); Subgroup_22(100); Subgroup_22_or(100); Subgroup_22_fa(100); Subgroup_22_ge(100);
Otu001014	0	0	0	0	0	0	0	0	0	0	0	0	0	0	0	0	0	0	0	0	21	24	22	41	20		Otu001014	Bacteria(100); Proteobacteria(100); Gammaproteobacteria(100); KI89A_clade(100); KI89A_clade_fa(100); KI89A_clade_ge(100);
Otu001147	0	0	0	0	0	0	0	0	0	0	0	3	0	0	0	2	2	2	3	1	17	23	15	24	36		Otu001147	Bacteria(100); Bacteroidota(100); Bacteroidia(100); Flavobacteriales(100); Flavobacteriaceae(100); Flavobacteriaceae_unclassified(90);
Otu001151	0	0	0	0	0	0	0	0	0	0	0	0	0	0	0	0	0	0	0	0	19	35	22	22	30		Otu001151	Bacteria(100); Proteobacteria(100); Alphaproteobacteria(100); Kiloniellales(100); Kiloniellaceae(100); Pelagibius(63);
Otu001431	3	0	0	0	0	0	0	0	0	0	33	0	0	92	0	0	0	0	0	0	0	0	0	0	0		Otu001431	Archaea(100); Crenarchaeota(100); Nitrososphaeria(100); Nitrosopumilales(100); Nitrosopumilaceae(100); Nitrosopumilaceae_unclassified(98);
Otu004876	6	70	12	9	30	0	0	0	0	0	0	0	0	0	0	0	0	0	0	0	0	0	1	0	0		Otu004876	Bacteria(100); Proteobacteria(100); Alphaproteobacteria(100); Defluviicoccales(100); uncultured(100); uncultured_ge(100);
Otu000925	0	0	0	0	0	0	0	0	0	0	0	0	0	0	0	0	0	0	0	0	17	25	23	28	34		Otu000925	Bacteria(100); Bacteria_unclassified(100); Bacteria_unclassified(100); Bacteria_unclassified(100); Bacteria_unclassified(100); Bacteria_unclassified(100);
Otu000948	0	0	0	1	0	0	0	0	0	0	0	0	0	0	0	0	0	0	1	1	26	24	25	30	19		Otu000948	Bacteria(100); Actinobacteriota(100); Acidimicrobiia(100); Microtrichales(100); Ilumatobacteraceae(100); Ilumatobacter(97);
Otu000979	0	0	0	0	0	0	0	0	0	0	0	0	0	0	0	0	0	0	0	0	26	27	20	26	28		Otu000979	Bacteria(100); Desulfobacterota(100); Desulfuromonadia(100); Desulfuromonadia_or(100); Geopsychrobacteraceae(100); Malonomonas(61);
Otu001016	4	19	27	20	27	0	0	0	0	0	23	1	0	6	0	0	0	0	0	0	0	0	0	0	0		Otu001016	Bacteria(100); Chloroflexi(100); Dehalococcoidia(100); SAR202_clade(100); SAR202_clade_fa(100); SAR202_clade_ge(100);
Otu001042	0	0	0	0	0	0	0	0	0	0	0	0	0	0	0	0	0	0	0	0	32	23	22	32	18		Otu001042	Bacteria(100); Chloroflexi(100); Anaerolineae(100); Anaerolineales(100); Anaerolineaceae(100); Anaerolineaceae_unclassified(99);
Otu001071	7	19	31	49	17	0	0	0	0	0	4	0	0	0	0	0	0	0	0	0	0	0	0	0	0		Otu001071	Bacteria(100); Myxococcota(100); Myxococcota_unclassified(100); Myxococcota_unclassified(100); Myxococcota_unclassified(100); Myxococcota_unclassified(100);
Otu001144	0	0	0	0	0	0	0	0	0	0	0	0	0	0	0	0	0	0	0	1	26	41	14	28	17		Otu001144	Bacteria(100); Planctomycetota(100); OM190(100); OM190_or(100); OM190_fa(100); OM190_ge(100);
Otu000868	0	0	0	0	0	0	0	0	0	0	0	0	0	0	12	0	0	0	0	0	17	17	26	25	29		Otu000868	Bacteria(100); Nitrospirota(100); Nitrospiria(100); Nitrospirales(100); Nitrospiraceae(100); Nitrospira(100);
Otu001023	0	0	0	0	0	0	0	0	0	0	0	0	0	0	0	0	0	0	0	0	31	17	21	30	27		Otu001023	Bacteria(100); Proteobacteria(100); Alphaproteobacteria(100); Caulobacterales(100); Parvularculaceae(100); Parvularculaceae_unclassified(65);
Otu001048	0	0	0	0	0	0	0	0	0	0	0	0	0	0	0	0	0	0	0	0	22	27	19	28	30		Otu001048	Bacteria(100); NB1-j(100); NB1-j_cl(100); NB1-j_or(100); NB1-j_fa(100); NB1-j_ge(100);
Otu001201	0	0	0	0	0	0	5	0	8	20	0	0	0	3	14	29	16	16	5	10	0	0	0	0	0		Otu001201	Bacteria(100); Bacteria_unclassified(100); Bacteria_unclassified(100); Bacteria_unclassified(100); Bacteria_unclassified(100); Bacteria_unclassified(100);
Otu001243	7	44	17	43	15	0	0	0	0	0	0	0	0	0	0	0	0	0	0	0	0	0	0	0	0		Otu001243	Bacteria(100); Proteobacteria(100); Gammaproteobacteria(100); Gammaproteobacteria_unclassified(100); Gammaproteobacteria_unclassified(100); Gammaproteobacteria_unclassified(100);
Otu001245	0	0	0	0	0	46	0	0	0	0	0	0	78	0	1	0	0	0	0	1	0	0	0	0	0		Otu001245	Bacteria(100); Acidobacteriota(100); Vicinamibacteria(100); Vicinamibacterales(100); uncultured(94); uncultured_ge(94);
Otu001302	5	0	0	0	0	0	84	0	20	0	0	0	10	0	0	0	0	0	0	0	0	3	0	0	4		Otu001302	Bacteria(100); Actinobacteriota(100); Thermoleophilia(100); Gaiellales(100); Gaiellaceae(75); Gaiella(75);
Otu001394	0	0	0	0	0	0	0	0	0	0	0	0	0	0	0	0	0	0	0	0	26	22	26	22	30		Otu001394	Bacteria(100); Bacteroidota(100); Bacteroidia(100); Chitinophagales(100); Saprospiraceae(100); uncultured(99);
Otu001736	0	0	0	2	0	1	0	0	0	0	0	1	0	122	0	0	0	0	0	0	0	0	0	0	0		Otu001736	Bacteria(100); Planctomycetota(100); Planctomycetes(100); Gemmatales(100); Gemmataceae(100); uncultured(100);
Otu001904	0	0	0	0	0	0	0	0	0	0	0	126	0	0	0	0	0	0	0	0	0	0	0	0	0		Otu001904	Bacteria(100); Gemmatimonadota(100); Gemmatimonadetes(100); Gemmatimonadales(100); Gemmatimonadaceae(100); Gemmatimonadaceae_unclassified(86);
Otu000982	0	0	0	0	0	0	0	0	0	0	0	0	0	0	0	0	0	0	0	0	31	22	23	24	25		Otu000982	Bacteria(100); Proteobacteria(100); Alphaproteobacteria(100); Alphaproteobacteria_unclassified(100); Alphaproteobacteria_unclassified(100); Alphaproteobacteria_unclassified(100);
Otu001130	0	0	0	0	0	0	0	0	0	0	0	0	0	0	0	0	0	0	0	0	25	38	16	23	23		Otu001130	Bacteria(100); Proteobacteria(100); Gammaproteobacteria(100); Oceanospirillales(100); Nitrincolaceae(100); Motiliproteus(100);
Otu001182	0	0	0	0	0	0	0	0	0	0	0	0	0	0	0	0	0	0	0	0	23	36	19	26	21		Otu001182	Bacteria(100); Planctomycetota(100); OM190(100); OM190_or(100); OM190_fa(100); OM190_ge(100);
Otu002020	0	0	0	0	0	0	0	1	0	14	23	1	0	8	8	25	6	12	9	11	2	2	0	1	2		Otu002020	Bacteria(100); Planctomycetota(100); Planctomycetota_unclassified(100); Planctomycetota_unclassified(100); Planctomycetota_unclassified(100); Planctomycetota_unclassified(100);
Otu002168	0	0	0	0	0	0	0	0	0	0	0	0	0	125	0	0	0	0	0	0	0	0	0	0	0		Otu002168	Bacteria(100); Myxococcota(100); Polyangia(100); Haliangiales(100); Haliangiaceae(100); Haliangium(100);
Otu000897	0	0	0	0	0	0	0	0	0	0	0	0	0	0	0	1	0	0	0	0	27	26	21	28	21		Otu000897	Bacteria(100); Proteobacteria(100); Gammaproteobacteria(100); Gammaproteobacteria_unclassified(100); Gammaproteobacteria_unclassified(100); Gammaproteobacteria_unclassified(100);
Otu000919	1	0	3	105	8	0	0	0	0	0	6	0	0	0	1	0	0	0	0	0	0	0	0	0	0		Otu000919	Bacteria(100); Chloroflexi(100); Dehalococcoidia(100); SAR202_clade(100); SAR202_clade_fa(100); SAR202_clade_ge(100);
Otu001006	0	0	0	0	0	0	0	0	0	0	0	0	0	0	0	0	0	0	0	0	26	20	28	31	19		Otu001006	Bacteria(100); Proteobacteria(100); Gammaproteobacteria(100); Gammaproteobacteria_unclassified(100); Gammaproteobacteria_unclassified(100); Gammaproteobacteria_unclassified(100);
Otu001028	0	0	0	0	0	0	0	0	0	0	0	0	0	0	0	0	0	0	0	0	38	21	27	19	19		Otu001028	Bacteria(100); Bacteroidota(100); Bacteroidia(100); Cytophagales(100); Cyclobacteriaceae(100); uncultured(100);
Otu001037	0	0	0	0	0	0	0	0	0	0	0	0	0	0	0	0	0	0	0	0	27	16	26	29	26		Otu001037	Bacteria(100); Proteobacteria(100); Gammaproteobacteria(100); Gammaproteobacteria_unclassified(100); Gammaproteobacteria_unclassified(100); Gammaproteobacteria_unclassified(100);
Otu001123	2	0	0	0	0	0	39	41	11	28	0	1	0	0	0	0	0	0	0	0	0	1	0	1	0		Otu001123	Bacteria(100); Nitrospirota(100); Nitrospiria(100); Nitrospirales(100); Nitrospiraceae(100); Nitrospira(100);
Otu001222	0	0	0	0	0	0	0	0	0	0	124	0	0	0	0	0	0	0	0	0	0	0	0	0	0		Otu001222	Bacteria(100); Actinobacteriota(100); Actinobacteria(100); Micrococcales(100); Intrasporangiaceae(100); Intrasporangiaceae_unclassified(99);
Otu001233	0	0	0	0	0	0	0	0	0	0	0	0	0	0	0	0	0	0	0	0	35	24	25	15	25		Otu001233	Bacteria(100); Planctomycetota(100); Planctomycetes(100); Pirellulales(100); Pirellulaceae(100); Blastopirellula(99);
Otu001310	11	16	38	55	3	0	0	0	0	0	0	0	0	0	0	0	0	0	0	0	0	0	1	0	0		Otu001310	Bacteria(100); Chloroflexi(100); Dehalococcoidia(100); SAR202_clade(100); SAR202_clade_fa(100); SAR202_clade_ge(100);
Otu001554	0	0	0	0	0	0	0	0	0	0	0	0	0	123	0	0	0	0	0	0	0	0	0	1	0		Otu001554	Bacteria(100); Planctomycetota(100); Planctomycetes(100); Planctomycetales(100); uncultured(97); uncultured_ge(97);
Otu002177	0	0	0	0	0	0	0	0	0	0	124	0	0	0	0	0	0	0	0	0	0	0	0	0	0		Otu002177	Bacteria(100); Verrucomicrobiota(100); Kiritimatiellae(100); WCHB1-41(100); WCHB1-41_fa(100); WCHB1-41_ge(100);
Otu000875	1	0	0	0	0	0	0	0	0	2	0	0	0	0	0	1	2	0	4	1	17	22	26	26	21		Otu000875	Bacteria(100); Desulfobacterota(100); Desulfobulbia(100); Desulfobulbales(100); Desulfobulbaceae(100); uncultured(100);
Otu001026	0	0	0	0	0	0	0	0	0	0	0	0	0	0	5	0	0	0	1	1	16	19	26	30	25		Otu001026	Bacteria(100); Proteobacteria(100); Gammaproteobacteria(100); Gammaproteobacteria_Incertae_Sedis(100); Unknown_Family(100); uncultured(99);
Otu001043	0	0	0	0	0	0	0	1	0	2	0	0	0	0	6	5	7	7	6	2	6	20	19	22	20		Otu001043	Bacteria(100); Proteobacteria(100); Gammaproteobacteria(100); Vibrionales(100); Vibrionaceae(100); Vibrionaceae_unclassified(56);
Otu001099	2	0	3	1	0	38	0	0	0	0	0	0	32	0	44	0	0	1	0	0	1	0	1	0	0		Otu001099	Bacteria(100); Planctomycetota(100); Planctomycetes(100); Isosphaerales(100); Isosphaeraceae(100); Aquisphaera(95);
Otu001166	0	0	0	0	0	0	0	0	0	0	123	0	0	0	0	0	0	0	0	0	0	0	0	0	0		Otu001166	Bacteria(100); Bacteroidota(100); Bacteroidia(100); Bacteroidales(100); Muribaculaceae(100); Muribaculaceae_ge(100);
Otu001264	0	0	1	1	0	0	0	0	41	41	0	0	2	0	36	0	0	0	1	0	0	0	0	0	0		Otu001264	Bacteria(100); Chloroflexi(100); AD3(100); AD3_or(100); AD3_fa(100); AD3_ge(100);
Otu000871	0	0	0	0	0	16	1	0	1	8	0	0	0	1	0	14	25	20	19	17	0	0	0	0	0		Otu000871	Bacteria(100); Proteobacteria(100); Alphaproteobacteria(100); SAR11_clade(100); Clade_I(100); Clade_I_unclassified(82);
Otu000913	0	0	0	0	0	0	27	0	5	4	2	0	0	0	3	22	24	14	10	11	0	0	0	0	0		Otu000913	Bacteria(100); Proteobacteria(100); Alphaproteobacteria(100); Parvibaculales(100); PS1_clade(100); PS1_clade_ge(100);
Otu000955	0	0	0	0	0	0	0	0	0	0	0	0	0	0	0	0	0	0	0	0	25	32	24	19	22		Otu000955	Bacteria(100); Planctomycetota(100); Phycisphaerae(100); Phycisphaerales(100); Phycisphaeraceae(100); uncultured(100);
Otu001018	40	28	14	9	31	0	0	0	0	0	0	0	0	0	0	0	0	0	0	0	0	0	0	0	0		Otu001018	Bacteria(100); Proteobacteria(100); Alphaproteobacteria(100); Alphaproteobacteria_unclassified(100); Alphaproteobacteria_unclassified(100); Alphaproteobacteria_unclassified(100);
Otu001283	0	0	0	0	0	0	0	0	0	32	0	0	80	10	0	0	0	0	0	0	0	0	0	0	0		Otu001283	Bacteria(100); Proteobacteria(100); Gammaproteobacteria(100); Pseudomonadales(100); Pseudomonadaceae(100); Pseudomonas(80);
Otu001660	1	2	0	5	0	0	112	0	0	0	0	0	0	0	0	0	0	0	0	0	2	0	0	0	0		Otu001660	Bacteria(100); Bacteroidota(100); Bacteroidia(100); Chitinophagales(100); Chitinophagaceae(100); Puia(95);
Otu000733	0	0	0	0	0	0	0	0	0	1	0	0	0	0	1	22	32	22	24	18	0	0	0	1	0		Otu000733	Bacteria(100); Actinobacteriota(100); Acidimicrobiia(100); Actinomarinales(100); Actinomarinaceae(100); Candidatus_Actinomarina(100);
Otu001061	0	0	0	0	0	0	0	0	0	0	0	0	0	0	0	0	0	0	1	0	19	29	21	25	26		Otu001061	Bacteria(100); Bacteroidota(100); Bacteroidia(100); Bacteroidia_unclassified(100); Bacteroidia_unclassified(100); Bacteroidia_unclassified(100);
Otu001178	0	0	0	0	0	0	0	0	0	76	0	0	0	0	45	0	0	0	0	0	0	0	0	0	0		Otu001178	Bacteria(100); Planctomycetota(100); Planctomycetes(100); Planctomycetales(100); uncultured(100); uncultured_ge(100);
Otu001199	0	0	0	0	0	0	48	0	48	0	0	0	0	0	24	0	0	0	0	0	0	1	0	0	0		Otu001199	Bacteria(100); Desulfobacterota(100); uncultured(100); uncultured_or(100); uncultured_fa(100); uncultured_ge(100);
Otu001345	13	16	33	26	30	0	0	0	0	0	3	0	0	0	0	0	0	0	0	0	0	0	0	0	0		Otu001345	Bacteria(100); Gemmatimonadota(100); BD2-11_terrestrial_group(100); BD2-11_terrestrial_group_or(100); BD2-11_terrestrial_group_fa(100); BD2-11_terrestrial_group_ge(100);
Otu001356	0	0	0	0	0	0	0	0	0	0	0	0	0	0	0	0	0	0	0	0	26	26	20	23	26		Otu001356	Bacteria(100); Proteobacteria(100); Alphaproteobacteria(100); Rhizobiales(100); Methyloligellaceae(90); uncultured(84);
Otu001832	0	0	0	0	0	0	0	0	0	0	0	0	121	0	0	0	0	0	0	0	0	0	0	0	0		Otu001832	Bacteria(100); Firmicutes(100); Clostridia(100); Clostridia_or(100); Hungateiclostridiaceae(100); Hungateiclostridiaceae_unclassified(100);
Otu000893	0	0	0	0	0	0	0	0	0	0	0	0	0	0	7	0	2	3	2	0	20	22	31	15	18		Otu000893	Bacteria(100); Bacteroidota(100); Bacteroidia(100); Flavobacteriales(100); Flavobacteriaceae(100); Lutimonas(68);
Otu000941	0	0	0	0	0	0	0	0	0	0	0	0	0	0	0	0	0	0	0	0	28	27	19	24	22		Otu000941	Bacteria(100); Planctomycetota(100); Planctomycetes(100); Pirellulales(100); Pirellulaceae(100); Rhodopirellula(98);
Otu001001	0	0	0	0	0	10	10	72	21	7	0	0	0	0	0	0	0	0	0	0	0	0	0	0	0		Otu001001	Bacteria(100); Proteobacteria(100); Gammaproteobacteria(100); Gammaproteobacteria_unclassified(100); Gammaproteobacteria_unclassified(100); Gammaproteobacteria_unclassified(100);
Otu001002	0	0	0	0	0	0	0	0	0	0	0	0	0	1	0	0	0	3	1	1	22	27	24	28	13		Otu001002	Bacteria(100); Actinobacteriota(100); Acidimicrobiia(100); Actinomarinales(100); uncultured(100); uncultured_ge(100);
Otu001024	0	1	0	0	4	41	0	2	16	0	0	0	36	0	19	0	0	0	0	0	0	0	0	1	0		Otu001024	Bacteria(100); Verrucomicrobiota(100); Verrucomicrobiae(100); Pedosphaerales(100); Pedosphaeraceae(100); Pedosphaeraceae_unclassified(75);
Otu001087	0	0	0	0	0	0	0	0	0	0	0	0	0	0	0	0	0	0	0	0	27	27	22	21	23		Otu001087	Bacteria(100); Proteobacteria(100); Gammaproteobacteria(100); Gammaproteobacteria_unclassified(100); Gammaproteobacteria_unclassified(100); Gammaproteobacteria_unclassified(100);
Otu001126	19	34	16	24	25	0	0	0	0	0	0	2	0	0	0	0	0	0	0	0	0	0	0	0	0		Otu001126	Bacteria(100); Bacteria_unclassified(100); Bacteria_unclassified(100); Bacteria_unclassified(100); Bacteria_unclassified(100); Bacteria_unclassified(100);
Otu001224	8	0	0	0	0	0	0	0	0	47	0	0	60	0	0	0	0	0	0	0	2	1	2	0	0		Otu001224	Bacteria(100); Proteobacteria(100); Gammaproteobacteria(100); Xanthomonadales(100); Xanthomonadaceae(100); Xanthomonadaceae_unclassified(99);
Otu001576	0	0	0	0	0	0	0	0	0	0	0	0	0	0	0	0	0	0	0	0	30	30	19	27	14		Otu001576	Bacteria(100); Proteobacteria(100); Gammaproteobacteria(100); Gammaproteobacteria_unclassified(100); Gammaproteobacteria_unclassified(100); Gammaproteobacteria_unclassified(100);
Otu001721	0	0	0	0	0	0	0	0	21	0	0	98	0	0	0	0	0	0	0	0	1	0	0	0	0		Otu001721	Bacteria(100); Proteobacteria(100); Alphaproteobacteria(100); Elsterales(100); uncultured(100); uncultured_ge(100);
Otu002224	0	0	0	0	0	0	20	0	0	0	0	0	0	100	0	0	0	0	0	0	0	0	0	0	0		Otu002224	Bacteria(100); Actinobacteriota(100); Acidimicrobiia(100); Microtrichales(100); Iamiaceae(100); Iamia(100);
Otu002435	0	0	0	0	0	0	0	0	0	0	0	0	0	120	0	0	0	0	0	0	0	0	0	0	0		Otu002435	Bacteria(100); Proteobacteria(100); Alphaproteobacteria(100); Caulobacterales(100); Caulobacteraceae(99); Phenylobacterium(99);
Otu000889	0	0	0	0	0	0	0	0	0	0	0	0	0	0	0	0	0	0	0	0	23	12	31	30	23		Otu000889	Bacteria(100); NB1-j(100); NB1-j_cl(100); NB1-j_or(100); NB1-j_fa(100); NB1-j_ge(100);
Otu000956	0	0	0	0	0	0	0	0	0	0	0	0	0	0	0	0	0	1	0	0	30	32	20	18	18		Otu000956	Bacteria(100); Bacteroidota(100); Bacteroidia(100); Chitinophagales(100); Saprospiraceae(100); uncultured(85);
Otu000958	0	0	0	0	0	0	0	0	0	0	0	0	0	0	0	0	0	0	0	1	23	20	21	24	30		Otu000958	Bacteria(100); Actinobacteriota(100); Acidimicrobiia(100); Microtrichales(100); Microtrichaceae(100); Sva0996_marine_group(70);
Otu001084	0	0	0	0	0	0	0	0	0	0	0	0	0	0	0	0	0	0	0	0	23	21	21	21	33		Otu001084	Bacteria(100); Proteobacteria(100); Gammaproteobacteria(100); Gammaproteobacteria_unclassified(100); Gammaproteobacteria_unclassified(100); Gammaproteobacteria_unclassified(100);
Otu001215	0	0	0	0	0	0	0	0	0	0	0	0	0	0	0	1	0	0	0	0	30	29	24	19	16		Otu001215	Bacteria(100); Bacteroidota(100); Rhodothermia(100); Rhodothermales(100); Rhodothermaceae(100); uncultured(100);
Otu001223	0	0	0	0	0	0	1	0	0	0	0	0	0	0	0	0	1	0	0	0	35	34	21	14	13		Otu001223	Bacteria(100); Bacteroidota(100); Bacteroidia(100); Chitinophagales(100); Chitinophagales_unclassified(71); Chitinophagales_unclassified(71);
Otu002039	0	0	0	0	0	0	0	0	0	0	119	0	0	0	0	0	0	0	0	0	0	0	0	0	0		Otu002039	Bacteria(100); Acidobacteriota(100); Blastocatellia(100); 11-24(100); 11-24_fa(100); 11-24_ge(100);
Otu000682	0	0	0	0	0	16	12	41	38	11	0	0	0	0	0	0	0	0	0	0	0	0	0	0	0		Otu000682	Bacteria(100); Bacteria_unclassified(100); Bacteria_unclassified(100); Bacteria_unclassified(100); Bacteria_unclassified(100); Bacteria_unclassified(100);
Otu000718	0	0	0	0	0	33	27	16	23	17	0	0	0	1	0	0	1	0	0	0	0	0	0	0	0		Otu000718	Bacteria(100); Bacteria_unclassified(100); Bacteria_unclassified(100); Bacteria_unclassified(100); Bacteria_unclassified(100); Bacteria_unclassified(100);
Otu000920	23	22	14	21	30	0	0	0	0	0	4	2	1	0	0	0	0	0	0	1	0	0	0	0	0		Otu000920	Bacteria(100); Chloroflexi(100); Chloroflexi_unclassified(100); Chloroflexi_unclassified(100); Chloroflexi_unclassified(100); Chloroflexi_unclassified(100);
Otu000921	23	22	14	26	31	0	0	0	0	0	1	0	0	0	1	0	0	0	0	0	0	0	0	0	0		Otu000921	Bacteria(100); Bacteria_unclassified(100); Bacteria_unclassified(100); Bacteria_unclassified(100); Bacteria_unclassified(100); Bacteria_unclassified(100);
Otu000957	0	0	0	0	0	3	0	0	3	0	0	0	0	0	0	9	9	3	8	4	16	8	21	12	22		Otu000957	Bacteria(100); Verrucomicrobiota(100); Verrucomicrobiae(100); Verrucomicrobiales(100); DEV007(100); DEV007_ge(100);
Otu000980	0	0	0	0	0	0	0	0	0	0	0	0	0	0	0	0	0	0	0	0	24	20	29	27	18		Otu000980	Bacteria(100); Chloroflexi(100); Anaerolineae(100); Ardenticatenales(100); uncultured(100); uncultured_ge(100);
Otu001065	0	0	0	0	0	0	0	0	0	0	0	0	0	0	0	1	1	0	0	0	26	20	17	22	31		Otu001065	Bacteria(100); Planctomycetota(100); Planctomycetes(100); Pirellulales(100); Pirellulaceae(100); Blastopirellula(100);
Otu001115	0	0	0	0	0	0	0	0	0	0	0	0	0	0	0	0	0	0	0	0	17	29	18	23	31		Otu001115	Bacteria(100); Campilobacterota(100); Campylobacteria(100); Campylobacterales(100); Sulfurimonadaceae(100); Sulfurimonas(100);
Otu001174	0	0	0	0	0	0	0	0	0	0	0	0	0	0	0	0	0	0	0	0	6	19	60	20	13		Otu001174	Bacteria(100); Bacteroidota(100); Bacteroidia(100); Cytophagales(100); Amoebophilaceae(100); uncultured(100);
Otu001288	1	0	0	0	0	23	0	12	13	13	0	0	32	0	20	0	0	0	0	3	0	0	1	0	0		Otu001288	Bacteria(100); RCP2-54(100); RCP2-54_cl(100); RCP2-54_or(100); RCP2-54_fa(100); RCP2-54_ge(100);
Otu001294	0	0	0	0	0	0	1	0	0	0	0	0	0	0	0	0	0	1	0	0	29	13	30	23	21		Otu001294	Bacteria(100); Actinobacteriota(100); Acidimicrobiia(100); Microtrichales(100); Microtrichaceae(100); Sva0996_marine_group(100);
Otu001341	0	0	0	0	0	0	51	0	0	44	0	0	4	0	19	0	0	0	0	0	0	0	0	0	0		Otu001341	Bacteria(100); Acidobacteriota(100); Vicinamibacteria(100); Vicinamibacterales(100); Vicinamibacteraceae(100); Vicinamibacteraceae_ge(92);
Otu001371	0	0	0	0	0	0	9	1	6	8	0	45	0	14	8	3	6	6	3	5	0	1	1	1	1		Otu001371	Bacteria(100); Proteobacteria(100); Alphaproteobacteria(100); Rhodospirillales(100); Magnetospiraceae(100); uncultured(99);
Otu001742	0	0	0	0	0	0	0	15	0	0	0	0	0	103	0	0	0	0	0	0	0	0	0	0	0		Otu001742	Bacteria(100); Planctomycetota(100); Planctomycetes(100); Pirellulales(100); Pirellulaceae(100); Pirellula(100);
Otu001992	0	0	0	0	0	0	0	0	0	0	118	0	0	0	0	0	0	0	0	0	0	0	0	0	0		Otu001992	Archaea(100); Thermoplasmatota(100); Thermoplasmata(100); Thermoplasmata_unclassified(100); Thermoplasmata_unclassified(100); Thermoplasmata_unclassified(100);
Otu002539	0	0	0	0	0	0	0	0	0	0	0	118	0	0	0	0	0	0	0	0	0	0	0	0	0		Otu002539	Bacteria(100); Bacteria_unclassified(100); Bacteria_unclassified(100); Bacteria_unclassified(100); Bacteria_unclassified(100); Bacteria_unclassified(100);
Otu000902	0	0	0	0	1	0	0	0	0	0	0	0	115	0	0	0	0	0	0	0	1	0	0	0	0		Otu000902	Bacteria(100); Acidobacteriota(100); Blastocatellia(100); Pyrinomonadales(100); Pyrinomonadaceae(100); RB41(100);
Otu000911	0	0	0	0	0	0	0	0	0	0	0	0	0	0	0	0	0	0	0	0	30	18	24	20	25		Otu000911	Bacteria(100); Acidobacteriota(100); Vicinamibacteria(100); Subgroup_9(100); Subgroup_9_fa(100); Subgroup_9_ge(100);
Otu000993	0	0	0	0	0	0	0	0	0	0	0	0	0	0	0	0	0	0	0	0	28	27	26	22	14		Otu000993	Bacteria(100); Proteobacteria(100); Gammaproteobacteria(100); Gammaproteobacteria_unclassified(100); Gammaproteobacteria_unclassified(100); Gammaproteobacteria_unclassified(100);
Otu001005	0	0	0	0	0	0	0	0	0	0	0	0	0	0	0	2	0	0	2	0	13	27	31	22	20		Otu001005	Bacteria(100); Desulfobacterota(100); Desulfuromonadia(100); Sva1033(100); Sva1033_fa(100); Sva1033_ge(100);
Otu001045	0	0	0	0	0	0	0	0	0	0	0	0	0	0	0	0	0	0	0	0	25	14	24	24	30		Otu001045	Bacteria(100); Proteobacteria(100); Gammaproteobacteria(100); Nitrosococcales(100); Nitrosococcaceae(100); Cm1-21(78);
Otu001056	0	0	0	0	0	0	0	0	0	0	0	0	0	0	0	0	1	0	0	0	26	20	24	22	24		Otu001056	Bacteria(100); Planctomycetota(100); Pla4_lineage(100); Pla4_lineage_or(100); Pla4_lineage_fa(100); Pla4_lineage_ge(100);
Otu001083	0	0	0	0	0	0	0	0	0	0	0	0	0	0	0	0	0	0	0	2	21	15	29	31	19		Otu001083	Bacteria(100); Planctomycetota(100); Planctomycetes(100); Pirellulales(100); Pirellulaceae(100); Rhodopirellula(100);
Otu001214	0	0	0	0	0	0	0	0	0	0	0	0	0	0	0	0	0	0	0	0	28	20	26	23	20		Otu001214	Bacteria(100); Verrucomicrobiota(100); Verrucomicrobiae(100); Verrucomicrobiales(100); Rubritaleaceae(80); Rubritaleaceae_unclassified(80);
Otu001276	0	0	0	0	0	0	0	0	0	0	0	0	0	0	0	0	0	0	0	0	26	16	28	23	24		Otu001276	Bacteria(100); Planctomycetota(100); Planctomycetes(100); Pirellulales(100); Pirellulaceae(100); Rhodopirellula(78);
Otu001387	0	0	0	0	0	0	0	0	0	0	0	0	0	0	0	0	0	0	0	0	25	16	24	29	23		Otu001387	Bacteria(100); Bacteria_unclassified(100); Bacteria_unclassified(100); Bacteria_unclassified(100); Bacteria_unclassified(100); Bacteria_unclassified(100);
Otu001616	0	0	0	0	0	75	39	0	0	0	0	0	0	0	0	0	0	0	0	0	3	0	0	0	0		Otu001616	Bacteria(100); Proteobacteria(100); Gammaproteobacteria(100); Burkholderiales(100); Burkholderiaceae(95); Cupriavidus(95);
Otu002315	0	0	0	0	0	0	0	0	0	0	0	117	0	0	0	0	0	0	0	0	0	0	0	0	0		Otu002315	Bacteria(100); Actinobacteriota(100); Acidimicrobiia(100); IMCC26256(100); IMCC26256_fa(100); IMCC26256_ge(100);
Otu000908	0	0	0	0	0	0	0	0	0	0	0	0	0	0	0	0	0	0	0	0	26	26	18	27	19		Otu000908	Bacteria(100); Acidobacteriota(100); Thermoanaerobaculia(100); Thermoanaerobaculales(100); Thermoanaerobaculaceae(100); Subgroup_10(100);
Otu000964	1	0	0	0	0	0	0	6	1	6	0	0	0	7	20	15	12	12	14	22	0	0	0	0	0		Otu000964	Bacteria(100); Proteobacteria(100); Alphaproteobacteria(100); SAR11_clade(100); SAR11_clade_unclassified(58); SAR11_clade_unclassified(58);
Otu001116	0	0	0	0	0	0	0	0	0	0	0	0	0	0	0	0	0	0	0	0	14	22	34	22	24		Otu001116	Archaea(100); Crenarchaeota(100); Nitrososphaeria(100); Nitrosopumilales(100); Nitrosopumilaceae(100); Nitrosopumilaceae_unclassified(59);
Otu001124	0	0	0	0	0	0	0	0	0	0	0	0	0	0	0	0	0	0	0	0	16	24	20	24	32		Otu001124	Archaea(100); Crenarchaeota(100); Nitrososphaeria(100); Nitrosopumilales(100); Nitrosopumilaceae(100); Nitrosopumilaceae_ge(82);
Otu001842	0	0	0	0	0	0	0	0	0	0	116	0	0	0	0	0	0	0	0	0	0	0	0	0	0		Otu001842	Bacteria(100); Firmicutes(100); Bacilli(100); Bacillales(100); Bacillales_unclassified(100); Bacillales_unclassified(100);
Otu002206	0	0	0	0	0	0	0	0	0	0	0	0	116	0	0	0	0	0	0	0	0	0	0	0	0		Otu002206	Bacteria(100); Acidobacteriota(100); Acidobacteriae(100); Solibacterales(100); Solibacteraceae(100); Candidatus_Solibacter(100);
Otu000987	0	0	0	0	0	0	0	0	0	0	0	0	0	0	0	0	0	0	0	0	23	19	21	25	27		Otu000987	Bacteria(100); Planctomycetota(100); Planctomycetes(100); Pirellulales(100); Pirellulaceae(100); Pirellulaceae_unclassified(58);
Otu002100	0	0	0	0	0	0	0	0	0	0	0	0	0	115	0	0	0	0	0	0	0	0	0	0	0		Otu002100	Bacteria(100); Proteobacteria(100); Gammaproteobacteria(100); Xanthomonadales(100); Xanthomonadaceae(100); Stenotrophomonas(59);
Otu000848	0	0	0	0	0	0	2	2	0	0	13	3	2	0	8	13	22	13	16	20	0	0	0	0	0		Otu000848	Bacteria(100); Proteobacteria(100); Gammaproteobacteria(100); Gammaproteobacteria_unclassified(100); Gammaproteobacteria_unclassified(100); Gammaproteobacteria_unclassified(100);
Otu000959	0	0	0	0	0	19	17	15	60	3	0	0	0	0	0	0	0	0	0	0	0	0	0	0	0		Otu000959	Bacteria(100); Bacteria_unclassified(100); Bacteria_unclassified(100); Bacteria_unclassified(100); Bacteria_unclassified(100); Bacteria_unclassified(100);
Otu000963	0	0	0	0	0	0	0	0	0	0	0	0	0	0	0	0	0	0	0	0	11	36	17	31	19		Otu000963	Archaea(100); Crenarchaeota(100); Nitrososphaeria(100); Nitrosopumilales(100); Nitrosopumilaceae(100); Nitrosopumilaceae_unclassified(98);
Otu000981	28	24	17	15	30	0	0	0	0	0	0	0	0	0	0	0	0	0	0	0	0	0	0	0	0		Otu000981	Bacteria(100); Bacteria_unclassified(100); Bacteria_unclassified(100); Bacteria_unclassified(100); Bacteria_unclassified(100); Bacteria_unclassified(100);
Otu000992	0	0	0	1	0	0	0	0	0	14	0	3	0	0	2	11	22	18	26	17	0	0	0	0	0		Otu000992	Bacteria(100); Proteobacteria(100); Gammaproteobacteria(100); Cellvibrionales(100); Halieaceae(100); Halieaceae_unclassified(88);
Otu000994	0	0	0	0	0	0	0	0	0	2	0	0	0	0	5	0	1	0	3	2	24	20	14	18	25		Otu000994	Bacteria(100); Latescibacterota(100); Latescibacterota_cl(100); Latescibacterota_or(100); Latescibacterota_fa(100); Latescibacterota_ge(100);
Otu001007	0	0	0	0	0	0	0	0	0	0	0	0	0	0	0	0	0	0	0	0	26	25	26	20	17		Otu001007	Bacteria(100); Acidobacteriota(100); Subgroup_26(100); Subgroup_26_or(100); Subgroup_26_fa(100); Subgroup_26_ge(100);
Otu001074	0	0	0	0	0	0	0	0	0	0	0	0	0	0	0	0	0	0	0	0	25	23	26	22	18		Otu001074	Bacteria(100); Proteobacteria(100); Gammaproteobacteria(100); Gammaproteobacteria_unclassified(100); Gammaproteobacteria_unclassified(100); Gammaproteobacteria_unclassified(100);
Otu001152	0	0	0	0	0	0	0	0	0	0	0	0	0	0	0	0	1	0	0	0	22	19	35	18	19		Otu001152	Bacteria(100); Actinobacteriota(100); Acidimicrobiia(100); Microtrichales(100); Microtrichaceae(100); Sva0996_marine_group(100);
Otu001183	0	0	0	0	0	0	0	0	0	0	0	0	0	0	0	0	0	0	0	0	17	11	28	33	25		Otu001183	Bacteria(100); Planctomycetota(100); OM190(100); OM190_or(100); OM190_fa(100); OM190_ge(100);
Otu001530	34	12	4	19	36	0	0	0	0	0	9	0	0	0	0	0	0	0	0	0	0	0	0	0	0		Otu001530	Bacteria(100); Proteobacteria(100); Alphaproteobacteria(100); Alphaproteobacteria_unclassified(100); Alphaproteobacteria_unclassified(100); Alphaproteobacteria_unclassified(100);
Otu001120	0	0	0	0	0	0	0	0	0	11	0	0	0	0	0	0	0	1	0	3	22	15	15	28	18		Otu001120	Bacteria(100); Planctomycetota(100); Planctomycetes(100); Pirellulales(100); Pirellulaceae(100); Pir4_lineage(61);
Otu001206	9	4	1	2	0	0	3	6	2	0	56	2	3	22	0	0	1	0	1	1	0	0	0	0	0		Otu001206	Bacteria(100); Bacteria_unclassified(100); Bacteria_unclassified(100); Bacteria_unclassified(100); Bacteria_unclassified(100); Bacteria_unclassified(100);
Otu001396	0	0	0	0	0	0	52	0	0	60	0	0	0	0	0	0	0	0	0	0	0	0	0	0	1		Otu001396	Bacteria(100); Planctomycetota(100); Planctomycetes(100); Pirellulales(100); Pirellulaceae(100); Pirellula(100);
Otu001413	31	15	33	13	21	0	0	0	0	0	0	0	0	0	0	0	0	0	0	0	0	0	0	0	0		Otu001413	Bacteria(100); Chloroflexi(100); Dehalococcoidia(100); Dehalococcoidia_unclassified(100); Dehalococcoidia_unclassified(100); Dehalococcoidia_unclassified(100);
Otu001441	0	0	1	0	0	0	97	0	0	0	0	0	15	0	0	0	0	0	0	0	0	0	0	0	0		Otu001441	Bacteria(100); Gemmatimonadota(100); Gemmatimonadetes(100); Gemmatimonadales(100); Gemmatimonadaceae(100); uncultured(100);
Otu001508	0	0	0	0	0	0	0	0	0	0	0	0	113	0	0	0	0	0	0	0	0	0	0	0	0		Otu001508	Bacteria(100); Firmicutes(100); Clostridia(100); Clostridia_or(100); Hungateiclostridiaceae(100); Fastidiosipila(100);
Otu001669	0	0	0	0	0	0	0	0	0	0	0	0	0	0	0	0	0	0	0	0	24	33	21	13	22		Otu001669	Bacteria(100); NB1-j(100); NB1-j_cl(100); NB1-j_or(100); NB1-j_fa(100); NB1-j_ge(100);
Otu000894	0	0	0	0	0	0	0	0	3	0	0	0	0	0	0	0	0	1	0	0	31	24	15	22	16		Otu000894	Bacteria(100); Proteobacteria(100); Gammaproteobacteria(100); Nitrosococcales(100); Nitrosococcaceae(100); AqS1(71);
Otu001195	0	0	0	0	0	0	0	0	0	0	0	0	0	0	0	0	0	0	1	0	17	23	33	17	21		Otu001195	Bacteria(100); Chloroflexi(100); Anaerolineae(100); Anaerolineales(100); Anaerolineaceae(100); uncultured(72);
Otu001625	0	0	0	0	0	0	0	0	0	0	112	0	0	0	0	0	0	0	0	0	0	0	0	0	0		Otu001625	Bacteria(100); Acidobacteriota(100); Blastocatellia(100); 11-24(100); 11-24_fa(100); 11-24_ge(100);
Otu002637	0	0	0	0	0	0	0	0	0	0	112	0	0	0	0	0	0	0	0	0	0	0	0	0	0		Otu002637	Bacteria(100); Actinobacteriota(100); Thermoleophilia(100); Solirubrobacterales(100); Solirubrobacteraceae(100); Conexibacter(97);
Otu002981	0	0	0	0	0	0	0	4	0	0	14	1	0	22	6	5	16	11	16	13	0	1	1	1	1		Otu002981	Bacteria(100); Planctomycetota(100); OM190(100); OM190_or(100); OM190_fa(100); OM190_ge(100);
Otu003386	1	91	12	8	0	0	0	0	0	0	0	0	0	0	0	0	0	0	0	0	0	0	0	0	0		Otu003386	Bacteria(100); Chloroflexi(100); Chloroflexi_unclassified(100); Chloroflexi_unclassified(100); Chloroflexi_unclassified(100); Chloroflexi_unclassified(100);
Otu001012	0	0	0	0	0	0	0	0	0	0	0	0	0	0	0	0	1	1	0	0	21	19	24	18	27		Otu001012	Bacteria(100); Proteobacteria(100); Gammaproteobacteria(100); Nitrosococcales(100); Nitrosococcaceae(100); FS142-36B-02(100);
Otu001082	0	0	0	0	0	0	0	1	0	0	0	0	0	0	0	0	2	0	0	0	29	16	21	18	24		Otu001082	Bacteria(100); Gemmatimonadota(100); PAUC43f_marine_benthic_group(100); PAUC43f_marine_benthic_group_or(100); PAUC43f_marine_benthic_group_fa(100); PAUC43f_marine_benthic_group_ge(100);
Otu001447	0	0	0	0	0	0	89	0	22	0	0	0	0	0	0	0	0	0	0	0	0	0	0	0	0		Otu001447	Bacteria(100); Acidobacteriota(100); Acidobacteriae(100); Acidobacteriales(100); uncultured(100); uncultured_ge(100);
Otu001451	0	0	0	0	0	0	0	0	0	0	0	0	0	0	0	0	0	0	0	0	16	30	20	22	23		Otu001451	Bacteria(100); Proteobacteria(100); Alphaproteobacteria(100); Micavibrionales(100); Micavibrionaceae(100); uncultured(100);
Otu001607	0	11	46	38	14	0	0	0	0	0	2	0	0	0	0	0	0	0	0	0	0	0	0	0	0		Otu001607	Bacteria(100); Chloroflexi(100); TK17(100); TK17_or(100); TK17_fa(100); TK17_ge(100);
Otu001916	0	0	0	0	0	0	0	0	0	0	109	0	2	0	0	0	0	0	0	0	0	0	0	0	0		Otu001916	Bacteria(100); Acidobacteriota(100); Vicinamibacteria(100); Vicinamibacterales(100); Vicinamibacterales_unclassified(82); Vicinamibacterales_unclassified(82);
Otu001959	0	0	0	0	0	0	0	0	0	0	111	0	0	0	0	0	0	0	0	0	0	0	0	0	0		Otu001959	Bacteria(100); Bacteria_unclassified(100); Bacteria_unclassified(100); Bacteria_unclassified(100); Bacteria_unclassified(100); Bacteria_unclassified(100);
Otu002554	16	0	87	1	0	0	0	0	0	0	0	7	0	0	0	0	0	0	0	0	0	0	0	0	0		Otu002554	Bacteria(100); Gemmatimonadota(100); BD2-11_terrestrial_group(100); BD2-11_terrestrial_group_or(100); BD2-11_terrestrial_group_fa(100); BD2-11_terrestrial_group_ge(100);
Otu000930	0	0	0	0	0	0	0	1	0	0	0	0	0	0	0	0	1	1	1	2	10	26	30	18	20		Otu000930	Bacteria(100); Proteobacteria(100); Gammaproteobacteria(100); KI89A_clade(100); KI89A_clade_fa(100); KI89A_clade_ge(100);
Otu001033	0	0	0	0	0	0	0	0	0	0	0	0	0	0	0	0	1	2	0	0	11	25	26	23	22		Otu001033	Bacteria(100); Proteobacteria(100); Gammaproteobacteria(100); Gammaproteobacteria_unclassified(100); Gammaproteobacteria_unclassified(100); Gammaproteobacteria_unclassified(100);
Otu001036	29	21	17	15	26	0	0	0	0	0	1	0	0	0	0	0	0	0	0	0	0	0	0	0	1		Otu001036	Archaea(100); Crenarchaeota(100); Nitrososphaeria(100); Nitrosopumilales(100); Nitrosopumilaceae(100); Candidatus_Nitrosopumilus(98);
Otu001085	3	0	0	0	0	0	0	0	0	0	0	0	0	0	0	0	0	0	0	0	20	25	27	16	19		Otu001085	Bacteria(100); Acidobacteriota(100); Thermoanaerobaculia(100); Thermoanaerobaculales(100); Thermoanaerobaculaceae(100); Subgroup_10(100);
Otu001098	0	0	0	0	0	0	0	0	1	0	0	0	0	0	0	0	0	0	0	0	24	22	18	20	25		Otu001098	Bacteria(100); Bacteria_unclassified(100); Bacteria_unclassified(100); Bacteria_unclassified(100); Bacteria_unclassified(100); Bacteria_unclassified(100);
Otu001107	0	0	0	0	0	0	0	0	0	0	0	0	0	0	0	0	0	0	0	0	28	24	23	21	14		Otu001107	Bacteria(100); Actinobacteriota(100); Acidimicrobiia(100); Actinomarinales(100); Actinomarinales_fa(97); Actinomarinales_ge(97);
Otu001127	0	0	0	0	0	0	0	0	0	0	0	0	0	0	0	0	0	0	0	0	31	19	12	21	27		Otu001127	Bacteria(100); Bacteria_unclassified(100); Bacteria_unclassified(100); Bacteria_unclassified(100); Bacteria_unclassified(100); Bacteria_unclassified(100);
Otu001235	0	0	0	0	0	0	0	0	0	0	0	0	0	0	0	0	0	0	0	0	28	13	23	27	19		Otu001235	Bacteria(100); Actinobacteriota(100); Acidimicrobiia(100); Actinomarinales(100); uncultured(100); uncultured_ge(100);
Otu001263	0	0	0	0	0	0	0	0	24	0	0	0	85	0	0	0	0	0	0	0	0	1	0	0	0		Otu001263	Bacteria(100); Proteobacteria(100); Alphaproteobacteria(100); Rhizobiales(100); Xanthobacteraceae(99); Xanthobacteraceae_unclassified(52);
Otu001389	0	0	0	0	3	0	62	0	0	0	0	0	44	0	0	0	0	0	0	0	1	0	0	0	0		Otu001389	Bacteria(100); Verrucomicrobiota(100); Verrucomicrobiae(100); Pedosphaerales(100); Pedosphaeraceae(100); ADurb.Bin063-1(100);
Otu001792	0	0	0	0	0	0	0	0	0	0	0	110	0	0	0	0	0	0	0	0	0	0	0	0	0		Otu001792	Bacteria(100); Chloroflexi(100); Anaerolineae(100); SBR1031(100); A4b(100); A4b_ge(100);
Otu001797	0	0	0	0	0	38	0	0	0	0	0	0	0	71	0	0	0	0	0	0	0	0	0	1	0		Otu001797	Bacteria(100); Proteobacteria(100); Alphaproteobacteria(100); Rhizobiales(100); KF-JG30-B3(100); KF-JG30-B3_ge(100);
Otu001862	0	0	0	0	0	0	0	0	0	0	0	0	0	110	0	0	0	0	0	0	0	0	0	0	0		Otu001862	Bacteria(100); Planctomycetota(100); Planctomycetes(100); Pirellulales(100); Pirellulaceae(100); Pir4_lineage(100);
Otu001864	0	0	0	0	0	0	110	0	0	0	0	0	0	0	0	0	0	0	0	0	0	0	0	0	0		Otu001864	Bacteria(100); Latescibacterota(100); Latescibacterota_cl(100); Latescibacterota_or(100); Latescibacterota_fa(100); Latescibacterota_ge(100);
Otu002051	0	0	0	0	0	0	0	0	0	0	106	0	0	0	4	0	0	0	0	0	0	0	0	0	0		Otu002051	Bacteria(100); Proteobacteria(100); Alphaproteobacteria(100); Rhizobiales(100); Rhizobiaceae(100); Rhizobiaceae_unclassified(98);
Otu002221	0	0	0	0	0	0	0	0	0	0	110	0	0	0	0	0	0	0	0	0	0	0	0	0	0		Otu002221	Bacteria(100); Firmicutes(100); Bacilli(100); Lactobacillales(100); Leuconostocaceae(100); Weissella(100);
Otu003922	0	0	0	0	0	0	0	0	0	0	0	110	0	0	0	0	0	0	0	0	0	0	0	0	0		Otu003922	Bacteria(100); Actinobacteriota(100); Acidimicrobiia(100); Acidimicrobiia_unclassified(100); Acidimicrobiia_unclassified(100); Acidimicrobiia_unclassified(100);
Otu003948	0	0	0	0	0	20	10	76	1	3	0	0	0	0	0	0	0	0	0	0	0	0	0	0	0		Otu003948	Bacteria(100); Proteobacteria(100); Proteobacteria_unclassified(100); Proteobacteria_unclassified(100); Proteobacteria_unclassified(100); Proteobacteria_unclassified(100);
Otu001017	0	0	0	0	0	1	3	2	2	2	0	0	1	7	22	13	11	18	12	15	0	0	0	0	0		Otu001017	Bacteria(100); Proteobacteria(100); Alphaproteobacteria(100); Rhodospirillales(100); AEGEAN-169_marine_group(100); AEGEAN-169_marine_group_ge(100);
Otu001039	0	0	0	0	0	0	0	0	0	1	0	0	0	0	0	0	0	0	0	0	28	20	24	20	16		Otu001039	Bacteria(100); Proteobacteria(100); Alphaproteobacteria(100); Kiloniellales(100); Kiloniellaceae(71); Kiloniellaceae_unclassified(54);
Otu001052	0	0	0	0	0	0	0	0	0	0	0	0	0	0	0	0	0	0	0	0	16	17	22	24	30		Otu001052	Bacteria(100); Planctomycetota(100); Planctomycetes(100); Planctomycetales(100); Planctomycetales_unclassified(60); Planctomycetales_unclassified(60);
Otu001165	0	0	0	0	0	0	0	23	12	1	2	0	0	0	4	11	12	8	18	18	0	0	0	0	0		Otu001165	Bacteria(100); Bacteroidota(100); Bacteroidia(100); Flavobacteriales(100); Flavobacteriaceae(100); NS4_marine_group(100);
Otu001172	0	0	0	0	0	0	0	0	0	0	0	0	0	0	0	0	0	0	0	0	25	26	25	21	12		Otu001172	Bacteria(100); Gemmatimonadota(100); BD2-11_terrestrial_group(100); BD2-11_terrestrial_group_or(100); BD2-11_terrestrial_group_fa(100); BD2-11_terrestrial_group_ge(100);
Otu001424	0	0	0	0	0	0	0	0	0	0	0	0	0	0	0	0	0	0	0	0	16	19	22	23	29		Otu001424	Bacteria(100); Actinobacteriota(100); Acidimicrobiia(100); Microtrichales(100); Microtrichaceae(100); uncultured(100);
Otu001470	0	0	0	0	0	0	0	3	0	12	0	0	0	0	4	21	15	9	17	13	0	2	3	2	8		Otu001470	Bacteria(100); Planctomycetota(100); OM190(100); OM190_or(100); OM190_fa(100); OM190_ge(100);
Otu001475	0	0	0	0	0	0	0	0	0	0	0	0	0	0	0	0	0	0	0	0	18	26	20	21	24		Otu001475	Bacteria(100); Planctomycetota(100); Phycisphaerae(100); Phycisphaerales(100); Phycisphaeraceae(100); Urania-1B-19_marine_sediment_group(100);
Otu001503	0	0	0	0	0	0	0	0	0	0	0	0	0	0	0	0	0	0	0	0	27	16	24	14	28		Otu001503	Bacteria(100); Proteobacteria(100); Gammaproteobacteria(100); Nitrosococcales(100); Nitrosococcaceae(100); Nitrosococcaceae_unclassified(99);
Otu001527	0	0	0	0	0	0	0	0	0	0	0	0	0	0	0	0	0	0	0	0	27	15	21	22	24		Otu001527	Bacteria(100); Bacteria_unclassified(100); Bacteria_unclassified(100); Bacteria_unclassified(100); Bacteria_unclassified(100); Bacteria_unclassified(100);
Otu001555	9	23	21	27	28	0	0	0	0	0	0	0	0	0	1	0	0	0	0	0	0	0	0	0	0		Otu001555	Bacteria(100); Poribacteria(100); Poribacteria_cl(100); Poribacteria_or(100); Poribacteria_fa(100); Poribacteria_ge(100);
Otu001618	0	0	0	0	0	71	9	0	29	0	0	0	0	0	0	0	0	0	0	0	0	0	0	0	0		Otu001618	Bacteria(100); Bdellovibrionota(100); Bdellovibrionia(100); Bdellovibrionales(100); Bdellovibrionaceae(100); Bdellovibrio(100);
Otu001637	0	0	0	0	0	0	0	0	0	0	0	0	0	24	0	0	0	0	0	0	12	4	0	64	5		Otu001637	Bacteria(100); Cyanobacteria(100); Cyanobacteriia(100); Cyanobacteriales(100); Xenococcaceae(78); Xenococcaceae_unclassified(78);
Otu002004	0	0	0	0	0	0	0	0	0	0	0	109	0	0	0	0	0	0	0	0	0	0	0	0	0		Otu002004	Bacteria(100); Actinobacteriota(100); Actinobacteria(100); Pseudonocardiales(100); Pseudonocardiaceae(100); Pseudonocardiaceae_unclassified(100);
Otu000936	0	0	0	0	0	0	0	1	3	9	2	13	0	0	2	24	17	13	13	11	0	0	0	0	0		Otu000936	Bacteria(100); Proteobacteria(100); Alphaproteobacteria(100); SAR11_clade(100); Clade_I(100); Clade_Ia(83);
Otu001088	0	1	0	0	0	0	0	0	0	0	0	0	0	0	0	0	0	0	0	0	23	28	19	16	21		Otu001088	Bacteria(100); Proteobacteria(100); Gammaproteobacteria(100); Oceanospirillales(100); Nitrincolaceae(100); Motiliproteus(99);
Otu001102	0	0	0	0	0	0	0	0	0	0	0	0	0	0	0	0	0	0	0	0	25	27	20	11	25		Otu001102	Bacteria(100); Latescibacterota(100); Latescibacteria(100); Latescibacterales(100); Latescibacteraceae(100); Latescibacteraceae_ge(100);
Otu001104	0	0	0	0	0	0	0	0	0	0	0	0	0	0	0	0	1	0	1	1	15	26	25	18	21		Otu001104	Bacteria(100); Planctomycetota(100); OM190(100); OM190_or(100); OM190_fa(100); OM190_ge(100);
Otu001134	0	0	0	0	0	0	0	0	0	0	0	0	0	0	0	0	0	0	0	0	29	4	18	22	35		Otu001134	Bacteria(100); Planctomycetota(100); Phycisphaerae(100); Phycisphaerales(100); Phycisphaeraceae(100); Urania-1B-19_marine_sediment_group(100);
Otu001311	2	23	21	11	21	0	0	0	0	0	30	0	0	0	0	0	0	0	0	0	0	0	0	0	0		Otu001311	Bacteria(100); Acidobacteriota(100); Acidobacteriae(100); PAUC26f(100); PAUC26f_fa(100); PAUC26f_ge(100);
Otu001314	1	0	1	0	0	0	26	0	0	0	58	0	22	0	0	0	0	0	0	0	0	0	0	0	0		Otu001314	Bacteria(100); Acidobacteriota(100); Acidobacteriae(100); Acidobacteriales(100); uncultured(100); uncultured_ge(100);
Otu001706	0	1	0	0	0	0	90	0	17	0	0	0	0	0	0	0	0	0	0	0	0	0	0	0	0		Otu001706	Bacteria(100); Planctomycetota(100); Planctomycetes(100); Gemmatales(100); Gemmataceae(100); Gemmataceae_unclassified(100);
Otu002031	0	0	0	0	0	0	0	0	0	0	0	0	108	0	0	0	0	0	0	0	0	0	0	0	0		Otu002031	Bacteria(100); Bacteria_unclassified(100); Bacteria_unclassified(100); Bacteria_unclassified(100); Bacteria_unclassified(100); Bacteria_unclassified(100);
Otu001063	0	0	0	0	0	0	0	3	1	21	28	0	0	0	0	9	10	7	12	15	0	0	0	1	0		Otu001063	Bacteria(100); Bacteroidota(100); Bacteroidia(100); Flavobacteriales(100); Flavobacteriaceae(100); NS5_marine_group(100);
Otu001185	0	0	0	0	0	1	73	0	0	32	0	0	0	0	0	0	0	0	0	0	0	0	1	0	0		Otu001185	Bacteria(100); Actinobacteriota(100); Acidimicrobiia(100); IMCC26256(100); IMCC26256_fa(100); IMCC26256_ge(100);
Otu001226	0	0	0	0	0	0	0	0	0	0	7	0	0	0	0	0	0	0	0	0	12	29	18	22	19		Otu001226	Bacteria(100); Planctomycetota(100); Planctomycetes(100); Planctomycetales(100); Rubinisphaeraceae(88); Rubinisphaeraceae_unclassified(88);
Otu001236	6	1	0	0	2	18	0	38	0	0	0	0	38	0	0	0	0	0	0	0	2	0	0	2	0		Otu001236	Bacteria(100); Gemmatimonadota(100); Gemmatimonadetes(100); Gemmatimonadales(100); Gemmatimonadaceae(100); uncultured(100);
Otu001257	0	0	0	0	0	0	0	0	0	0	0	0	0	0	0	0	0	0	0	0	27	15	21	24	20		Otu001257	Bacteria(100); Proteobacteria(100); Gammaproteobacteria(100); Gammaproteobacteria_unclassified(100); Gammaproteobacteria_unclassified(100); Gammaproteobacteria_unclassified(100);
Otu001350	0	0	0	0	0	0	0	0	0	0	0	0	0	0	0	0	0	0	0	0	22	17	12	29	27		Otu001350	Bacteria(100); Planctomycetota(100); Planctomycetes(100); Pirellulales(100); Pirellulaceae(100); Pirellulaceae_unclassified(60);
Otu001561	0	0	0	0	0	0	0	0	0	0	0	0	0	0	0	0	0	0	0	0	18	31	26	15	17		Otu001561	Bacteria(100); Planctomycetota(100); Planctomycetes(100); Planctomycetales(100); Planctomycetales_unclassified(100); Planctomycetales_unclassified(100);
Otu001605	0	0	0	0	0	0	63	0	0	43	0	0	0	0	0	0	0	0	0	0	0	0	1	0	0		Otu001605	Bacteria(100); Acidobacteriota(100); Blastocatellia(100); Blastocatellales(100); Blastocatellaceae(100); Blastocatellaceae_unclassified(100);
Otu001951	0	0	0	0	0	0	0	0	0	0	107	0	0	0	0	0	0	0	0	0	0	0	0	0	0		Otu001951	Bacteria(100); Firmicutes(100); Bacilli(100); Lactobacillales(100); Streptococcaceae(97); Streptococcus(93);
Otu001051	0	0	0	0	0	0	0	0	0	0	0	0	0	0	0	2	0	1	0	0	23	10	21	26	23		Otu001051	Bacteria(100); Proteobacteria(100); Gammaproteobacteria(100); uncultured(100); uncultured_fa(100); uncultured_ge(100);
Otu001145	0	0	0	0	0	0	0	0	0	0	0	0	0	0	7	0	0	0	0	0	15	16	22	26	20		Otu001145	Bacteria(100); Proteobacteria(100); Alphaproteobacteria(100); Alphaproteobacteria_unclassified(100); Alphaproteobacteria_unclassified(100); Alphaproteobacteria_unclassified(100);
Otu001177	0	0	0	0	0	0	0	0	0	0	0	0	0	0	0	0	0	0	0	0	31	14	18	26	17		Otu001177	Bacteria(100); Actinobacteriota(100); Acidimicrobiia(100); Microtrichales(100); Microtrichaceae(84); Sva0996_marine_group(81);
Otu001250	1	0	0	0	0	0	0	0	0	0	0	0	0	0	0	2	0	0	0	1	32	13	17	15	25		Otu001250	Bacteria(100); Planctomycetota(100); Planctomycetes(100); Pirellulales(100); Pirellulaceae(100); Pirellulaceae_unclassified(77);
Otu001253	0	0	0	0	0	0	0	0	0	0	0	0	0	0	0	0	0	0	0	0	25	23	13	20	25		Otu001253	Bacteria(100); Planctomycetota(100); Phycisphaerae(100); Phycisphaerales(100); Phycisphaeraceae(100); Urania-1B-19_marine_sediment_group(100);
Otu001318	0	0	0	0	0	0	0	0	0	0	0	0	0	0	0	0	0	0	0	0	29	25	16	19	17		Otu001318	Bacteria(100); Proteobacteria(100); Gammaproteobacteria(100); Gammaproteobacteria_unclassified(100); Gammaproteobacteria_unclassified(100); Gammaproteobacteria_unclassified(100);
Otu001449	0	0	0	0	0	31	0	0	0	0	0	0	73	0	0	0	0	0	0	0	0	2	0	0	0		Otu001449	Bacteria(100); Proteobacteria(100); Gammaproteobacteria(100); Burkholderiales(100); Comamonadaceae(100); Comamonadaceae_unclassified(100);
Otu001944	0	0	1	0	0	0	0	0	0	0	0	0	0	105	0	0	0	0	0	0	0	0	0	0	0		Otu001944	Bacteria(100); Acidobacteriota(100); Vicinamibacteria(100); Vicinamibacterales(100); Vicinamibacterales_unclassified(83); Vicinamibacterales_unclassified(83);
Otu002080	0	0	0	0	0	106	0	0	0	0	0	0	0	0	0	0	0	0	0	0	0	0	0	0	0		Otu002080	Bacteria(100); Planctomycetota(100); Pla4_lineage(100); Pla4_lineage_or(100); Pla4_lineage_fa(100); Pla4_lineage_ge(100);
Otu002181	0	0	0	0	0	0	0	0	0	0	105	0	0	0	0	0	0	0	0	0	0	0	1	0	0		Otu002181	Bacteria(100); Proteobacteria(100); Gammaproteobacteria(100); Vibrionales(100); Vibrionaceae(100); Vibrionaceae_unclassified(97);
Otu002251	4	0	0	0	0	76	0	0	24	0	1	0	0	0	0	0	0	0	0	0	0	0	1	0	0		Otu002251	Bacteria(100); Actinobacteriota(100); Thermoleophilia(100); Gaiellales(100); Gaiellales_unclassified(100); Gaiellales_unclassified(100);
Otu003093	2	47	8	46	3	0	0	0	0	0	0	0	0	0	0	0	0	0	0	0	0	0	0	0	0		Otu003093	Bacteria(100); Proteobacteria(100); Gammaproteobacteria(100); Nitrosococcales(100); Nitrosococcaceae(100); Nitrosococcaceae_unclassified(91);
Otu003282	1	0	0	0	0	0	0	0	0	0	0	0	0	105	0	0	0	0	0	0	0	0	0	0	0		Otu003282	Bacteria(100); Actinobacteriota(100); Actinobacteria(100); Frankiales(100); Frankiales_unclassified(100); Frankiales_unclassified(100);
Otu001035	1	0	0	0	0	1	0	0	0	0	0	4	4	1	53	2	2	0	18	18	0	0	0	1	0		Otu001035	Bacteria(100); Proteobacteria(100); Gammaproteobacteria(100); Burkholderiales(100); EC94(100); EC94_ge(100);
Otu001132	0	0	0	0	0	0	0	0	0	0	1	0	0	0	0	24	22	16	21	21	0	0	0	0	0		Otu001132	Bacteria(100); Proteobacteria(100); Alphaproteobacteria(100); SAR11_clade(100); Clade_I(100); Clade_I_unclassified(90);
Otu001180	0	0	0	0	0	0	0	0	0	0	0	0	0	0	0	1	0	1	0	1	19	20	20	22	21		Otu001180	Bacteria(100); Planctomycetota(100); Planctomycetes(100); Pirellulales(100); Pirellulaceae(100); Blastopirellula(100);
Otu001204	0	0	0	0	0	0	0	0	0	0	0	0	0	0	0	0	0	0	0	0	17	23	15	21	29		Otu001204	Bacteria(100); Proteobacteria(100); Gammaproteobacteria(100); Gammaproteobacteria_unclassified(100); Gammaproteobacteria_unclassified(100); Gammaproteobacteria_unclassified(100);
Otu001239	0	0	0	0	0	0	0	0	0	0	0	0	0	0	4	0	0	0	0	0	20	17	26	29	9		Otu001239	Bacteria(100); Acidobacteriota(100); Vicinamibacteria(100); Subgroup_17(100); Subgroup_17_fa(100); Subgroup_17_ge(100);
Otu001273	0	0	0	0	0	0	0	0	0	0	0	0	0	0	0	0	0	0	0	0	20	23	20	20	22		Otu001273	Bacteria(100); Proteobacteria(100); Gammaproteobacteria(100); Gammaproteobacteria_unclassified(100); Gammaproteobacteria_unclassified(100); Gammaproteobacteria_unclassified(100);
Otu001292	0	0	0	0	0	81	0	0	3	4	0	0	17	0	0	0	0	0	0	0	0	0	0	0	0		Otu001292	Bacteria(100); Verrucomicrobiota(100); Verrucomicrobiae(100); Pedosphaerales(100); Pedosphaeraceae(100); Pedosphaeraceae_unclassified(100);
Otu001558	0	0	1	0	0	0	50	0	0	0	0	0	53	0	0	0	0	0	1	0	0	0	0	0	0		Otu001558	Bacteria(100); Actinobacteriota(100); Actinobacteria(100); Micromonosporales(100); Micromonosporaceae(100); Micromonosporaceae_unclassified(100);
Otu001620	19	26	11	14	35	0	0	0	0	0	0	0	0	0	0	0	0	0	0	0	0	0	0	0	0		Otu001620	Bacteria(100); Bacteria_unclassified(100); Bacteria_unclassified(100); Bacteria_unclassified(100); Bacteria_unclassified(100); Bacteria_unclassified(100);
Otu001805	0	0	0	1	0	0	0	0	0	0	104	0	0	0	0	0	0	0	0	0	0	0	0	0	0		Otu001805	Bacteria(100); Verrucomicrobiota(100); Verrucomicrobiae(100); Pedosphaerales(100); Pedosphaeraceae(100); Pedosphaeraceae_unclassified(92);
Otu002401	0	0	0	0	0	0	0	0	0	0	0	105	0	0	0	0	0	0	0	0	0	0	0	0	0		Otu002401	Bacteria(100); Bacteria_unclassified(100); Bacteria_unclassified(100); Bacteria_unclassified(100); Bacteria_unclassified(100); Bacteria_unclassified(100);
Otu000975	0	0	0	0	0	0	0	0	0	0	0	0	0	0	0	0	0	0	0	0	19	20	24	21	20		Otu000975	Bacteria(100); Planctomycetota(100); Planctomycetes(100); Pirellulales(100); Pirellulaceae(100); Pirellulaceae_unclassified(98);
Otu001019	0	0	0	0	0	0	0	0	0	0	0	0	0	0	0	0	0	0	0	0	22	16	24	15	27		Otu001019	Bacteria(100); Bacteria_unclassified(100); Bacteria_unclassified(100); Bacteria_unclassified(100); Bacteria_unclassified(100); Bacteria_unclassified(100);
Otu001075	0	0	0	0	0	0	0	0	0	0	0	0	0	0	0	0	0	1	0	0	15	16	25	21	26		Otu001075	Bacteria(100); Actinobacteriota(100); Acidimicrobiia(100); Microtrichales(100); Microtrichaceae(100); Sva0996_marine_group(100);
Otu001081	1	0	0	0	0	0	1	4	3	1	1	0	0	1	0	14	20	10	14	28	0	1	2	2	1		Otu001081	Bacteria(100); Proteobacteria(100); Alphaproteobacteria(100); Rhodobacterales(100); Rhodobacteraceae(100); Rhodobacteraceae_unclassified(89);
Otu001092	0	0	0	0	0	0	0	0	0	0	0	0	0	0	0	1	0	1	2	0	24	19	21	23	13		Otu001092	Bacteria(100); Bacteroidota(100); Bacteroidia(100); Flavobacteriales(100); Flavobacteriaceae(100); Flavobacteriaceae_unclassified(88);
Otu001125	0	0	0	0	0	0	0	0	0	0	0	0	0	0	0	0	0	0	0	0	19	33	14	15	23		Otu001125	Bacteria(100); Proteobacteria(100); Gammaproteobacteria(100); Gammaproteobacteria_unclassified(100); Gammaproteobacteria_unclassified(100); Gammaproteobacteria_unclassified(100);
Otu001160	0	0	0	0	0	0	0	0	0	0	0	0	0	0	0	0	0	0	0	0	16	36	12	19	21		Otu001160	Bacteria(100); Desulfobacterota(100); Desulfobacteria(100); Desulfobacterales(100); Desulfosarcinaceae(96); Desulfosarcinaceae_unclassified(96);
Otu001193	0	0	0	0	0	0	0	0	0	0	0	0	0	0	0	0	0	0	0	0	30	14	23	22	15		Otu001193	Bacteria(100); Desulfobacterota(100); Desulfobulbia(100); Desulfobulbales(100); Desulfurivibrionaceae(59); Desulfurivibrionaceae_unclassified(59);
Otu001336	0	0	0	0	0	0	0	0	0	0	0	0	0	0	0	0	0	0	0	0	21	22	20	23	18		Otu001336	Bacteria(100); Planctomycetota(100); Planctomycetes(100); Pirellulales(100); Pirellulaceae(100); Pirellulaceae_unclassified(98);
Otu000973	0	0	0	0	0	0	0	0	0	0	0	0	0	0	0	0	0	0	0	0	25	23	14	21	20		Otu000973	Bacteria(100); Proteobacteria(100); Gammaproteobacteria(100); Gammaproteobacteria_unclassified(100); Gammaproteobacteria_unclassified(100); Gammaproteobacteria_unclassified(100);
Otu001073	0	0	1	0	0	1	0	0	3	0	0	34	58	2	2	0	1	0	0	0	0	0	1	0	0		Otu001073	Bacteria(100); Actinobacteriota(100); Actinobacteria(100); Propionibacteriales(100); Propionibacteriaceae(100); Cutibacterium(99);
Otu001197	0	0	0	0	0	0	0	0	0	0	0	0	0	0	0	0	0	0	0	0	17	26	26	21	13		Otu001197	Bacteria(100); Proteobacteria(100); Gammaproteobacteria(100); Gammaproteobacteria_unclassified(100); Gammaproteobacteria_unclassified(100); Gammaproteobacteria_unclassified(100);
Otu001200	0	0	0	0	0	0	0	4	0	0	0	0	0	0	1	1	0	0	1	0	22	20	23	15	16		Otu001200	Bacteria(100); Planctomycetota(100); Planctomycetes(100); Pirellulales(100); Pirellulaceae(100); Blastopirellula(100);
Otu001256	0	0	0	0	0	0	0	0	0	0	0	0	0	0	0	0	0	0	0	1	18	21	23	22	18		Otu001256	Bacteria(100); Bacteroidota(100); Bacteroidia(100); Chitinophagales(100); Saprospiraceae(100); Saprospiraceae_unclassified(100);
Otu001284	0	0	0	0	0	0	0	0	0	0	0	0	0	0	0	1	3	0	3	1	16	17	20	19	23		Otu001284	Bacteria(100); Proteobacteria(100); Alphaproteobacteria(100); Rhizobiales(100); Rhizobiaceae(100); Hoeflea(55);
Otu001379	0	0	0	0	0	0	0	0	0	0	0	0	0	0	0	0	0	0	0	0	22	17	13	27	24		Otu001379	Bacteria(100); Bacteria_unclassified(100); Bacteria_unclassified(100); Bacteria_unclassified(100); Bacteria_unclassified(100); Bacteria_unclassified(100);
Otu001480	0	0	0	0	0	0	0	35	0	0	1	0	67	0	0	0	0	0	0	0	0	0	0	0	0		Otu001480	Bacteria(100); Acidobacteriota(100); Blastocatellia(100); 11-24(100); 11-24_fa(100); 11-24_ge(100);
Otu001492	0	0	0	0	0	0	0	0	0	0	0	0	0	0	0	1	1	0	0	0	17	25	20	14	25		Otu001492	Bacteria(100); Bacteroidota(100); Bacteroidia(100); Chitinophagales(100); Saprospiraceae(100); Lewinella(79);
Otu001707	0	0	0	0	0	0	0	0	0	0	0	0	103	0	0	0	0	0	0	0	0	0	0	0	0		Otu001707	Bacteria(100); Firmicutes(100); Bacilli(100); Lactobacillales(100); Carnobacteriaceae(100); Jeotgalibaca(100);
Otu002040	0	0	0	0	0	0	0	0	0	0	103	0	0	0	0	0	0	0	0	0	0	0	0	0	0		Otu002040	Bacteria(100); Firmicutes(100); Clostridia(100); Clostridiales(100); Clostridiaceae(100); Clostridiaceae_unclassified(57);
Otu001097	0	0	0	0	0	0	0	0	0	0	0	0	0	0	0	0	0	0	0	0	16	22	17	36	11		Otu001097	Bacteria(100); Chloroflexi(100); Anaerolineae(100); Anaerolineales(100); Anaerolineaceae(100); uncultured(100);
Otu001248	26	32	23	18	3	0	0	0	0	0	0	0	0	0	0	0	0	0	0	0	0	0	0	0	0		Otu001248	Bacteria(100); Chloroflexi(100); JG30-KF-CM66(100); JG30-KF-CM66_or(100); JG30-KF-CM66_fa(100); JG30-KF-CM66_ge(100);
Otu001507	0	0	0	0	0	0	0	0	0	0	102	0	0	0	0	0	0	0	0	0	0	0	0	0	0		Otu001507	Bacteria(100); Actinobacteriota(100); Actinobacteria(100); Micrococcales(100); Microbacteriaceae(100); Agromyces(86);
Otu001630	0	0	0	0	0	0	0	0	0	0	0	0	102	0	0	0	0	0	0	0	0	0	0	0	0		Otu001630	Bacteria(100); Gemmatimonadota(100); Gemmatimonadetes(100); Gemmatimonadales(100); Gemmatimonadaceae(100); uncultured(100);
Otu001157	0	0	0	0	0	0	0	0	0	0	0	0	0	0	0	0	0	0	0	0	28	25	12	18	18		Otu001157	Bacteria(100); Proteobacteria(100); Gammaproteobacteria(100); Nitrosococcales(100); Nitrosococcaceae(100); Nitrosococcaceae_unclassified(100);
Otu001203	0	0	0	0	0	0	0	0	0	0	0	0	0	0	0	0	0	0	0	0	19	20	20	26	16		Otu001203	Bacteria(100); Proteobacteria(100); Gammaproteobacteria(100); Gammaproteobacteria_unclassified(100); Gammaproteobacteria_unclassified(100); Gammaproteobacteria_unclassified(100);
Otu001331	0	0	0	0	0	0	0	0	0	0	0	0	0	0	0	0	0	0	0	0	33	16	29	18	5		Otu001331	Bacteria(100); Bacteria_unclassified(100); Bacteria_unclassified(100); Bacteria_unclassified(100); Bacteria_unclassified(100); Bacteria_unclassified(100);
Otu001515	41	19	12	11	18	0	0	0	0	0	0	0	0	0	0	0	0	0	0	0	0	0	0	0	0		Otu001515	Bacteria(100); Poribacteria(100); Poribacteria_cl(100); Poribacteria_or(100); Poribacteria_fa(100); Poribacteria_ge(100);
Otu001615	15	8	14	15	25	0	0	0	0	0	0	17	0	0	0	0	0	0	0	0	4	0	1	1	1		Otu001615	Bacteria(100); Acidobacteriota(100); Subgroup_5(100); Subgroup_5_or(100); Subgroup_5_fa(100); Subgroup_5_ge(100);
Otu001652	0	0	0	0	0	0	0	0	0	0	0	0	0	101	0	0	0	0	0	0	0	0	0	0	0		Otu001652	Bacteria(100); Planctomycetota(100); Planctomycetes(100); Gemmatales(100); Gemmataceae(100); uncultured(78);
Otu001822	0	0	0	0	0	0	0	0	0	0	85	0	16	0	0	0	0	0	0	0	0	0	0	0	0		Otu001822	Bacteria(100); Acidobacteriota(100); Vicinamibacteria(100); Vicinamibacterales(100); Vicinamibacterales_unclassified(80); Vicinamibacterales_unclassified(80);
Otu002097	0	0	0	0	0	0	0	0	0	0	101	0	0	0	0	0	0	0	0	0	0	0	0	0	0		Otu002097	Bacteria(100); Proteobacteria(100); Alphaproteobacteria(100); Azospirillales(100); uncultured(100); uncultured_ge(100);
Otu002122	0	0	0	0	0	0	0	0	0	0	0	0	0	0	0	0	0	0	0	0	3	95	3	0	0		Otu002122	Bacteria(100); Chloroflexi(100); Anaerolineae(100); Anaerolineales(100); Anaerolineaceae(100); uncultured(82);
Otu002220	0	0	0	0	0	0	0	0	0	0	101	0	0	0	0	0	0	0	0	0	0	0	0	0	0		Otu002220	Bacteria(100); Chloroflexi(100); Anaerolineae(100); SBR1031(100); SBR1031_fa(100); SBR1031_ge(100);
Otu001040	0	0	0	0	0	0	0	0	0	0	0	0	0	0	0	0	0	0	0	0	22	14	23	19	22		Otu001040	Bacteria(100); Acidobacteriota(100); Thermoanaerobaculia(100); Thermoanaerobaculales(100); Thermoanaerobaculaceae(100); Subgroup_10(100);
Otu001044	0	0	0	0	0	0	0	0	0	2	0	0	0	0	1	16	23	14	22	22	0	0	0	0	0		Otu001044	Bacteria(100); Proteobacteria(100); Alphaproteobacteria(100); SAR11_clade(100); Clade_I(100); Clade_I_unclassified(81);
Otu001089	0	0	0	0	0	0	0	0	0	0	0	0	0	0	0	0	0	0	0	0	16	24	19	23	18		Otu001089	Bacteria(100); Proteobacteria(100); Gammaproteobacteria(100); Nitrosococcales(100); Nitrosococcaceae(100); Nitrosococcaceae_unclassified(100);
Otu001155	0	0	0	0	0	0	0	0	0	0	0	0	0	0	0	0	0	0	0	0	21	17	18	22	22		Otu001155	Bacteria(100); Bacteria_unclassified(100); Bacteria_unclassified(100); Bacteria_unclassified(100); Bacteria_unclassified(100); Bacteria_unclassified(100);
Otu001156	0	0	0	0	0	0	0	0	0	0	0	0	0	0	0	0	0	1	1	0	16	24	16	25	17		Otu001156	Bacteria(100); Acidobacteriota(100); Subgroup_22(100); Subgroup_22_or(100); Subgroup_22_fa(100); Subgroup_22_ge(100);
Otu001227	0	0	0	0	0	0	0	0	0	0	0	0	0	0	0	0	1	0	0	0	15	25	19	29	11		Otu001227	Bacteria(100); Proteobacteria(100); Gammaproteobacteria(100); Gammaproteobacteria_unclassified(100); Gammaproteobacteria_unclassified(100); Gammaproteobacteria_unclassified(100);
Otu001271	0	0	0	0	0	0	0	0	0	0	0	0	0	0	0	0	0	0	0	0	26	18	13	23	20		Otu001271	Bacteria(100); Proteobacteria(100); Alphaproteobacteria(100); Kiloniellales(100); Kiloniellaceae(100); Pelagibius(98);
Otu001353	0	0	0	0	0	0	0	0	0	0	0	0	0	0	0	0	0	0	0	0	28	15	18	20	19		Otu001353	Bacteria(100); Actinobacteriota(100); Acidimicrobiia(100); Actinomarinales(100); uncultured(100); uncultured_ge(100);
Otu001486	0	0	0	0	0	0	0	0	0	0	0	0	0	0	0	0	1	0	0	0	16	13	20	27	23		Otu001486	Bacteria(100); Planctomycetota(100); OM190(100); OM190_or(100); OM190_fa(100); OM190_ge(100);
Otu001550	0	0	0	0	0	24	0	22	0	0	0	0	54	0	0	0	0	0	0	0	0	0	0	0	0		Otu001550	Bacteria(100); Actinobacteriota(100); Actinobacteria(100); Streptomycetales(100); Streptomycetaceae(100); Streptomycetaceae_unclassified(93);
Otu001622	7	0	0	0	6	8	0	0	0	17	0	1	13	0	41	0	0	0	0	0	3	2	2	0	0		Otu001622	Bacteria(100); Gemmatimonadota(100); Gemmatimonadetes(100); Gemmatimonadales(100); Gemmatimonadaceae(100); uncultured(100);
Otu001978	4	0	0	0	0	0	0	0	0	2	0	0	0	1	65	0	0	0	0	0	3	5	6	9	5		Otu001978	Bacteria(100); Bacteroidota(100); Bacteroidia(100); Flavobacteriales(100); Flavobacteriaceae(100); Flavobacteriaceae_unclassified(100);
Otu002340	0	0	0	2	0	0	0	0	0	0	0	82	16	0	0	0	0	0	0	0	0	0	0	0	0		Otu002340	Bacteria(100); Planctomycetota(100); Phycisphaerae(100); Tepidisphaerales(100); WD2101_soil_group(100); WD2101_soil_group_ge(100);
Otu000845	0	0	0	0	0	11	8	51	26	3	0	0	0	0	0	0	0	0	0	0	0	0	0	0	0		Otu000845	Bacteria(100); Bacteria_unclassified(100); Bacteria_unclassified(100); Bacteria_unclassified(100); Bacteria_unclassified(100); Bacteria_unclassified(100);
Otu001027	0	0	0	0	0	0	0	0	0	0	0	0	0	0	0	0	0	0	0	0	33	17	17	13	19		Otu001027	Bacteria(100); Proteobacteria(100); Gammaproteobacteria(100); B2M28(100); B2M28_fa(100); B2M28_ge(100);
Otu001163	0	0	0	0	0	0	0	0	0	0	0	0	0	0	0	0	2	0	1	0	21	26	13	14	22		Otu001163	Bacteria(100); Planctomycetota(100); OM190(100); OM190_or(100); OM190_fa(100); OM190_ge(100);
Otu001168	0	0	0	0	0	0	0	0	0	0	0	0	0	0	0	0	0	0	0	0	11	24	22	24	18		Otu001168	Bacteria(100); Planctomycetota(100); 028H05-P-BN-P5(100); 028H05-P-BN-P5_or(100); 028H05-P-BN-P5_fa(100); 028H05-P-BN-P5_ge(100);
Otu001192	15	38	11	18	17	0	0	0	0	0	0	0	0	0	0	0	0	0	0	0	0	0	0	0	0		Otu001192	Bacteria(100); Acidobacteriota(100); Vicinamibacteria(100); Subgroup_9(100); Subgroup_9_fa(100); Subgroup_9_ge(100);
Otu001218	4	0	0	0	0	44	0	0	0	20	0	0	0	0	31	0	0	0	0	0	0	0	0	0	0		Otu001218	Bacteria(100); Acidobacteriota(100); Vicinamibacteria(100); Subgroup_17(100); Subgroup_17_fa(100); Subgroup_17_ge(100);
Otu001238	0	0	0	0	0	0	0	0	0	0	0	0	0	0	0	0	0	0	0	0	22	23	16	22	16		Otu001238	Bacteria(100); Planctomycetota(100); OM190(100); OM190_or(100); OM190_fa(100); OM190_ge(100);
Otu001279	0	0	0	0	0	0	0	0	0	0	0	0	0	0	0	0	0	0	0	0	20	12	12	41	14		Otu001279	Bacteria(100); Campilobacterota(100); Campylobacteria(100); Campylobacterales(100); Sulfurimonadaceae(100); Sulfurimonas(100);
Otu001305	0	0	0	0	0	0	0	0	0	0	0	0	0	0	0	1	0	0	0	0	20	20	28	11	19		Otu001305	Bacteria(100); Planctomycetota(100); Pla3_lineage(100); Pla3_lineage_or(100); Pla3_lineage_fa(100); Pla3_lineage_ge(100);
Otu001386	0	0	0	0	0	0	0	0	0	0	0	0	0	0	14	0	3	0	4	0	16	19	10	15	18		Otu001386	Bacteria(100); Planctomycetota(100); Planctomycetes(100); Pirellulales(100); Pirellulaceae(100); Blastopirellula(100);
Otu001646	0	0	0	0	0	0	0	0	0	0	0	0	0	0	0	0	0	0	0	0	17	26	18	28	10		Otu001646	Bacteria(100); Chloroflexi(100); Anaerolineae(100); Ardenticatenales(100); uncultured(100); uncultured_ge(100);
Otu001850	0	0	0	0	0	0	0	0	0	0	0	99	0	0	0	0	0	0	0	0	0	0	0	0	0		Otu001850	Bacteria(100); Firmicutes(100); Bacilli(100); Bacillales(100); Planococcaceae(98); Planococcaceae_unclassified(66);
Otu001004	0	0	0	0	0	0	0	1	1	0	0	0	0	0	0	15	20	20	27	14	0	0	0	0	0		Otu001004	Bacteria(100); Proteobacteria(100); Alphaproteobacteria(100); SAR11_clade(100); Clade_II(52); Clade_II_ge(52);
Otu001150	0	0	0	0	0	0	0	0	0	0	0	0	0	0	0	0	0	0	0	0	33	21	15	13	16		Otu001150	Bacteria(100); Acidobacteriota(100); Vicinamibacteria(100); Subgroup_17(100); Subgroup_17_fa(100); Subgroup_17_ge(100);
Otu001228	0	0	0	0	0	0	0	0	0	0	0	0	0	0	0	0	0	0	0	0	21	21	14	19	23		Otu001228	Bacteria(100); Gemmatimonadota(100); BD2-11_terrestrial_group(100); BD2-11_terrestrial_group_or(100); BD2-11_terrestrial_group_fa(100); BD2-11_terrestrial_group_ge(100);
Otu001339	0	0	0	0	0	0	0	0	0	0	0	0	0	0	0	0	0	0	0	0	20	27	14	25	12		Otu001339	Bacteria(100); Proteobacteria(100); Gammaproteobacteria(100); Gammaproteobacteria_unclassified(100); Gammaproteobacteria_unclassified(100); Gammaproteobacteria_unclassified(100);
Otu001434	0	0	0	0	0	0	0	0	0	0	0	0	0	0	0	0	0	0	0	0	18	16	18	27	19		Otu001434	Bacteria(100); Nitrospinota(100); P9X2b3D02(100); P9X2b3D02_or(100); P9X2b3D02_fa(100); P9X2b3D02_ge(100);
Otu001452	0	0	0	0	0	0	0	0	0	23	0	0	74	0	0	0	0	0	0	0	0	0	1	0	0		Otu001452	Bacteria(100); Latescibacterota(100); Latescibacterota_cl(100); Latescibacterota_or(100); Latescibacterota_fa(100); Latescibacterota_ge(100);
Otu001460	0	0	0	0	0	0	0	0	0	0	0	0	0	0	0	0	0	0	0	0	20	27	8	18	25		Otu001460	Bacteria(100); Desulfobacterota(100); Desulfobacteria(100); Desulfobacterales(100); Desulfobacteraceae(100); Desulfobacter(85);
Otu001541	0	0	0	0	0	0	0	0	0	0	0	0	0	0	0	0	0	0	0	0	12	23	11	25	27		Otu001541	Bacteria(100); Proteobacteria(100); Alphaproteobacteria(100); Kiloniellales(100); Kiloniellaceae(92); uncultured(77);
Otu001671	0	0	0	0	0	0	0	4	0	0	0	1	0	0	0	0	2	0	1	0	26	20	15	14	15		Otu001671	Bacteria(100); Actinobacteriota(100); Acidimicrobiia(100); Actinomarinales(100); uncultured(100); uncultured_ge(100);
Otu001856	0	0	1	0	2	42	0	0	24	0	0	0	29	0	0	0	0	0	0	0	0	0	0	0	0		Otu001856	Bacteria(100); Proteobacteria(100); Alphaproteobacteria(100); Alphaproteobacteria_unclassified(100); Alphaproteobacteria_unclassified(100); Alphaproteobacteria_unclassified(100);
Otu002058	0	0	0	0	0	0	0	0	0	0	0	0	98	0	0	0	0	0	0	0	0	0	0	0	0		Otu002058	Bacteria(100); Acidobacteriota(100); Blastocatellia(100); Pyrinomonadales(100); Pyrinomonadaceae(100); RB41(100);
Otu002060	0	0	0	0	0	0	0	0	0	0	0	0	0	98	0	0	0	0	0	0	0	0	0	0	0		Otu002060	Bacteria(100); Actinobacteriota(100); Actinobacteria(100); Actinomycetales(100); Actinomycetaceae(100); Actinomyces(97);
Otu002426	0	0	0	0	0	0	0	0	0	0	0	0	0	96	1	0	0	0	0	0	0	1	0	0	0		Otu002426	Bacteria(100); Actinobacteriota(100); Thermoleophilia(100); Gaiellales(100); Gaiellaceae(100); Gaiella(100);
Otu002491	0	0	0	0	0	0	0	0	0	0	0	0	0	0	0	0	0	0	1	0	0	2	0	92	3		Otu002491	Bacteria(100); Bdellovibrionota(100); Oligoflexia(100); Oligoflexales(100); Oligoflexales_unclassified(100); Oligoflexales_unclassified(100);
Otu003426	0	0	0	0	0	0	0	0	0	0	0	0	0	0	0	0	0	0	0	0	0	2	1	1	94		Otu003426	Bacteria(100); Proteobacteria(100); Gammaproteobacteria(100); Gammaproteobacteria_unclassified(100); Gammaproteobacteria_unclassified(100); Gammaproteobacteria_unclassified(100);
Otu001060	0	0	0	0	0	0	0	4	0	8	8	6	2	1	2	8	16	13	8	12	1	2	3	2	1		Otu001060	Bacteria(100); Proteobacteria(100); Alphaproteobacteria(100); Rhodobacterales(100); Rhodobacteraceae(100); Rhodobacteraceae_unclassified(100);
Otu001142	0	0	0	0	0	0	0	0	0	0	0	0	0	0	0	0	0	0	0	0	12	21	20	26	18		Otu001142	Archaea(100); Crenarchaeota(100); Nitrososphaeria(100); Nitrosopumilales(100); Nitrosopumilaceae(100); Nitrosopumilaceae_unclassified(97);
Otu001148	0	0	0	0	0	0	0	0	0	0	0	0	0	0	0	0	0	0	0	0	13	17	25	21	21		Otu001148	Bacteria(100); Bacteria_unclassified(100); Bacteria_unclassified(100); Bacteria_unclassified(100); Bacteria_unclassified(100); Bacteria_unclassified(100);
Otu001173	0	0	0	0	0	0	0	0	0	0	0	0	0	0	0	0	0	0	0	0	17	17	26	17	20		Otu001173	Bacteria(100); Planctomycetota(100); Planctomycetes(100); Planctomycetales(100); Rubinisphaeraceae(100); Rubinisphaeraceae_unclassified(88);
Otu001196	0	0	0	0	0	0	0	0	0	0	0	0	0	0	0	0	0	0	0	0	20	18	24	19	16		Otu001196	Bacteria(100); Proteobacteria(100); Gammaproteobacteria(100); Gammaproteobacteria_unclassified(100); Gammaproteobacteria_unclassified(100); Gammaproteobacteria_unclassified(100);
Otu001237	0	0	0	0	0	0	0	0	0	0	0	0	0	0	0	0	0	0	0	0	21	13	27	25	11		Otu001237	Bacteria(100); Nitrospinota(100); P9X2b3D02(100); P9X2b3D02_or(100); P9X2b3D02_fa(100); P9X2b3D02_ge(100);
Otu001251	0	0	0	0	0	0	0	0	0	0	0	0	0	0	0	0	0	0	0	0	24	21	22	10	20		Otu001251	Bacteria(100); Proteobacteria(100); Gammaproteobacteria(100); Gammaproteobacteria_unclassified(100); Gammaproteobacteria_unclassified(100); Gammaproteobacteria_unclassified(100);
Otu001280	0	0	0	0	0	1	15	8	8	1	0	21	0	0	39	0	1	0	2	1	0	0	0	0	0		Otu001280	Bacteria(100); Proteobacteria(100); Gammaproteobacteria(100); Oceanospirillales(100); Endozoicomonadaceae(100); Endozoicomonas(100);
Otu001297	0	0	0	0	0	0	0	0	0	0	0	0	0	0	0	0	0	0	0	0	27	26	10	18	16		Otu001297	Bacteria(100); Planctomycetota(100); Planctomycetes(100); Pirellulales(100); Pirellulaceae(100); Blastopirellula(97);
Otu001300	0	0	0	0	0	0	0	0	0	0	0	0	0	0	0	0	0	0	0	0	9	27	19	25	17		Otu001300	Bacteria(100); Proteobacteria(100); Gammaproteobacteria(100); Gammaproteobacteria_unclassified(100); Gammaproteobacteria_unclassified(100); Gammaproteobacteria_unclassified(100);
Otu001325	28	10	19	17	18	0	0	0	0	0	2	2	0	0	1	0	0	0	0	0	0	0	0	0	0		Otu001325	Bacteria(100); Bacteria_unclassified(100); Bacteria_unclassified(100); Bacteria_unclassified(100); Bacteria_unclassified(100); Bacteria_unclassified(100);
Otu001332	12	14	19	34	17	0	0	0	0	0	1	0	0	0	0	0	0	0	0	0	0	0	0	0	0		Otu001332	Bacteria(100); Bacteria_unclassified(100); Bacteria_unclassified(100); Bacteria_unclassified(100); Bacteria_unclassified(100); Bacteria_unclassified(100);
Otu001416	0	0	0	0	0	0	0	0	0	0	0	0	0	0	0	0	0	0	0	0	16	17	13	30	21		Otu001416	Bacteria(100); Bacteroidota(100); Bacteroidia(100); Flavobacteriales(100); Flavobacteriaceae(100); Flavobacteriaceae_unclassified(57);
Otu001430	0	0	0	0	0	0	0	0	0	0	0	0	0	0	0	0	0	0	0	0	19	29	13	25	11		Otu001430	Bacteria(100); Desulfobacterota(100); Desulfobulbia(100); Desulfobulbales(100); Desulfobulbales_unclassified(72); Desulfobulbales_unclassified(72);
Otu001586	0	0	0	0	0	0	0	0	0	0	0	0	0	44	0	0	0	0	1	0	6	12	11	7	16		Otu001586	Bacteria(100); Proteobacteria(100); Alphaproteobacteria(100); Rhodobacterales(100); Rhodobacteraceae(100); Shimia(100);
Otu001677	0	0	0	0	0	0	0	0	0	0	0	0	12	0	83	0	0	0	0	0	0	0	0	1	1		Otu001677	Bacteria(100); Acidobacteriota(100); Vicinamibacteria(100); Vicinamibacterales(100); uncultured(82); uncultured_ge(82);
Otu001998	32	10	12	22	21	0	0	0	0	0	0	0	0	0	0	0	0	0	0	0	0	0	0	0	0		Otu001998	Bacteria(100); Proteobacteria(100); Alphaproteobacteria(100); Rhodospirillales(100); Magnetospiraceae(97); uncultured(80);
Otu000907	0	0	1	0	1	3	9	5	8	11	0	2	0	2	6	8	9	11	6	14	0	0	0	0	0		Otu000907	Bacteria(100); Cyanobacteria(100); Cyanobacteriia(100); Synechococcales(100); Cyanobiaceae(100); Synechococcus_CC9902(71);
Otu000931	0	1	1	0	0	0	2	1	1	1	3	1	0	5	2	21	12	21	14	10	0	0	0	0	0		Otu000931	Bacteria(100); Proteobacteria(100); Alphaproteobacteria(100); SAR11_clade(100); SAR11_clade_unclassified(52); SAR11_clade_unclassified(52);
Otu000976	0	0	0	0	0	0	0	0	0	0	0	0	0	0	0	0	0	0	0	0	23	17	19	17	20		Otu000976	Bacteria(100); Proteobacteria(100); Gammaproteobacteria(100); Gammaproteobacteria_unclassified(100); Gammaproteobacteria_unclassified(100); Gammaproteobacteria_unclassified(100);
Otu001072	3	0	0	0	0	0	0	0	0	0	0	0	0	0	0	0	0	0	0	0	19	19	13	26	16		Otu001072	Bacteria(100); Planctomycetota(100); Planctomycetes(100); Pirellulales(100); Pirellulaceae(100); Rhodopirellula(68);
Otu001295	0	0	0	0	0	0	0	0	0	0	0	0	0	0	0	0	0	0	0	0	28	18	18	14	18		Otu001295	Bacteria(100); Planctomycetota(100); Planctomycetes(100); Pirellulales(100); Pirellulaceae(100); Blastopirellula(56);
Otu001355	0	0	0	0	0	6	0	0	0	0	0	0	3	0	0	20	19	13	22	13	0	0	0	0	0		Otu001355	Archaea(100); Thermoplasmatota(100); Thermoplasmata(100); Marine_Group_II(100); Marine_Group_II_fa(100); Marine_Group_II_ge(100);
Otu001368	3	1	0	0	0	41	0	25	0	0	0	1	24	0	0	0	0	0	0	0	0	0	0	1	0		Otu001368	Bacteria(100); Proteobacteria(100); Alphaproteobacteria(100); Rhizobiales(100); Xanthobacteraceae(100); Xanthobacteraceae_unclassified(94);
Otu001415	0	0	0	0	0	0	0	0	0	0	0	0	0	0	0	0	0	0	0	0	27	10	19	19	21		Otu001415	Bacteria(100); Planctomycetota(100); Phycisphaerae(100); Phycisphaerales(100); Phycisphaeraceae(100); Urania-1B-19_marine_sediment_group(100);
Otu001417	0	0	0	0	0	0	0	0	0	0	0	0	0	0	19	0	0	0	2	0	14	22	7	21	11		Otu001417	Bacteria(100); Proteobacteria(100); Alphaproteobacteria(100); Rhodospirillales(100); Magnetospiraceae(100); Magnetospira(100);
Otu001780	0	0	0	0	0	0	0	17	33	44	0	0	0	0	0	0	0	0	0	0	0	0	0	0	2		Otu001780	Bacteria(100); Proteobacteria(100); Alphaproteobacteria(100); Rhizobiales(100); Xanthobacteraceae(99); uncultured(66);
Otu001888	2	32	37	22	2	0	0	0	0	0	0	0	0	0	1	0	0	0	0	0	0	0	0	0	0		Otu001888	Bacteria(100); Bacteria_unclassified(100); Bacteria_unclassified(100); Bacteria_unclassified(100); Bacteria_unclassified(100); Bacteria_unclassified(100);
Otu002170	64	6	13	5	8	0	0	0	0	0	0	0	0	0	0	0	0	0	0	0	0	0	0	0	0		Otu002170	Bacteria(100); Actinobacteriota(100); Acidimicrobiia(100); Acidimicrobiia_unclassified(100); Acidimicrobiia_unclassified(100); Acidimicrobiia_unclassified(100);
Otu002314	0	0	0	0	0	0	0	0	0	0	0	0	95	1	0	0	0	0	0	0	0	0	0	0	0		Otu002314	Bacteria(100); Myxococcota(100); Polyangia(100); Polyangiales(100); Sandaracinaceae(82); uncultured(82);
Otu000965	0	0	0	0	0	4	30	6	11	20	11	0	1	3	1	1	1	0	4	2	0	0	0	0	0		Otu000965	Bacteria(100); Proteobacteria(100); Gammaproteobacteria(100); Francisellales(100); Francisellaceae(100); Francisella(91);
Otu001100	0	0	0	0	0	0	0	0	0	0	0	0	0	0	0	0	0	0	0	0	22	15	22	16	20		Otu001100	Bacteria(100); Proteobacteria(100); Gammaproteobacteria(100); Nitrosococcales(100); Nitrosococcaceae(100); Nitrosococcaceae_unclassified(88);
Otu001121	0	0	0	0	0	0	0	1	0	0	0	0	0	0	0	2	0	2	4	2	11	15	15	21	22		Otu001121	Bacteria(100); Proteobacteria(100); Gammaproteobacteria(100); Cellvibrionales(100); Halieaceae(100); Halieaceae_unclassified(100);
Otu001202	0	0	0	0	0	0	0	0	0	0	0	0	0	0	0	0	0	0	0	0	18	17	18	25	17		Otu001202	Bacteria(100); Planctomycetota(100); Phycisphaerae(100); Phycisphaerales(100); Phycisphaeraceae(100); Urania-1B-19_marine_sediment_group(100);
Otu001220	4	0	0	0	1	21	0	0	0	25	0	0	38	0	0	0	0	0	0	0	4	0	2	0	0		Otu001220	Bacteria(100); Acidobacteriota(100); Subgroup_5(100); Subgroup_5_or(100); Subgroup_5_fa(100); Subgroup_5_ge(100);
Otu001266	0	0	0	0	0	0	0	1	0	0	0	0	0	0	0	2	5	1	1	3	20	19	16	18	9		Otu001266	Bacteria(100); Actinobacteriota(100); Acidimicrobiia(100); Actinomarinales(100); uncultured(100); uncultured_ge(100);
Otu001298	0	0	0	0	0	0	0	0	0	0	0	0	0	0	0	0	0	0	0	0	14	19	19	18	25		Otu001298	Bacteria(100); Proteobacteria(100); Alphaproteobacteria(100); Rhizobiales(100); Rhizobiaceae(100); Rhizobiaceae_unclassified(98);
Otu001351	0	0	0	0	0	0	0	0	0	0	0	0	95	0	0	0	0	0	0	0	0	0	0	0	0		Otu001351	Bacteria(100); Proteobacteria(100); Alphaproteobacteria(100); Sphingomonadales(100); Sphingomonadaceae(100); Sphingomonas(61);
Otu001376	0	0	0	0	0	0	0	0	0	0	0	0	0	0	0	0	0	0	0	0	25	25	24	15	6		Otu001376	Bacteria(100); Proteobacteria(100); Gammaproteobacteria(100); Gammaproteobacteria_unclassified(100); Gammaproteobacteria_unclassified(100); Gammaproteobacteria_unclassified(100);
Otu001433	0	0	0	0	0	0	0	0	0	0	0	0	0	0	0	0	0	0	0	0	23	15	16	27	14		Otu001433	Bacteria(100); Campilobacterota(100); Campylobacteria(100); Campylobacterales(100); Sulfurimonadaceae(100); Sulfurimonas(100);
Otu001444	0	0	0	0	0	0	0	0	0	0	0	0	0	0	0	0	0	0	0	0	19	19	16	18	23		Otu001444	Bacteria(100); Actinobacteriota(100); Acidimicrobiia(100); Actinomarinales(100); uncultured(100); uncultured_ge(100);
Otu001455	0	0	0	0	1	0	0	2	0	2	0	39	0	0	23	5	0	1	5	2	3	3	4	2	3		Otu001455	Bacteria(100); Bdellovibrionota(100); Oligoflexia(100); Oligoflexales(100); Oligoflexales_fa(100); Pseudobacteriovorax(100);
Otu001574	2	0	0	2	0	16	0	4	0	0	0	0	0	71	0	0	0	0	0	0	0	0	0	0	0		Otu001574	Bacteria(100); Verrucomicrobiota(100); Verrucomicrobiae(100); Pedosphaerales(100); Pedosphaeraceae(100); Pedosphaeraceae_unclassified(99);
Otu001794	0	0	1	0	0	0	0	0	0	0	0	0	11	0	83	0	0	0	0	0	0	0	0	0	0		Otu001794	Bacteria(100); Chloroflexi(100); TK10(100); TK10_or(100); TK10_fa(100); TK10_ge(100);
Otu001833	22	0	0	47	0	0	0	0	0	0	26	0	0	0	0	0	0	0	0	0	0	0	0	0	0		Otu001833	Bacteria(100); Bacteria_unclassified(100); Bacteria_unclassified(100); Bacteria_unclassified(100); Bacteria_unclassified(100); Bacteria_unclassified(100);
Otu001861	0	0	0	0	0	0	0	0	0	0	0	0	0	0	0	0	0	0	0	0	21	14	23	11	26		Otu001861	Bacteria(100); Planctomycetota(100); Planctomycetota_unclassified(100); Planctomycetota_unclassified(100); Planctomycetota_unclassified(100); Planctomycetota_unclassified(100);
Otu002560	0	0	0	0	0	0	0	0	0	0	95	0	0	0	0	0	0	0	0	0	0	0	0	0	0		Otu002560	Bacteria(100); Proteobacteria(100); Gammaproteobacteria(100); Burkholderiales(100); Nitrosomonadaceae(66); mle1-7(61);
Otu002597	0	0	0	0	0	0	0	0	0	0	95	0	0	0	0	0	0	0	0	0	0	0	0	0	0		Otu002597	Bacteria(100); Proteobacteria(100); Alphaproteobacteria(100); Rhizobiales(100); Rhizobiaceae(100); Rhizobiaceae_unclassified(100);
Otu001190	0	0	0	0	0	0	0	0	0	0	0	0	0	0	0	0	0	0	0	0	21	17	12	15	29		Otu001190	Bacteria(100); Planctomycetota(100); Phycisphaerae(100); Phycisphaerales(100); Phycisphaeraceae(100); Urania-1B-19_marine_sediment_group(100);
Otu001262	11	0	0	0	3	0	0	61	0	0	0	0	15	0	0	0	0	0	1	1	0	0	1	0	1		Otu001262	Bacteria(100); Proteobacteria(100); Gammaproteobacteria(100); Gammaproteobacteria_unclassified(100); Gammaproteobacteria_unclassified(100); Gammaproteobacteria_unclassified(100);
Otu001267	0	0	0	0	0	0	0	0	1	3	0	0	0	0	0	0	0	2	2	1	14	14	22	15	20		Otu001267	Bacteria(100); Bacteroidota(100); Bacteroidia(100); Bacteroidia_unclassified(100); Bacteroidia_unclassified(100); Bacteroidia_unclassified(100);
Otu001277	0	2	0	0	0	0	0	0	1	0	0	0	2	0	0	1	3	0	3	1	11	29	21	11	9		Otu001277	Bacteria(100); Proteobacteria(100); Gammaproteobacteria(100); BD7-8(100); BD7-8_fa(100); BD7-8_ge(100);
Otu001304	0	0	0	0	0	0	0	0	0	0	0	0	0	0	0	0	0	0	0	0	21	17	19	21	16		Otu001304	Bacteria(100); Chloroflexi(100); Anaerolineae(100); Anaerolineales(100); Anaerolineaceae(100); Anaerolineaceae_unclassified(95);
Otu001309	0	0	0	0	0	0	0	0	0	0	0	0	0	0	0	1	0	0	1	0	20	18	15	20	19		Otu001309	Bacteria(100); Verrucomicrobiota(100); Verrucomicrobiae(100); Verrucomicrobiales(100); DEV007(100); DEV007_ge(100);
Otu001317	0	0	0	0	0	0	0	0	0	0	0	0	0	0	0	0	0	0	0	0	22	16	19	21	16		Otu001317	Bacteria(100); Proteobacteria(100); Gammaproteobacteria(100); Gammaproteobacteria_unclassified(100); Gammaproteobacteria_unclassified(100); Gammaproteobacteria_unclassified(100);
Otu001381	0	0	0	0	0	0	0	0	0	0	0	0	0	0	0	0	0	0	0	0	32	15	13	17	17		Otu001381	Bacteria(100); Proteobacteria(100); Alphaproteobacteria(100); Kiloniellales(100); Kiloniellaceae(100); Pelagibius(99);
Otu001390	0	0	0	0	0	0	0	0	0	0	0	0	0	0	0	0	0	0	0	0	18	19	20	22	15		Otu001390	Bacteria(100); Proteobacteria(100); Gammaproteobacteria(100); Gammaproteobacteria_unclassified(100); Gammaproteobacteria_unclassified(100); Gammaproteobacteria_unclassified(100);
Otu001529	0	0	0	0	0	0	0	0	0	0	0	0	0	0	0	0	0	0	0	0	20	21	26	14	13		Otu001529	Bacteria(100); Actinobacteriota(100); Acidimicrobiia(100); Actinomarinales(100); uncultured(100); uncultured_ge(100);
Otu001577	0	0	0	0	0	0	0	0	0	0	0	0	0	0	0	0	0	0	0	0	9	14	22	18	31		Otu001577	Bacteria(100); Proteobacteria(100); Alphaproteobacteria(100); Alphaproteobacteria_unclassified(100); Alphaproteobacteria_unclassified(100); Alphaproteobacteria_unclassified(100);
Otu001871	7	0	0	0	3	57	0	0	0	0	0	0	27	0	0	0	0	0	0	0	0	0	0	0	0		Otu001871	Bacteria(100); Methylomirabilota(100); Methylomirabilia(100); Rokubacteriales(100); WX65(100); WX65_ge(100);
Otu001948	2	1	0	1	2	73	0	0	0	7	0	0	0	0	0	0	0	0	0	1	1	0	0	6	0		Otu001948	Bacteria(100); Proteobacteria(100); Gammaproteobacteria(100); Burkholderiales(100); TRA3-20(92); TRA3-20_ge(92);
Otu002018	0	60	14	15	5	0	0	0	0	0	0	0	0	0	0	0	0	0	0	0	0	0	0	0	0		Otu002018	Bacteria(100); Proteobacteria(100); Alphaproteobacteria(100); Alphaproteobacteria_unclassified(100); Alphaproteobacteria_unclassified(100); Alphaproteobacteria_unclassified(100);
Otu002093	0	0	0	0	0	0	0	0	0	0	0	94	0	0	0	0	0	0	0	0	0	0	0	0	0		Otu002093	Bacteria(100); Bacteroidota(100); Bacteroidia(100); Cytophagales(100); Hymenobacteraceae(100); Hymenobacter(100);
Otu001058	0	0	0	0	0	0	0	0	0	0	0	0	0	0	0	0	0	0	0	0	26	18	20	13	16		Otu001058	Bacteria(100); Bacteroidota(100); Bacteroidia(100); Cytophagales(100); Cyclobacteriaceae(99); Cyclobacteriaceae_unclassified(79);
Otu001122	0	0	0	0	0	0	0	2	4	2	4	0	0	0	12	1	1	3	5	1	11	10	30	2	5		Otu001122	Bacteria(100); Bacteroidota(100); Bacteroidia(100); Flavobacteriales(100); Flavobacteriaceae(100); Flavobacteriaceae_unclassified(60);
Otu001131	0	0	0	0	0	0	0	0	0	0	0	0	0	0	0	1	4	3	0	2	15	14	25	14	15		Otu001131	Bacteria(100); Verrucomicrobiota(100); Verrucomicrobiae(100); Verrucomicrobiales(100); Rubritaleaceae(100); Roseibacillus(97);
Otu001221	0	0	0	0	0	0	0	0	0	0	0	0	0	0	0	0	3	0	0	1	10	24	22	16	17		Otu001221	Bacteria(100); Chloroflexi(100); Anaerolineae(100); Anaerolineales(100); Anaerolineaceae(100); Anaerolineaceae_unclassified(89);
Otu001230	0	0	0	0	0	0	0	0	0	0	0	0	0	0	0	0	0	0	0	0	15	27	18	18	15		Otu001230	Bacteria(100); Proteobacteria(100); Gammaproteobacteria(100); Nitrosococcales(100); Nitrosococcaceae(100); Cm1-21(95);
Otu001401	0	0	0	0	0	0	1	0	0	0	0	0	0	0	1	3	1	0	0	0	13	20	17	15	22		Otu001401	Bacteria(100); Proteobacteria(100); Gammaproteobacteria(100); Gammaproteobacteria_unclassified(100); Gammaproteobacteria_unclassified(100); Gammaproteobacteria_unclassified(100);
Otu001544	0	0	0	0	0	0	0	0	0	0	0	0	0	0	0	0	0	0	0	0	23	23	15	18	14		Otu001544	Bacteria(100); Proteobacteria(100); Gammaproteobacteria(100); Gammaproteobacteria_unclassified(100); Gammaproteobacteria_unclassified(100); Gammaproteobacteria_unclassified(100);
Otu002075	0	0	0	0	0	0	0	0	0	0	93	0	0	0	0	0	0	0	0	0	0	0	0	0	0		Otu002075	Bacteria(100); Bacteroidota(100); Bacteroidia(100); Bacteroidales(100); Bacteroidaceae(100); Bacteroides(100);
Otu002938	0	0	0	0	0	0	0	0	0	0	0	93	0	0	0	0	0	0	0	0	0	0	0	0	0		Otu002938	Bacteria(100); Bacteria_unclassified(100); Bacteria_unclassified(100); Bacteria_unclassified(100); Bacteria_unclassified(100); Bacteria_unclassified(100);
Otu000953	0	0	0	0	0	2	1	0	0	1	3	0	0	1	0	17	16	19	14	18	0	0	0	0	0		Otu000953	Bacteria(100); Proteobacteria(100); Alphaproteobacteria(100); SAR11_clade(100); Clade_II(65); Clade_II_ge(65);
Otu001268	0	0	0	0	0	0	0	44	30	18	0	0	0	0	0	0	0	0	0	0	0	0	0	0	0		Otu001268	Bacteria(100); Planctomycetota(100); Planctomycetes(100); Gemmatales(100); Gemmataceae(100); uncultured(100);
Otu001313	0	0	0	0	0	0	0	0	0	0	0	0	0	0	0	0	0	0	0	0	19	15	23	14	21		Otu001313	Bacteria(100); Acidobacteriota(100); Thermoanaerobaculia(100); Thermoanaerobaculales(100); Thermoanaerobaculaceae(100); Subgroup_10(100);
Otu001357	0	0	0	0	0	0	0	0	0	0	0	0	0	0	0	0	0	0	0	0	21	13	22	15	21		Otu001357	Bacteria(100); Gemmatimonadota(100); BD2-11_terrestrial_group(100); BD2-11_terrestrial_group_or(100); BD2-11_terrestrial_group_fa(100); BD2-11_terrestrial_group_ge(100);
Otu001363	0	0	0	0	0	0	0	0	0	0	0	0	0	2	0	2	0	1	0	0	14	24	20	19	10		Otu001363	Bacteria(100); Proteobacteria(100); Gammaproteobacteria(100); Gammaproteobacteria_unclassified(100); Gammaproteobacteria_unclassified(100); Gammaproteobacteria_unclassified(100);
Otu001409	0	0	0	0	0	0	1	2	0	2	0	26	0	31	4	3	5	3	4	6	2	1	1	0	1		Otu001409	Bacteria(100); Proteobacteria(100); Alphaproteobacteria(100); Alphaproteobacteria_unclassified(100); Alphaproteobacteria_unclassified(100); Alphaproteobacteria_unclassified(100);
Otu001482	0	0	0	0	0	0	0	0	0	0	0	0	0	0	0	0	0	0	0	0	9	23	27	19	14		Otu001482	Bacteria(100); Bacteria_unclassified(100); Bacteria_unclassified(100); Bacteria_unclassified(100); Bacteria_unclassified(100); Bacteria_unclassified(100);
Otu001570	0	0	0	0	0	0	0	0	0	0	92	0	0	0	0	0	0	0	0	0	0	0	0	0	0		Otu001570	Bacteria(100); Cyanobacteria(100); Cyanobacteriia(100); Cyanobacteriales(100); Cyanobacteriales_unclassified(76); Cyanobacteriales_unclassified(76);
Otu001670	0	0	0	0	0	0	0	0	0	0	0	0	2	55	5	7	7	6	5	5	0	0	0	0	0		Otu001670	Bacteria(100); Proteobacteria(100); Gammaproteobacteria(100); Burkholderiales(100); Nitrosomonadaceae(100); IS-44(96);
Otu001946	0	0	0	0	0	0	0	0	0	0	92	0	0	0	0	0	0	0	0	0	0	0	0	0	0		Otu001946	Bacteria(100); Proteobacteria(100); Gammaproteobacteria(100); Alteromonadales(100); Alteromonadaceae(100); Catenovulum(100);
Otu002142	0	0	0	0	0	0	0	0	0	0	0	85	7	0	0	0	0	0	0	0	0	0	0	0	0		Otu002142	Bacteria(100); Actinobacteriota(100); Thermoleophilia(100); Solirubrobacterales(100); 67-14(100); 67-14_ge(100);
Otu000892	0	0	0	0	0	3	26	13	9	40	0	0	0	0	0	0	0	0	0	0	0	0	0	0	0		Otu000892	Bacteria(100); Bacteria_unclassified(100); Bacteria_unclassified(100); Bacteria_unclassified(100); Bacteria_unclassified(100); Bacteria_unclassified(100);
Otu000996	0	0	0	0	0	7	11	17	41	15	0	0	0	0	0	0	0	0	0	0	0	0	0	0	0		Otu000996	Bacteria(100); Proteobacteria(100); Gammaproteobacteria(100); Gammaproteobacteria_unclassified(100); Gammaproteobacteria_unclassified(100); Gammaproteobacteria_unclassified(100);
Otu001032	2	1	0	0	4	0	0	10	0	22	0	0	38	0	12	0	0	0	0	0	2	0	0	0	0		Otu001032	Bacteria(100); Methylomirabilota(100); Methylomirabilia(100); Rokubacteriales(100); Rokubacteriales_fa(100); Rokubacteriales_ge(100);
Otu001064	0	0	0	0	0	0	3	2	2	3	2	4	0	2	1	13	15	14	17	13	0	0	0	0	0		Otu001064	Bacteria(100); Proteobacteria(100); Alphaproteobacteria(100); SAR11_clade(100); Clade_I(100); Clade_I_unclassified(58);
Otu001113	0	0	0	0	0	0	0	0	0	0	9	0	0	0	0	18	13	16	20	15	0	0	0	0	0		Otu001113	Bacteria(100); Proteobacteria(100); Alphaproteobacteria(100); SAR11_clade(100); SAR11_clade_unclassified(74); SAR11_clade_unclassified(74);
Otu001159	0	0	0	0	0	0	0	0	0	0	0	0	0	0	0	0	0	1	0	0	14	15	17	21	23		Otu001159	Bacteria(100); Planctomycetota(100); Planctomycetes(100); Pirellulales(100); Pirellulaceae(100); Rhodopirellula(94);
Otu001254	0	0	0	0	0	0	0	0	0	0	0	0	0	0	0	0	0	0	0	0	15	23	19	13	21		Otu001254	Bacteria(100); Bacteria_unclassified(100); Bacteria_unclassified(100); Bacteria_unclassified(100); Bacteria_unclassified(100); Bacteria_unclassified(100);
Otu001299	0	0	0	0	0	0	0	0	0	0	0	0	0	0	0	2	0	0	0	0	16	16	18	19	20		Otu001299	Bacteria(100); Proteobacteria(100); Gammaproteobacteria(100); Gammaproteobacteria_unclassified(100); Gammaproteobacteria_unclassified(100); Gammaproteobacteria_unclassified(100);
Otu001306	0	0	0	0	0	0	0	0	0	0	0	0	0	0	0	0	0	0	0	0	22	18	15	16	20		Otu001306	Bacteria(100); Bacteroidota(100); Bacteroidia(100); Chitinophagales(100); Saprospiraceae(100); uncultured(94);
Otu001349	0	0	0	0	0	0	0	0	0	0	0	0	0	0	0	23	21	13	11	23	0	0	0	0	0		Otu001349	Archaea(100); Thermoplasmatota(100); Thermoplasmata(100); Marine_Group_II(100); Marine_Group_II_fa(100); Marine_Group_II_ge(100);
Otu001361	0	0	0	0	0	0	0	0	0	0	0	0	0	0	0	0	0	1	0	0	17	16	23	16	18		Otu001361	Bacteria(100); Acidobacteriota(100); Thermoanaerobaculia(100); Thermoanaerobaculales(100); Thermoanaerobaculaceae(100); Subgroup_10(99);
Otu001391	0	0	0	0	0	0	0	0	0	0	0	0	0	0	0	1	0	1	0	0	17	17	10	17	28		Otu001391	Bacteria(100); Planctomycetota(100); Planctomycetes(100); Pirellulales(100); Pirellulaceae(100); Rhodopirellula(100);
Otu001520	0	0	0	0	0	0	0	0	0	0	0	0	0	0	0	0	0	1	0	1	20	20	20	13	16		Otu001520	Bacteria(100); Planctomycetota(100); Pla4_lineage(100); Pla4_lineage_or(100); Pla4_lineage_fa(100); Pla4_lineage_ge(100);
Otu001597	0	0	0	0	0	0	0	6	0	32	0	0	39	0	14	0	0	0	0	0	0	0	0	0	0		Otu001597	Bacteria(100); Acidobacteriota(100); Vicinamibacteria(100); Vicinamibacterales(100); Vicinamibacterales_unclassified(84); Vicinamibacterales_unclassified(84);
Otu001667	0	0	0	0	0	22	13	0	19	0	0	0	20	0	17	0	0	0	0	0	0	0	0	0	0		Otu001667	Bacteria(100); Proteobacteria(100); Gammaproteobacteria(100); Burkholderiales(100); Burkholderiales_unclassified(64); Burkholderiales_unclassified(64);
Otu001730	0	0	0	0	0	0	0	0	0	0	0	0	0	0	91	0	0	0	0	0	0	0	0	0	0		Otu001730	Bacteria(100); Actinobacteriota(100); Actinobacteria(100); Frankiales(100); Frankiaceae(100); Jatrophihabitans(100);
Otu002403	0	0	0	0	0	0	0	0	0	0	91	0	0	0	0	0	0	0	0	0	0	0	0	0	0		Otu002403	Bacteria(100); Proteobacteria(100); Gammaproteobacteria(100); Burkholderiales(100); Comamonadaceae(100); Comamonadaceae_unclassified(100);
Otu002558	0	0	0	0	0	0	0	0	0	0	91	0	0	0	0	0	0	0	0	0	0	0	0	0	0		Otu002558	Bacteria(100); Gemmatimonadota(100); S0134_terrestrial_group(100); S0134_terrestrial_group_or(100); S0134_terrestrial_group_fa(100); S0134_terrestrial_group_ge(100);
Otu001090	0	0	0	0	0	0	0	0	0	0	0	0	0	0	0	0	0	0	0	0	19	14	21	14	22		Otu001090	Bacteria(100); Actinobacteriota(100); Acidimicrobiia(100); Actinomarinales(100); uncultured(100); uncultured_ge(100);
Otu001170	0	0	0	0	0	0	8	0	0	0	0	0	0	0	0	0	1	0	0	0	15	19	12	14	21		Otu001170	Bacteria(100); Bacteroidota(100); Bacteroidia(100); Chitinophagales(100); Saprospiraceae(100); Saprospiraceae_unclassified(91);
Otu001269	0	0	0	0	0	0	0	0	0	0	0	0	0	0	0	0	0	0	0	0	18	19	25	15	13		Otu001269	Bacteria(100); Latescibacterota(100); Latescibacteria(100); Latescibacterales(100); Latescibacteraceae(100); Latescibacteraceae_ge(100);
Otu001296	0	0	0	0	0	0	0	0	0	0	0	0	0	0	0	0	0	0	0	0	20	17	22	17	14		Otu001296	Bacteria(100); Planctomycetota(100); Planctomycetes(100); Pirellulales(100); Pirellulaceae(100); Pirellulaceae_unclassified(80);
Otu001315	0	0	0	0	0	0	0	0	0	0	0	0	0	0	0	0	0	0	0	0	15	20	16	22	17		Otu001315	Archaea(100); Crenarchaeota(100); Nitrososphaeria(100); Nitrosopumilales(100); Nitrosopumilaceae(100); Nitrosopumilaceae_unclassified(88);
Otu001377	6	22	28	19	13	0	0	0	0	0	2	0	0	0	0	0	0	0	0	0	0	0	0	0	0		Otu001377	Bacteria(100); Proteobacteria(100); Alphaproteobacteria(100); Thalassobaculales(100); Thalassobaculales_unclassified(100); Thalassobaculales_unclassified(100);
Otu001414	0	0	0	0	0	0	0	0	0	0	0	0	0	0	10	1	0	0	1	0	13	14	15	18	18		Otu001414	Bacteria(100); Proteobacteria(100); Alphaproteobacteria(100); Rhodobacterales(100); Rhodobacteraceae(100); Rhodobacteraceae_unclassified(99);
Otu001439	0	0	0	0	0	0	0	0	0	4	0	0	0	0	0	0	6	1	2	1	14	19	15	13	15		Otu001439	Bacteria(100); Bacteroidota(100); Bacteroidia(100); Flavobacteriales(100); Flavobacteriaceae(100); Flavobacteriaceae_unclassified(81);
Otu001448	0	0	0	0	0	0	0	0	0	0	0	0	0	0	0	0	0	0	0	0	25	13	18	21	13		Otu001448	Bacteria(100); Acidobacteriota(100); Blastocatellia(100); Blastocatellales(100); Blastocatellaceae(100); Blastocatellaceae_unclassified(92);
Otu001525	0	0	0	0	0	0	0	0	0	0	0	0	0	0	0	0	0	0	0	0	26	7	17	25	15		Otu001525	Bacteria(100); Desulfobacterota(100); Desulfobacteria(100); Desulfobacterales(100); Desulfobacteraceae(100); Desulfobacter(100);
Otu001545	0	0	0	0	0	0	0	0	0	0	0	0	0	0	0	0	0	0	0	0	28	18	17	15	12		Otu001545	Bacteria(100); Proteobacteria(100); Gammaproteobacteria(100); Gammaproteobacteria_unclassified(100); Gammaproteobacteria_unclassified(100); Gammaproteobacteria_unclassified(100);
Otu001735	15	8	25	10	32	0	0	0	0	0	0	0	0	0	0	0	0	0	0	0	0	0	0	0	0		Otu001735	Bacteria(100); Verrucomicrobiota(100); Verrucomicrobiae(100); Opitutales(100); Puniceicoccaceae(100); Puniceicoccaceae_unclassified(100);
Otu001741	0	0	0	0	0	9	0	0	14	53	0	0	12	0	0	0	0	0	0	1	1	0	0	0	0		Otu001741	Bacteria(100); Proteobacteria(100); Gammaproteobacteria(100); Burkholderiales(100); Sutterellaceae(100); uncultured(100);
Otu001866	2	0	0	0	0	55	0	0	23	0	0	0	7	0	0	0	0	0	0	0	3	0	0	0	0		Otu001866	Bacteria(100); Latescibacterota(100); Latescibacterota_cl(100); Latescibacterota_or(100); Latescibacterota_fa(100); Latescibacterota_ge(100);
Otu001333	0	0	0	0	0	0	0	0	0	0	0	0	0	0	0	0	0	0	0	0	8	14	13	31	23		Otu001333	Bacteria(100); Proteobacteria(100); Gammaproteobacteria(100); Gammaproteobacteria_unclassified(100); Gammaproteobacteria_unclassified(100); Gammaproteobacteria_unclassified(100);
Otu001362	0	0	0	0	0	0	0	0	0	0	0	0	0	0	0	0	0	0	0	0	13	17	18	12	29		Otu001362	Bacteria(100); Planctomycetota(100); Planctomycetes(100); Planctomycetales(100); Rubinisphaeraceae(100); uncultured(100);
Otu001370	0	0	0	0	0	0	0	41	28	0	6	0	11	0	1	0	0	0	0	0	0	1	0	1	0		Otu001370	Bacteria(100); Methylomirabilota(100); Methylomirabilia(100); Rokubacteriales(100); WX65(100); WX65_ge(100);
Otu001410	0	0	0	0	0	0	0	0	0	0	0	0	0	0	0	0	0	0	0	0	21	11	12	27	18		Otu001410	Bacteria(100); Proteobacteria(100); Gammaproteobacteria(100); Gammaproteobacteria_unclassified(100); Gammaproteobacteria_unclassified(100); Gammaproteobacteria_unclassified(100);
Otu001422	0	0	0	0	0	0	0	0	0	0	0	0	0	0	3	0	0	0	0	0	20	15	16	13	22		Otu001422	Bacteria(100); Planctomycetota(100); Planctomycetes(100); Planctomycetales(100); Planctomycetales_unclassified(93); Planctomycetales_unclassified(93);
Otu001435	0	0	0	0	1	0	0	2	0	4	0	0	0	0	4	3	3	0	0	2	6	19	18	10	17		Otu001435	Bacteria(100); Proteobacteria(100); Gammaproteobacteria(100); Vibrionales(100); Vibrionaceae(100); Vibrionaceae_unclassified(96);
Otu001571	0	0	0	0	0	0	1	2	0	0	0	0	0	0	8	16	14	13	14	21	0	0	0	0	0		Otu001571	Archaea(100); Thermoplasmatota(100); Thermoplasmata(100); Marine_Group_II(100); Marine_Group_II_fa(100); Marine_Group_II_ge(100);
Otu001799	0	0	0	0	0	0	23	1	0	0	0	0	0	41	8	6	4	1	4	1	0	0	0	0	0		Otu001799	Bacteria(100); Proteobacteria(100); Gammaproteobacteria(100); Gammaproteobacteria_unclassified(100); Gammaproteobacteria_unclassified(100); Gammaproteobacteria_unclassified(100);
Otu001815	0	0	0	0	2	37	0	0	0	50	0	0	0	0	0	0	0	0	0	0	0	0	0	0	0		Otu001815	Bacteria(100); Actinobacteriota(100); Actinobacteria(100); Catenulisporales(100); Catenulisporaceae(100); Catenulispora(100);
Otu001865	0	0	0	0	3	0	36	4	0	0	0	0	0	0	10	9	5	5	7	10	0	0	0	0	0		Otu001865	Bacteria(100); Proteobacteria(100); Gammaproteobacteria(100); Alteromonadales(100); Alteromonadaceae(100); Alteromonadaceae_unclassified(100);
Otu002002	0	0	0	0	0	0	89	0	0	0	0	0	0	0	0	0	0	0	0	0	0	0	0	0	0		Otu002002	Bacteria(100); Acidobacteriota(100); Blastocatellia(100); 11-24(100); 11-24_fa(100); 11-24_ge(100);
Otu002081	0	0	0	0	0	0	0	0	0	0	0	0	0	0	89	0	0	0	0	0	0	0	0	0	0		Otu002081	Bacteria(100); Acidobacteriota(100); Vicinamibacteria(100); Vicinamibacterales(100); uncultured(96); uncultured_ge(96);
Otu002380	0	0	0	0	0	0	0	0	0	0	0	0	17	0	72	0	0	0	0	0	0	0	0	0	0		Otu002380	Bacteria(100); Acidobacteriota(100); Acidobacteriae(100); Solibacterales(100); Solibacteraceae(100); Candidatus_Solibacter(100);
Otu003489	0	0	0	0	0	0	0	0	0	0	0	0	0	89	0	0	0	0	0	0	0	0	0	0	0		Otu003489	Bacteria(100); Acidobacteriota(100); Vicinamibacteria(100); Vicinamibacterales(100); Vicinamibacterales_unclassified(100); Vicinamibacterales_unclassified(100);
Otu001184	7	0	0	0	0	0	55	0	0	0	0	0	3	21	0	0	0	0	0	0	0	0	0	0	2		Otu001184	Bacteria(100); Firmicutes(100); Negativicutes(100); Veillonellales-Selenomonadales(100); Veillonellaceae(100); Veillonella(100);
Otu001225	0	0	0	0	0	0	14	1	1	16	0	0	0	2	0	13	3	14	15	9	0	0	0	0	0		Otu001225	Bacteria(100); Proteobacteria(100); Gammaproteobacteria(100); Thiotrichales(100); Thiotrichaceae(100); uncultured(100);
Otu001242	0	0	0	0	0	0	0	0	0	0	0	0	0	0	0	0	0	0	0	0	20	21	7	21	19		Otu001242	Bacteria(100); Verrucomicrobiota(100); Verrucomicrobiae(100); Verrucomicrobiales(100); DEV007(100); DEV007_ge(100);
Otu001275	0	0	0	0	0	0	0	0	0	0	0	0	0	0	0	0	1	0	0	0	13	24	15	17	18		Otu001275	Bacteria(100); Latescibacterota(100); Latescibacterota_cl(100); Latescibacterota_or(100); Latescibacterota_fa(100); Latescibacterota_ge(100);
Otu001346	0	0	0	0	0	2	0	0	0	0	0	0	0	0	0	0	0	0	1	0	15	17	16	13	24		Otu001346	Bacteria(100); Proteobacteria(100); Gammaproteobacteria(100); uncultured(100); uncultured_fa(100); uncultured_ge(100);
Otu001425	0	0	0	0	0	0	0	0	0	0	0	0	1	0	0	0	0	0	0	0	16	19	13	23	16		Otu001425	Bacteria(100); Planctomycetota(100); Planctomycetes(100); Pirellulales(100); Pirellulaceae(100); Pirellulaceae_unclassified(100);
Otu001488	0	0	0	0	0	4	23	0	21	0	0	0	0	1	36	1	0	0	0	0	2	0	0	0	0		Otu001488	Bacteria(100); Actinobacteriota(100); Actinobacteria(100); Frankiales(100); Acidothermaceae(100); Acidothermus(100);
Otu001621	0	0	0	0	0	0	0	43	0	0	0	0	45	0	0	0	0	0	0	0	0	0	0	0	0		Otu001621	Bacteria(100); Proteobacteria(100); Gammaproteobacteria(100); Gammaproteobacteria_Incertae_Sedis(100); Unknown_Family(100); Acidibacter(100);
Otu001650	0	0	0	0	0	0	0	0	0	0	0	0	0	0	0	0	0	0	0	0	17	11	16	16	28		Otu001650	Bacteria(100); Chloroflexi(100); Anaerolineae(100); Caldilineales(100); Caldilineaceae(100); uncultured(98);
Otu001657	0	0	0	0	0	0	0	0	0	0	0	0	0	0	15	0	0	0	0	0	15	11	11	8	28		Otu001657	Bacteria(100); Proteobacteria(100); Gammaproteobacteria(100); Nitrosococcales(100); Nitrosococcaceae(100); SZB85(89);
Otu002121	0	0	0	0	0	0	0	0	0	0	0	0	0	88	0	0	0	0	0	0	0	0	0	0	0		Otu002121	Bacteria(100); Acidobacteriota(100); Vicinamibacteria(100); Vicinamibacterales(100); Vicinamibacterales_unclassified(88); Vicinamibacterales_unclassified(88);
Otu002176	5	1	0	0	0	0	68	0	0	0	0	0	13	0	0	0	0	0	0	0	0	0	0	1	0		Otu002176	Bacteria(100); Proteobacteria(100); Gammaproteobacteria(100); Burkholderiales(100); Nitrosomonadaceae(100); MND1(100);
Otu002657	0	0	0	0	0	0	0	0	0	0	88	0	0	0	0	0	0	0	0	0	0	0	0	0	0		Otu002657	Bacteria(100); Proteobacteria(100); Alphaproteobacteria(100); Rhizobiales(100); KF-JG30-B3(87); KF-JG30-B3_ge(87);
Otu004642	0	0	0	0	0	6	75	1	3	3	0	0	0	0	0	0	0	0	0	0	0	0	0	0	0		Otu004642	Bacteria(100); Chloroflexi(100); Chloroflexi_unclassified(100); Chloroflexi_unclassified(100); Chloroflexi_unclassified(100); Chloroflexi_unclassified(100);
Otu001079	0	0	0	0	0	0	0	0	21	0	2	64	0	0	0	0	0	0	0	0	0	0	0	0	0		Otu001079	Bacteria(100); Proteobacteria(100); Gammaproteobacteria(100); Enterobacterales(100); Enterobacterales_unclassified(81); Enterobacterales_unclassified(81);
Otu001347	0	0	0	2	0	0	0	0	0	0	0	0	0	0	0	1	0	0	0	0	17	16	19	18	14		Otu001347	Bacteria(100); Gemmatimonadota(100); BD2-11_terrestrial_group(100); BD2-11_terrestrial_group_or(100); BD2-11_terrestrial_group_fa(100); BD2-11_terrestrial_group_ge(100);
Otu001384	0	0	0	0	0	0	0	0	0	0	0	0	0	0	0	0	0	0	0	0	16	16	19	25	11		Otu001384	Bacteria(100); Proteobacteria(100); Gammaproteobacteria(100); Gammaproteobacteria_unclassified(100); Gammaproteobacteria_unclassified(100); Gammaproteobacteria_unclassified(100);
Otu001412	0	0	0	0	0	0	0	0	0	0	0	0	0	0	0	0	0	1	0	0	10	26	14	21	15		Otu001412	Bacteria(100); Bacteria_unclassified(100); Bacteria_unclassified(100); Bacteria_unclassified(100); Bacteria_unclassified(100); Bacteria_unclassified(100);
Otu001459	0	0	0	0	0	0	0	0	0	0	0	0	0	0	0	0	0	0	0	0	14	19	13	21	20		Otu001459	Bacteria(100); Proteobacteria(100); Alphaproteobacteria(100); Kiloniellales(100); Kiloniellaceae(98); Kiloniellaceae_unclassified(85);
Otu001462	0	0	0	0	0	0	0	0	0	0	0	0	0	0	0	0	0	1	0	0	16	14	23	11	22		Otu001462	Bacteria(100); Bacteria_unclassified(100); Bacteria_unclassified(100); Bacteria_unclassified(100); Bacteria_unclassified(100); Bacteria_unclassified(100);
Otu001499	0	0	0	0	0	0	0	0	0	0	0	87	0	0	0	0	0	0	0	0	0	0	0	0	0		Otu001499	Bacteria(100); Firmicutes(100); Bacilli(100); Lactobacillales(100); Leuconostocaceae(100); Leuconostoc(100);
Otu001509	13	21	24	10	18	0	0	0	0	0	0	0	0	0	0	0	0	0	0	0	0	0	0	1	0		Otu001509	Bacteria(100); Proteobacteria(100); Alphaproteobacteria(100); AT-s3-44(100); AT-s3-44_fa(100); AT-s3-44_ge(100);
Otu001585	47	13	9	16	2	0	0	0	0	0	0	0	0	0	0	0	0	0	0	0	0	0	0	0	0		Otu001585	Bacteria(100); Actinobacteriota(100); Actinobacteriota_unclassified(100); Actinobacteriota_unclassified(100); Actinobacteriota_unclassified(100); Actinobacteriota_unclassified(100);
Otu001765	0	0	0	0	0	0	0	0	18	0	69	0	0	0	0	0	0	0	0	0	0	0	0	0	0		Otu001765	Bacteria(100); Proteobacteria(100); Alphaproteobacteria(100); Elsterales(100); uncultured(99); uncultured_ge(99);
Otu001824	0	0	0	2	0	0	39	12	1	32	0	0	0	0	0	0	0	0	0	0	1	0	0	0	0		Otu001824	Bacteria(100); Acidobacteriota(100); Vicinamibacteria(100); Subgroup_17(100); Subgroup_17_fa(100); Subgroup_17_ge(100);
Otu001848	0	0	0	0	0	0	0	0	0	0	0	0	86	0	0	0	0	0	0	0	1	0	0	0	0		Otu001848	Bacteria(100); Gemmatimonadota(100); Gemmatimonadetes(100); Gemmatimonadales(100); Gemmatimonadaceae(100); uncultured(100);
Otu002017	0	0	0	0	0	0	0	0	0	0	0	81	0	0	0	0	0	0	1	0	0	1	3	1	0		Otu002017	Bacteria(100); Cyanobacteria(100); Cyanobacteriia(100); Cyanobacteriia_unclassified(100); Cyanobacteriia_unclassified(100); Cyanobacteriia_unclassified(100);
Otu002067	0	0	0	0	0	56	0	0	0	0	0	0	31	0	0	0	0	0	0	0	0	0	0	0	0		Otu002067	Bacteria(100); Gemmatimonadota(100); Gemmatimonadetes(100); Gemmatimonadales(100); Gemmatimonadaceae(100); Gemmatimonadaceae_unclassified(92);
Otu002222	0	0	0	0	0	0	0	0	0	0	0	0	87	0	0	0	0	0	0	0	0	0	0	0	0		Otu002222	Archaea(100); Euryarchaeota(100); Methanobacteria(100); Methanobacteriales(100); Methanobacteriaceae(100); Methanosphaera(100);
Otu002332	0	0	0	0	0	87	0	0	0	0	0	0	0	0	0	0	0	0	0	0	0	0	0	0	0		Otu002332	Bacteria(100); Proteobacteria(100); Alphaproteobacteria(100); Rhizobiales(100); Rhizobiaceae(100); Rhizobiaceae_unclassified(100);
Otu000984	0	0	0	0	0	9	13	12	39	13	0	0	0	0	0	0	0	0	0	0	0	0	0	0	0		Otu000984	Bacteria(100); Bacteria_unclassified(100); Bacteria_unclassified(100); Bacteria_unclassified(100); Bacteria_unclassified(100); Bacteria_unclassified(100);
Otu001278	0	0	0	0	0	0	0	0	0	0	0	0	0	0	0	0	0	0	0	4	18	17	21	7	19		Otu001278	Bacteria(100); Proteobacteria(100); Gammaproteobacteria(100); Cellvibrionales(100); Spongiibacteraceae(100); Spongiibacteraceae_unclassified(80);
Otu001281	0	0	0	0	0	0	0	0	0	0	0	0	0	0	0	0	0	0	1	0	21	16	14	17	17		Otu001281	Bacteria(100); Actinobacteriota(100); Acidimicrobiia(100); Actinomarinales(100); uncultured(97); uncultured_ge(97);
Otu001328	0	0	0	0	0	0	0	0	0	0	0	0	0	0	0	0	0	0	0	0	11	11	21	22	21		Otu001328	Bacteria(100); Proteobacteria(100); Gammaproteobacteria(100); Granulosicoccales(100); uncultured(100); uncultured_ge(100);
Otu001635	0	0	0	0	0	0	0	0	0	0	0	0	0	0	0	0	0	0	0	0	18	17	12	20	19		Otu001635	Bacteria(100); Planctomycetota(100); Phycisphaerae(100); Phycisphaerales(100); Phycisphaeraceae(100); Urania-1B-19_marine_sediment_group(100);
Otu001654	8	0	0	2	0	43	0	0	17	0	0	0	0	0	14	0	0	0	0	0	1	0	1	0	0		Otu001654	Bacteria(100); Bacteroidota(100); Bacteroidia(100); Chitinophagales(100); Chitinophagaceae(100); Chitinophagaceae_unclassified(97);
Otu001972	0	0	0	3	0	75	0	0	0	0	0	0	8	0	0	0	0	0	0	0	0	0	0	0	0		Otu001972	Bacteria(100); Acidobacteriota(100); Acidobacteriae(100); Acidobacteriales(100); Acidobacteriales_unclassified(100); Acidobacteriales_unclassified(100);
Otu002014	27	21	15	9	13	0	0	0	0	0	1	0	0	0	0	0	0	0	0	0	0	0	0	0	0		Otu002014	Bacteria(100); Chloroflexi(100); Chloroflexi_unclassified(100); Chloroflexi_unclassified(100); Chloroflexi_unclassified(100); Chloroflexi_unclassified(100);
Otu002033	0	0	0	0	0	0	0	0	0	0	86	0	0	0	0	0	0	0	0	0	0	0	0	0	0		Otu002033	Bacteria(100); Bacteria_unclassified(100); Bacteria_unclassified(100); Bacteria_unclassified(100); Bacteria_unclassified(100); Bacteria_unclassified(100);
Otu002225	0	0	0	0	0	0	0	0	0	0	0	0	0	86	0	0	0	0	0	0	0	0	0	0	0		Otu002225	Bacteria(100); Planctomycetota(100); Planctomycetes(100); Gemmatales(100); Gemmataceae(100); Gemmataceae_unclassified(95);
Otu002300	0	0	0	0	0	0	0	0	0	0	0	0	0	86	0	0	0	0	0	0	0	0	0	0	0		Otu002300	Bacteria(100); Acidobacteriota(100); Acidobacteriae(100); Acidobacteriae_unclassified(100); Acidobacteriae_unclassified(100); Acidobacteriae_unclassified(100);
Otu002773	0	0	0	0	0	0	0	0	0	0	86	0	0	0	0	0	0	0	0	0	0	0	0	0	0		Otu002773	Bacteria(100); Gemmatimonadota(100); Gemmatimonadetes(100); Gemmatimonadales(100); Gemmatimonadaceae(100); uncultured(100);
Otu001259	0	0	0	0	0	0	0	0	0	0	0	0	0	0	0	0	0	0	0	0	16	20	18	15	16		Otu001259	Bacteria(100); Acidobacteriota(100); Subgroup_22(100); Subgroup_22_or(100); Subgroup_22_fa(100); Subgroup_22_ge(100);
Otu001287	0	0	0	0	0	0	0	0	0	0	0	0	0	0	0	0	0	0	0	0	15	21	16	8	25		Otu001287	Bacteria(100); Proteobacteria(100); Gammaproteobacteria(100); Nitrosococcales(100); Nitrosococcaceae(100); Nitrosococcaceae_unclassified(98);
Otu001307	0	0	0	0	0	0	0	0	0	0	0	0	0	0	0	0	0	0	0	0	19	12	15	26	13		Otu001307	Bacteria(100); Bacteria_unclassified(100); Bacteria_unclassified(100); Bacteria_unclassified(100); Bacteria_unclassified(100); Bacteria_unclassified(100);
Otu001335	0	0	0	0	0	0	0	0	0	0	0	0	0	0	0	1	0	1	0	0	17	17	14	19	16		Otu001335	Bacteria(100); Proteobacteria(100); Gammaproteobacteria(100); Gammaproteobacteria_unclassified(100); Gammaproteobacteria_unclassified(100); Gammaproteobacteria_unclassified(100);
Otu001374	4	0	0	0	1	0	0	0	26	51	0	0	1	0	0	0	0	0	1	0	0	0	0	0	1		Otu001374	Bacteria(100); Proteobacteria(100); Gammaproteobacteria(100); Burkholderiales(100); SC-I-84(100); SC-I-84_ge(100);
Otu001378	0	0	0	0	0	0	0	22	0	0	0	0	63	0	0	0	0	0	0	0	0	0	0	0	0		Otu001378	Bacteria(100); Acidobacteriota(100); Acidobacteriae(100); Acidobacteriales(100); uncultured(100); uncultured_ge(100);
Otu001432	0	0	0	0	0	0	0	14	19	19	0	0	0	0	33	0	0	0	0	0	0	0	0	0	0		Otu001432	Bacteria(100); Proteobacteria(100); Alphaproteobacteria(100); Caulobacterales(100); Hyphomonadaceae(100); SWB02(100);
Otu001502	0	0	0	0	0	0	0	0	0	0	0	0	0	0	0	0	0	0	0	0	20	14	11	17	23		Otu001502	Bacteria(100); Proteobacteria(100); Gammaproteobacteria(100); AT-s2-59(100); AT-s2-59_fa(100); AT-s2-59_ge(100);
Otu001626	0	0	0	0	0	0	0	0	0	0	0	0	0	0	0	0	0	0	0	0	23	13	18	16	15		Otu001626	Bacteria(100); Acidobacteriota(100); Subgroup_22(100); Subgroup_22_or(100); Subgroup_22_fa(100); Subgroup_22_ge(100);
Otu001629	0	0	0	0	0	0	1	0	0	0	0	0	0	0	0	0	0	1	0	0	24	24	5	16	14		Otu001629	Bacteria(100); Proteobacteria(100); Gammaproteobacteria(100); Ga0077536(100); Ga0077536_fa(100); Ga0077536_ge(100);
Otu001634	0	0	0	0	0	0	0	0	0	0	0	0	0	0	0	0	0	0	0	0	11	16	18	20	20		Otu001634	Bacteria(100); Proteobacteria(100); Gammaproteobacteria(100); Gammaproteobacteria_unclassified(100); Gammaproteobacteria_unclassified(100); Gammaproteobacteria_unclassified(100);
Otu001645	0	0	0	0	0	0	0	0	0	0	0	0	0	0	0	0	0	0	0	0	8	15	20	18	24		Otu001645	Bacteria(100); Planctomycetota(100); Phycisphaerae(100); Phycisphaerales(100); Phycisphaeraceae(100); Urania-1B-19_marine_sediment_group(100);
Otu001690	0	0	0	0	0	0	0	0	0	0	0	0	0	0	0	0	0	0	0	0	14	26	12	14	19		Otu001690	Bacteria(100); Planctomycetota(100); OM190(100); OM190_or(100); OM190_fa(100); OM190_ge(100);
Otu000986	0	0	0	0	0	18	9	24	28	5	0	0	0	0	0	0	0	0	0	0	0	0	0	0	0		Otu000986	Bacteria(100); Bacteria_unclassified(100); Bacteria_unclassified(100); Bacteria_unclassified(100); Bacteria_unclassified(100); Bacteria_unclassified(100);
Otu001070	0	0	0	0	0	0	0	0	0	0	10	0	11	28	35	0	0	0	0	0	0	0	0	0	0		Otu001070	Bacteria(100); Proteobacteria(100); Gammaproteobacteria(100); UBA10353_marine_group(100); UBA10353_marine_group_fa(100); UBA10353_marine_group_ge(100);
Otu001128	0	0	1	0	0	0	1	2	4	3	6	1	1	6	4	15	14	6	9	11	0	0	0	0	0		Otu001128	Bacteria(100); Proteobacteria(100); Alphaproteobacteria(100); Alphaproteobacteria_unclassified(100); Alphaproteobacteria_unclassified(100); Alphaproteobacteria_unclassified(100);
Otu001133	0	0	0	0	0	0	0	0	0	2	0	1	0	1	0	19	14	15	18	14	0	0	0	0	0		Otu001133	Bacteria(100); Proteobacteria(100); Alphaproteobacteria(100); SAR11_clade(100); Clade_I(100); Clade_I_unclassified(56);
Otu001247	0	0	0	0	0	0	0	0	0	0	0	0	84	0	0	0	0	0	0	0	0	0	0	0	0		Otu001247	Bacteria(100); Firmicutes(100); Clostridia(100); Clostridiales(100); Clostridiaceae(100); Clostridiaceae_unclassified(86);
Otu001329	0	0	0	0	0	12	3	0	0	0	0	0	1	0	0	15	12	12	15	14	0	0	0	0	0		Otu001329	Bacteria(100); Proteobacteria(100); Gammaproteobacteria(100); SAR86_clade(100); SAR86_clade_fa(100); SAR86_clade_ge(100);
Otu001354	0	0	0	0	0	0	0	0	0	0	0	0	0	0	0	0	0	0	0	0	14	22	16	15	17		Otu001354	Bacteria(100); Actinobacteriota(100); Acidimicrobiia(100); Microtrichales(100); Microtrichaceae(100); uncultured(100);
Otu001406	0	0	0	0	0	0	0	0	0	0	0	0	0	0	0	0	0	0	0	0	16	18	11	12	27		Otu001406	Bacteria(100); NB1-j(100); NB1-j_cl(100); NB1-j_or(100); NB1-j_fa(100); NB1-j_ge(100);
Otu001411	0	0	0	0	0	0	0	0	0	0	0	0	0	0	0	1	0	0	0	0	14	16	16	17	20		Otu001411	Bacteria(100); Verrucomicrobiota(100); Verrucomicrobiae(100); Opitutales(100); Puniceicoccaceae(100); Lentimonas(83);
Otu001450	3	0	0	0	0	0	0	0	0	0	0	0	0	0	3	0	0	0	0	0	24	11	12	16	15		Otu001450	Bacteria(100); Bacteroidota(100); Bacteroidia(100); Cytophagales(100); Cyclobacteriaceae(100); uncultured(99);
Otu001491	0	0	0	0	0	0	0	0	0	0	0	0	84	0	0	0	0	0	0	0	0	0	0	0	0		Otu001491	Bacteria(100); Firmicutes(100); Clostridia(100); Clostridiales(100); Clostridiaceae(100); Clostridium_sensu_stricto_1(58);
Otu001498	0	0	0	0	0	0	0	0	0	0	0	0	0	0	0	0	0	0	0	0	21	17	14	20	12		Otu001498	Bacteria(100); Latescibacterota(100); Latescibacteria(100); Latescibacterales(100); Latescibacteraceae(100); Latescibacteraceae_ge(100);
Otu001549	0	0	0	0	0	0	0	0	0	0	0	0	0	0	0	2	0	1	0	2	13	22	12	9	23		Otu001549	Bacteria(100); Verrucomicrobiota(100); Verrucomicrobiae(100); Verrucomicrobiales(100); DEV007(93); DEV007_ge(93);
Otu001587	0	0	0	0	0	0	0	0	0	0	0	0	0	0	0	0	0	0	0	0	19	11	28	15	11		Otu001587	Bacteria(100); Nitrospirota(100); Nitrospiria(100); Nitrospirales(100); Nitrospiraceae(100); Nitrospira(100);
Otu001651	8	0	2	0	2	50	0	0	0	0	0	0	19	0	0	0	0	0	0	0	1	0	2	0	0		Otu001651	Bacteria(100); Proteobacteria(100); Gammaproteobacteria(100); Steroidobacterales(100); Steroidobacteraceae(100); Steroidobacteraceae_unclassified(85);
Otu001659	12	13	20	10	29	0	0	0	0	0	0	0	0	0	0	0	0	0	0	0	0	0	0	0	0		Otu001659	Bacteria(100); Spirochaetota(100); Spirochaetia(100); Spirochaetales(100); Spirochaetaceae(100); Spirochaeta(99);
Otu001693	0	0	0	0	0	0	0	0	0	0	0	0	0	0	0	0	1	2	1	3	17	14	14	15	17		Otu001693	Bacteria(100); Proteobacteria(100); Alphaproteobacteria(100); Parvibaculales(100); Parvibaculales_unclassified(60); Parvibaculales_unclassified(60);
Otu001732	0	0	0	0	0	0	0	29	3	0	0	0	0	0	0	0	0	0	0	1	19	5	4	11	12		Otu001732	Bacteria(100); Actinobacteriota(100); Acidimicrobiia(100); Microtrichales(100); Microtrichaceae(100); uncultured(100);
Otu002101	0	1	0	0	0	0	33	0	0	0	0	0	48	0	0	0	0	0	0	0	0	1	0	0	1		Otu002101	Bacteria(100); Proteobacteria(100); Alphaproteobacteria(100); Rhizobiales(100); Rhizobiales_unclassified(54); Rhizobiales_unclassified(54);
Otu002105	0	0	0	0	0	0	0	0	0	0	0	0	0	0	45	0	0	0	0	0	7	25	1	2	4		Otu002105	Bacteria(100); Proteobacteria(100); Alphaproteobacteria(100); Kiloniellales(100); Kiloniellaceae(100); Tistlia(100);
Otu002158	0	0	0	0	0	0	0	0	7	20	55	0	0	0	0	0	0	0	0	0	0	2	0	0	0		Otu002158	Bacteria(100); Actinobacteriota(100); Acidimicrobiia(100); Microtrichales(100); uncultured(69); uncultured_ge(69);
Otu001217	0	0	0	0	0	0	0	0	0	0	0	0	0	0	0	0	2	1	2	0	13	23	14	13	15		Otu001217	Bacteria(100); Desulfobacterota(100); Desulfobulbia(100); Desulfobulbales(100); Desulfocapsaceae(100); uncultured(55);
Otu001255	0	0	0	0	0	0	0	1	2	12	0	0	0	4	2	14	7	20	11	10	0	0	0	0	0		Otu001255	Bacteria(100); Proteobacteria(100); Alphaproteobacteria(100); Rhodospirillales(100); Magnetospiraceae(100); uncultured(98);
Otu001364	0	0	0	0	0	0	0	0	0	0	0	0	0	0	0	0	0	0	0	0	12	21	10	19	21		Otu001364	Bacteria(100); Actinobacteriota(100); Acidimicrobiia(100); Actinomarinales(100); uncultured(100); uncultured_ge(100);
Otu001487	0	0	0	0	0	0	0	0	0	0	0	0	0	0	0	0	0	0	0	0	21	11	18	18	15		Otu001487	Bacteria(100); Planctomycetota(100); Planctomycetes(100); Pirellulales(100); Pirellulaceae(100); Pirellulaceae_unclassified(73);
Otu001506	0	0	0	0	0	0	0	1	0	0	0	0	0	0	0	0	0	0	0	0	13	25	15	14	15		Otu001506	Bacteria(100); Bacteria_unclassified(100); Bacteria_unclassified(100); Bacteria_unclassified(100); Bacteria_unclassified(100); Bacteria_unclassified(100);
Otu001516	0	0	0	0	0	0	2	0	0	8	0	10	0	4	6	11	6	4	8	1	8	5	0	4	6		Otu001516	Bacteria(100); Planctomycetota(100); OM190(100); OM190_or(100); OM190_fa(100); OM190_ge(100);
Otu001609	0	0	0	0	0	0	0	0	0	0	0	0	0	0	0	0	0	0	0	0	11	8	15	12	37		Otu001609	Bacteria(100); Proteobacteria(100); Gammaproteobacteria(100); Gammaproteobacteria_unclassified(100); Gammaproteobacteria_unclassified(100); Gammaproteobacteria_unclassified(100);
Otu001619	0	0	0	0	0	0	0	0	0	0	0	0	0	0	0	0	0	0	0	0	20	15	15	12	21		Otu001619	Bacteria(100); Proteobacteria(100); Gammaproteobacteria(100); Gammaproteobacteria_unclassified(100); Gammaproteobacteria_unclassified(100); Gammaproteobacteria_unclassified(100);
Otu001675	0	1	0	0	0	6	0	4	0	0	3	4	6	53	0	0	0	0	0	0	0	0	0	0	6		Otu001675	Bacteria(100); Actinobacteriota(100); Actinobacteria(100); Corynebacteriales(100); Corynebacteriaceae(100); Corynebacterium(98);
Otu001697	0	0	0	0	0	0	0	0	0	0	0	0	0	0	0	0	0	0	0	0	12	19	22	12	18		Otu001697	Bacteria(100); Actinobacteriota(100); Thermoleophilia(100); Solirubrobacterales(100); 67-14(100); 67-14_ge(100);
Otu001953	0	0	0	1	0	29	0	18	0	0	0	0	4	0	27	0	0	0	0	0	2	0	2	0	0		Otu001953	Bacteria(100); Acidobacteriota(100); Acidobacteriae(100); Solibacterales(100); Solibacteraceae(100); Candidatus_Solibacter(100);
Otu002123	0	0	0	0	0	0	0	0	0	0	0	0	0	83	0	0	0	0	0	0	0	0	0	0	0		Otu002123	Bacteria(100); Acidobacteriota(100); Vicinamibacteria(100); Vicinamibacterales(100); Vicinamibacteraceae(100); Vicinamibacteraceae_unclassified(100);
Otu000949	0	0	0	0	0	16	8	37	19	2	0	0	0	0	0	0	0	0	0	0	0	0	0	0	0		Otu000949	Bacteria(100); Bacteria_unclassified(100); Bacteria_unclassified(100); Bacteria_unclassified(100); Bacteria_unclassified(100); Bacteria_unclassified(100);
Otu001049	0	0	0	0	0	0	0	0	0	0	82	0	0	0	0	0	0	0	0	0	0	0	0	0	0		Otu001049	Bacteria(100); Proteobacteria(100); Gammaproteobacteria(100); Enterobacterales(100); Enterobacterales_unclassified(89); Enterobacterales_unclassified(89);
Otu001421	0	0	0	0	0	0	0	0	0	0	0	0	0	0	0	0	1	0	0	0	12	13	17	20	19		Otu001421	Bacteria(100); Proteobacteria(100); Alphaproteobacteria(100); Caulobacterales(100); Hyphomonadaceae(100); Hyphomonadaceae_unclassified(100);
Otu001466	0	0	0	1	0	0	0	0	0	0	0	0	0	0	0	0	0	0	0	0	17	14	12	14	24		Otu001466	Bacteria(100); Planctomycetota(100); Planctomycetes(100); Pirellulales(100); Pirellulaceae(100); Blastopirellula(100);
Otu001471	0	0	0	0	0	0	0	0	0	0	0	0	0	0	0	0	0	0	0	0	14	16	21	15	16		Otu001471	Bacteria(100); NB1-j(100); NB1-j_cl(100); NB1-j_or(100); NB1-j_fa(100); NB1-j_ge(100);
Otu001500	0	0	0	0	0	0	0	0	0	0	0	0	0	0	0	0	0	0	0	0	12	25	12	9	24		Otu001500	Bacteria(100); Chloroflexi(100); Anaerolineae(100); Caldilineales(100); Caldilineaceae(100); uncultured(86);
Otu001512	0	0	0	0	0	0	0	0	0	0	0	82	0	0	0	0	0	0	0	0	0	0	0	0	0		Otu001512	Bacteria(100); Actinobacteriota(100); Acidimicrobiia(100); IMCC26256(100); IMCC26256_fa(100); IMCC26256_ge(100);
Otu001600	7	0	1	0	0	0	0	14	40	0	0	0	20	0	0	0	0	0	0	0	0	0	0	0	0		Otu001600	Bacteria(100); Nitrospirota(100); Nitrospiria(100); Nitrospirales(100); Nitrospiraceae(100); Nitrospira(100);
Otu001614	0	0	0	0	0	0	0	0	0	0	0	0	0	0	0	0	0	0	0	0	11	16	8	29	18		Otu001614	Bacteria(100); Proteobacteria(100); Gammaproteobacteria(100); Gammaproteobacteria_unclassified(100); Gammaproteobacteria_unclassified(100); Gammaproteobacteria_unclassified(100);
Otu001668	0	0	0	0	0	0	0	0	0	0	0	0	0	0	0	0	0	0	0	0	19	15	22	8	18		Otu001668	Bacteria(100); Verrucomicrobiota(100); Verrucomicrobiae(100); Verrucomicrobiales(100); Rubritaleaceae(93); Rubritaleaceae_unclassified(92);
Otu001713	0	0	0	0	0	0	0	0	0	0	0	0	0	0	0	0	0	0	0	2	19	18	17	13	13		Otu001713	Bacteria(100); Proteobacteria(100); Alphaproteobacteria(100); Caulobacterales(100); Hyphomonadaceae(100); Hyphomonadaceae_unclassified(97);
Otu001781	0	0	0	0	0	0	0	0	0	0	0	0	0	0	0	0	1	1	0	0	15	23	11	12	19		Otu001781	Bacteria(100); Chloroflexi(100); Anaerolineae(100); Anaerolineae_unclassified(100); Anaerolineae_unclassified(100); Anaerolineae_unclassified(100);
Otu002103	5	19	34	18	5	0	0	0	0	0	1	0	0	0	0	0	0	0	0	0	0	0	0	0	0		Otu002103	Bacteria(100); Proteobacteria(100); Alphaproteobacteria(100); AT-s3-44(100); AT-s3-44_fa(100); AT-s3-44_ge(100);
Otu002173	0	0	0	0	0	0	0	0	0	0	0	0	81	0	1	0	0	0	0	0	0	0	0	0	0		Otu002173	Bacteria(100); Proteobacteria(100); Gammaproteobacteria(100); Xanthomonadales(100); Xanthomonadales_unclassified(93); Xanthomonadales_unclassified(93);
Otu002369	0	0	0	0	0	0	0	0	0	0	0	82	0	0	0	0	0	0	0	0	0	0	0	0	0		Otu002369	Bacteria(100); Proteobacteria(100); Gammaproteobacteria(100); Pseudomonadales(100); Moraxellaceae(100); Acinetobacter(84);
Otu002379	0	0	0	0	0	0	60	0	0	0	0	0	22	0	0	0	0	0	0	0	0	0	0	0	0		Otu002379	Bacteria(100); Proteobacteria(100); Gammaproteobacteria(100); Burkholderiales(100); Burkholderiales_unclassified(80); Burkholderiales_unclassified(80);
Otu002731	0	0	0	0	0	0	0	0	0	0	0	0	1	81	0	0	0	0	0	0	0	0	0	0	0		Otu002731	Bacteria(100); Chloroflexi(100); Chloroflexia(100); Chloroflexales(100); Roseiflexaceae(79); uncultured(65);
Otu001186	4	0	0	1	0	3	15	0	1	34	0	0	8	0	11	0	0	0	0	0	3	0	0	1	0		Otu001186	Bacteria(100); Verrucomicrobiota(100); Verrucomicrobiae(100); Chthoniobacterales(100); Chthoniobacteraceae(100); Candidatus_Udaeobacter(100);
Otu001316	4	0	4	0	0	24	0	0	13	0	0	0	34	0	0	0	0	0	0	0	2	0	0	0	0		Otu001316	Bacteria(100); Acidobacteriota(100); Vicinamibacteria(100); Vicinamibacterales(100); uncultured(100); uncultured_ge(100);
Otu001369	0	0	0	0	0	0	0	0	0	0	0	0	0	81	0	0	0	0	0	0	0	0	0	0	0		Otu001369	Bacteria(100); Actinobacteriota(100); Actinobacteria(100); Actinobacteria_unclassified(100); Actinobacteria_unclassified(100); Actinobacteria_unclassified(100);
Otu001398	0	0	0	0	0	0	0	0	0	0	0	0	0	0	0	0	0	0	0	0	6	12	15	25	23		Otu001398	Bacteria(100); Proteobacteria(100); Gammaproteobacteria(100); Gammaproteobacteria_unclassified(100); Gammaproteobacteria_unclassified(100); Gammaproteobacteria_unclassified(100);
Otu001440	0	0	0	0	0	0	0	0	1	0	0	0	0	0	0	1	1	1	3	1	12	15	17	9	20		Otu001440	Bacteria(100); Bacteroidota(100); Bacteroidia(100); Flavobacteriales(100); Crocinitomicaceae(100); Salinirepens(88);
Otu001477	0	0	0	0	0	0	0	0	0	0	0	0	0	0	0	0	0	0	0	0	19	23	13	12	14		Otu001477	Bacteria(100); Bacteroidota(100); Bacteroidia(100); Bacteroidia_unclassified(100); Bacteroidia_unclassified(100); Bacteroidia_unclassified(100);
Otu001518	0	0	0	0	0	0	0	0	0	0	0	0	0	0	0	0	0	0	0	0	10	16	16	19	20		Otu001518	Bacteria(100); Bacteroidota(100); Bacteroidia(100); Chitinophagales(100); Saprospiraceae(100); Portibacter(100);
Otu001521	0	0	0	0	0	0	0	0	0	0	0	0	0	0	0	0	0	0	0	0	13	11	22	20	15		Otu001521	Bacteria(100); Proteobacteria(100); Gammaproteobacteria(100); Nitrosococcales(100); Nitrosococcaceae(100); Nitrosococcaceae_unclassified(55);
Otu001524	0	0	0	0	0	0	0	0	0	0	0	0	0	0	0	0	0	0	0	0	12	14	18	22	15		Otu001524	Bacteria(100); Proteobacteria(100); Gammaproteobacteria(100); Nitrosococcales(100); Nitrosococcaceae(100); Cm1-21(100);
Otu001559	0	0	0	0	0	0	0	0	0	29	0	0	48	0	0	0	3	0	0	0	1	0	0	0	0		Otu001559	Bacteria(100); Actinobacteriota(100); Thermoleophilia(100); Gaiellales(100); uncultured(71); uncultured_ge(71);
Otu001681	0	0	0	0	0	0	0	0	0	0	0	0	53	0	27	0	0	0	0	0	0	0	0	0	1		Otu001681	Bacteria(100); Proteobacteria(100); Gammaproteobacteria(100); Burkholderiales(100); Oxalobacteraceae(100); Pseudoduganella(100);
Otu001823	0	0	0	0	0	0	0	0	0	0	0	0	0	0	0	0	0	0	0	0	23	24	3	15	16		Otu001823	Bacteria(100); Planctomycetota(100); Planctomycetota_unclassified(100); Planctomycetota_unclassified(100); Planctomycetota_unclassified(100); Planctomycetota_unclassified(100);
Otu001897	0	0	0	0	0	0	0	0	0	0	0	0	0	0	0	0	0	0	0	0	23	16	18	14	10		Otu001897	Bacteria(100); Chloroflexi(100); Anaerolineae(100); Anaerolineales(100); Anaerolineaceae(100); uncultured(70);
Otu002099	10	0	0	5	0	0	0	0	0	0	0	0	38	0	27	0	0	0	0	0	1	0	0	0	0		Otu002099	Bacteria(100); Dependentiae(100); Babeliae(100); Babeliales(100); Vermiphilaceae(100); Vermiphilaceae_ge(100);
Otu002144	0	0	0	0	0	0	3	0	1	6	0	0	0	3	23	10	12	6	13	4	0	0	0	0	0		Otu002144	Bacteria(100); Bdellovibrionota(100); Bdellovibrionia(100); Bdellovibrionales(100); Bdellovibrionaceae(100); OM27_clade(100);
Otu002247	0	0	0	0	0	51	0	0	0	0	0	0	29	0	0	1	0	0	0	0	0	0	0	0	0		Otu002247	Bacteria(100); Chloroflexi(100); Chloroflexia(100); Chloroflexales(100); Roseiflexaceae(100); uncultured(91);
Otu002693	2	0	0	0	0	0	79	0	0	0	0	0	0	0	0	0	0	0	0	0	0	0	0	0	0		Otu002693	Bacteria(100); Verrucomicrobiota(100); Verrucomicrobiae(100); Chthoniobacterales(100); Chthoniobacteraceae(89); Chthoniobacteraceae_unclassified(89);
Otu002747	0	0	0	0	0	0	0	0	0	0	0	0	0	0	81	0	0	0	0	0	0	0	0	0	0		Otu002747	Bacteria(100); Proteobacteria(100); Alphaproteobacteria(100); Rhizobiales(100); Rhizobiales_Incertae_Sedis(99); Bauldia(99);
Otu000990	0	0	0	0	0	27	10	7	18	17	0	0	0	1	0	0	0	0	0	0	0	0	0	0	0		Otu000990	Bacteria(100); Bacteria_unclassified(100); Bacteria_unclassified(100); Bacteria_unclassified(100); Bacteria_unclassified(100); Bacteria_unclassified(100);
Otu001260	0	0	0	0	0	0	0	0	0	0	6	27	3	3	41	0	0	0	0	0	0	0	0	0	0		Otu001260	Bacteria(100); Bacteria_unclassified(100); Bacteria_unclassified(100); Bacteria_unclassified(100); Bacteria_unclassified(100); Bacteria_unclassified(100);
Otu001443	0	0	0	0	0	0	0	0	0	0	0	0	0	0	0	0	0	0	0	0	16	18	21	8	17		Otu001443	Bacteria(100); Proteobacteria(100); Gammaproteobacteria(100); Gammaproteobacteria_unclassified(100); Gammaproteobacteria_unclassified(100); Gammaproteobacteria_unclassified(100);
Otu001528	0	0	0	0	0	0	0	0	0	0	0	0	0	0	0	0	0	0	0	0	18	23	13	14	12		Otu001528	Bacteria(100); Proteobacteria(100); Gammaproteobacteria(100); Gammaproteobacteria_unclassified(100); Gammaproteobacteria_unclassified(100); Gammaproteobacteria_unclassified(100);
Otu001535	0	0	0	0	0	0	0	0	0	0	0	0	0	0	0	0	0	0	0	0	20	16	9	14	21		Otu001535	Bacteria(100); PAUC34f(100); PAUC34f_cl(100); PAUC34f_or(100); PAUC34f_fa(100); PAUC34f_ge(100);
Otu001562	0	0	0	0	0	0	0	0	0	0	0	0	0	0	0	0	0	0	0	0	19	15	9	28	9		Otu001562	Bacteria(100); Proteobacteria(100); Alphaproteobacteria(100); Kiloniellales(100); Kiloniellaceae(100); uncultured(100);
Otu001599	4	0	0	0	0	0	28	0	8	18	0	0	18	2	0	0	0	0	0	0	0	1	0	0	1		Otu001599	Bacteria(100); Actinobacteriota(100); Thermoleophilia(100); Gaiellales(100); Gaiellaceae(100); Gaiella(100);
Otu001644	0	0	0	0	0	0	0	0	0	0	0	0	0	0	0	0	0	0	0	0	15	18	14	14	19		Otu001644	Bacteria(100); Bacteroidota(100); Bacteroidia(100); Flavobacteriales(100); Cryomorphaceae(100); NS10_marine_group(100);
Otu001678	0	0	0	0	0	0	0	0	0	0	0	0	0	0	0	0	0	0	0	0	25	14	16	7	18		Otu001678	Bacteria(100); Planctomycetota(100); Planctomycetes(100); Pirellulales(100); Pirellulaceae(100); Pirellulaceae_unclassified(97);
Otu001746	0	0	0	0	0	0	0	0	0	0	0	0	0	0	0	0	0	0	0	0	10	25	14	20	11		Otu001746	Archaea(100); Crenarchaeota(100); Nitrososphaeria(100); Nitrosopumilales(100); Nitrosopumilaceae(100); Nitrosopumilaceae_unclassified(100);
Otu003667	3	27	4	27	19	0	0	0	0	0	0	0	0	0	0	0	0	0	0	0	0	0	0	0	0		Otu003667	Bacteria(100); Chloroflexi(100); Dehalococcoidia(100); Dehalococcoidia_unclassified(100); Dehalococcoidia_unclassified(100); Dehalococcoidia_unclassified(100);
Otu003703	0	0	0	0	0	0	0	0	0	0	0	0	0	0	80	0	0	0	0	0	0	0	0	0	0		Otu003703	Bacteria(100); Proteobacteria(100); Alphaproteobacteria(100); Rhizobiales(100); Rhizobiales_unclassified(100); Rhizobiales_unclassified(100);
Otu001404	0	0	0	0	0	0	0	0	0	0	0	0	0	0	0	0	0	0	0	0	16	18	15	15	15		Otu001404	Bacteria(100); Proteobacteria(100); Gammaproteobacteria(100); Nitrosococcales(100); Nitrosococcaceae(100); FS142-36B-02(100);
Otu001418	0	0	0	0	0	0	0	0	0	7	0	0	0	0	2	14	15	15	7	19	0	0	0	0	0		Otu001418	Bacteria(100); Verrucomicrobiota(100); Verrucomicrobiae(100); Pedosphaerales(100); Pedosphaeraceae(100); SCGC_AAA164-E04(100);
Otu001442	0	0	0	0	0	0	0	0	0	0	0	0	0	0	0	0	0	0	0	0	14	16	9	20	20		Otu001442	Bacteria(100); Proteobacteria(100); Gammaproteobacteria(100); Gammaproteobacteria_unclassified(100); Gammaproteobacteria_unclassified(100); Gammaproteobacteria_unclassified(100);
Otu001485	0	0	0	0	0	0	0	0	0	0	0	0	0	0	0	0	0	0	0	0	12	19	12	21	15		Otu001485	Bacteria(100); Planctomycetota(100); Planctomycetes(100); Pirellulales(100); Pirellulaceae(100); Pirellulaceae_unclassified(63);
Otu001589	0	0	0	0	0	0	0	0	0	0	0	0	0	0	0	0	0	0	0	0	16	12	17	16	18		Otu001589	Bacteria(100); Gemmatimonadota(100); BD2-11_terrestrial_group(100); BD2-11_terrestrial_group_or(100); BD2-11_terrestrial_group_fa(100); BD2-11_terrestrial_group_ge(100);
Otu001617	0	0	0	0	0	0	0	0	0	0	0	0	0	0	0	0	0	0	0	0	18	8	16	18	19		Otu001617	Bacteria(100); Proteobacteria(100); Gammaproteobacteria(100); Gammaproteobacteria_unclassified(100); Gammaproteobacteria_unclassified(100); Gammaproteobacteria_unclassified(100);
Otu001636	0	0	0	0	0	0	0	0	0	0	0	0	0	0	0	0	0	0	0	0	9	17	19	19	15		Otu001636	Bacteria(100); Dadabacteria(100); Dadabacteriia(100); Dadabacteriales(100); Dadabacteriales_fa(100); Dadabacteriales_ge(100);
Otu002111	0	0	0	0	0	0	9	0	0	1	0	60	0	0	4	0	0	1	3	0	1	0	0	0	0		Otu002111	Bacteria(100); Proteobacteria(100); Gammaproteobacteria(100); Gammaproteobacteria_unclassified(100); Gammaproteobacteria_unclassified(100); Gammaproteobacteria_unclassified(100);
Otu002209	0	0	0	0	0	0	79	0	0	0	0	0	0	0	0	0	0	0	0	0	0	0	0	0	0		Otu002209	Bacteria(100); Acidobacteriota(100); Blastocatellia(100); Blastocatellales(100); Blastocatellaceae(100); Blastocatellaceae_unclassified(100);
Otu002342	0	0	0	0	0	0	0	0	0	0	0	0	0	79	0	0	0	0	0	0	0	0	0	0	0		Otu002342	Bacteria(100); Acidobacteriota(100); Vicinamibacteria(100); Vicinamibacterales(100); Vicinamibacterales_unclassified(78); Vicinamibacterales_unclassified(78);
Otu002433	0	0	0	0	0	0	0	0	0	0	0	0	0	79	0	0	0	0	0	0	0	0	0	0	0		Otu002433	Bacteria(100); Acidobacteriota(100); Acidobacteriae(100); Acidobacteriales(100); Acidobacteriales_unclassified(84); Acidobacteriales_unclassified(84);
Otu003273	0	0	0	0	0	0	0	0	0	0	0	0	79	0	0	0	0	0	0	0	0	0	0	0	0		Otu003273	Bacteria(100); Bacteroidota(100); Bacteroidia(100); Flavobacteriales(100); Flavobacteriaceae(100); Flavobacterium(100);
Otu001009	0	0	0	0	0	19	18	5	19	17	0	0	0	0	0	0	0	0	0	0	0	0	0	0	0		Otu001009	Bacteria(100); Bacteria_unclassified(100); Bacteria_unclassified(100); Bacteria_unclassified(100); Bacteria_unclassified(100); Bacteria_unclassified(100);
Otu001069	0	0	0	0	0	0	0	0	0	1	2	3	0	4	0	10	17	17	14	10	0	0	0	0	0		Otu001069	Bacteria(100); Proteobacteria(100); Alphaproteobacteria(100); SAR11_clade(100); Clade_II(70); Clade_II_ge(70);
Otu001141	6	0	0	0	0	0	0	3	0	15	53	0	0	0	0	0	0	0	0	0	1	0	0	0	0		Otu001141	Bacteria(100); Verrucomicrobiota(100); Verrucomicrobiae(100); Chthoniobacterales(100); Chthoniobacteraceae(100); Candidatus_Udaeobacter(100);
Otu001143	0	0	0	0	0	0	3	3	1	1	4	0	1	3	2	15	12	10	10	13	0	0	0	0	0		Otu001143	Bacteria(100); Proteobacteria(100); Alphaproteobacteria(100); SAR11_clade(100); Clade_I(100); Clade_Ia(60);
Otu001319	0	0	0	0	0	0	0	0	0	0	0	0	0	0	0	0	0	0	0	0	17	7	12	24	18		Otu001319	Bacteria(100); Planctomycetota(100); Planctomycetes(100); Pirellulales(100); Pirellulaceae(100); Pirellulaceae_unclassified(56);
Otu001454	0	0	0	0	0	0	0	0	0	0	0	0	0	0	0	0	0	0	0	0	20	19	16	11	12		Otu001454	Bacteria(100); Bacteroidota(100); Bacteroidia(100); Chitinophagales(100); Saprospiraceae(100); Saprospiraceae_unclassified(100);
Otu001461	0	0	0	0	0	0	0	0	0	0	0	0	0	0	0	0	0	0	0	0	18	18	11	15	16		Otu001461	Bacteria(100); Bacteroidota(100); Bacteroidia(100); Chitinophagales(100); Saprospiraceae(100); Saprospiraceae_unclassified(63);
Otu001565	0	0	0	0	0	0	0	0	0	0	0	0	0	0	0	0	0	0	0	0	18	18	24	10	8		Otu001565	Archaea(100); Crenarchaeota(100); Nitrososphaeria(100); Nitrosopumilales(100); Nitrosopumilaceae(100); Nitrosopumilaceae_unclassified(100);
Otu001686	5	1	1	0	2	3	0	0	14	0	0	0	39	0	0	0	0	0	0	0	5	1	0	5	2		Otu001686	Bacteria(100); Gemmatimonadota(100); Gemmatimonadetes(100); Gemmatimonadales(100); Gemmatimonadaceae(100); Gemmatimonadaceae_unclassified(59);
Otu001688	11	11	26	14	16	0	0	0	0	0	0	0	0	0	0	0	0	0	0	0	0	0	0	0	0		Otu001688	Bacteria(100); Dadabacteria(100); Dadabacteriia(100); Dadabacteriales(100); Dadabacteriales_fa(100); Dadabacteriales_ge(100);
Otu001695	0	0	0	0	0	0	0	0	0	0	0	0	0	0	0	0	0	0	0	0	19	13	12	18	16		Otu001695	Bacteria(100); Proteobacteria(100); Gammaproteobacteria(100); Gammaproteobacteria_unclassified(100); Gammaproteobacteria_unclassified(100); Gammaproteobacteria_unclassified(100);
Otu001724	0	0	0	0	0	0	0	0	0	0	0	0	0	0	0	0	0	0	0	0	10	13	22	19	14		Otu001724	Bacteria(100); Proteobacteria(100); Alphaproteobacteria(100); Kiloniellales(100); Kiloniellaceae(100); Kiloniellaceae_unclassified(100);
Otu002526	0	0	0	0	0	0	0	0	0	0	0	78	0	0	0	0	0	0	0	0	0	0	0	0	0		Otu002526	Bacteria(100); Acidobacteriota(100); Vicinamibacteria(100); Vicinamibacterales(100); Vicinamibacteraceae(93); Vicinamibacteraceae_ge(66);
Otu002581	0	0	0	0	0	0	0	0	0	0	0	74	4	0	0	0	0	0	0	0	0	0	0	0	0		Otu002581	Bacteria(100); Bacteria_unclassified(100); Bacteria_unclassified(100); Bacteria_unclassified(100); Bacteria_unclassified(100); Bacteria_unclassified(100);
Otu002613	0	0	1	0	0	0	0	0	0	0	0	0	0	77	0	0	0	0	0	0	0	0	0	0	0		Otu002613	Bacteria(100); Actinobacteriota(100); Actinobacteria(100); Corynebacteriales(100); Corynebacteriales_unclassified(100); Corynebacteriales_unclassified(100);
Otu005638	0	0	0	0	0	0	0	0	0	0	0	0	0	78	0	0	0	0	0	0	0	0	0	0	0		Otu005638	Bacteria(100); Actinobacteriota(100); Actinobacteria(100); Frankiales(100); Frankiales_unclassified(94); Frankiales_unclassified(94);
Otu001101	0	0	0	0	0	17	24	10	13	13	0	0	0	0	0	0	0	0	0	0	0	0	0	0	0		Otu001101	Bacteria(100); Bacteria_unclassified(100); Bacteria_unclassified(100); Bacteria_unclassified(100); Bacteria_unclassified(100); Bacteria_unclassified(100);
Otu001289	0	1	0	0	0	0	0	0	0	0	0	0	0	0	0	0	0	0	0	0	15	18	10	14	19		Otu001289	Bacteria(100); Bacteria_unclassified(100); Bacteria_unclassified(100); Bacteria_unclassified(100); Bacteria_unclassified(100); Bacteria_unclassified(100);
Otu001334	0	0	0	0	0	0	0	0	0	0	77	0	0	0	0	0	0	0	0	0	0	0	0	0	0		Otu001334	Bacteria(100); Firmicutes(100); Bacilli(100); Lactobacillales(100); Streptococcaceae(100); Lactococcus(66);
Otu001463	0	0	0	0	0	0	0	0	0	0	0	0	0	0	0	1	0	2	2	0	17	6	14	21	14		Otu001463	Bacteria(100); Planctomycetota(100); Planctomycetes(100); Pirellulales(100); Pirellulaceae(100); Bythopirellula(94);
Otu001469	0	0	0	0	0	0	0	0	0	2	0	0	0	0	0	0	0	0	0	0	13	12	16	18	16		Otu001469	Bacteria(100); Planctomycetota(100); Planctomycetes(100); Pirellulales(100); Pirellulaceae(100); Blastopirellula(88);
Otu001493	0	0	0	0	0	0	0	0	0	0	0	0	0	0	0	0	0	0	0	0	11	20	19	12	15		Otu001493	Bacteria(100); Planctomycetota(100); Phycisphaerae(100); Phycisphaerales(100); Phycisphaeraceae(100); Urania-1B-19_marine_sediment_group(100);
Otu001534	0	0	0	0	1	0	0	22	36	0	0	0	13	0	0	0	0	0	0	0	4	0	0	1	0		Otu001534	Bacteria(100); Proteobacteria(100); Alphaproteobacteria(100); Dongiales(100); Dongiaceae(100); Dongia(100);
Otu001595	0	0	0	0	0	0	0	0	0	0	0	0	0	0	0	0	0	0	0	0	14	17	15	19	12		Otu001595	Bacteria(100); NB1-j(100); NB1-j_cl(100); NB1-j_or(100); NB1-j_fa(100); NB1-j_ge(100);
Otu001606	0	0	0	0	0	0	0	0	0	0	0	0	0	0	0	0	0	1	0	0	20	14	10	15	17		Otu001606	Bacteria(100); Proteobacteria(100); Alphaproteobacteria(100); Alphaproteobacteria_unclassified(100); Alphaproteobacteria_unclassified(100); Alphaproteobacteria_unclassified(100);
Otu001633	0	0	0	0	0	0	0	0	0	0	0	0	0	0	0	2	1	1	1	0	16	19	11	14	12		Otu001633	Bacteria(100); Chloroflexi(100); KD4-96(100); KD4-96_or(100); KD4-96_fa(100); KD4-96_ge(100);
Otu001643	0	0	0	0	0	47	0	0	0	0	0	0	30	0	0	0	0	0	0	0	0	0	0	0	0		Otu001643	Bacteria(100); Proteobacteria(100); Gammaproteobacteria(100); Burkholderiales(100); Nitrosomonadaceae(97); Ellin6067(97);
Otu001672	0	0	0	0	0	0	0	0	0	0	0	0	0	0	0	0	0	0	0	0	22	15	10	11	19		Otu001672	Bacteria(100); Deinococcota(100); Deinococci(100); Deinococcales(100); Trueperaceae(100); Truepera(100);
Otu001711	0	0	0	0	0	0	3	0	0	2	0	0	0	0	0	11	14	16	19	12	0	0	0	0	0		Otu001711	Bacteria(100); Bacteroidota(100); Bacteroidia(100); Flavobacteriales(100); NS9_marine_group(93); NS9_marine_group_ge(93);
Otu001725	0	0	0	0	0	0	0	0	0	0	0	0	0	0	0	0	0	0	0	0	8	18	16	21	14		Otu001725	Bacteria(100); Proteobacteria(100); Gammaproteobacteria(100); Gammaproteobacteria_unclassified(100); Gammaproteobacteria_unclassified(100); Gammaproteobacteria_unclassified(100);
Otu001755	0	0	0	0	0	0	0	0	0	0	0	0	0	0	0	0	0	0	0	0	10	16	30	10	11		Otu001755	Archaea(100); Crenarchaeota(100); Nitrososphaeria(100); Nitrosopumilales(100); Nitrosopumilaceae(100); Nitrosopumilaceae_ge(95);
Otu001762	0	0	0	0	0	0	0	0	0	0	0	0	0	0	0	0	0	0	0	0	21	17	19	10	10		Otu001762	Bacteria(100); NB1-j(100); NB1-j_cl(100); NB1-j_or(100); NB1-j_fa(100); NB1-j_ge(100);
Otu001821	0	0	0	0	0	0	0	0	0	0	0	0	0	0	0	0	0	0	0	0	17	15	12	12	21		Otu001821	Bacteria(100); Actinobacteriota(100); Acidimicrobiia(100); Microtrichales(100); Microtrichaceae(59); Microtrichaceae_unclassified(58);
Otu001949	0	0	0	0	1	0	0	0	0	0	0	0	0	76	0	0	0	0	0	0	0	0	0	0	0		Otu001949	Bacteria(100); Chloroflexi(100); Chloroflexi_unclassified(100); Chloroflexi_unclassified(100); Chloroflexi_unclassified(100); Chloroflexi_unclassified(100);
Otu002542	0	0	0	0	0	0	0	0	0	0	0	0	77	0	0	0	0	0	0	0	0	0	0	0	0		Otu002542	Bacteria(100); Firmicutes(100); Clostridia(100); Clostridia_or(100); Hungateiclostridiaceae(100); Fastidiosipila(100);
Otu002543	0	0	0	0	0	0	0	0	0	0	0	0	0	77	0	0	0	0	0	0	0	0	0	0	0		Otu002543	Bacteria(100); Bacteria_unclassified(100); Bacteria_unclassified(100); Bacteria_unclassified(100); Bacteria_unclassified(100); Bacteria_unclassified(100);
Otu001326	0	0	0	0	0	0	0	3	0	0	0	0	0	1	0	0	1	0	0	0	14	17	13	14	13		Otu001326	Bacteria(100); Desulfobacterota(100); Desulfobacteria(100); Desulfobacterales(100); Desulfosarcinaceae(100); Desulfosarcinaceae_unclassified(52);
Otu001385	0	0	0	0	0	0	76	0	0	0	0	0	0	0	0	0	0	0	0	0	0	0	0	0	0		Otu001385	Bacteria(100); Planctomycetota(100); Planctomycetes(100); Planctomycetales(100); Rubinisphaeraceae(100); SH-PL14(100);
Otu001489	0	0	0	0	0	0	0	0	0	0	0	0	0	0	0	0	0	0	0	0	15	16	15	15	15		Otu001489	Bacteria(100); Planctomycetota(100); Planctomycetes(100); Pirellulales(100); Pirellulaceae(100); Blastopirellula(51);
Otu001542	0	0	0	0	0	0	0	0	0	0	0	0	0	0	0	0	1	0	0	0	13	13	15	18	16		Otu001542	Bacteria(100); Proteobacteria(100); Gammaproteobacteria(100); KI89A_clade(100); KI89A_clade_fa(100); KI89A_clade_ge(100);
Otu001579	0	0	0	0	0	0	0	0	0	0	0	0	0	0	0	0	1	0	0	0	19	6	15	17	18		Otu001579	Bacteria(100); Bacteroidota(100); Bacteroidia(100); Flavobacteriales(100); Flavobacteriaceae(100); Flavobacteriaceae_unclassified(100);
Otu001594	0	2	0	0	0	0	0	0	0	0	0	0	0	0	0	0	0	1	0	0	21	18	14	10	10		Otu001594	Bacteria(100); Verrucomicrobiota(100); Verrucomicrobiae(100); Opitutales(100); Puniceicoccaceae(98); Puniceicoccaceae_unclassified(98);
Otu001687	0	0	7	0	0	47	0	0	0	8	0	0	13	0	0	0	0	0	0	0	0	0	1	0	0		Otu001687	Bacteria(100); Acidobacteriota(100); Vicinamibacteria(100); Vicinamibacterales(100); Vicinamibacterales_unclassified(79); Vicinamibacterales_unclassified(79);
Otu001704	0	0	0	0	0	0	0	0	0	0	0	0	0	0	0	0	0	0	0	0	16	19	13	18	10		Otu001704	Bacteria(100); Planctomycetota(100); Planctomycetes(100); Pirellulales(100); Pirellulaceae(100); Blastopirellula(100);
Otu001778	0	0	0	0	0	0	0	0	0	0	0	0	0	0	0	0	0	0	0	0	13	16	19	15	13		Otu001778	Bacteria(100); Nitrospirota(100); Thermodesulfovibrionia(100); uncultured(100); uncultured_fa(100); uncultured_ge(100);
Otu001874	0	0	0	0	0	0	64	0	2	0	0	0	7	0	1	0	0	0	1	0	1	0	0	0	0		Otu001874	Bacteria(100); Acidobacteriota(100); Blastocatellia(100); 11-24(100); 11-24_fa(100); 11-24_ge(100);
Otu001885	0	0	0	0	0	0	0	0	0	0	0	0	0	0	0	0	0	0	0	0	18	22	13	12	11		Otu001885	Bacteria(100); Proteobacteria(100); Gammaproteobacteria(100); Gammaproteobacteria_unclassified(100); Gammaproteobacteria_unclassified(100); Gammaproteobacteria_unclassified(100);
Otu001936	0	0	0	0	0	0	0	0	0	0	0	0	0	0	0	0	0	0	0	0	27	12	8	13	16		Otu001936	Bacteria(100); Proteobacteria(100); Alphaproteobacteria(100); Alphaproteobacteria_unclassified(100); Alphaproteobacteria_unclassified(100); Alphaproteobacteria_unclassified(100);
Otu002620	0	0	0	0	0	0	0	0	0	0	74	0	0	0	0	0	0	0	2	0	0	0	0	0	0		Otu002620	Bacteria(100); Planctomycetota(100); Planctomycetes(100); Gemmatales(100); Gemmataceae(100); uncultured(100);
Otu002640	0	0	0	0	0	0	0	0	0	0	0	0	0	76	0	0	0	0	0	0	0	0	0	0	0		Otu002640	Bacteria(100); Proteobacteria(100); Alphaproteobacteria(100); Rhizobiales(100); Rhizobiales_unclassified(66); Rhizobiales_unclassified(66);
Otu001337	0	0	0	0	0	1	5	2	2	5	3	0	0	3	1	10	9	10	12	12	0	0	0	0	0		Otu001337	Bacteria(100); Proteobacteria(100); Alphaproteobacteria(100); SAR11_clade(100); Clade_I(100); Clade_Ia(80);
Otu001365	0	0	0	0	0	0	0	0	0	0	0	0	0	0	0	0	0	0	0	0	14	7	15	16	23		Otu001365	Bacteria(100); Gemmatimonadota(100); BD2-11_terrestrial_group(100); BD2-11_terrestrial_group_or(100); BD2-11_terrestrial_group_fa(100); BD2-11_terrestrial_group_ge(100);
Otu001465	0	0	0	0	0	0	0	0	0	0	0	0	0	0	0	0	0	0	0	0	18	11	13	20	13		Otu001465	Bacteria(100); Spirochaetota(100); Spirochaetia(100); Spirochaetales(100); Spirochaetaceae(100); Spirochaeta(100);
Otu001517	0	0	0	0	0	0	0	0	0	0	0	0	0	0	0	0	0	0	0	0	9	23	14	5	24		Otu001517	Bacteria(100); Planctomycetota(100); OM190(100); OM190_or(100); OM190_fa(100); OM190_ge(100);
Otu001602	0	0	0	0	0	0	0	0	0	0	0	0	0	0	0	0	0	0	0	0	22	13	15	13	12		Otu001602	Bacteria(100); Planctomycetota(100); Planctomycetes(100); Pirellulales(100); Pirellulaceae(100); Pirellulaceae_unclassified(99);
Otu001603	3	0	0	0	0	0	26	0	0	13	0	0	33	0	0	0	0	0	0	0	0	0	0	0	0		Otu001603	Bacteria(100); Acidobacteriota(100); Vicinamibacteria(100); Vicinamibacterales(100); Vicinamibacterales_unclassified(56); Vicinamibacterales_unclassified(56);
Otu001608	0	0	0	0	0	25	0	0	0	0	0	0	0	0	1	1	1	0	0	1	6	17	10	10	3		Otu001608	Bacteria(100); Proteobacteria(100); Gammaproteobacteria(100); Cellvibrionales(100); Halieaceae(100); Halieaceae_unclassified(87);
Otu001784	0	0	0	0	0	39	0	0	0	0	0	0	35	0	1	0	0	0	0	0	0	0	0	0	0		Otu001784	Bacteria(100); Proteobacteria(100); Alphaproteobacteria(100); Reyranellales(100); Reyranellaceae(100); Reyranella(100);
Otu001890	0	0	0	0	0	0	0	0	0	0	0	39	0	0	0	4	4	4	2	3	3	9	1	4	2		Otu001890	Bacteria(100); Desulfobacterota(100); Desulfobulbia(100); Desulfobulbales(100); Desulfobulbales_unclassified(100); Desulfobulbales_unclassified(100);
Otu001903	0	0	0	0	0	0	0	0	0	0	0	0	75	0	0	0	0	0	0	0	0	0	0	0	0		Otu001903	Bacteria(100); Chloroflexi(100); Anaerolineae(100); Anaerolineales(100); Anaerolineaceae(100); uncultured(100);
Otu002061	0	0	0	0	0	0	0	0	0	0	0	0	75	0	0	0	0	0	0	0	0	0	0	0	0		Otu002061	Bacteria(100); Firmicutes(100); Clostridia(100); Peptostreptococcales-Tissierellales(100); Peptostreptococcales-Tissierellales_fa(100); Tissierella(98);
Otu002533	0	0	0	0	2	0	0	11	0	0	0	0	61	0	0	0	0	0	0	0	0	0	0	0	1		Otu002533	Bacteria(100); Planctomycetota(100); Planctomycetes(100); Isosphaerales(100); Isosphaeraceae(100); Singulisphaera(98);
Otu003962	0	0	75	0	0	0	0	0	0	0	0	0	0	0	0	0	0	0	0	0	0	0	0	0	0		Otu003962	Bacteria(100); Gemmatimonadota(100); BD2-11_terrestrial_group(100); BD2-11_terrestrial_group_or(100); BD2-11_terrestrial_group_fa(100); BD2-11_terrestrial_group_ge(100);
Otu005177	0	0	0	0	0	0	0	0	0	0	0	0	0	75	0	0	0	0	0	0	0	0	0	0	0		Otu005177	Bacteria(100); Actinobacteriota(100); Actinobacteriota_unclassified(100); Actinobacteriota_unclassified(100); Actinobacteriota_unclassified(100); Actinobacteriota_unclassified(100);
Otu001358	0	0	0	0	0	0	0	0	0	0	0	0	0	0	0	0	0	0	0	0	22	14	18	9	11		Otu001358	Bacteria(100); Gemmatimonadota(100); PAUC43f_marine_benthic_group(100); PAUC43f_marine_benthic_group_or(100); PAUC43f_marine_benthic_group_fa(100); PAUC43f_marine_benthic_group_ge(100);
Otu001397	0	0	0	0	0	0	0	0	0	0	0	0	0	0	15	0	0	0	0	0	8	15	14	10	12		Otu001397	Bacteria(100); Acidobacteriota(100); Vicinamibacteria(100); Subgroup_9(100); Subgroup_9_fa(100); Subgroup_9_ge(100);
Otu001399	0	0	0	0	0	44	1	1	0	0	0	0	1	0	27	0	0	0	0	0	0	0	0	0	0		Otu001399	Bacteria(100); Bacteria_unclassified(100); Bacteria_unclassified(100); Bacteria_unclassified(100); Bacteria_unclassified(100); Bacteria_unclassified(100);
Otu001426	0	0	0	0	0	0	0	0	0	0	74	0	0	0	0	0	0	0	0	0	0	0	0	0	0		Otu001426	Bacteria(100); Proteobacteria(100); Gammaproteobacteria(100); Burkholderiales(100); Alcaligenaceae(100); Alcaligenaceae_unclassified(77);
Otu001479	0	0	0	0	0	0	0	10	0	15	0	5	0	0	2	11	10	5	5	11	0	0	0	0	0		Otu001479	Bacteria(100); Proteobacteria(100); Alphaproteobacteria(100); Rhodobacterales(100); Rhodobacteraceae(100); Rhodobacteraceae_unclassified(100);
Otu001514	0	0	2	0	1	11	9	0	0	19	0	0	25	0	1	0	0	0	1	0	1	0	1	0	3		Otu001514	Bacteria(100); Acidobacteriota(100); Subgroup_5(100); Subgroup_5_or(100); Subgroup_5_fa(100); Subgroup_5_ge(100);
Otu001551	0	1	0	0	0	0	0	0	0	0	0	0	0	0	0	0	0	0	0	0	14	12	17	10	20		Otu001551	Bacteria(100); Planctomycetota(100); Planctomycetes(100); Planctomycetales(100); Rubinisphaeraceae(100); SH-PL14(93);
Otu001640	9	11	22	17	15	0	0	0	0	0	0	0	0	0	0	0	0	0	0	0	0	0	0	0	0		Otu001640	Archaea(100); Crenarchaeota(100); Nitrososphaeria(100); Nitrosopumilales(100); Nitrosopumilaceae(100); Candidatus_Nitrosopumilus(100);
Otu001661	0	0	0	0	0	0	0	0	0	0	0	0	0	0	0	0	0	0	0	0	7	15	10	20	22		Otu001661	Bacteria(100); Acidobacteriota(100); Thermoanaerobaculia(100); Thermoanaerobaculales(100); Thermoanaerobaculaceae(100); Subgroup_10(100);
Otu001676	0	0	0	0	0	0	0	0	0	0	0	0	0	0	0	1	2	1	3	0	16	17	12	15	7		Otu001676	Bacteria(100); Chloroflexi(100); KD4-96(100); KD4-96_or(100); KD4-96_fa(100); KD4-96_ge(100);
Otu001702	0	0	0	0	0	0	0	0	0	0	0	0	0	0	0	0	0	0	0	0	7	28	13	14	12		Otu001702	Bacteria(100); Desulfobacterota(100); Desulfobacteria(100); Desulfobacterales(100); Desulfosarcinaceae(100); Desulfosarcina(100);
Otu001716	0	0	0	0	0	9	11	0	14	0	0	0	19	0	20	0	0	1	0	0	0	0	0	0	0		Otu001716	Bacteria(100); Proteobacteria(100); Gammaproteobacteria(100); Burkholderiales(100); Burkholderiales_unclassified(61); Burkholderiales_unclassified(61);
Otu001790	0	0	0	0	0	0	13	0	0	0	2	0	0	0	2	12	16	5	11	13	0	0	0	0	0		Otu001790	Bacteria(100); Myxococcota(100); Polyangia(100); Nannocystales(100); Nannocystaceae(100); Nannocystaceae_unclassified(88);
Otu001834	0	1	0	0	0	0	46	0	8	0	0	0	16	0	0	0	0	0	0	0	1	2	0	0	0		Otu001834	Bacteria(100); Planctomycetota(100); Pla4_lineage(100); Pla4_lineage_or(100); Pla4_lineage_fa(100); Pla4_lineage_ge(100);
Otu002019	0	0	0	0	0	0	0	0	0	0	0	0	0	0	0	0	0	0	0	0	18	15	12	11	18		Otu002019	Bacteria(100); Bacteroidota(100); Bacteroidia(100); Chitinophagales(100); Saprospiraceae(100); uncultured(92);
Otu002298	2	0	0	0	0	65	0	4	0	0	0	0	0	0	0	0	0	0	0	0	3	0	0	0	0		Otu002298	Bacteria(100); Gemmatimonadota(100); Gemmatimonadetes(100); Gemmatimonadales(100); Gemmatimonadaceae(100); uncultured(100);
Otu002624	0	0	0	0	0	0	0	0	9	0	0	0	28	0	37	0	0	0	0	0	0	0	0	0	0		Otu002624	Bacteria(100); Actinobacteriota(100); Acidimicrobiia(100); uncultured(100); uncultured_fa(100); uncultured_ge(100);
Otu002931	0	0	0	0	0	70	0	0	0	0	0	0	4	0	0	0	0	0	0	0	0	0	0	0	0		Otu002931	Bacteria(100); Firmicutes(100); Bacilli(100); Lactobacillales(100); Carnobacteriaceae(94); Carnobacterium(87);
Otu003063	0	0	0	0	0	0	0	0	0	0	0	0	74	0	0	0	0	0	0	0	0	0	0	0	0		Otu003063	Bacteria(100); Proteobacteria(100); Gammaproteobacteria(100); Burkholderiales(100); SC-I-84(97); SC-I-84_ge(97);
Otu003184	0	0	0	0	1	0	0	0	0	0	0	0	0	73	0	0	0	0	0	0	0	0	0	0	0		Otu003184	Bacteria(100); Bacteria_unclassified(100); Bacteria_unclassified(100); Bacteria_unclassified(100); Bacteria_unclassified(100); Bacteria_unclassified(100);
Otu004556	2	9	22	21	20	0	0	0	0	0	0	0	0	0	0	0	0	0	0	0	0	0	0	0	0		Otu004556	Bacteria(100); Chloroflexi(100); Chloroflexi_unclassified(100); Chloroflexi_unclassified(100); Chloroflexi_unclassified(100); Chloroflexi_unclassified(100);
Otu001265	0	0	0	0	0	0	0	0	0	0	0	0	0	0	0	16	12	13	17	15	0	0	0	0	0		Otu001265	Bacteria(100); Proteobacteria(100); Alphaproteobacteria(100); Rhodospirillales(100); AEGEAN-169_marine_group(100); AEGEAN-169_marine_group_ge(100);
Otu001272	0	0	0	0	0	0	0	0	0	0	0	73	0	0	0	0	0	0	0	0	0	0	0	0	0		Otu001272	Bacteria(100); Proteobacteria(100); Gammaproteobacteria(100); Enterobacterales(100); Enterobacteriaceae(98); Enterobacteriaceae_unclassified(96);
Otu001481	0	0	0	0	0	0	0	0	0	0	0	0	0	0	0	0	0	0	0	0	16	13	18	14	12		Otu001481	Bacteria(100); Desulfobacterota(100); Desulfobulbia(100); Desulfobulbales(100); Desulfocapsaceae(100); SEEP-SRB4(89);
Otu001484	0	0	0	0	0	0	0	0	0	0	0	0	0	13	0	0	0	0	0	0	11	16	11	6	16		Otu001484	Bacteria(100); Planctomycetota(100); Pla3_lineage(100); Pla3_lineage_or(100); Pla3_lineage_fa(100); Pla3_lineage_ge(100);
Otu001566	0	0	0	0	0	0	0	0	0	4	0	0	0	23	3	4	7	5	14	9	0	0	1	3	0		Otu001566	Bacteria(100); Planctomycetota(100); Planctomycetes(100); Pirellulales(100); Pirellulaceae(100); Blastopirellula(100);
Otu001569	0	0	0	0	0	0	0	0	0	0	0	0	0	0	0	0	0	0	0	0	15	16	22	11	9		Otu001569	Bacteria(100); Acidobacteriota(100); Vicinamibacteria(100); Subgroup_9(100); Subgroup_9_fa(100); Subgroup_9_ge(100);
Otu001592	0	0	0	0	0	0	0	0	0	0	0	0	0	0	0	0	0	0	0	0	20	6	24	13	10		Otu001592	Bacteria(100); Bacteria_unclassified(100); Bacteria_unclassified(100); Bacteria_unclassified(100); Bacteria_unclassified(100); Bacteria_unclassified(100);
Otu001673	0	1	0	0	0	0	0	0	0	0	0	0	4	0	0	18	12	12	7	14	2	0	1	0	2		Otu001673	Bacteria(100); Planctomycetota(100); Planctomycetes(100); Planctomycetales(100); Rubinisphaeraceae(100); Fuerstia(79);
Otu001683	18	22	8	14	11	0	0	0	0	0	0	0	0	0	0	0	0	0	0	0	0	0	0	0	0		Otu001683	Bacteria(100); Bacteria_unclassified(100); Bacteria_unclassified(100); Bacteria_unclassified(100); Bacteria_unclassified(100); Bacteria_unclassified(100);
Otu001720	0	0	0	0	0	0	0	0	0	0	0	0	0	0	0	0	0	0	0	0	12	15	19	16	11		Otu001720	Bacteria(100); Chloroflexi(100); Anaerolineae(100); Ardenticatenales(100); uncultured(100); uncultured_ge(100);
Otu001777	0	0	0	0	0	0	0	0	0	0	0	0	0	0	0	0	0	0	0	0	17	14	10	20	12		Otu001777	Bacteria(100); Actinobacteriota(100); Acidimicrobiia(100); Microtrichales(100); Microtrichaceae(100); uncultured(100);
Otu001800	0	0	0	0	0	0	0	0	0	0	0	0	0	0	0	0	0	0	0	0	10	12	17	20	14		Otu001800	Bacteria(100); Proteobacteria(100); Gammaproteobacteria(100); Gammaproteobacteria_unclassified(100); Gammaproteobacteria_unclassified(100); Gammaproteobacteria_unclassified(100);
Otu001841	0	0	0	0	0	0	73	0	0	0	0	0	0	0	0	0	0	0	0	0	0	0	0	0	0		Otu001841	Bacteria(100); Bacteroidota(100); Bacteroidia(100); Chitinophagales(100); Chitinophagaceae(100); Chitinophagaceae_unclassified(100);
Otu001896	0	0	0	0	0	0	0	0	0	0	0	0	0	0	0	0	1	0	0	1	17	10	11	20	13		Otu001896	Bacteria(100); Proteobacteria(100); Alphaproteobacteria(100); Alphaproteobacteria_unclassified(100); Alphaproteobacteria_unclassified(100); Alphaproteobacteria_unclassified(100);
Otu002016	0	0	0	0	0	0	0	0	0	0	0	0	0	0	34	0	0	0	0	0	6	11	8	9	5		Otu002016	Bacteria(100); Nitrospinota(100); Nitrospinia(100); Nitrospinales(100); Nitrospinaceae(100); Nitrospina(100);
Otu002120	0	0	0	0	0	0	0	0	0	1	0	0	70	0	0	0	0	0	0	0	0	0	0	1	1		Otu002120	Bacteria(100); Acidobacteriota(100); Blastocatellia(100); Pyrinomonadales(100); Pyrinomonadaceae(100); RB41(100);
Otu002249	0	0	0	0	0	0	0	0	0	0	0	73	0	0	0	0	0	0	0	0	0	0	0	0	0		Otu002249	Bacteria(100); Proteobacteria(100); Gammaproteobacteria(100); Burkholderiales(100); Burkholderiales_unclassified(100); Burkholderiales_unclassified(100);
Otu002451	0	0	0	0	2	0	0	0	3	0	37	0	31	0	0	0	0	0	0	0	0	0	0	0	0		Otu002451	Bacteria(100); Actinobacteriota(100); Acidimicrobiia(100); IMCC26256(100); IMCC26256_fa(100); IMCC26256_ge(100);
Otu001164	0	0	0	0	0	16	10	8	11	27	0	0	0	0	0	0	0	0	0	0	0	0	0	0	0		Otu001164	Bacteria(100); Proteobacteria(100); Gammaproteobacteria(100); Gammaproteobacteria_unclassified(100); Gammaproteobacteria_unclassified(100); Gammaproteobacteria_unclassified(100);
Otu001308	0	0	0	0	0	2	8	7	1	5	6	23	0	9	0	4	2	2	2	1	0	0	0	0	0		Otu001308	Bacteria(100); Proteobacteria(100); Gammaproteobacteria(100); Cellvibrionales(100); Halieaceae(82); Halieaceae_unclassified(82);
Otu001323	0	0	0	0	0	3	13	10	19	27	0	0	0	0	0	0	0	0	0	0	0	0	0	0	0		Otu001323	Bacteria(100); Bacteria_unclassified(100); Bacteria_unclassified(100); Bacteria_unclassified(100); Bacteria_unclassified(100); Bacteria_unclassified(100);
Otu001403	0	0	0	0	0	3	29	6	8	14	0	0	0	0	12	0	0	0	0	0	0	0	0	0	0		Otu001403	Bacteria(100); Cyanobacteria(100); Cyanobacteriia(100); Synechococcales(100); Cyanobiaceae(100); Cyanobiaceae_unclassified(99);
Otu001458	0	0	0	0	0	0	0	0	0	0	0	0	0	0	0	1	0	0	0	0	14	20	12	10	15		Otu001458	Bacteria(100); Planctomycetota(100); OM190(100); OM190_or(100); OM190_fa(100); OM190_ge(100);
Otu001474	0	0	0	0	0	0	0	0	0	0	0	0	0	0	0	0	0	0	0	0	18	15	11	16	12		Otu001474	Bacteria(100); NB1-j(100); NB1-j_cl(100); NB1-j_or(100); NB1-j_fa(100); NB1-j_ge(100);
Otu001575	0	0	0	0	0	0	0	0	0	0	0	0	0	0	0	0	0	0	0	0	27	16	8	10	11		Otu001575	Bacteria(100); Proteobacteria(100); Gammaproteobacteria(100); Gammaproteobacteria_unclassified(100); Gammaproteobacteria_unclassified(100); Gammaproteobacteria_unclassified(100);
Otu001663	0	0	0	0	0	0	0	0	0	0	0	0	0	0	0	0	0	0	0	0	19	20	17	8	8		Otu001663	Archaea(100); Crenarchaeota(100); Nitrososphaeria(100); Nitrosopumilales(100); Nitrosopumilaceae(100); Nitrosopumilaceae_unclassified(71);
Otu001692	0	0	0	0	0	0	0	0	0	0	0	0	0	0	0	0	0	0	0	0	16	16	17	9	14		Otu001692	Bacteria(100); Bacteroidota(100); Bacteroidia(100); Chitinophagales(100); Saprospiraceae(100); Saprospiraceae_unclassified(97);
Otu001743	0	0	0	0	0	0	0	0	0	0	0	0	0	0	0	0	0	0	0	0	7	22	17	17	9		Otu001743	Bacteria(100); Planctomycetota(100); Planctomycetota_unclassified(100); Planctomycetota_unclassified(100); Planctomycetota_unclassified(100); Planctomycetota_unclassified(100);
Otu001745	0	0	0	0	0	0	0	0	0	0	0	0	0	0	0	0	0	0	0	0	15	10	23	11	13		Otu001745	Bacteria(100); Proteobacteria(100); Gammaproteobacteria(100); MBMPE27(100); MBMPE27_fa(100); MBMPE27_ge(100);
Otu001806	0	0	0	0	0	0	0	0	0	0	0	0	0	0	0	0	0	0	0	0	9	19	15	16	13		Otu001806	Bacteria(100); Planctomycetota(100); Phycisphaerae(100); Phycisphaerales(100); Phycisphaeraceae(100); uncultured(100);
Otu001808	0	0	0	0	0	0	0	0	0	0	0	0	0	0	0	0	0	0	0	0	16	24	11	11	10		Otu001808	Bacteria(100); Proteobacteria(100); Gammaproteobacteria(100); Thiohalorhabdales(100); Thiohalorhabdaceae(100); uncultured(100);
Otu001857	0	0	6	0	2	16	0	0	0	0	0	0	20	0	27	0	0	0	0	0	0	1	0	0	0		Otu001857	Bacteria(100); Proteobacteria(100); Alphaproteobacteria(100); Sphingomonadales(100); Sphingomonadaceae(100); Sphingomonadaceae_unclassified(82);
Otu001878	0	0	0	0	1	0	0	0	0	0	0	0	1	45	0	6	6	1	4	3	2	2	0	0	1		Otu001878	Bacteria(100); Bacteroidota(100); Bacteroidia(100); Flavobacteriales(100); Flavobacteriaceae(100); Flavobacteriaceae_unclassified(100);
Otu001923	0	0	0	0	0	0	0	1	0	6	0	0	0	0	0	10	8	26	9	12	0	0	0	0	0		Otu001923	Bacteria(100); Dadabacteria(100); Dadabacteriia(100); Dadabacteriales(100); Dadabacteriales_fa(100); Dadabacteriales_ge(100);
Otu001947	0	0	0	0	1	47	0	0	21	0	0	0	3	0	0	0	0	0	0	0	0	0	0	0	0		Otu001947	Bacteria(100); Proteobacteria(100); Gammaproteobacteria(100); Burkholderiales(100); Comamonadaceae(100); Comamonadaceae_unclassified(98);
Otu002028	3	1	0	0	5	30	3	8	22	0	0	0	0	0	0	0	0	0	0	0	0	0	0	0	0		Otu002028	Bacteria(100); Actinobacteriota(100); Thermoleophilia(100); Gaiellales(100); Gaiellales_unclassified(85); Gaiellales_unclassified(85);
Otu002148	0	0	0	2	0	0	0	0	0	0	0	0	68	0	0	0	0	0	0	0	0	0	2	0	0		Otu002148	Bacteria(100); Proteobacteria(100); Gammaproteobacteria(100); Xanthomonadales(100); Xanthomonadaceae(100); Arenimonas(100);
Otu002477	0	0	0	0	0	0	0	0	0	0	0	0	0	0	0	0	0	0	0	0	15	19	18	12	8		Otu002477	Bacteria(100); Chloroflexi(100); Anaerolineae(100); SBR1031(100); SBR1031_fa(64); SBR1031_ge(64);
Otu003012	0	0	0	0	0	0	0	0	0	0	72	0	0	0	0	0	0	0	0	0	0	0	0	0	0		Otu003012	Bacteria(100); Acidobacteriota(100); Vicinamibacteria(100); Vicinamibacterales(100); Vicinamibacteraceae(100); Vicinamibacteraceae_ge(100);
Otu001231	0	0	0	0	0	3	0	57	5	6	0	0	0	0	0	0	0	0	0	0	0	0	0	0	0		Otu001231	Archaea(100); Crenarchaeota(100); Nitrososphaeria(100); Nitrosopumilales(100); Nitrosopumilaceae(100); Cenarchaeum(100);
Otu001402	0	0	0	2	4	50	0	12	0	0	0	0	3	0	0	0	0	0	0	0	0	0	0	0	0		Otu001402	Bacteria(100); Entotheonellaeota(100); Entotheonellia(100); Entotheonellales(100); Entotheonellaceae(100); Entotheonellaceae_ge(100);
Otu001467	0	0	0	0	0	0	0	0	0	0	0	0	0	0	0	1	0	0	0	0	22	5	17	8	18		Otu001467	Bacteria(100); Proteobacteria(100); Gammaproteobacteria(100); Gammaproteobacteria_unclassified(100); Gammaproteobacteria_unclassified(100); Gammaproteobacteria_unclassified(100);
Otu001468	0	0	0	0	0	0	0	0	0	0	0	0	0	0	0	1	0	0	1	0	13	16	12	15	13		Otu001468	Bacteria(100); Planctomycetota(100); Planctomycetes(100); Pirellulales(100); Pirellulaceae(100); Pirellulaceae_unclassified(76);
Otu001478	0	0	0	0	0	0	0	0	0	0	0	0	0	0	0	0	0	0	0	0	11	10	19	14	17		Otu001478	Bacteria(100); Proteobacteria(100); Gammaproteobacteria(100); Gammaproteobacteria_unclassified(100); Gammaproteobacteria_unclassified(100); Gammaproteobacteria_unclassified(100);
Otu001483	0	0	0	0	0	0	0	0	0	22	0	0	47	0	0	0	0	0	0	0	1	0	0	1	0		Otu001483	Bacteria(100); Acidobacteriota(100); Blastocatellia(100); Pyrinomonadales(100); Pyrinomonadaceae(100); RB41(100);
Otu001596	0	0	0	0	0	0	0	0	0	0	0	0	0	0	0	0	0	0	0	0	17	14	11	15	14		Otu001596	Bacteria(100); Planctomycetota(100); Phycisphaerae(100); Phycisphaerales(100); Phycisphaeraceae(100); Urania-1B-19_marine_sediment_group(100);
Otu001810	0	0	0	0	0	0	0	0	0	0	0	0	0	0	0	0	0	0	0	0	11	19	18	12	11		Otu001810	Bacteria(100); Chloroflexi(100); Anaerolineae(100); SBR1031(100); A4b(100); A4b_ge(98);
Otu001816	0	0	0	0	0	0	0	0	0	0	0	0	0	22	0	0	0	0	0	1	3	17	13	11	4		Otu001816	Bacteria(100); Acidobacteriota(100); Vicinamibacteria(100); Subgroup_9(100); Subgroup_9_fa(100); Subgroup_9_ge(100);
Otu001863	0	0	0	0	0	0	0	0	0	0	0	0	0	0	0	0	0	0	0	0	16	25	12	11	7		Otu001863	Bacteria(100); Gemmatimonadota(100); BD2-11_terrestrial_group(100); BD2-11_terrestrial_group_or(100); BD2-11_terrestrial_group_fa(100); BD2-11_terrestrial_group_ge(100);
Otu001918	0	0	0	0	0	0	37	0	0	0	0	0	0	0	29	0	0	1	0	0	1	0	0	3	0		Otu001918	Bacteria(100); Actinobacteriota(100); Actinobacteria(100); Micrococcales(100); Intrasporangiaceae(100); Intrasporangiaceae_unclassified(74);
Otu002079	0	0	0	0	0	69	0	0	0	1	0	0	0	1	0	0	0	0	0	0	0	0	0	0	0		Otu002079	Bacteria(100); Proteobacteria(100); Alphaproteobacteria(100); Rhizobiales(100); Xanthobacteraceae(86); Xanthobacteraceae_unclassified(86);
Otu002139	0	0	0	0	0	0	71	0	0	0	0	0	0	0	0	0	0	0	0	0	0	0	0	0	0		Otu002139	Bacteria(100); Acidobacteriota(100); Acidobacteriae(100); Acidobacteriales(100); uncultured(100); uncultured_ge(100);
Otu002385	0	0	0	0	1	0	0	0	0	0	67	0	0	0	0	0	0	1	1	0	1	0	0	0	0		Otu002385	Bacteria(100); Acidobacteriota(100); Acidobacteriae(100); Solibacterales(100); Solibacteraceae(100); Candidatus_Solibacter(100);
Otu003055	18	21	11	6	4	0	0	0	0	0	11	0	0	0	0	0	0	0	0	0	0	0	0	0	0		Otu003055	Bacteria(100); Chloroflexi(100); Dehalococcoidia(100); Dehalococcoidia_unclassified(100); Dehalococcoidia_unclassified(100); Dehalococcoidia_unclassified(100);
Otu001419	0	0	0	0	0	0	0	0	0	0	0	0	0	0	0	0	0	0	0	0	12	19	12	11	16		Otu001419	Bacteria(100); Bacteroidota(100); Bacteroidia(100); Chitinophagales(100); Saprospiraceae(100); Portibacter(100);
Otu001472	1	1	0	1	0	0	3	4	0	34	2	0	3	0	13	1	2	0	1	3	0	0	1	0	0		Otu001472	Bacteria(100); Proteobacteria(100); Gammaproteobacteria(100); Oceanospirillales(100); Endozoicomonadaceae(100); Endozoicomonas(99);
Otu001546	0	0	0	0	0	0	1	0	0	0	0	0	0	0	0	0	0	1	1	0	17	14	9	16	11		Otu001546	Bacteria(100); Planctomycetota(100); Planctomycetes(100); Pirellulales(100); Pirellulaceae(100); Pirellulaceae_unclassified(99);
Otu001548	0	0	0	0	0	0	0	0	0	0	0	0	0	0	0	1	0	0	0	0	15	21	15	5	13		Otu001548	Bacteria(100); Proteobacteria(100); Alphaproteobacteria(100); Alphaproteobacteria_unclassified(100); Alphaproteobacteria_unclassified(100); Alphaproteobacteria_unclassified(100);
Otu001556	6	0	3	0	0	0	0	0	28	4	0	0	29	0	0	0	0	0	0	0	0	0	0	0	0		Otu001556	Bacteria(100); Bacteroidota(100); Bacteroidia(100); Chitinophagales(100); Chitinophagaceae(100); Chitinophagaceae_unclassified(99);
Otu001601	0	0	0	0	0	0	0	1	0	0	0	0	0	30	0	0	0	0	0	0	12	7	12	6	2		Otu001601	Bacteria(100); Planctomycetota(100); Planctomycetes(100); Pirellulales(100); Pirellulaceae(100); Pirellulaceae_unclassified(83);
Otu001679	1	0	0	0	1	0	0	0	21	5	0	0	23	0	16	0	0	0	0	0	0	0	1	0	2		Otu001679	Bacteria(100); Acidobacteriota(100); Blastocatellia(100); Pyrinomonadales(100); Pyrinomonadaceae(100); RB41(100);
Otu001682	0	0	0	0	0	0	0	0	0	0	0	0	0	0	0	0	0	0	0	0	16	12	14	16	12		Otu001682	Archaea(100); Crenarchaeota(100); Nitrososphaeria(100); Nitrosopumilales(100); Nitrosopumilaceae(100); Cenarchaeum(64);
Otu001685	0	0	0	0	0	0	0	0	0	0	0	0	0	0	0	0	2	0	0	0	8	10	18	13	19		Otu001685	Bacteria(100); Planctomycetota(100); Planctomycetes(100); Pirellulales(100); Pirellulaceae(100); Pirellulaceae_unclassified(98);
Otu001699	0	0	0	0	0	0	0	0	0	0	0	0	0	0	0	0	0	0	0	0	17	22	11	12	8		Otu001699	Bacteria(100); Desulfobacterota(100); Desulfuromonadia(100); Desulfuromonadia_or(100); Desulfuromonadia_or_unclassified(85); Desulfuromonadia_or_unclassified(85);
Otu001700	15	9	11	22	12	0	0	0	0	0	1	0	0	0	0	0	0	0	0	0	0	0	0	0	0		Otu001700	Bacteria(100); Bacteria_unclassified(100); Bacteria_unclassified(100); Bacteria_unclassified(100); Bacteria_unclassified(100); Bacteria_unclassified(100);
Otu001712	0	0	0	0	0	0	0	0	0	0	0	0	0	0	0	0	0	0	0	0	14	14	12	9	21		Otu001712	Bacteria(100); NB1-j(100); NB1-j_cl(100); NB1-j_or(100); NB1-j_fa(100); NB1-j_ge(100);
Otu001737	0	0	0	0	0	0	0	0	0	0	0	0	0	2	0	0	0	0	0	0	10	12	15	21	10		Otu001737	Bacteria(100); Acidobacteriota(100); Thermoanaerobaculia(100); Thermoanaerobaculales(100); Thermoanaerobaculaceae(100); B276-D12(100);
Otu001749	0	0	0	0	0	5	51	0	0	0	0	0	7	0	7	0	0	0	0	0	0	0	0	0	0		Otu001749	Bacteria(100); Acidobacteriota(100); Blastocatellia(100); Pyrinomonadales(100); Pyrinomonadaceae(100); RB41(100);
Otu001775	0	0	0	0	0	0	0	0	0	0	0	0	0	49	7	1	0	3	6	4	0	0	0	0	0		Otu001775	Bacteria(100); PAUC34f(100); PAUC34f_cl(100); PAUC34f_or(100); PAUC34f_fa(100); PAUC34f_ge(100);
Otu001787	0	0	1	3	1	0	63	0	2	0	0	0	0	0	0	0	0	0	0	0	0	0	0	0	0		Otu001787	Bacteria(100); Chloroflexi(100); P2-11E(100); P2-11E_or(100); P2-11E_fa(100); P2-11E_ge(100);
Otu001812	5	0	0	4	0	0	13	24	0	0	0	0	20	0	0	1	1	0	0	0	2	0	0	0	0		Otu001812	Bacteria(100); Proteobacteria(100); Alphaproteobacteria(100); Reyranellales(100); Reyranellaceae(100); Reyranella(100);
Otu001894	0	0	0	0	0	0	3	6	2	6	0	0	0	0	1	13	9	5	15	10	0	0	0	0	0		Otu001894	Bacteria(100); Bacteroidota(100); Bacteroidia(100); Chitinophagales(100); uncultured(95); uncultured_ge(95);
Otu001986	0	0	0	0	0	0	0	0	0	0	0	0	11	0	58	1	0	0	0	0	0	0	0	0	0		Otu001986	Bacteria(100); Proteobacteria(100); Alphaproteobacteria(100); Rhizobiales(100); Beijerinckiaceae(100); Methylobacterium-Methylorubrum(100);
Otu002092	0	0	0	0	0	0	0	0	0	0	0	0	0	0	0	0	0	0	0	0	18	12	8	17	15		Otu002092	Bacteria(100); NB1-j(100); NB1-j_cl(100); NB1-j_or(100); NB1-j_fa(100); NB1-j_ge(100);
Otu002313	1	0	0	0	0	65	2	0	1	0	0	0	0	0	0	0	1	0	0	0	0	0	0	0	0		Otu002313	Bacteria(100); Proteobacteria(100); Alphaproteobacteria(100); Rhizobiales(100); Rhizobiales_unclassified(98); Rhizobiales_unclassified(98);
Otu001456	0	0	0	0	0	0	2	1	3	3	4	0	0	2	2	10	8	9	12	13	0	0	0	0	0		Otu001456	Bacteria(100); Proteobacteria(100); Alphaproteobacteria(100); SAR11_clade(100); Clade_I(100); Clade_I_unclassified(70);
Otu001511	0	0	0	0	0	0	0	0	0	0	0	0	0	0	0	0	0	0	0	0	14	13	13	11	18		Otu001511	Bacteria(100); Acidobacteriota(100); Vicinamibacteria(100); Vicinamibacterales(100); uncultured(80); uncultured_ge(80);
Otu001547	0	2	0	0	0	0	0	0	0	0	0	0	0	0	5	1	0	1	0	0	12	9	19	7	13		Otu001547	Bacteria(100); Planctomycetota(100); Planctomycetes(100); Pirellulales(100); Pirellulaceae(100); Blastopirellula(97);
Otu001584	0	0	0	0	0	0	1	5	2	2	0	3	0	0	5	12	9	13	7	10	0	0	0	0	0		Otu001584	Bacteria(100); Proteobacteria(100); Alphaproteobacteria(100); Rhodospirillales(100); AEGEAN-169_marine_group(100); AEGEAN-169_marine_group_ge(100);
Otu001610	0	0	0	0	0	0	0	0	0	0	0	1	0	0	0	0	0	0	1	0	14	5	13	14	21		Otu001610	Bacteria(100); Bacteroidota(100); Bacteroidia(100); Flavobacteriales(100); Crocinitomicaceae(100); Crocinitomix(100);
Otu001627	0	0	0	0	0	0	0	0	0	0	0	0	0	0	0	0	0	0	0	0	17	12	8	18	14		Otu001627	Bacteria(100); Bacteria_unclassified(100); Bacteria_unclassified(100); Bacteria_unclassified(100); Bacteria_unclassified(100); Bacteria_unclassified(100);
Otu001648	0	0	0	0	0	0	0	0	0	0	0	0	0	0	0	1	1	0	1	0	10	16	8	17	15		Otu001648	Bacteria(100); Actinobacteriota(100); Acidimicrobiia(100); Microtrichales(100); Ilumatobacteraceae(100); Ilumatobacter(95);
[truncated: 42,061 more rows]
