# Supplementary material for: Community composition and functional prediction of prokaryotes associated with sympatric sponge species of southwestern Atlantic coast
Source: Sci Rep. 2021 May 5;11:9576. doi: 10.1038/s41598-021-88288-3 (PMC8100286; doi:10.1038/s41598-021-88288-3)
Supplement: Supplementary file 5 — Supplementary Table S3. [file 41598_2021_88288_MOESM5_ESM.xlsx]

## Sheet: Table S3
Table S3: Statistical analyses for the alpha diversity indexes. Ac: Aplysina caissara, Ax: Axinella corrugata, Dr: Dragmacidon reticulatum, SW: seawater, SD: sediment, Sobs: estimated richness.
Alpha diversity index		Ax-Ac==0	Dr-Ac==0	SD-Ac==0	SW-Ac==0	Dr-Ax==0	SD-Ax==0	SW-Ax==0	SD-Dr==0	SW-Dr==0	SW-SD==0
Sobs	Estimate	-431.4	-450.4	8123.4	85.2	-19	8554.8	516.6	8573.8	535.6	-8038.2
	Std. Error	220.4	220.4	220.4	220.4	220.4	220.4	220.4	220.4	220.4	220.4
	t value	-1.957	-2.043	36.852	0.387	-0.086	38.809	2.344	38.895	2.43	-36.465
	Pr(>|t|)	0.322	0.282	<0.001	0.995	1	<0.001	0.173	<0.001	0.148	<0.001
CHAO1	Estimate	-905.8	-1283.3	11942	1051.8	-377.5	12847.8	1957.6	13225.3	2335.1	-10890.2
	Std. Error	242.4	242.4	242.4	242.4	242.4	242.4	242.4	242.4	242.4	242.4
	t value	-3.736	-5.293	49.258	4.338	-1.557	52.994	8.075	54.551	9.632	-44.92
	Pr(>|t|)	0.010174	0.000278	< 1e-04	0.002633	0.539748	< 1e-04	< 1e-04	< 1e-04	< 1e-04	< 1e-04
ACE	Estimate	-1253.9	-1535.5	12802.9	1241.5	-281.7	14056.7	2495.4	14338.4	2777.1	-11561.3
	Std. Error	281.3	281.3	281.3	281.3	281.3	281.3	281.3	281.3	281.3	281.3
	t value	-4.457	-5.459	45.513	4.414	-1.001	49.97	8.871	50.972	9.872	-41.1
	Pr(>|t|)	0.00205	0.0002	< 1e-04	0.00221	0.85166	< 1e-04	< 1e-04	< 1e-04	< 1e-04	< 1e-04
Shannon	Estimate	-0.8322	0.2724	2.7815	-1.1421	1.1045	3.6136	-0.31	2.5091	-1.4145	-3.9236
	Std. Error	0.2133	0.2133	0.2133	0.2133	0.2133	0.2133	0.2133	0.2133	0.2133	0.2133
	t value	-3.901	1.277	13.04	-5.355	5.178	16.942	-1.453	11.763	-6.632	-18.395
	Pr(>|t|)	0.007088	0.707672	< 1e-04	0.000289	0.000363	< 1e-04	0.602498	< 1e-04	< 1e-04	< 1e-04
Simpson	Estimate	-0.087201	-0.006166	0.03042	-0.101982	0.081035	0.117621	-0.014781	0.036586	-0.095817	-0.132403
	Std. Error	0.014534	0.014534	0.014534	0.014534	0.014534	0.014534	0.014534	0.014534	0.014534	0.014534
	t value	-6	-0.424	2.093	-7.017	5.576	8.093	-1.017	2.517	-6.593	-9.11
	Pr(>|t|)	<0.001	0.993	0.261	<0.001	<0.001	<0.001	0.845	0.126	<0.001	<0.001
Pielou´s evennes	Estimate	-0.09421	0.0506	0.21198	-0.14591	0.14482	0.30619	-0.05169	0.16137	-0.19651	-0.35788
	Std. Error	0.02441	0.02441	0.02441	0.02441	0.02441	0.02441	0.02441	0.02441	0.02441	0.02441
	t value	-3.86	2.073	8.684	-5.978	5.933	12.544	-2.118	6.611	-8.051	-14.662
	Pr(>|t|)	0.00776	0.26962	< 1e-04	< 1e-04	< 1e-04	< 1e-04	0.25131	< 1e-04	< 1e-04	< 1e-04
