# Supplementary material for: Community composition and functional prediction of prokaryotes associated with sympatric sponge species of southwestern Atlantic coast
Source: Sci Rep. 2021 May 5;11:9576. doi: 10.1038/s41598-021-88288-3 (PMC8100286; doi:10.1038/s41598-021-88288-3)
Supplement: Supplementary file 6 — Supplementary Table S4. [file 41598_2021_88288_MOESM6_ESM.xlsx]

## Sheet: Table S4a
Table S4a:Prokaryotic community composition. Total taxonomy composition found in all categories.
Domain	Number of OTUs	Number of Sequences	Phyla	Number of OTUs	Number of Sequences	Class	Number of OTUs	Number of Sequences
Archaea	2755	187374	Aenigmarchaeota	2	6	Aenigmarchaeia	2	6
			Archaea unclassified	115	3250	Archaea (unclassified)	115	3250
			Asgardarchaeota	22	96	Asgardarchaeota	2	6
						Asgardarchaeota (unclassified)	3	9
						Lokiarchaeia	13	74
						Odinarchaeia	4	7
			Crenarchaeota	1991	165573	Bathyarchaeia	72	338
						Crenarchaeota (unclassified)	5	19
						Nitrososphaeria	1914	165216
			Euryarchaeota	5	263	Methanobacteria	5	263
			Halobacterota	8	297	Methanosarcinia	8	297
			Hydrothermarchaeota	12	46	Hydrothermarchaeia	12	46
			Iainarchaeota	1	1	Iainarchaeia	1	1
			Nanoarchaeota	368	4050	Nanoarchaeia	368	4050
			Thermoplasmatota	231	13792	Thermoplasmata	229	13778
						Thermoplasmatota (unclassified)	2	14
Bacteria	41192	1570476	Acetothermia	5	15	Acetothermiia	5	15
			Acidobacteriota	2989	90543	Acidobacteriae	407	9709
						Acidobacteriota (unclassified)	128	861
						Aminicenantia	18	73
						AT-s3-28	115	604
						Blastocatellia	334	9864
						d142	1	6
						Holophagae	38	541
						Subgroup 11	31	1243
						Subgroup 18	5	29
						Subgroup 21	73	1534
						Subgroup 25	319	3475
						Subgroup 26	30	286
						Subgroup 5	98	2722
						Thermoanaerobaculia	286	7327
						Vicinamibacteria	1106	52269
			Actinobacteriota	1832	69039	Acidimicrobiia	950	44515
						Actinobacteria	499	18031
						Actinobacteriota (unclassified)	91	739
						Coriobacteriia	8	255
						MB-A2-108	19	659
						Thermoleophilia	262	4807
						WCHB1-81	3	33
			AncK6	89	4806	AncK6	89	4806
			Armatimonadota	8	88	Chthonomonadetes	1	16
						Fimbriimonadia	7	72
			Bacteria (unclassified)	6111	238121	Bacteria (unclassified)	6111	238121
			Bacteroidota	2397	64405	Bacteroidia	2188	56994
						Bacteroidota (unclassified)	7	36
						Ignavibacteria	13	72
						Kapabacteria	3	21
						Kryptonia	11	136
						Rhodothermia	169	6934
						SJA-28	6	212
			Bdellovibrionota	372	4126	Bdellovibrionia	270	2969
						Bdellovibrionota (unclassified)	3	10
						Oligoflexia	99	1147
			Calditrichota	68	467	Calditrichia	68	467
			Campilobacterota	45	820	Campylobacteria	45	820
			Chloroflexi	2615	109228	AD3	23	407
						Anaerolineae	1069	30277
						Chloroflexi (unclassified)	424	15917
						Chloroflexia	49	683
						Dehalococcoidia	664	45661
						Gitt-GS-136	1	10
						JG30-KF-CM66	56	4268
						KD4-96	62	1095
						Ktedonobacteria	58	939
						N9D0	4	7
						OLB14	6	31
						P2-11E	11	157
						TK10	58	1454
						TK17	130	8322
			Cloacimonadota	1	10	Cloacimonadia	1	10
			Cyanobacteria	1628	201929	Cyanobacteria (unclassified)	7	17
						Cyanobacteriia	1594	201514
						Sericytochromatia	4	61
						Vampirivibrionia	23	337
			Dadabacteria	162	8920	Dadabacteriia	162	8920
			Deferrisomatota	13	77	Defferrisomatia	13	77
			Deinococcota	41	1711	Deinococci	41	1711
			Dependentiae	43	558	Babeliae	43	558
			Desulfobacterota	623	9062	Desulfarculia	2	4
						Desulfobaccia	2	7
						Desulfobacteria	233	4118
						Desulfobacterota (unclassified)	68	276
						Desulfobulbia	111	1931
						Desulfomonilia	2	4
						Desulfovibrionia	7	48
						Desulfuromonadia	140	1581
						Syntrophobacteria	29	667
						uncultured	29	426
			Elusimicrobiota	32	128	Elusimicrobia	4	27
						Lineage IIa	7	53
						Lineage IIb	20	46
						Lineage IIc	1	2
			Entotheonellaeota	114	2668	Entotheonellia	114	2668
			FCPU426	3	14	FCPU426	3	14
			Fermentibacterota	2	3	Fermentibacteria	2	3
			Fibrobacterota	14	51	Chitinivibrionia	5	16
						Fibrobacteria	9	35
			Firmicutes	1016	38141	Bacilli	410	17730
						Clostridia	570	19929
						Desulfotomaculia	1	7
						Dethiobacteria	1	7
						Firmicutes (unclassified)	27	106
						Negativicutes	6	341
						Syntrophomonadia	1	21
			Fusobacteriota	41	1729	Fusobacteriia	41	1729
			Gemmatimonadota	595	19756	AKAU4049	5	98
						BD2-11 terrestrial group	328	12738
						Gemmatimonadetes	206	4810
						Gemmatimonadota (unclassified)	3	4
						Longimicrobia	2	9
						PAUC43f marine benthic group	46	1975
						S0134 terrestrial group	5	122
			Hydrogenedentes	50	183	Hydrogenedentia	50	183
			Latescibacterota	371	5094	Latescibacteria	88	743
						Latescibacterota	283	4351
			Margulisbacteria	33	617	Margulisbacteria	33	617
			Marinimicrobia	65	3103	Marinimicrobia	65	3103
			MBNT15	14	112	MBNT15	14	112
			Methylomirabilota	236	7076	Methylomirabilia	236	7076
			Modulibacteria	19	113	Moduliflexia	19	113
			Myxococcota	689	10131	bacteriap25	47	2866
						Myxococcia	76	1285
						Myxococcota (unclassified)	56	301
						Polyangia	510	5679
			NB1-j	483	8949	NB1-j	483	8949
			Nitrospinota	139	6624	Nitrospinia	36	701
						P9X2b3D02	103	5923
			Nitrospirota	239	10638	4-29-1	4	117
						Nitrospiria	168	9425
						Thermodesulfovibrionia	67	1096
			Patescibacteria	190	1843	ABY1	2	4
						Gracilibacteria	82	451
						Parcubacteria	21	79
						Patescibacteria (unclassified)	3	6
						Saccharimonadia	82	1303
			PAUC34f	265	14537	PAUC34f	265	14537
			Planctomycetota	4481	67101	028H05-P-BN-P5	26	253
						BD7-11	78	575
						Brocadiae	10	63
						OM190	826	10305
						Phycisphaerae	765	10201
						Pla3 lineage	254	2420
						Pla4 lineage	84	1223
						Planctomycetes	1973	39022
						Planctomycetota (unclassified)	426	2653
						vadinHA49	39	386
			Poribacteria	31	1593	Poribacteria	31	1593
			Proteobacteria	11538	536183	Alphaproteobacteria	5016	283231
						Gammaproteobacteria	6429	252015
						Proteobacteria (unclassified)	93	937
			RCP2-54	49	1925	RCP2-54	49	1925
			SAR324 clade	58	3621	SAR324 clade	58	3621
			Schekmanbacteria	14	134	Schekmanbacteria	14	134
			Spirochaetota	139	2797	Leptospirae	19	47
						Spirochaetia	116	2744
						V2072-189E03	4	6
			Sumerlaeota	30	160	Sumerlaeia	30	160
			Sva0485	16	132	Sva0485	16	132
			Synergistota	2	20	Synergistia	2	20
			Verrucomicrobiota	1127	20948	Chlamydiae	38	217
						Kiritimatiellae	134	905
						Lentisphaeria	70	342
						Omnitrophia	54	148
						Verrucomicrobiae	788	19162
						Verrucomicrobiota (unclassified)	43	174
			WPS-2	10	236	WPS-2	10	236
			WS1	4	20	WS1	4	20
			WS2	13	44	WS2	13	44
			Zixibacteria	28	127	Zixibacteria	28	127
Total	43947	1757850		43947	1757850		43947	1757850

## Sheet: Table S4b
Table S4b: Prokaryotic community composition. Taxonomy composition detected in Aplysina caissara.
Domain	Number of OTUs	Number of Sequences	Phyla	Number of OTUs	Number of Sequences	Class	Number of OTUs	Number of Sequences
Archaea	402	65272	Crenarchaeota	398	65261	Nitrososphaeria	398	65261
			Iainarchaeota	1	1	Iainarchaeia	1	1
			Nanoarchaeota	1	1	Nanoarchaeia	1	1
			Thermoplasmatota	2	9	Thermoplasmata	2	9
Bacteria	6489	286298	Acidobacteriota	783	40259	Acidobacteriae	80	770
						Acidobacteriota (unclassified)	25	91
						Blastocatellia	43	156
						Holophagae	10	52
						Subgroup 11	23	996
						Subgroup 21	14	789
						Subgroup 22	7	19
						Subgroup 25	4	14
						Subgroup 5	19	152
						Thermoanaerobaculia	44	3303
						Vicinamibacteria	514	33917
			Actinobacteriota	323	11395	Acidimicrobiia	156	10844
						Actinobacteria	90	244
						Actinobacteriota (unclassified)	17	118
						MB-A2-108	5	21
						Thermoleophilia	55	168
			AncK6	82	4739	AncK6	82	4739
			Armatimonadota	1	2	Fimbriimonadia	1	2
			Bacteria (unclassified)	1235	29965	Bacteria (unclassified)	1235	29965
			Bacteroidota	159	5782	Bacteroidia	95	347
						Bacteroidota (unclassified)	3	5
						Rhodothermia	55	5408
						SJA-28	6	22
			Bdellovibrionota	11	459	Bdellovibrionia	10	458
						Oligoflexia	1	1
			Chloroflexi	1469	93308	AD3	4	8
						Anaerolineae	276	20930
						Chloroflexi (unclassified)	351	15252
						Chloroflexia	12	44
						Dehalococcoidia	606	44237
						JG30-KF-CM66	38	4147
						KD4-96	10	29
						Ktedonobacteria	13	63
						N9D0	4	7
						OLB14	2	25
						P2-11E	4	15
						TK10	20	316
						TK17	129	8235
			Cyanobacteria	36	485	Cyanobacteria (unclassified)	1	1
						Cyanobacteriia	33	478
						Sericytochromatia	1	3
						Vampirivibrionia	1	3
			Dadabacteria	136	8096	Dadabacteriia	136	8096
			Deinococcota	15	1048	Deinococci	15	1048
			Dependentiae	8	32	Babeliae	8	32
			Desulfobacterota	11	26	Desulfobacteria	1	2
						Desulfobacterota (unclassified)	4	6
						Desulfobulbia	1	1
						Syntrophobacteria	1	1
						uncultured	4	16
			Elusimicrobiota	1	4	Lineage IIb	1	4
			Entotheonellaeota	17	1072	Entotheonellia	17	1072
			FCPU426	1	3	FCPU426	1	3
			Firmicutes	34	101	Bacilli	28	81
						Clostridia	3	7
						Negativicutes	3	13
			Fusobacteriota	1	2	Fusobacteriia	1	2
			Gemmatimonadota	208	11495	BD2-11 terrestrial group	154	10009
						Gemmatimonadetes	40	169
						PAUC43f marine benthic group	13	1316
						S0134 terrestrial group	1	1
			Latescibacterota	13	45	Latescibacterota	13	45
			Marinimicrobia	3	5	Marinimicrobia	3	5
			MBNT15	2	3	MBNT15	2	3
			Methylomirabilota	56	320	Methylomirabilia	56	320
			Myxococcota	64	2292	bacteriap25	22	2049
						Myxococcia	7	27
						Myxococcota (unclassified)	10	145
						Polyangia	25	71
			NB1-j	12	21	NB1-j	12	21
			Nitrospinota	88	5614	Nitrospinia	1	2
						P9X2b3D02	87	5612
			Nitrospirota	46	3165	Nitrospiria	45	3164
						Thermodesulfovibrionia	1	1
			Patescibacteria	15	685	Saccharimonadia	15	685
			PAUC34f	216	13883	PAUC34f	216	13883
			Planctomycetota	129	364	OM190	8	18
						Phycisphaerae	26	78
						Pla3 lineage	1	1
						Pla4 lineage	2	4
						Planctomycetes	89	259
						Planctomycetota (unclassified)	3	4
			Poribacteria	28	1573	Poribacteria	28	1573
			Proteobacteria	1132	47112	Alphaproteobacteria	662	28657
						Gammaproteobacteria	464	18432
						Proteobacteria (unclassified)	6	23
			RCP2-54	9	65	RCP2-54	9	65
			SAR324 clade	1	1	SAR324 clade	1	1
			Spirochaetota	28	2215	Spirochaetia	28	2215
			Verrucomicrobiota	116	662	Chlamydiae	2	3
						Verrucomicrobiae	114	659
Total	6891	351570		6891	351570		6891	351570

## Sheet: Table S4c
Table S4c: Prokaryotic community composition. Taxonomy composition detected in Axinella corrugata.
Domain	Number of OTUs	Number of Sequences	Phyla	Number of OTUs	Number of Sequences	Class	Number of OTUs	Number of Sequences
Archaea	280	23677	Crenarchaeota	199	21032	Bathyarchaeia	3	3
						Nitrososphaeria	196	21029
			Nanoarchaeota	44	1963	Nanoarchaeia	44	1963
			Thermoplasmatota	37	682	Thermoplasmata	37	682
Bacteria	7219	327893	Acetothermia	1	3	Acetothermiia	1	3
			Acidobacteriota	580	11915	Acidobacteriae	131	2893
						Acidobacteriota (unclassified)	17	148
						AT-s3-28	1	1
						Blastocatellia	106	2138
						Holophagae	4	141
						Subgroup 21	1	7
						Subgroup 22	6	120
						Subgroup 25	1	13
						Subgroup 26	2	5
						Subgroup 5	46	947
						Thermoanaerobaculia	10	125
						Vicinamibacteria	255	5377
			Actinobacteriota	458	8334	Acidimicrobiia	126	2408
						Actinobacteria	169	3476
						Actinobacteriota (unclassified)	34	287
						MB-A2-108	9	173
						Thermoleophilia	120	1990
			Armatimonadota	2	18	Chthonomonadetes	1	16
						Fimbriimonadia	1	2
			Bacteria (unclassified)	1625	158334	Bacteria (unclassified)	1625	158334
			Bacteroidota	328	6215	Bacteroidia	319	6071
						Kryptonia	4	110
						Rhodothermia	4	14
						SJA-28	1	20
			Bdellovibrionota	46	621	Bdellovibrionia	36	478
						Oligoflexia	10	143
			Campilobacterota	7	47	Campylobacteria	7	47
			Chloroflexi	117	1896	AD3	15	253
						Anaerolineae	16	173
						Chloroflexi (unclassified)	9	109
						Chloroflexia	11	189
						Dehalococcoidia	5	44
						KD4-96	16	390
						Ktedonobacteria	16	212
						P2-11E	3	73
						TK10	25	452
						TK17	1	1
			Cyanobacteria	692	36488	Cyanobacteria (unclassified)	3	3
						Cyanobacteriia	687	36477
						Sericytochromatia	1	5
						Vampirivibrionia	1	3
			Dadabacteria	2	11	Dadabacteriia	2	11
			Deinococcota	5	102	Deinococci	5	102
			Dependentiae	8	180	Babeliae	8	180
			Desulfobacterota	47	396	Desulfobacteria	2	4
						Desulfobacterota (unclassified)	11	80
						Desulfobulbia	4	15
						Desulfovibrionia	3	14
						Desulfuromonadia	17	93
						Syntrophobacteria	1	1
						uncultured	9	189
			Elusimicrobiota	1	5	Lineage IIa	1	5
			Entotheonellaeota	13	220	Entotheonellia	13	220
			Fibrobacterota	1	2	Fibrobacteria	1	2
			Firmicutes	69	894	Bacilli	51	719
						Clostridia	14	108
						Negativicutes	4	67
			Fusobacteriota	7	61	Fusobacteriia	7	61
			Gemmatimonadota	87	1680	BD2-11 terrestrial group	10	71
						Gemmatimonadetes	73	1589
						PAUC43f marine benthic group	2	2
						S0134 terrestrial group	2	18
			Hydrogenedentes	2	2	Hydrogenedentia	2	2
			Latescibacterota	40	889	Latescibacteria	2	52
						Latescibacterota	38	837
			Margulisbacteria	8	93	Margulisbacteria	8	93
			Marinimicrobia	14	211	Marinimicrobia	14	211
			MBNT15	3	30	MBNT15	3	30
			Methylomirabilota	98	2342	Methylomirabilia	98	2342
			Myxococcota	83	1115	bacteriap25	11	75
						Myxococcia	11	299
						Myxococcota (unclassified)	6	32
						Polyangia	55	709
			NB1-j	14	125	NB1-j	14	125
			Nitrospirota	39	1699	Nitrospiria	38	1698
						Thermodesulfovibrionia	1	1
			Patescibacteria	14	105	Gracilibacteria	2	15
						Parcubacteria	5	10
						Saccharimonadia	7	80
			PAUC34f	1	1	PAUC34f	1	1
			Planctomycetota	238	5360	BD7-11	1	20
						OM190	28	221
						Phycisphaerae	29	659
						Pla3 lineage	8	70
						Pla4 lineage	8	190
						Planctomycetes	151	4105
						Planctomycetota (unclassified)	13	95
			Proteobacteria	2258	81520	Alphaproteobacteria	1147	34490
						Gammaproteobacteria	1074	46593
						Proteobacteria (unclassified)	37	437
			RCP2-54	30	713	RCP2-54	30	713
			SAR324 clade	16	437	SAR324 clade	16	437
			Spirochaetota	1	5	Leptospirae	1	5
			Verrucomicrobiota	263	5810	Chlamydiae	15	101
						Kiritimatiellae	2	11
						Lentisphaeria	1	11
						Omnitrophia	1	2
						Verrucomicrobiae	241	5677
						Verrucomicrobiota (unclassified)	3	8
			WPS-2	1	14	WPS-2	1	14
Total	7499	351570		7499	351570		7499	351570

## Sheet: Table S4d
Table S4d: Prokaryotic community composition. Taxonomy composition detected in Dragmacidon reticulatum.
Domain	Number of OTUs	Number of Sequences	Phyla	Number of OTUs	Number of Sequences	Class	Number of OTUs	Number of Sequences
Archaea	206	10473	Archaea unclassified	60	3095	Archaea (unclassified)	60	3095
			Crenarchaeota	86	4773	Nitrososphaeria	86	4773
			Euryarchaeota	5	263	Methanobacteria	5	263
			Halobacterota	3	276	Methanosarcinia	3	276
			Nanoarchaeota	12	1125	Nanoarchaeia	12	1125
			Thermoplasmatota	40	941	Thermoplasmata	38	927
						Thermoplasmatota (unclassified)	2	14
Bacteria	8541	341097	Acidobacteriota	844	23895	Acidobacteriae	213	5715
						Acidobacteriota (unclassified)	23	382
						Blastocatellia	221	7127
						d142	1	6
						Holophagae	20	306
						Subgroup 11	8	213
						Subgroup 18	1	15
						Subgroup 21	1	2
						Subgroup 22	6	168
						Subgroup 25	3	70
						Subgroup 5	49	1524
						Thermoanaerobaculia	17	273
						Vicinamibacteria	281	8094
			Actinobacteriota	581	20435	Acidimicrobiia	138	3531
						Actinobacteria	310	13756
						Actinobacteriota (unclassified)	18	213
						Coriobacteriia	6	251
						MB-A2-108	10	455
						Thermoleophilia	97	2198
						WCHB1-81	2	31
			AncK6	5	35	AncK6	5	35
			Armatimonadota	2	61	Fimbriimonadia	2	61
			Bacteria (unclassified)	784	33520	Bacteria (unclassified)	784	33520
			Bacteroidota	359	11193	Bacteroidia	346	10895
						Bacteroidota (unclassified)	1	19
						Kapabacteria	2	14
						Kryptonia	1	11
						Rhodothermia	5	88
						SJA-28	4	166
			Bdellovibrionota	48	698	Bdellovibrionia	31	431
						Bdellovibrionota (unclassified)	1	1
						Oligoflexia	16	266
			Campilobacterota	5	41	Campylobacteria	5	41
			Chloroflexi	275	4467	AD3	10	138
						Anaerolineae	53	1041
						Chloroflexi (unclassified)	27	216
						Chloroflexia	27	388
						Dehalococcoidia	70	952
						Gitt-GS-136	1	10
						JG30-KF-CM66	8	64
						KD4-96	11	192
						Ktedonobacteria	31	656
						P2-11E	6	67
						TK10	25	665
						TK17	6	78
			Cloacimonadota	1	10	Cloacimonadia	1	10
			Cyanobacteria	612	38267	Cyanobacteria (unclassified)	1	5
						Cyanobacteriia	606	37945
						Sericytochromatia	2	49
						Vampirivibrionia	3	268
			Dadabacteria	24	393	Dadabacteriia	24	393
			Deinococcota	3	150	Deinococci	3	150
			Dependentiae	11	298	Babeliae	11	298
			Desulfobacterota	43	380	Desulfobacteria	4	15
						Desulfobacterota (unclassified)	9	48
						Desulfobulbia	3	42
						Desulfovibrionia	2	25
						Desulfuromonadia	15	116
						Syntrophobacteria	1	1
						uncultured	9	133
			Elusimicrobiota	4	61	Elusimicrobia	1	9
						Lineage IIa	2	43
						Lineage IIb	1	9
			Entotheonellaeota	9	82	Entotheonellia	9	82
			FCPU426	2	11	FCPU426	2	11
			Fibrobacterota	1	11	Fibrobacteria	1	11
			Firmicutes	917	36648	Bacilli	375	16620
						Clostridia	512	19631
						Desulfotomaculia	1	7
						Dethiobacteria	1	7
						Firmicutes (unclassified)	25	103
						Negativicutes	2	259
						Syntrophomonadia	1	21
			Fusobacteriota	14	201	Fusobacteriia	14	201
			Gemmatimonadota	127	3379	BD2-11 terrestrial group	19	420
						Gemmatimonadetes	102	2796
						Longimicrobia	2	9
						PAUC43f marine benthic group	2	52
						S0134 terrestrial group	2	102
			Hydrogenedentes	1	1	Hydrogenedentia	1	1
			Latescibacterota	49	1548	Latescibacterota	49	1548
			Margulisbacteria	6	207	Margulisbacteria	6	207
			Marinimicrobia	14	334	Marinimicrobia	14	334
			MBNT15	2	24	MBNT15	2	24
			Methylomirabilota	125	4245	Methylomirabilia	125	4245
			Myxococcota	109	2275	bacteriap25	19	692
						Myxococcia	12	637
						Myxococcota (unclassified)	5	12
						Polyangia	73	934
			NB1-j	19	539	NB1-j	19	539
			Nitrospinota	10	149	Nitrospinia	4	101
						P9X2b3D02	6	48
			Nitrospirota	41	1825	Nitrospiria	40	1776
						Thermodesulfovibrionia	1	49
			Patescibacteria	26	557	Gracilibacteria	6	189
						Parcubacteria	3	49
						Saccharimonadia	17	319
			PAUC34f	21	383	PAUC34f	21	383
			Planctomycetota	263	8775	028H05-P-BN-P5	1	1
						OM190	28	467
						Phycisphaerae	54	1705
						Pla3 lineage	8	179
						Pla4 lineage	5	251
						Planctomycetes	153	6067
						Planctomycetota (unclassified)	11	100
						vadinHA49	3	5
			Poribacteria	3	12	Poribacteria	3	12
			Proteobacteria	2880	135417	Alphaproteobacteria	1412	51.71
						Gammaproteobacteria	1460	83.584
						Proteobacteria (unclassified)	8	123
			RCP2-54	26	1121	RCP2-54	26	1.121
			SAR324 clade	7	909	SAR324 clade	7	909
			Spirochaetota	5	32	Spirochaetia	5	32
			Synergistota	2	20	Synergistia	2	20
			Verrucomicrobiota	258	8388	Chlamydiae	12	80
						Kiritimatiellae	5	155
						Lentisphaeria	1	4
						Verrucomicrobiae	240	8.149
			WPS-2	3	100	WPS-2	3	100
Total	8747	351570		8747	351570		8747	351570

## Sheet: Table S4e
Table S4e: Prokaryotic community composition. Taxonomy composition found in seawater.
Domain	Number of OTUs	Number of Sequences	Phyla	Number of OTUs	Number of Sequences	Class	Number of OTUs	Number of Sequences
Archaea	282	12842	Archaea unclassified	4	6	Archaea (unclassified)	4	6
			Crenarchaeota	43	534	Bathyarchaeia	4	6
						Nitrososphaeria	39	528
			Nanoarchaeota	24	189	Nanoarchaeia	24	189
			Thermoplasmatota	211	12113	Thermoplasmata	211	12113
Bacteria	6750	338728	Acidobacteriota	100	152	Acidobacteriae	12	16
						Acidobacteriota (unclassified)	2	2
						Aminicenantia	1	1
						AT-s3-28	5	5
						Blastocatellia	9	13
						Holophagae	2	2
						Subgroup 11	1	1
						Subgroup 21	3	3
						Subgroup 22	17	30
						Subgroup 26	2	4
						Subgroup 5	3	4
						Thermoanaerobaculia	12	19
						Vicinamibacteria	31	52
			Actinobacteriota	298	14983	Acidimicrobiia	255	14580
						Actinobacteria	26	373
						Actinobacteriota (unclassified)	6	11
						Thermoleophilia	11	19
			Armatimonadota	1	1	Fimbriimonadia	1	1
			Bacteria (unclassified)	318	1604	Bacteria (unclassified)	318	1604
			Bacteroidota	631	18573	Bacteroidia	615	18198
						Ignavibacteria	1	1
						Rhodothermia	15	374
			Bdellovibrionota	89	948	Bdellovibrionia	66	585
						Bdellovibrionota (unclassified)	2	5
						Oligoflexia	21	358
			Calditrichota	3	3	Calditrichia	3	3
			Campilobacterota	8	9	Campylobacteria	8	9
			Chloroflexi	79	219	AD3	3	3
						Anaerolineae	47	81
						Chloroflexi (unclassified)	3	4
						Chloroflexia	1	1
						Dehalococcoidia	7	87
						JG30-KF-CM66	2	2
						KD4-96	10	33
						Ktedonobacteria	3	4
						OLB14	1	1
						TK10	1	2
						TK17	1	1
			Cyanobacteria	1175	125159	Cyanobacteria (unclassified)	1	1
						Cyanobacteriia	1173	125156
						Vampirivibrionia	1	2
			Dadabacteria	3	68	Dadabacteriia	3	68
			Deferrisomatota	1	1	Defferrisomatia	1	1
			Deinococcota	2	4	Deinococci	2	4
			Dependentiae	4	5	Babeliae	4	5
			Desulfobacterota	78	258	Desulfobaccia	1	1
						Desulfobacteria	17	28
						Desulfobacterota (unclassified)	6	14
						Desulfobulbia	11	39
						Desulfovibrionia	1	2
						Desulfuromonadia	36	163
						Syntrophobacteria	1	6
						uncultured	5	5
			Entotheonellaeota	1	2	Entotheonellia	1	2
			Fibrobacterota	1	1	Fibrobacteria	1	1
			Firmicutes	19	260	Bacilli	13	253
						Clostridia	6	7
			Fusobacteriota	4	86	Fusobacteriia	4	86
			Gemmatimonadota	25	56	BD2-11 terrestrial group	15	40
						Gemmatimonadetes	5	7
						PAUC43f marine benthic group	5	9
			Hydrogenedentes	10	23	Hydrogenedentia	10	23
			Latescibacterota	19	33	Latescibacteria	1	1
						Latescibacterota	18	32
			Margulisbacteria	20	297	Margulisbacteria	20	297
			Marinimicrobia	58	2545	Marinimicrobia	58	2545
			Methylomirabilota	14	28	Methylomirabilia	14	28
			Modulibacteria	1	1	Moduliflexia	1	1
			Myxococcota	35	295	bacteriap25	1	1
						Myxococcia	7	102
						Polyangia	27	192
			NB1-j	28	42	NB1-j	28	42
			Nitrospinota	3	3	Nitrospinia	2	2
						P9X2b3D02	1	1
			Nitrospirota	9	10	Nitrospiria	6	6
						Thermodesulfovibrionia	3	4
			Patescibacteria	10	21	Gracilibacteria	7	18
						Parcubacteria	1	1
						Patescibacteria (unclassified)	1	1
						Saccharimonadia	1	1
			PAUC34f	2	15	PAUC34f	2	15
			Planctomycetota	361	3282	028H05-P-BN-P5	1	2
						BD7-11	5	7
						OM190	84	740
						Phycisphaerae	51	697
						Pla3 lineage	22	127
						Pla4 lineage	4	5
						Planctomycetes	177	1485
						Planctomycetota (unclassified)	16	218
						vadinHA49	1	1
			Proteobacteria	3154	165901	Alphaproteobacteria	2206	143906
						Gammaproteobacteria	924	21702
						Proteobacteria (unclassified)	24	293
			RCP2-54	2	5	RCP2-54	2	5
			SAR324 clade	24	2125	SAR324 clade	24	2125
			Schekmanbacteria	3	5	Schekmanbacteria	3	5
			Spirochaetota	2	2	Spirochaetia	1	1
						V2072-189E03	1	1
			Sva0485	4	5	Sva0485	4	5
			Verrucomicrobiota	143	1641	Chlamydiae	3	6
						Kiritimatiellae	10	36
						Lentisphaeria	5	5
						Omnitrophia	2	2
						Verrucomicrobiae	121	1590
						Verrucomicrobiota (unclassified)	2	2
			WPS-2	4	53	WPS-2	4	53
			WS1	3	3	WS1	3	3
			Zixibacteria	1	1	Zixibacteria	1	1
Total	7032	351570		7032	351570		7032	351570

## Sheet: Table S4f
Table S4f: Prokaryotic community composition. Taxonomy composition found in sediment.
Domain	Number of OTUs	Number of Sequences	Phyla	Number of OTUs	Number of Sequences	Class	Number of OTUs	number of Sequences
Archaea	1842	75110	Aenigmarchaeota	2	6	Aenigmarchaeia	2	6
			Archaea unclassified	55	149	Archaea (unclassified)	55	149
			Asgardarchaeota	22	96	Asgardarchaeota	2	6
						Asgardarchaeota (unclassified)	3	9
						Lokiarchaeia	13	74
						Odinarchaeia	4	7
			Crenarchaeota	1425	73973	Bathyarchaeia	71	329
						Crenarchaeota (unclassified)	5	19
						Nitrososphaeria	1349	73625
			Halobacterota	5	21	Methanosarcinia	5	21
			Hydrothermarchaeota	12	46	Hydrothermarchaeia	12	46
			Nanoarchaeota	303	772	Nanoarchaeia	303	772
			Thermoplasmatota	18	47	Thermoplasmata	18	47
Bacteria	20848	276460	Acetothermia	5	12	Acetothermiia	5	12
			Acidobacteriota	1297	14322	Acidobacteriae	82	315
						Acidobacteriota (unclassified)	68	238
						Aminicenantia	18	72
						AT-s3-28	115	598
						Blastocatellia	49	430
						Holophagae	18	40
						Subgroup 11	4	33
						Subgroup 18	4	14
						Subgroup 21	60	733
						Subgroup 22	305	3041
						Subgroup 26	30	277
						Subgroup 5	22	95
						Thermoanaerobaculia	238	3607
						Vicinamibacteria	284	4829
			Actinobacteriota	636	13892	Acidimicrobiia	486	13152
						Actinobacteria	64	182
						Actinobacteriota (unclassified)	23	110
						Coriobacteriia	2	4
						MB-A2-108	5	10
						Thermoleophilia	55	432
						WCHB1-81	1	2
			AncK6	7	32	AncK6	7	32
			Armatimonadota	3	6	Fimbriimonadia	3	6
			Bacteria (unclassified)	2569	14698	Bacteria (unclassified)	2569	14698
			Bacteroidota	1627	22642	Bacteroidia	1494	21483
						Bacteroidota (unclassified)	3	12
						Ignavibacteria	13	71
						Kapabacteria	2	7
						Kryptonia	6	15
						Rhodothermia	107	1050
						SJA-28	2	4
			Bdellovibrionota	279	1400	Bdellovibrionia	201	1017
						Bdellovibrionota (unclassified)	1	4
						Oligoflexia	77	379
			Calditrichota	67	464	Calditrichia	67	464
			Campilobacterota	36	723	Campylobacteria	36	723
			Chloroflexi	957	9338	AD3	2	5
						Anaerolineae	759	8052
						Chloroflexi (unclassified)	55	336
						Chloroflexia	14	61
						Dehalococcoidia	54	341
						JG30-KF-CM66	14	55
						KD4-96	41	451
						Ktedonobacteria	3	4
						OLB14	4	5
						P2-11E	2	2
						TK10	6	19
						TK17	3	7
			Cyanobacteria	3	7	Cyanobacteria (unclassified)	3	7
			Dadabacteria	167	1875	Dadabacteriia	167	1875
			Deferrisomatota	13	76	Defferrisomatia	13	76
			Deinococcota	23	407	Deinococci	23	407
			Dependentiae	22	43	Babeliae	22	43
			Desulfobacterota	556	8002	Desulfarculia	2	4
						Desulfobaccia	2	6
						Desulfobacteria	232	4069
						Desulfobacterota (unclassified)	50	128
						Desulfomonilia	112	1838
						Desulfovibrionia	3	7
						Desulfuromonadia	111	1209
						Syntrophobacteria	28	658
						uncultured	16	83
			Elusimicrobiota	26	58	Elusimicrobia	3	18
						Lineage IIa	4	5
						Lineage IIb	18	33
						Lineage IIc	1	2
			Entotheonellaeota	88	1292	Entotheonellia	88	1292
			Fermentibacterota	2	3	Fermentibacteria	2	3
			Fibrobacterota	11	37	Chitinivibrionia	5	16
						Fibrobacteria	6	21
			Firmicutes	91	238	Bacilli	26	57
						Clostridia	62	176
						Firmicutes (unclassified)	2	3
						Negativicutes	1	2
			Fusobacteriota	29	1379	Fusobacteriia	29	1379
			Gemmatimonadota	265	3146	AKAU4049	5	98
						BD2-11 terrestrial group	171	2198
						Gemmatimonadetes	51	249
						Gemmatimonadota (unclassified)	3	4
						PAUC43f marine benthic group	34	596
						S0134 terrestrial group	1	1
			Hydrogenedentes	45	157	Hydrogenedentia	45	157
			Latescibacterota	303	2579	Latescibacteria	86	690
						Latescibacterota	217	1889
			Margulisbacteria	11	20	Margulisbacteria	11	20
			Marinimicrobia	5	8	Marinimicrobia	5	8
			MBNT15	12	55	MBNT15	12	55
			Methylomirabilota	36	141	Methylomirabilia	36	141
			Modulibacteria	19	112	Moduliflexia	19	112
			Myxococcota	499	4154	bacteriap25	12	49
						Myxococcia	50	220
						Myxococcota (unclassified)	37	112
						Polyangia	400	3773
			NB1-j	467	8222	NB1-j	467	8222
			Nitrospinota	52	858	Nitrospinia	36	596
						P9X2b3D02	16	262
			Nitrospirota	150	3939	4-29-1	4	117
						Nitrospiria	79	2781
						Thermodesulfovibrionia	67	1041
			Patescibacteria	136	475	ABY1	2	4
						Gracilibacteria	71	229
						Parcubacteria	12	19
						Patescibacteria (unclassified)	2	5
						Saccharimonadia	49	218
			PAUC34f	48	255	PAUC34f	48	255
			Planctomycetota	4083	49320	028H05-P-BN-P5	26	250
						BD7-11	78	548
						Brocadiae	10	63
						OM190	791	8859
						Phycisphaerae	682	7062
						Pla3 lineage	242	2043
						Pla4 lineage	75	773
						Planctomycetes	1736	27106
						Planctomycetota (unclassified)	405	2236
						vadinHA49	38	380
			Poribacteria	2	8	Poribacteria	2	8
			Proteobacteria	5283	106233	Alphaproteobacteria	1436	24468
						Gammaproteobacteria	3819	81704
						Proteobacteria (unclassified)	28	61
			RCP2-54	6	21	RCP2-54	6	21
			SAR324 clade	29	149	SAR324 clade	29	149
			Schekmanbacteria	13	129	Schekmanbacteria	13	129
			Spirochaetota	107	543	Leptospirae	18	42
						Spirochaetia	86	496
						V2072-189E03	3	5
			Sumerlaeota	30	160	Sumerlaeia	30	160
			Sva0485	15	127	Sva0485	15	127
			Verrucomicrobiota	669	4447	Chlamydiae	17	27
						Kiritimatiellae	128	703
						Lentisphaeria	67	322
						Omnitrophia	53	144
						Verrucomicrobiae	364	3087
						Verrucomicrobiota (unclassified)	40	164
			WPS-2	4	69	WPS-2	4	69
			WS1	4	17	WS1	4	17
			WS2	13	44	WS2	13	44
			Zixibacteria	28	126	Zixibacteria	28	126
Total	22690	351570		22690	351570		22690	351570
