# Supplementary material for: Community composition and functional prediction of prokaryotes associated with sympatric sponge species of southwestern Atlantic coast
Source: Sci Rep. 2021 May 5;11:9576. doi: 10.1038/s41598-021-88288-3 (PMC8100286; doi:10.1038/s41598-021-88288-3)
Supplement: Supplementary file 7 — Supplementary Table S5. [file 41598_2021_88288_MOESM7_ESM.xlsx]

## Sheet: Table S5a
Table S5a: Relative abundance at the phylum level. Ac: Aplysina caissara, Ax: Axinella corrugata, Dr: Dragmacidon reticulatum, SW: seawater, SD: sediment.
Phylum	Ac	Ax	Dr	SW	SD	Sum	Average
Proteobacteria	13.4005	23.1874	38.5178	47.1886	30.2167	152.511	30.5022
Bacteria (unclassified)	8.5232	45.0363	9.53437	0.456239	4.18068	67.7308	13.5462
Cyanobacteria	0.137953	10.3786	10.8846	35.6	0.00199107	57.0032	11.4006
Crenarchaeota	18.5627	5.98231	1.35762	0.15189	21.0408	47.0953	9.41906
Chloroflexi	26.5404	0.539295	1.27059	0.062292	2.65609	31.0686	6.21373
Acidobacteriota	11.4512	3.38908	6.79666	0.0432346	4.07373	25.7539	5.15078
Actinobacteriota	3.24118	2.37051	5.8125	4.26174	3.95142	19.6373	3.92747
Planctomycetota	0.103536	1.52459	2.49595	0.933527	14.0285	19.0861	3.81722
Bacteroidota	1.64462	1.76778	3.18372	5.28287	6.44025	18.3193	3.66385
Firmicutes	0.0287283	0.254288	10.4241	0.073954	0.0676963	10.8488	2.16975
Verrucomicrobiota	0.188298	1.65259	2.38587	0.466763	1.2649	5.95842	1.19168
Gemmatimonadota	3.26962	0.477856	0.961117	0.0159285	0.894843	5.61936	1.12387
PAUC34f	3.94886	0.000284438	0.10894	0.00426658	0.0725318	4.13488	0.826976
Thermoplasmatota	0.00255995	0.193987	0.267657	3.4454	0.0133686	3.92297	0.784595
Nitrospirota	0.900247	0.483261	0.5191	0.00284438	1.1204	3.02586	0.605171
Dadabacteria	2.30281	0.00312882	0.111784	0.0193418	0.533322	2.97039	0.594078
Myxococcota	0.651933	0.317149	0.647097	0.0839093	1.18156	2.88165	0.576329
Desulfobacterota	0.0073954	0.112638	0.108087	0.0733851	2.27608	2.57758	0.515516
NB1-j	0.00597321	0.0355548	0.153312	0.0119464	2.33865	2.54544	0.509088
Methylomirabilota	0.0910203	0.666155	1.20744	0.00796427	0.0401058	2.01269	0.402537
Nitrospinota	1.59684	0	0.0423813	0.000853315	0.244048	1.88412	0.376824
Latescibacterota	0.0127997	0.252866	0.440311	0.00938647	0.733567	1.44893	0.289786
AncK6	1.34795	0	0.00995534	0	0.00910203	1.36701	0.273402
Bdellovibrionota	0.130557	0.176636	0.198538	0.269648	0.398214	1.17359	0.234719
Nanoarchaeota	0.000284438	0.558353	0.319993	0.0537589	0.219586	1.15198	0.230395
SAR324 clade	0.000284438	0.1243	0.258554	0.604432	0.0423813	1.02995	0.20599
Archaea (unclassified)	0	0	0.880337	0.00170663	0.0423813	0.924425	0.184885
Marinimicrobia (SAR406 clade)	0.00142219	0.0600165	0.0950024	0.723896	0.00227551	0.882612	0.176522
Spirochaetota	0.630031	0.00142219	0.00910203	0.000568877	0.15445	0.795574	0.159115
Entotheonellaeota	0.304918	0.0625764	0.0233239	0.000568877	0.367494	0.758882	0.151776
RCP2-54	0.0184885	0.202805	0.318855	0.00142219	0.00597321	0.547544	0.109509
Patescibacteria	0.19484	0.029866	0.158432	0.00597321	0.135108	0.52422	0.104844
Fusobacteriota	0.000568877	0.0173507	0.0571721	0.0244617	0.392241	0.491794	0.0983588
Deinococcota	0.298091	0.0290127	0.0426658	0.00113775	0.115766	0.486674	0.0973348
Poribacteria	0.447422	0	0.00341326	0	0.00227551	0.45311	0.0906221
Campilobacterota	0	0.0133686	0.011662	0.00255995	0.205649	0.233239	0.0466479
Margulisbacteria	0	0.0264528	0.0588787	0.0844782	0.00568877	0.175498	0.0350997
Dependentiae	0.00910203	0.0511989	0.0847626	0.00142219	0.0122309	0.158717	0.0317433
Calditrichota	0	0	0	0.000853315	0.131979	0.132833	0.0265665
Halobacterota	0	0	0.078505	0	0.00597321	0.0844782	0.0168956
Euryarchaeota	0	0	0.0748073	0	0	0.0748073	0.0149615
WPS-2	0	0.00398214	0.0284438	0.0150752	0.0196262	0.0671275	0.0134255
Hydrogenedentes	0	0.000568877	0.000284438	0.00654208	0.0446568	0.0520522	0.0104104
Sumerlaeota	0	0	0	0	0.0455101	0.0455101	0.00910203
Schekmanbacteria	0	0	0	0.00142219	0.0366926	0.0381147	0.00762295
Sva0485	0	0	0	0.00142219	0.0361237	0.0375459	0.00750917
Elusimicrobiota	0.00113775	0.00142219	0.0173507	0	0.0164974	0.0364081	0.00728162
Zixibacteria	0	0	0	0.000284438	0.0358392	0.0361237	0.00722473
Modulibacteria	0	0	0	0.000284438	0.0318571	0.0321415	0.00642831
MBNT15	0.000853315	0.00853315	0.00682652	0	0.0156441	0.0318571	0.00637142
Asgardarchaeota	0	0	0	0	0.0273061	0.0273061	0.00546122
Armatimonadota	0.000568877	0.00511989	0.0173507	0.000284438	0.00170663	0.0250306	0.00500612
Deferrisomatota	0	0	0	0.000284438	0.0216173	0.0219018	0.00438035
Fibrobacterota	0	0.000568877	0.00312882	0.000284438	0.0105242	0.0145064	0.00290127
Hydrothermarchaeota	0	0	0	0	0.0130842	0.0130842	0.00261683
WS2	0	0	0	0	0.0125153	0.0125153	0.00250306
Synergistota	0	0	0.00568877	0	0	0.00568877	0.00113775
WS1	0	0	0	0.000853315	0.00483545	0.00568877	0.00113775
Acetothermia	0	0.000853315	0	0	0.00341326	0.00426658	0.000853315
FCPU426	0.000853315	0	0.00312882	0	0	0.00398214	0.000796427
Cloacimonadota	0	0	0.00284438	0	0	0.00284438	0.000568877
Aenigmarchaeota	0	0	0	0	0.00170663	0.00170663	0.000341326
Fermentibacterota	0	0	0	0	0.000853315	0.000853315	0.000170663
Iainarchaeota	0.000284438	0	0	0	0	0.000284438	5.68877e-05

## Sheet: Table S5b
Table S5b: Relative abundance at the class level. Ac: Aplysina caissara, Ax: Axinella corrugata, Dr: Dragmacidon reticulatum, SW: seawater, SD: sediment.
Class (Phylum)	Ac	Ax	Dr	SW	SD	Sum	Average
Alphaproteobacteria (Proteobacteria)	8.15115	9.81028	14.7083	40.9324	6.95964	80.5618	16.1124
Gammaproteobacteria (Proteobacteria)	5.24277	13.2528	23.7745	6.17288	23.2398	71.6827	14.3365
Bacteria (unclassified)	8.5232	45.0363	9.53437	0.456239	4.18068	67.7308	13.5462
Cyanobacteriia (Cyanobacteria)	0.135962	10.3755	10.793	35.5992	0	56.9036	11.3807
Nitrososphaeria (Crenarchaeota)	18.5627	5.98145	1.35762	0.150183	20.9418	46.9938	9.39875
Bacteroidia (Bacteroidota)	0.0987001	1.72683	3.09896	5.17621	6.11059	16.2113	3.24226
Vicinamibacteria (Acidobacteriota)	9.6473	1.52943	2.30224	0.0147908	1.37355	14.8673	2.97346
Dehalococcoidia (Chloroflexi)	12.5827	0.0125153	0.270785	0.0247461	0.0969935	12.9877	2.59755
Acidimicrobiia (Actinobacteriota)	3.08445	0.684928	1.00435	4.14711	3.74093	12.6618	2.53235
Planctomycetes (Planctomycetota)	0.0736695	1.16762	1.72569	0.422391	7.70999	11.0994	2.21987
Anaerolineae (Chloroflexi)	5.9533	0.0492078	0.2961	0.0230395	2.2903	8.61194	1.72239
Clostridia (Firmicutes)	0.00199107	0.0307193	5.58381	0.00199107	0.0500612	5.66857	1.13371
Verrucomicrobiae (Verrucomicrobiota)	0.187445	1.61476	2.31789	0.452257	0.878061	5.45041	1.09008
Actinobacteria (Actinobacteriota)	0.069403	0.988708	3.91273	0.106096	0.0517678	5.12871	1.02574
Bacilli (Firmicutes)	0.0230395	0.204511	4.72737	0.0719629	0.016213	5.04309	1.00862
Chloroflexi (unclassified)	4.33825	0.0310038	0.0614387	0.00113775	0.0955713	4.52741	0.905481
PAUC34f (PAUC34f)	3.94886	0.000284438	0.10894	0.00426658	0.0725318	4.13488	0.826976
Thermoplasmata (Thermoplasmatota)	0.00255995	0.193987	0.263674	3.4454	0.0133686	3.91899	0.783798
BD2-11 terrestrial group (Gemmatimonadota)	2.84694	0.0201951	0.119464	0.0113775	0.625196	3.62318	0.724635
Dadabacteriia (Dadabacteria)	2.30281	0.00312882	0.111784	0.0193418	0.533322	2.97039	0.594078
OM190 (Planctomycetota)	0.00511989	0.0628609	0.132833	0.210484	2.51984	2.93114	0.586227
Phycisphaerae (Planctomycetota)	0.0221862	0.187445	0.484967	0.198254	2.0087	2.90156	0.580311
Blastocatellia (Acidobacteriota)	0.0443724	0.608129	2.02719	0.0036977	0.122309	2.8057	0.56114
Acidobacteriae (Acidobacteriota)	0.219018	0.82288	1.62557	0.00455101	0.0895981	2.76161	0.552322
Nitrospiria (Nitrospirota)	0.899963	0.482976	0.505163	0.00170663	0.791023	2.68083	0.536166
NB1-j (NB1-j)	0.00597321	0.0355548	0.153312	0.0119464	2.33865	2.54544	0.509088
TK17 (Chloroflexi)	2.34235	0.000284438	0.0221862	0.000284438	0.00199107	2.3671	0.473419
Thermoanaerobaculia (Acidobacteriota)	0.9395	0.0355548	0.0776517	0.00540433	1.02597	2.08408	0.416816
Methylomirabilia (Methylomirabilota)	0.0910203	0.666155	1.20744	0.00796427	0.0401058	2.01269	0.402537
Rhodothermia (Bacteroidota)	1.53824	0.00398214	0.0250306	0.10638	0.29866	1.9723	0.394459
P9X2b3D02 (Nitrospinota)	1.59627	0	0.013653	0.000284438	0.0745229	1.68473	0.336946
Polyangia (Myxococcota)	0.0201951	0.201667	0.265665	0.0546122	1.07319	1.61533	0.323065
Gemmatimonadetes (Gemmatimonadota)	0.0480701	0.451973	0.79529	0.00199107	0.0708252	1.36815	0.27363
Thermoleophilia (Actinobacteriota)	0.0477856	0.566032	0.625196	0.00540433	0.122877	1.3673	0.273459
AncK6 (AncK6)	1.34795	0	0.00995534	0	0.00910203	1.36701	0.273402
Latescibacterota (Latescibacterota)	0.0127997	0.238075	0.440311	0.00910203	0.537304	1.23759	0.247518
JG30-KF-CM66 (Chloroflexi)	1.17957	0	0.0182041	0.000568877	0.0156441	1.21398	0.242797
Desulfobacteria (Desulfobacterota)	0.000568877	0.00113775	0.00426658	0.00796427	1.15738	1.17132	0.234263
Nanoarchaeia (Nanoarchaeota)	0.000284438	0.558353	0.319993	0.0537589	0.219586	1.15198	0.230395
SAR324 clade (Marine group B) (SAR324 clade (Marine group B))	0.000284438	0.1243	0.258554	0.604432	0.0423813	1.02995	0.20599
Subgroup 22 (Acidobacteriota)	0.00540433	0.0341326	0.0477856	0.00853315	0.864977	0.960833	0.192167
Archaea (unclassified) (Archaea (unclassified))	0	0	0.880337	0.00170663	0.0423813	0.924425	0.184885
Marinimicrobia (SAR406 clade) (Marinimicrobia (SAR406 clade))	0.00142219	0.0600165	0.0950024	0.723896	0.00227551	0.882612	0.176522
Bdellovibrionia (Bdellovibrionota)	0.130273	0.135962	0.122593	0.166396	0.289274	0.844498	0.1689
Bacteriap25 (Myxococcota)	0.582814	0.0213329	0.196831	0.000284438	0.0139375	0.8152	0.16304
Spirochaetia (Spirochaetota)	0.630031	0	0.00910203	0.000284438	0.141081	0.780499	0.1561
Subgroup 5 (Acidobacteriota)	0.0432346	0.269363	0.433484	0.00113775	0.0270216	0.774241	0.154848
Entotheonellia (Entotheonellaeota)	0.304918	0.0625764	0.0233239	0.000568877	0.367494	0.758882	0.151776
Planctomycetota (unclassified)	0.00113775	0.0270216	0.0284438	0.0620076	0.636004	0.754615	0.150923
Pla3 lineage (Planctomycetota)	0.000284438	0.0199107	0.0509145	0.0361237	0.581108	0.688341	0.137668
PAUC43f marine benthic group (Gemmatimonadota)	0.374321	0.000568877	0.0147908	0.00255995	0.169525	0.561766	0.112353
RCP2-54 (RCP2-54)	0.0184885	0.202805	0.318855	0.00142219	0.00597321	0.547544	0.109509
Desulfomonilia (Desulfobacterota)	0	0	0	0	0.522798	0.522798	0.10456
Fusobacteriia (Fusobacteriota)	0.000568877	0.0173507	0.0571721	0.0244617	0.392241	0.491794	0.0983588
Deinococci (Deinococcota)	0.298091	0.0290127	0.0426658	0.00113775	0.115766	0.486674	0.0973348
Poribacteria (Poribacteria)	0.447422	0	0.00341326	0	0.00227551	0.45311	0.0906221
Desulfuromonadia (Desulfobacterota)	0	0.0264528	0.0329949	0.0463635	0.343886	0.449697	0.0899394
Subgroup 21 (Acidobacteriota)	0.224422	0.00199107	0.000568877	0.000853315	0.208493	0.436328	0.0872657
TK10 (Chloroflexi)	0.0898825	0.128566	0.189152	0.000568877	0.00540433	0.413573	0.0827147
Saccharimonadia (Patescibacteria)	0.19484	0.0227551	0.0907358	0.000284438	0.0620076	0.370623	0.0741246
Myxococcia (Myxococcota)	0.00767984	0.0850471	0.181187	0.0290127	0.0625764	0.365503	0.0731007
Subgroup 11 (Acidobacteriota)	0.283301	0	0.0605854	0.000284438	0.00938647	0.353557	0.0707114
Pla4 lineage (Planctomycetota)	0.00113775	0.0540433	0.071394	0.00142219	0.219871	0.347868	0.0695736
Oligoflexia (Bdellovibrionota)	0.000284438	0.0406747	0.0756606	0.101829	0.107802	0.326251	0.0652502
Thermodesulfovibrionia (Nitrospirota)	0.000284438	0.000284438	0.0139375	0.00113775	0.2961	0.311744	0.0623489
KD4-96 (Chloroflexi)	0.00824871	0.110931	0.0546122	0.00938647	0.128282	0.31146	0.062292
Ktedonobacteria (Chloroflexi)	0.0179196	0.0603009	0.186592	0.00113775	0.00113775	0.267088	0.0534175
Proteobacteria (unclassified)	0.00654208	0.1243	0.0349859	0.0833404	0.0173507	0.266519	0.0533038
Kiritimatiellae (Verrucomicrobiota)	0	0.00312882	0.0440879	0.0102398	0.19996	0.257417	0.0514833
Acidobacteriota (unclassified) (Acidobacteriota)	0.0258839	0.0420969	0.108655	0.000568877	0.0676963	0.244901	0.0489803
Campylobacteria (Campilobacterota)	0	0.0133686	0.011662	0.00255995	0.205649	0.233239	0.0466479
Latescibacteria (Latescibacterota)	0	0.0147908	0	0.000284438	0.196262	0.211338	0.0422675
Actinobacteriota (unclassified) (Actinobacteriota)	0.0335637	0.0816338	0.0605854	0.00312882	0.0312882	0.2102	0.04204
Nitrospinia (Nitrospinota)	0.000568877	0	0.0287283	0.000568877	0.169525	0.199391	0.0398783
Chloroflexia (Chloroflexi)	0.0125153	0.0537589	0.110362	0.000284438	0.0173507	0.194271	0.0388543
Syntrophobacteria (Desulfobacterota)	0.000284438	0.000284438	0.000284438	0.00170663	0.18716	0.18972	0.0379441
MB-A2-108 (Actinobacteriota)	0.00597321	0.0492078	0.129419	0	0.00284438	0.187445	0.037489
Margulisbacteria (Margulisbacteria)	0	0.0264528	0.0588787	0.0844782	0.00568877	0.175498	0.0350997
AT-s3-28 (Acidobacteriota)	0	0.000284438	0	0.00142219	0.170094	0.171801	0.0343602
BD7-11 (Planctomycetota)	0	0.00568877	0	0.00199107	0.155872	0.163552	0.0327104
Babeliae (Dependentiae)	0.00910203	0.0511989	0.0847626	0.00142219	0.0122309	0.158717	0.0317433
Holophagae (Acidobacteriota)	0.0147908	0.0401058	0.0870381	0.000568877	0.0113775	0.153881	0.0307762
Calditrichia (Calditrichota)	0	0	0	0.000853315	0.131979	0.132833	0.0265665
Gracilibacteria (Patescibacteria)	0	0.00426658	0.0537589	0.00511989	0.0651364	0.128282	0.0256563
uncultured (Desulfobacterota)	0.00455101	0.0537589	0.0378303	0.00142219	0.0236084	0.121171	0.0242341
AD3 (Chloroflexi)	0.00227551	0.0719629	0.0392525	0.000853315	0.00142219	0.115766	0.0231533
vadinHA49 (Planctomycetota)	0	0	0.00142219	0.000284438	0.108087	0.109793	0.0219586
Lentisphaeria (Verrucomicrobiota)	0	0.00312882	0.00113775	0.00142219	0.0915892	0.0972779	0.0194556
Negativicutes (Firmicutes)	0.0036977	0.0190574	0.0736695	0	0.000568877	0.0969935	0.0193987
Taxonomies affiliations encompassed by the others	Ac	Ax	Dr	SW	SD	Sum	Average
Bathyarchaeia (Crenarchaeota)	0	0.000853315	0	0.00170663	0.0935802	0.0961402	0.019228
Myxococcota (unclassified)	0.0412436	0.00910203	0.00341326	0	0.0318571	0.085616	0.0171232
Methanosarcinia (Halobacterota)	0	0	0.078505	0	0.00597321	0.0844782	0.0168956
Subgroup 26 (Acidobacteriota)	0	0.00142219	0	0.00113775	0.0787894	0.0813494	0.0162699
Vampirivibrionia (Cyanobacteria)	0.000853315	0.000853315	0.0762295	0.000568877	0	0.078505	0.015701
Desulfobacterota (unclassified)	0.00170663	0.0227551	0.013653	0.00398214	0.0364081	0.078505	0.015701
Methanobacteria (Euryarchaeota)	0	0	0.0748073	0	0	0.0748073	0.0149615
Coriobacteriia (Actinobacteriota)	0	0	0.071394	0	0.00113775	0.0725318	0.0145064
028H05-P-BN-P5 (Planctomycetota)	0	0	0.000284438	0.000568877	0.0711096	0.0719629	0.0143926
WPS-2 (WPS-2)	0	0.00398214	0.0284438	0.0150752	0.0196262	0.0671275	0.0134255
Chlamydiae (Verrucomicrobiota)	0.000853315	0.0287283	0.0227551	0.00170663	0.00767984	0.0617231	0.0123446
SJA-28 (Bacteroidota)	0.00625764	0.00568877	0.0472168	0	0.00113775	0.0603009	0.0120602
Hydrogenedentia (Hydrogenedentes)	0	0.000568877	0.000284438	0.00654208	0.0446568	0.0520522	0.0104104
Verrucomicrobiota (unclassified) (Verrucomicrobiota)	0	0.00227551	0	0.000568877	0.0466479	0.0494923	0.00989846
Sumerlaeia (Sumerlaeota)	0	0	0	0	0.0455101	0.0455101	0.00910203
P2-11E (Chloroflexi)	0.00426658	0.020764	0.0190574	0	0.000568877	0.0446568	0.00893136
Omnitrophia (Verrucomicrobiota)	0	0.000568877	0	0.000568877	0.0409591	0.0420969	0.00841938
Kryptonia (Bacteroidota)	0	0.0312882	0.00312882	0	0.00426658	0.0386836	0.00773672
Schekmanbacteria (Schekmanbacteria)	0	0	0	0.00142219	0.0366926	0.0381147	0.00762295
Sva0485 (Sva0485)	0	0	0	0.00142219	0.0361237	0.0375459	0.00750917
Zixibacteria (Zixibacteria)	0	0	0	0.000284438	0.0358392	0.0361237	0.00722473
S0134 terrestrial group (Gemmatimonadota)	0.000284438	0.00511989	0.0290127	0	0.000284438	0.0347015	0.0069403
4-29-1 (Nitrospirota)	0	0	0	0	0.0332793	0.0332793	0.00665586
Moduliflexia (Modulibacteria)	0	0	0	0.000284438	0.0318571	0.0321415	0.00642831
MBNT15 (MBNT15)	0.000853315	0.00853315	0.00682652	0	0.0156441	0.0318571	0.00637142
Firmicutes (unclassified)	0	0	0.0292972	0	0.000853315	0.0301505	0.00603009
AKAU4049 (Gemmatimonadota)	0	0	0	0	0.027875	0.027875	0.00557499
Desulfobulbia (Desulfobacterota)	0.000284438	0.00426658	0.0119464	0.0110931	0	0.0275905	0.0055181
Subgroup 25 (Acidobacteriota)	0.00398214	0.0036977	0.0199107	0	0	0.0275905	0.0055181
Parcubacteria (Patescibacteria)	0	0.00284438	0.0139375	0.000284438	0.00540433	0.0224706	0.00449413
Defferrisomatia (Deferrisomatota)	0	0	0	0.000284438	0.0216173	0.0219018	0.00438035
Lokiarchaeia (Asgardarchaeota)	0	0	0	0	0.0210484	0.0210484	0.00420969
Aminicenantia (Acidobacteriota)	0	0	0	0.000284438	0.0204796	0.020764	0.0041528
Fimbriimonadia (Armatimonadota)	0.000568877	0.000568877	0.0173507	0.000284438	0.00170663	0.0204796	0.00409591
Ignavibacteria (Bacteroidota)	0	0	0	0.000284438	0.0201951	0.0204796	0.00409591
Brocadiae (Planctomycetota)	0	0	0	0	0.0179196	0.0179196	0.00358392
Sericytochromatia (Cyanobacteria)	0.000853315	0.00142219	0.0139375	0	0	0.016213	0.0032426
Lineage IIa (Elusimicrobiota)	0	0.00142219	0.0122309	0	0.00142219	0.0150752	0.00301505
Desulfovibrionia (Desulfobacterota)	0	0.00398214	0.00711096	0.000568877	0.00199107	0.013653	0.00273061
Leptospirae (Spirochaetota)	0	0.00142219	0	0	0.0119464	0.0133686	0.00267372
Lineage IIb (Elusimicrobiota)	0.00113775	0	0.00255995	0	0.00938647	0.0130842	0.00261683
Hydrothermarchaeia (Hydrothermarchaeota)	0	0	0	0	0.0130842	0.0130842	0.00261683
WS2 (WS2)	0	0	0	0	0.0125153	0.0125153	0.00250306
Bacteroidota (unclassified)	0.00142219	0	0.00540433	0	0.00341326	0.0102398	0.00204796
Fibrobacteria (Fibrobacterota)	0	0.000568877	0.00312882	0.000284438	0.00597321	0.00995534	0.00199107
WCHB1-81 (Actinobacteriota)	0	0	0.00881759	0	0.000568877	0.00938647	0.00187729
OLB14 (Chloroflexi)	0.00711096	0	0	0.000284438	0.00142219	0.00881759	0.00176352
Subgroup 18 (Acidobacteriota)	0	0	0.00426658	0	0.00398214	0.00824871	0.00164974
Elusimicrobia (Elusimicrobiota)	0	0	0.00255995	0	0.00511989	0.00767984	0.00153597
Syntrophomonadia (Firmicutes)	0	0	0.00597321	0	0	0.00597321	0.00119464
Kapabacteria (Bacteroidota)	0	0	0.00398214	0	0.00199107	0.00597321	0.00119464
Synergistia (Synergistota)	0	0	0.00568877	0	0	0.00568877	0.00113775
WS1 (WS1)	0	0	0	0.000853315	0.00483545	0.00568877	0.00113775
Crenarchaeota (unclassified) (Crenarchaeota)	0	0	0	0	0.00540433	0.00540433	0.00108087
Cyanobacteria (unclassified) (Cyanobacteria)	0.000284438	0.000853315	0.00142219	0.000284438	0.00199107	0.00483545	0.00096709
Chitinivibrionia (Fibrobacterota)	0	0	0	0	0.00455101	0.00455101	0.000910203
Chthonomonadetes (Armatimonadota)	0	0.00455101	0	0	0	0.00455101	0.000910203
Acetothermiia (Acetothermia)	0	0.000853315	0	0	0.00341326	0.00426658	0.000853315
Thermoplasmatota (unclassified) (Thermoplasmatota)	0	0	0.00398214	0	0	0.00398214	0.000796427
FCPU426 (FCPU426)	0.000853315	0	0.00312882	0	0	0.00398214	0.000796427
Bdellovibrionota (unclassified)	0	0	0.000284438	0.00142219	0.00113775	0.00284438	0.000568877
Cloacimonadia (Cloacimonadota)	0	0	0.00284438	0	0	0.00284438	0.000568877
Gitt-GS-136 (Chloroflexi)	0	0	0.00284438	0	0	0.00284438	0.000568877
Asgardarchaeota (unclassified) (Asgardarchaeota)	0	0	0	0	0.00255995	0.00255995	0.000511989
Longimicrobia (Gemmatimonadota)	0	0	0.00255995	0	0	0.00255995	0.000511989
N9D0 (Chloroflexi)	0.00199107	0	0	0	0	0.00199107	0.000398214
Desulfobaccia (Desulfobacterota)	0	0	0	0.000284438	0.00170663	0.00199107	0.000398214
Desulfotomaculia (Firmicutes)	0	0	0.00199107	0	0	0.00199107	0.000398214
Dethiobacteria (Firmicutes)	0	0	0.00199107	0	0	0.00199107	0.000398214
Odinarchaeia (Asgardarchaeota)	0	0	0	0	0.00199107	0.00199107	0.000398214
Aenigmarchaeia (Aenigmarchaeota)	0	0	0	0	0.00170663	0.00170663	0.000341326
Asgardarchaeota (Asgardarchaeota)	0	0	0	0	0.00170663	0.00170663	0.000341326
d142 (Acidobacteriota)	0	0	0.00170663	0	0	0.00170663	0.000341326
Patescibacteria (unclassified)	0	0	0	0.000284438	0.00142219	0.00170663	0.000341326
V2072-189E03 (Spirochaetota)	0	0	0	0.000284438	0.00142219	0.00170663	0.000341326
ABY1 (Patescibacteria)	0	0	0	0	0.00113775	0.00113775	0.000227551
Desulfarculia (Desulfobacterota)	0	0	0	0	0.00113775	0.00113775	0.000227551
Gemmatimonadota (unclassified)	0	0	0	0	0.00113775	0.00113775	0.000227551
Fermentibacteria (Fermentibacterota)	0	0	0	0	0.000853315	0.000853315	0.000170663
Lineage IIc (Elusimicrobiota)	0	0	0	0	0.000568877	0.000568877	0.000113775
Iainarchaeia (Iainarchaeota)	0.000284438	0	0	0	0	0.000284438	5.68876e-05
