# Supplementary material for: Community composition and functional prediction of prokaryotes associated with sympatric sponge species of southwestern Atlantic coast
Source: Sci Rep. 2021 May 5;11:9576. doi: 10.1038/s41598-021-88288-3 (PMC8100286; doi:10.1038/s41598-021-88288-3)
Supplement: Supplementary file 8 — Supplementary Table S6. [file 41598_2021_88288_MOESM8_ESM.xlsx]

## Sheet: Table S6a
Table S6a. Blast of the unclassified OTUs associated with sponge species. Closest match to the unclassified OTUs using NCBI Type Strain database. *number of sequences
OTU_ID	Sequence	Domain	Phyla	Class	Order	Family	Genus	Ac*	Ax*	Dr*	GI	Accession	Identity	E-value	Source	Organism	Classification	Authors	Title	Journal	Organim	Strain	Host	Isolation Souce	Country
Otu000122	TGTCAGCCGCCGCGGTAACACCGGCGCCACAAGTGGTGATCACAATTATTGGGCCTAAAGCGTTCGTAGCCTGTTAGTCAAATCCTTCGTGAAACTGTCTGGCTTAACCAGACAACCTGCGGAGGACACTGGCTGACTAGAGACCGGGAGGAGTCGGAGGTATGCATAGGGGAGTGGTCAAATGCTATAATCCTATGTAGACCACCGGTAGCGAAGGCGTCCGACCAGAACGGTTCTGACGGTGAGGAACGAAAGCTAGGGGAGCGAACCGGATTAGAAACCCCCGTAGTCC	Archaea	Archaea_unclassified	Archaea_unclassified	Archaea_unclassified	Archaea_unclassified	Archaea_unclassified	0	0	1994	gi|343206198	NR_044790.1	77703	2.14e-43	Methanobrevibacter wolinii	Methanobrevibacter wolinii	Archaea; Euryarchaeota; Methanomada group; Methanobacteria; Methanobacteriales; Methanobacteriaceae; Methanobrevibacter.	Miller,T.L. and Lin,C.	Description of Methanobrevibacter gottschalkii sp. nov., Methanobrevibacter thaueri sp. nov., Methanobrevibacter woesei sp. nov. and Methanobrevibacter wolinii sp. nov.	Int. J. Syst. Evol. Microbiol. 52 (Pt 3), 819-822 (2002)	Methanobrevibacter wolinii	SH
Otu000429	TGTCAGCAGCCGCGGTAACACCGGCGCCACAAGTGGTGATCACAATTATTGGGCCTAAAGCGTTCGTAGCCTGTTAGTCAAATCTTTCGTGAAACTGTCTGGCTTAACCAGACAACCTGCGGAAGACACTGGCTGACTAGAGATCGGGAGGAGTCGGAGGTATGCATAGGGGAGTGGTCAAATGCTATAATCCTATGTAGACCACCGGTAGCGAAGGCGTCCGACCAGAACGATTCTGACGGTGAGGAACGAAAGCTAGGGGAGCGAACCGGATTAGAAACCCCCGTAGTCC	Archaea	Archaea_unclassified	Archaea_unclassified	Archaea_unclassified	Archaea_unclassified	Archaea_unclassified	0	0	510	gi|343206198	NR_044790.1	78305	9.89e-47	Methanobrevibacter wolinii	Methanobrevibacter wolinii	Archaea; Euryarchaeota; Methanomada group; Methanobacteria; Methanobacteriales; Methanobacteriaceae; Methanobrevibacter.	Miller,T.L. and Lin,C.	Description of Methanobrevibacter gottschalkii sp. nov., Methanobrevibacter thaueri sp. nov., Methanobrevibacter woesei sp. nov. and Methanobrevibacter wolinii sp. nov.	Int. J. Syst. Evol. Microbiol. 52 (Pt 3), 819-822 (2002)	Methanobrevibacter wolinii	SH
Otu000358	TGTCAGCCGCCGCGGTAATAACCGAGCCGCAAGGGGTAGTCACGTTTATTGGGCCTAAAGCGTTCGTAGCCGGATCGATAAGTCTTTGGTGAAATCTTACAGAAAACTGTAAGGCTGGCTGGAGATACTATCAATCTTGGGATCGGGAGAGGTCGAAGGTACGCCGTGGGTAGGGGTCAAATCCTCTGATCCACGGCGGACCACCTGTGGCGAAGGCGTTCGACTGGAACGAGTCCGACGGTGAGGGACGAAAGCTAGGGGAGCGATTGGGATTAGAAACCCCCGTAGTCC	Archaea	Archaea_unclassified	Archaea_unclassified	Archaea_unclassified	Archaea_unclassified	Archaea_unclassified	0	0	482	gi|645321650	NR_118565.1	80612	7.51e-58	Methanobrevibacter boviskoreani JH1	Methanobrevibacter boviskoreani JH1	Archaea; Euryarchaeota; Methanomada group; Methanobacteria; Methanobacteriales; Methanobacteriaceae; Methanobrevibacter.	Lee,J.H., Rhee,M.S., Kumar,S., Lee,G.H., Chang,D.H., Kim,D.S., Choi,S.H., Lee,D.W., Yoon,M.H. and Kim,B.C.	Genome sequence of Methanobrevibacter sp. strain jh1, isolated from rumen of Korean native cattle	Genome Announc 1 (1) (2013)	Methanobrevibacter boviskoreani JH1	JH1		rumen fluid boviskoreani
Otu011932	TGTCAGCCGCCGCGGTAACACCGGCGCCACAAGTGGTGATCACAATTATTGGGCCTAAGGCGTTCGTAGCCTGTTAGTCAAATCTTTCGTGAAACTGTCTGGCTTAACCAGACAACCTGCGGAAGACACTGGCTGACTAGAGATCGGGAGGAGTCGGAGGTATGCATAGGGGAGTGGTCAAATGCTATAATCCTATGTAGACCACCGGTAGCGAAGGCGTCCGACCAGAACGATTCTGACGGTGAGGAACGAAGGCTAGGGGAGCGAACCGGATTAGATACCCCGGTAGTCC	Archaea	Archaea_unclassified	Archaea_unclassified	Archaea_unclassified	Archaea_unclassified	Archaea_unclassified	0	0	6	gi|470467676	NR_074187.1	76923	7.75e-38	Picrophilus torridus	Picrophilus torridus	Archaea; Euryarchaeota; Diaforarchaea group; Thermoplasmata; Thermoplasmatales; Picrophilaceae; Picrophilus.	Futterer,O., Angelov,A., Liesegang,H., Gottschalk,G., Schleper,C., Schepers,B., Dock,C., Antranikian,G. and Liebl,W.	Genome sequence of Picrophilus torridus and its implications for life around pH 0	Proc. Natl. Acad. Sci. U.S.A. 101 (24), 9091-9096 (2004)	Picrophilus torridus	DSM 9790
Otu013225	TGTCAGCAGCCGCGGTAACACCGGCGCCACAAGTGGTGATCACAATTATTGGGCCTAAAGCGTTCGTAGCCTGTTAGTCAAATCCTTCGTGAAACTGCCTGGCTTAACCAGACAACCTGCGGAGGACACTGGCTGACTAGAGACCGGGAGGAGTCGGAGGTATGCATAGGGGAGTGGTCAAATGCTATAATCCTATGTAGACCACCGGTAGCGAAGGCGTCCGACCAGAACGGTTCTGACGGTGAGGAACGAAAGCTAGTGAAGCGAACCGGATTAGAAACCCCGGCAGTCC	Archaea	Archaea_unclassified	Archaea_unclassified	Archaea_unclassified	Archaea_unclassified	Archaea_unclassified	0	0	5
Otu014757	TGCCAGCAGCCGCGGTAACACCGGCGCCCCAAGTGGTGATCACAATTATTGGGCCTAAAGCGTTCGTAGCCTGTTAGTCAAATCCTTCGTGAAACTGTCTGGCTTAACCAGACAACCTGCGGAGGACACTGGCTGACTAGAGACCGGGAGGAGTCGGAGGTATGCATAGGGGAGTGGTCAAATGCTATAATCCTATGTAGACCACCGGTAGCGAAGGCGTCCGACCAGAACGGTTCTGACGGTGAGGAACGACAGCTAGGCGCGCGAACCGGACTAGATACCCCCGTAGTCC	Archaea	Archaea_unclassified	Archaea_unclassified	Archaea_unclassified	Archaea_unclassified	Archaea_unclassified	0	0	4
Otu014767	TGTCAGCAGCCGCGGTAACACCGGCGCCACAAGTGGTGATCACAATTATTGGGCCTAAAGCGTTCGTAGCCTGTTAGTCAAATCCTTCGTGAAACTGTCTGGCTTAACCAGACAACCTGCGGAGGACACTGGCCGACTAGAGACCGGGAGGAGTCGGAGGTATGCATAGGGGAGTGGTCAAATGCTATAATCCTATGTAGACCACCGGTAGCGAAGGCGTCCGACCAGAACGGTTCTGACGGTGAGGAACGAAAACTAGGCGAGCGAACCGGACTAGAAACCCTAGCAGACC	Archaea	Archaea_unclassified	Archaea_unclassified	Archaea_unclassified	Archaea_unclassified	Archaea_unclassified	0	0	4
Otu018378	GTGTAGCAGCCGCGGTAACACCGGCGCCACAAGTGGTGATCACAATTATTGGGCCTAAAGCGTTCGTAGCCTGTTAGTCAAATCCTTCGTGAAACTGTCTGGCTTAACCAGACAACCTGCGGAGGACACTGGCTGACTAGAGACCGGGAGAAGTCGGAGGTATGCATAGGGGAGTGGTCAAATGCTATAATCCTATGTAGACCACCGGTAGCGAAGGCGTCCGACCAGAACGGTTCTGACGGTGAGGAACGAAAGCTAGGGGAGCGAACCGGATTAGAAACCCTCGTAGTCC	Archaea	Archaea_unclassified	Archaea_unclassified	Archaea_unclassified	Archaea_unclassified	Archaea_unclassified	0	0	4	gi|343206198	NR_044790.1	77740	7.7e-43	Methanobrevibacter wolinii	Methanobrevibacter wolinii	Archaea; Euryarchaeota; Methanomada group; Methanobacteria; Methanobacteriales; Methanobacteriaceae; Methanobrevibacter.	Miller,T.L. and Lin,C.	Description of Methanobrevibacter gottschalkii sp. nov., Methanobrevibacter thaueri sp. nov., Methanobrevibacter woesei sp. nov. and Methanobrevibacter wolinii sp. nov.	Int. J. Syst. Evol. Microbiol. 52 (Pt 3), 819-822 (2002)	Methanobrevibacter wolinii	SH
Otu018381	TGTCAGCAGCCGCGGTAATAACCGAGCCGCAAGGGGTAGTCACGTTTATTGGGCCTAAAGCGTTCGTAGCCGGGTCGATAAGTCTTTGGTGAAATCTTACAGAAAACTGTAAGGCTGGCTGGAGATACTATCGATCTTGGGATCGGGAGAGGTCGAAGGTACGCCGTGGGTAGGGGTCAAATCCTCTGATCCACGGCGGACCACCTGTGGCGAAGGCGTTCGACTGGAACGAGTCCGACGGTGAGGGACGAAAACTAGGGGAGCGAGGGTGATTAGGAACCCGGGTAGTCC	Archaea	Archaea_unclassified	Archaea_unclassified	Archaea_unclassified	Archaea_unclassified	Archaea_unclassified	0	0	4	gi|645321650	NR_118565.1	82661	9.71e-57	Methanobrevibacter boviskoreani JH1	Methanobrevibacter boviskoreani JH1	Archaea; Euryarchaeota; Methanomada group; Methanobacteria; Methanobacteriales; Methanobacteriaceae; Methanobrevibacter.	Lee,J.H., Rhee,M.S., Kumar,S., Lee,G.H., Chang,D.H., Kim,D.S., Choi,S.H., Lee,D.W., Yoon,M.H. and Kim,B.C.	Genome sequence of Methanobrevibacter sp. strain jh1, isolated from rumen of Korean native cattle	Genome Announc 1 (1) (2013)	Methanobrevibacter boviskoreani JH1	JH1		rumen fluid boviskoreani
Otu013224	TGCCAGCCGCCGCGGTAACACCAGCGCCTCGAGTGGTACCCACGAATATTGGGCCTAAGGCGTCCGTAGCTGGGCCTTTAAGTCCGCTGTGAAATGTTGGAGCTCAACTCTAACGCGTGCAGTGGATACTGTTGGTCTTGGGAACGGGGGAGGGTCGGAGTACTTCCAGGGTAGGGGTAAAATCCGTTGAGCCTGGAAGGACTACCAGTGGCGAAGGCGCCGATCCAAAACGTGTCCGACGGTGAGGGACGAAAGCTGGGGGAGCGAACGTGATCAGAAACCCTCGAAGTCC	Archaea	Archaea_unclassified	Archaea_unclassified	Archaea_unclassified	Archaea_unclassified	Archaea_unclassified	0	0	3	gi|1679775900	NR_163622.1	77113	4.63e-40	Methanolobus psychrotolerans	Methanolobus psychrotolerans	Archaea; Euryarchaeota; Stenosarchaea group; Methanomicrobia; Methanosarcinales; Methanosarcinaceae; Methanolobus.	Chen,S.C., Huang,H.H., Lai,M.C., Weng,C.Y., Chiu,H.H., Tang,S.L., Rogozin,D.Y. and Degermendzhy,A.G.	Methanolobus psychrotolerans sp. nov., a psychrotolerant methanoarchaeon isolated from a saline meromictic lake in Siberia	Int. J. Syst. Evol. Microbiol. 68 (4), 1378-1383 (2018)	Methanolobus psychrotolerans	YSF-03		lake sediments psychrotolerans
Otu013226	TGTCAGCCGCCGCGGTAATACCCGCAGCCCAAGTGGTGCTCGTTATTATTGGGCCTAAAACGTCCGTAGCCGGACCTGTAAATCCATGTGGAAATCGGAGGGCCTAACCCTCCGAAGGGCGTGGACACTGCAGGCCTTGGGACTGGGTGAGTTCGGAGGTACCTCCGGGGTAGGGGTGAAATCCTGTAATCCTGGGAGGACCACCAGTGGCGAAGGCGTCCGAATAGAACGGATCCGACGGTCGGGGACGAGGCCCTGGGGCGCAAACGGGATTAGAAACCCTCGTAGTCC	Archaea	Archaea_unclassified	Archaea_unclassified	Archaea_unclassified	Archaea_unclassified	Archaea_unclassified	0	0	3	gi|636560522	NR_116582.1	80479	7.51e-58	Geoglobus acetivorans	Geoglobus acetivorans	Archaea; Euryarchaeota; Archaeoglobi; Archaeoglobales; Archaeoglobaceae; Geoglobus.	Slobodkina,G.B., Kolganova,T.V., Querellou,J., Bonch-Osmolovskaya,E.A. and Slobodkin,A.I.	Geoglobus acetivorans sp. nov., an iron(III)-reducing archaeon from a deep-sea hydrothermal vent	Int. J. Syst. Evol. Microbiol. 59 (PT 11), 2880-2883 (2009)	Geoglobus acetivorans	SBH6
Otu020825	TGCCAGCCGCCGCGGTAATAACCGAGCCGCAAGGGGTAGTCACGTTTATTGGGCCTAAAGCGTTCGTAGCCGGATCGATAAGTCTTTGGTGAAATCTTACAGAAAACTGTAAGGCTGGCTGGAGATACTATCAATCTTGGGATCGGGAGAGGTCGAAGGTACGCCGTGGGTAGGGGTCAAATCCTCTGATCCACGGCGGACCACCTGTGGCGAAGGCGTTCGACTGGAACGAGTCCGACGGTGAGGGACGAAAGCTAGGGGAGCGATTGGGACAAGAAACCCTGGCAGACC	Archaea	Archaea_unclassified	Archaea_unclassified	Archaea_unclassified	Archaea_unclassified	Archaea_unclassified	0	0	3	gi|343206204	NR_044796.1	80345	3.49e-56	Methanobrevibacter curvatus	Methanobrevibacter curvatus	Archaea; Euryarchaeota; Methanomada group; Methanobacteria; Methanobacteriales; Methanobacteriaceae; Methanobrevibacter.	Leadbetter,J.R. and Breznak,J.A.	Physiological ecology of Methanobrevibacter cuticularis sp. nov. and Methanobrevibacter curvatus sp. nov., isolated from the hindgut of the termite Reticulitermes flavipes	Appl. Environ. Microbiol. 62 (10), 3620-3631 (1996)	Methanobrevibacter curvatus	RFM-2
Otu020827	TGCCAGCAGCCACGGTAACACCGGCGCCACAAGTGGTGATCACAATTACTGGGCCTAAAGCGTTCGTAGCCTGTTAGTCAAATCCTTCGTGAAACTGTCTGGCTTAACCAGACAACCTGCGGAGGACACTGGCTGACTAGAGACCGGGAGAAGTCGGAGGTATGCATAGGGGAGTGGTCAAATGCTATAATCCTATGTAGACCACCGGGAGCGAAGGCGTCCGACCAGAACGGTTCTGACGGTGAGGAACGAAAGCTAGGGGAGCGAACCGGATTAGAAACCCGGGTAGTCC	Archaea	Archaea_unclassified	Archaea_unclassified	Archaea_unclassified	Archaea_unclassified	Archaea_unclassified	0	0	3	gi|343206198	NR_044790.1	77703	2.14e-43	Methanobrevibacter wolinii	Methanobrevibacter wolinii	Archaea; Euryarchaeota; Methanomada group; Methanobacteria; Methanobacteriales; Methanobacteriaceae; Methanobrevibacter.	Miller,T.L. and Lin,C.	Description of Methanobrevibacter gottschalkii sp. nov., Methanobrevibacter thaueri sp. nov., Methanobrevibacter woesei sp. nov. and Methanobrevibacter wolinii sp. nov.	Int. J. Syst. Evol. Microbiol. 52 (Pt 3), 819-822 (2002)	Methanobrevibacter wolinii	SH
Otu030725	TGCCAGCCGCCGCGGTAACACCGGCGCCACAAGTGGTGATCACAATTATTGGGCCTAAAGCGTTCGTAGCCTGTTAGTCAAATCCTTCGTGAAACTGTCTGGCTTAACCAGACAACCTGCGGAGGACACTGGCTGACTAGAGACCGGGAGGAGTCGGAGGTATGCATAGGGGAGTGGTCAAATGCTATAATCCTATGTAGACCACCGGTAGCGAAGGCGTCCGACCAGAACGGTTCTGACGGTGAGGAACGAAAGCTAGGCGAGCGAACCGGACTAGGAACCCGCGAAGTCC	Archaea	Archaea_unclassified	Archaea_unclassified	Archaea_unclassified	Archaea_unclassified	Archaea_unclassified	0	0	3
Otu030727	TGCCAGCAGCCGCGGTAATAACCGAGCCGCAAGGGGTAGTCACGTTTATTGGGCCTAAAGCGTTCGTAGCCGGATCGATAAGTCTTTGGTGAAATCTTACAGAAAACTGTAAGGCTGGCTGGAGATACTATCAATCTTGGGATCGGGAGAGGTCGAAGGTACGCCGTGGGTAGGGGTCAAATCCTCTGATCCACGGCGGACCACCTGTGGCGAAGGCGTTCGACTGGAACGAGTCCGACGGTGAGGGACGAAAGCTAGTGGAGCGAGGGGGATTTGATACCCCAGAAGAGC	Archaea	Archaea_unclassified	Archaea_unclassified	Archaea_unclassified	Archaea_unclassified	Archaea_unclassified	0	0	3	gi|343206204	NR_044796.1	80634	3.49e-56	Methanobrevibacter curvatus	Methanobrevibacter curvatus	Archaea; Euryarchaeota; Methanomada group; Methanobacteria; Methanobacteriales; Methanobacteriaceae; Methanobrevibacter.	Leadbetter,J.R. and Breznak,J.A.	Physiological ecology of Methanobrevibacter cuticularis sp. nov. and Methanobrevibacter curvatus sp. nov., isolated from the hindgut of the termite Reticulitermes flavipes	Appl. Environ. Microbiol. 62 (10), 3620-3631 (1996)	Methanobrevibacter curvatus	RFM-2
Otu018373	TGTCAGCAGTCGCGGTAACACCGGCGCCCCAAGTGGTGATCACAATTATTGGGCCTAAAGCGTTCGTAGCCTGTTAGTCAAATCCTTCGTGAAACTGTCTGGCTTAACCAGACAACCTGCGGAGGACACTGGCTGACTAGAGACCGGGAGAAGTCGGAGGTATGCATAGGGGAGTGGTCAAATGCTATAATCCTATGTAGACCACCGGTAGCGAAGGCGTCCGACCAGAACGGTTCTGACGGTGAGGAACGACAGCTAGGGTCGCGAACCGGATTAGATACCCTAGTAGTCC	Archaea	Archaea_unclassified	Archaea_unclassified	Archaea_unclassified	Archaea_unclassified	Archaea_unclassified	0	0	2
Otu018377	TGTCAGCAGCCGCGGTAACACCGGCGCCCCAAGTGGTGATCACAACTATTGGGCCTAAAGCGTTCGTAGCCTGTTAGTCAAATCCTTCGTGAAACCGTCTGGCTTAACCAGACAACCTGCGGAGGACACTGGCTGACTAGAGACCGGGAGAAGTCGGAGGTATGCATAGGGGAGTGGTCAAATGCTATAATCCTATGTAGACCACCGGTAGCGAAGGCGTCCGACCAGAACGGTTCTGACGGTGAGGAACGAAAGCTAGGGGAGCGAACCGGATTAGAAACCCGGGTAGCCC	Archaea	Archaea_unclassified	Archaea_unclassified	Archaea_unclassified	Archaea_unclassified	Archaea_unclassified	0	0	2	gi|343206198	NR_044790.1	77740	2.14e-43	Methanobrevibacter wolinii	Methanobrevibacter wolinii	Archaea; Euryarchaeota; Methanomada group; Methanobacteria; Methanobacteriales; Methanobacteriaceae; Methanobrevibacter.	Miller,T.L. and Lin,C.	Description of Methanobrevibacter gottschalkii sp. nov., Methanobrevibacter thaueri sp. nov., Methanobrevibacter woesei sp. nov. and Methanobrevibacter wolinii sp. nov.	Int. J. Syst. Evol. Microbiol. 52 (Pt 3), 819-822 (2002)	Methanobrevibacter wolinii	SH
Otu020806	TGCCAGCAGCCGCGGTAACACCGGCGCCACAAGTGGTGATCACAATTATTGGGCCTAAAGCGTTCGTAGCCTGCTAGTCAAATCCTTCGTGAAACTGTCTGGCTTAACCAGGCAACCTGTGGAGGACACTGGCTGACTAGAGACCGGGAGAAGTCGGAGGTATGCATAGGGGAGTGGTCAAATGCTATAATCCTATGTAGACCACCGGTAGCGAAGGCGTCCGACCAGAACGGTTCTGACGGTGAGGAACGAAAGCTAGGGGAGCGAACCGGATTAGATACCCCAGTAGTCC	Archaea	Archaea_unclassified	Archaea_unclassified	Archaea_unclassified	Archaea_unclassified	Archaea_unclassified	0	0	2	gi|343206198	NR_044790.1	78378	9.89e-47	Methanobrevibacter wolinii	Methanobrevibacter wolinii	Archaea; Euryarchaeota; Methanomada group; Methanobacteria; Methanobacteriales; Methanobacteriaceae; Methanobrevibacter.	Miller,T.L. and Lin,C.	Description of Methanobrevibacter gottschalkii sp. nov., Methanobrevibacter thaueri sp. nov., Methanobrevibacter woesei sp. nov. and Methanobrevibacter wolinii sp. nov.	Int. J. Syst. Evol. Microbiol. 52 (Pt 3), 819-822 (2002)	Methanobrevibacter wolinii	SH
Otu020812	TGCCAGCAGCCGCGGTAATAACCGAGCCGCAAGGGGTAGTCACGTTTATTGGGCCTAAAGCGTTCGTAGCCGGATCGATAAGTCTTTGGTGAAATCTTACAGAAAACTGTAAGGCTGGCTGGAGATACTATCAATCTTGGGATCGGGAGAGGTCGAAGGTACGCCGTGGGTAGGGGTCAAATCCTCTGATCCACGGCGGACCACCTGTGGCGAAGGCGTTCGACTGGAACGAGTCCGACGGTGAGGGACGAAGGCTAGGGGAGCGATTGGGATTAGATACCCCCGTAGTCC	Archaea	Archaea_unclassified	Archaea_unclassified	Archaea_unclassified	Archaea_unclassified	Archaea_unclassified	0	0	2	gi|645321650	NR_118565.1	80612	7.51e-58	Methanobrevibacter boviskoreani JH1	Methanobrevibacter boviskoreani JH1	Archaea; Euryarchaeota; Methanomada group; Methanobacteria; Methanobacteriales; Methanobacteriaceae; Methanobrevibacter.	Lee,J.H., Rhee,M.S., Kumar,S., Lee,G.H., Chang,D.H., Kim,D.S., Choi,S.H., Lee,D.W., Yoon,M.H. and Kim,B.C.	Genome sequence of Methanobrevibacter sp. strain jh1, isolated from rumen of Korean native cattle	Genome Announc 1 (1) (2013)	Methanobrevibacter boviskoreani JH1	JH1		rumen fluid boviskoreani
Otu020820	TGCCAGCAGCCGCGGTAACACCGGCGCCACAAGTGGTGATCACAATTACTGGGCCTAAAGCGTTCGTAGCCTGTTAGTCAAATCCTTCGTGAAACTGTCGGGCTTAACCAGACAACCTGCGGAGGACACTGGCTGACTAGAGACCGGGAGGAGTCGGAGGTATGCATAGGGGAGTGGTCAAATGCTATGATCCTATGTAGACCACCGGTAGCGAAGGCGTCCGACCAGAACGGTTCTGACGGTGAGGAACGAAAGCTAGGGGAGCGAACCAGATTAGATACCCCAGTAGTCC	Archaea	Archaea_unclassified	Archaea_unclassified	Archaea_unclassified	Archaea_unclassified	Archaea_unclassified	0	0	2	gi|343206198	NR_044790.1	76689	2.16e-38	Methanobrevibacter wolinii	Methanobrevibacter wolinii	Archaea; Euryarchaeota; Methanomada group; Methanobacteria; Methanobacteriales; Methanobacteriaceae; Methanobrevibacter.	Miller,T.L. and Lin,C.	Description of Methanobrevibacter gottschalkii sp. nov., Methanobrevibacter thaueri sp. nov., Methanobrevibacter woesei sp. nov. and Methanobrevibacter wolinii sp. nov.	Int. J. Syst. Evol. Microbiol. 52 (Pt 3), 819-822 (2002)	Methanobrevibacter wolinii	SH
Otu020828	TGTCAGCAGCCGCGGTAACACCGGCGCCACAAGTGGTGATCACAATTATTGGGCCTAAAGCGTTCGTAGCCTGTTAGTCAAATCCTTCGTGAAACTGTCTGGCTTAACCAGACAACCTGCGGAGGACACTGGCTGACTAGAGACCGGGAGGAGTCGGAGGTATGCATAGGGGAGTGGTCAAATGCTATAATCCTATGTAGACCACCGGTAGCGAAGGCGTCCGACCAGAACGGTTCTGACGGTGAGGAACGAAAGCTAGGCGAGCGAACCGGATCACGAACCCTCGTAGTCC	Archaea	Archaea_unclassified	Archaea_unclassified	Archaea_unclassified	Archaea_unclassified	Archaea_unclassified	0	0	2
Otu020835	TGTTAGCAGCCGTGGTAACACCGGCGCCCCAAGTGGTGATCACAATTATTGGGCCTAAAGCGTTCGTAGCCTGTTAGTCAAATCTTTCGTGAAACTGTCTGGCTTAACCAGACAACCTGCGGAAGACACTGGCTGACTAGAGATCGGGAGGAGTCGGAGGTATGCATAGGGGAGTGGTCAAATGCTATAATCCTATGTAGACCACCGGTAGCGAAGGCGTCCGACCAGAACGATTCTGACGGTGAGGAACGAAAGCTAGGGGAGCGAACCGGATAAGAAACCCCAGTAGACC	Archaea	Archaea_unclassified	Archaea_unclassified	Archaea_unclassified	Archaea_unclassified	Archaea_unclassified	0	0	2	gi|343206198	NR_044790.1	77660	3.58e-41	Methanobrevibacter wolinii	Methanobrevibacter wolinii	Archaea; Euryarchaeota; Methanomada group; Methanobacteria; Methanobacteriales; Methanobacteriaceae; Methanobrevibacter.	Miller,T.L. and Lin,C.	Description of Methanobrevibacter gottschalkii sp. nov., Methanobrevibacter thaueri sp. nov., Methanobrevibacter woesei sp. nov. and Methanobrevibacter wolinii sp. nov.	Int. J. Syst. Evol. Microbiol. 52 (Pt 3), 819-822 (2002)	Methanobrevibacter wolinii	SH
Otu030728	TGCCAGCAGCCGCGGTAACACCGGCGCCCCAAGTGGTGATCACAATTATTGGGCCTAAAGCGTTCGTAGCCTGTTAGTCAAATCCTTCGTGAAACTGTCTGGCTTAACCAGACAACCTGCGGAGGACATTGGCTGACTAGAGACCGGGAGAAGTCGGAGGTATGCATAGGGGAGTGGTCAAATGCTATAATCCTATGTAGACCACCGGTAGGGAAGGCGTCCGACCAGAACGGTTCTGACGGTGAGGAACGAAAGCTAGGGGAGCGAACCGGATTACAAACCCTCGTACTCC	Archaea	Archaea_unclassified	Archaea_unclassified	Archaea_unclassified	Archaea_unclassified	Archaea_unclassified	0	0	2	gi|343206198	NR_044790.1	77586	4.63e-40	Methanobrevibacter wolinii	Methanobrevibacter wolinii	Archaea; Euryarchaeota; Methanomada group; Methanobacteria; Methanobacteriales; Methanobacteriaceae; Methanobrevibacter.	Miller,T.L. and Lin,C.	Description of Methanobrevibacter gottschalkii sp. nov., Methanobrevibacter thaueri sp. nov., Methanobrevibacter woesei sp. nov. and Methanobrevibacter wolinii sp. nov.	Int. J. Syst. Evol. Microbiol. 52 (Pt 3), 819-822 (2002)	Methanobrevibacter wolinii	SH
Otu030748	TGTCAGCAGCCGCGGTAATAACCGAGCCGCAAGGGGTAGTCACGTTTATTGGGCCTAAAGCGTTCGTAGCCGGGTCGATAAGTCTTTGGTGAAATCTTACAGAAAACTGTAAGGCTGGCTGGAGATACTATCGATCTTGGGATCGGGAGAGGTCGAAGGTACGCCGCGGGTAGGGGTCAAATCCTCTGATCCACGGCGGACCACCTGTGGCGAAGGCGTTCGACTGGAACGAGTCCGACGGTGAGGGACGAAAGCTAGTGGAGCGATGGGGATAAGAAACCCCCGTAGTCC	Archaea	Archaea_unclassified	Archaea_unclassified	Archaea_unclassified	Archaea_unclassified	Archaea_unclassified	0	0	2	gi|645321650	NR_118565.1	82258	4.52e-55	Methanobrevibacter boviskoreani JH1	Methanobrevibacter boviskoreani JH1	Archaea; Euryarchaeota; Methanomada group; Methanobacteria; Methanobacteriales; Methanobacteriaceae; Methanobrevibacter.	Lee,J.H., Rhee,M.S., Kumar,S., Lee,G.H., Chang,D.H., Kim,D.S., Choi,S.H., Lee,D.W., Yoon,M.H. and Kim,B.C.	Genome sequence of Methanobrevibacter sp. strain jh1, isolated from rumen of Korean native cattle	Genome Announc 1 (1) (2013)	Methanobrevibacter boviskoreani JH1	JH1		rumen fluid boviskoreani
Otu030761	TGTCAGCAGCCGCGGTAATAACCGAGCCGCAAGGGGTAGTCACGTTTATTGGGCCTAAAGCGTTCGTAGCCGGATCGATAAGTCTTTGGTGAAATCTTACGGAAAACTGTAAGGCTGGCTGGAGATACTATCAATCTTGGGATCGGGAGAGGTCGAAGGTACGCCGTGGGTAGGGGTCAAATCCTCTGATCCACGGCGGACCACCTGTGGCGAAGGCGTTCGACTGGAACGAGTCCGACGGTGAGGGACGAAAGCTAGGGGAGCGAGTGGGATTAGATACCCTCGTAGTCC	Archaea	Archaea_unclassified	Archaea_unclassified	Archaea_unclassified	Archaea_unclassified	Archaea_unclassified	0	0	2	gi|631251712	NR_112910.1	80546	7.51e-58	Methanobacterium alcaliphilum	Methanobacterium alcaliphilum	Archaea; Euryarchaeota; Methanomada group; Methanobacteria; Methanobacteriales; Methanobacteriaceae; Methanobacterium.	Mori,K.		Published Only in Database (2009)	Methanobacterium alcaliphilum	NBRC 105226
Otu030763	TGTCAGCAGCCGCGGTGACACCGGCGCCACAAGTGGTGATCACAATTATTGGGCCTAAAGCGTTCGTAGCCTGTTAGTCAAATCCTTCGTGAAACTGTCTGGCTTAACCAGACAACCTGCGGAGGACACTGGCTGACTAGAGACCGGGAGGAGTCGGAGGTATGCACAGGGGAGTGGTCAAATGCTATAATCCTATGTAGACCACCGGTAGCGAAGGCGTCCGACCAGAACGGTTCTGACGGTGAGGAACGAAAGCTAGTGGAGCGAACCGGATTAGAAACCCCCGTAGTGC	Archaea	Archaea_unclassified	Archaea_unclassified	Archaea_unclassified	Archaea_unclassified	Archaea_unclassified	0	0	2
Otu031054	TGTCAGCAGCCGCGGTAATAACCGAGCCGCAAGGGGTAGTCACGTTTATTGGGCCTAAAGCGTTCGTAGCCGGATCGATAAGTCTTTGGTGAAATCTTACAGAAAACTGTAAGGCTGGCTGGAGATACTATCAATCTTGGGATCGGGAGAGGCCGAAGGTACGCCGTGGGTAGGGGTCAAATCCTCTGATCCACGGCGGACCACCTGTGGCGAAGGCGTTCGACTGGAACGAGTCCGACGGTGAGGGACGAAAGCTAGTGGAGCGATTGGGATTAGGAACCCCCGTAGTGC	Archaea	Archaea_unclassified	Archaea_unclassified	Archaea_unclassified	Archaea_unclassified	Archaea_unclassified	0	0	2	gi|631251847	NR_113045.1	79452	9.78e-52	Methanobacterium ferruginis	Methanobacterium ferruginis	Archaea; Euryarchaeota; Methanomada group; Methanobacteria; Methanobacteriales; Methanobacteriaceae; Methanobacterium.	Mori,K. and Harayama,S.	Methanobacterium petrolearium sp. nov. and Methanobacterium ferruginis sp. nov., mesophilic methanogens isolated from salty environments	Int. J. Syst. Evol. Microbiol. 61 (PT 1), 138-143 (2011)	Methanobacterium ferruginis	Mic6c05		tubercle from interior surface of pipe transporting natural gas containing brine ferruginis	Japan
Otu031060	TGTCAGCCGCCGCGGTAATAACCGAGCCGCAAGGGGTAGTCACGTTTATTGGGCCTAAAGCGTTCGTAGCCGGATCGATAAGTCTTTGGTGAAATCTTACAGAAAACTGTAAGGCTGGCTGGAGATACTATCAATCTTGGGATCGGGAGAGGTCGAAGGTACGCCGTGGGTAGGGGTCAAATCCTCTGATCCACGGCGGACCACCTGTGGCGAAGGCGTTCGACTGGAACGAGTCCGACGGTGAGGGACGAAGACTAGGCGAGCGAGTGGGATTAGGAACCCTTGTAGTCC	Archaea	Archaea_unclassified	Archaea_unclassified	Archaea_unclassified	Archaea_unclassified	Archaea_unclassified	0	0	2	gi|343206204	NR_044796.1	80287	7.56e-53	Methanobrevibacter curvatus	Methanobrevibacter curvatus	Archaea; Euryarchaeota; Methanomada group; Methanobacteria; Methanobacteriales; Methanobacteriaceae; Methanobrevibacter.	Leadbetter,J.R. and Breznak,J.A.	Physiological ecology of Methanobrevibacter cuticularis sp. nov. and Methanobrevibacter curvatus sp. nov., isolated from the hindgut of the termite Reticulitermes flavipes	Appl. Environ. Microbiol. 62 (10), 3620-3631 (1996)	Methanobrevibacter curvatus	RFM-2
Otu031091	TGCCAGCAGCCGCGGTAACACCGGCGCCACAAGTGGTGATCACAATTATTGGGCCTAAAGCGTTCGTAGCCTGTTAGTCAAATCCTTCGTGAAACTGTCTGGCTTAACCAGACAACCTGCGGAGGACACTGGCTGACTAGAGACCGGGAGGAGTCGGGGGTATGCATAGGGGAGTGGTCAAATGCTGTAATCCTATGTAGACCACCGGTAGCGAGGGCGTCCGACCAGAACGGTTCTGACGGTGAGGAACGAAAGCTAGGGGAGCGAACCGGACTAGAAACCCCTGTAGTCC	Archaea	Archaea_unclassified	Archaea_unclassified	Archaea_unclassified	Archaea_unclassified	Archaea_unclassified	0	0	2	gi|343206198	NR_044790.1	77027	4.63e-40	Methanobrevibacter wolinii	Methanobrevibacter wolinii	Archaea; Euryarchaeota; Methanomada group; Methanobacteria; Methanobacteriales; Methanobacteriaceae; Methanobrevibacter.	Miller,T.L. and Lin,C.	Description of Methanobrevibacter gottschalkii sp. nov., Methanobrevibacter thaueri sp. nov., Methanobrevibacter woesei sp. nov. and Methanobrevibacter wolinii sp. nov.	Int. J. Syst. Evol. Microbiol. 52 (Pt 3), 819-822 (2002)	Methanobrevibacter wolinii	SH
Otu032299	TGCCAGCCGCCGCGGTAATAACCGAGCCGCAAGGGGTAGTCACGTTTATTGGGCCTAAAGCGTTCGTAGCCGGATCGATAAGTCTTTGGTGAAATCTTACAGAAAACTGTAAGGCTGGCTGGAGATACTATCAATCTTGGGATCGGGAGAGGTCGAAGGTACGCCGTGGGTAGGGGTCAAATCCTCTGATCCACGGCGGACCACCTGTGGCGAAGGCGTTCGACTGGAACGAGTCCGACGGTGAGGGACGAAAACTAGGGGAGCGGTGGGGATTAGGTACCCCTGTAGTCC	Archaea	Archaea_unclassified	Archaea_unclassified	Archaea_unclassified	Archaea_unclassified	Archaea_unclassified	0	0	2	gi|645321650	NR_118565.1	80272	3.49e-56	Methanobrevibacter boviskoreani JH1	Methanobrevibacter boviskoreani JH1	Archaea; Euryarchaeota; Methanomada group; Methanobacteria; Methanobacteriales; Methanobacteriaceae; Methanobrevibacter.	Lee,J.H., Rhee,M.S., Kumar,S., Lee,G.H., Chang,D.H., Kim,D.S., Choi,S.H., Lee,D.W., Yoon,M.H. and Kim,B.C.	Genome sequence of Methanobrevibacter sp. strain jh1, isolated from rumen of Korean native cattle	Genome Announc 1 (1) (2013)	Methanobrevibacter boviskoreani JH1	JH1		rumen fluid boviskoreani
Otu032309	AGTCAGCAGCCGCGGTAACACCGGTGCCACAAGTGGTGATCACAATTATTGGGCCTAAAGCGTTCGTAGCCTGTTAGTCAAATCCTTCGTGAAACTGTCTGGCTTAACCAGACAACCCGCGGAGGACACTGGCTGACTAGAGACCGGGAGGAGTCGGAGGTATGCATAGGGGAGTGGTCAAATGCTATAATCCTATGTAGACCACCGGTAGCGAAGGCGTCCGACCAGAACGGTTCTGACGGTGAGGAACGAAAGCTAGGGGAGCGAACCGGATTAGATACCCTTGTAGTCA	Archaea	Archaea_unclassified	Archaea_unclassified	Archaea_unclassified	Archaea_unclassified	Archaea_unclassified	0	0	2	gi|343206198	NR_044790.1	77055	1.67e-39	Methanobrevibacter wolinii	Methanobrevibacter wolinii	Archaea; Euryarchaeota; Methanomada group; Methanobacteria; Methanobacteriales; Methanobacteriaceae; Methanobrevibacter.	Miller,T.L. and Lin,C.	Description of Methanobrevibacter gottschalkii sp. nov., Methanobrevibacter thaueri sp. nov., Methanobrevibacter woesei sp. nov. and Methanobrevibacter wolinii sp. nov.	Int. J. Syst. Evol. Microbiol. 52 (Pt 3), 819-822 (2002)	Methanobrevibacter wolinii	SH
Otu032418	TGTCAGCCGCCGCGGTAATAACCGAGCCGCAAGGGGTAGTCACGTTTTTTGGGCCTAAAGCGTTCGTAGCCGGGTCGATAAGTCTTTGGTGAAATCTTACAGAAAACTGTAAGGCTGGCTGGAGATACTATCGATCTTGGGATCGGGAGAGGTCGGAGGTACGCCGTGGGTAGGGGTCAAATCCTCTGATCCACGGCGGACCACCTGTGGCGAAGGCGTTCGACTGGAACGAGTCCGACGGTGAGGGACGAAAGCTAGGGGAGCGGTTGGGATTAGGAACCCGCGTAGTCC	Archaea	Archaea_unclassified	Archaea_unclassified	Archaea_unclassified	Archaea_unclassified	Archaea_unclassified	0	0	2	gi|1040567005	NR_137354.1	77211	3.57e-41	Methanosalsum natronophilum	Methanosalsum natronophilum	Archaea; Euryarchaeota; Stenosarchaea group; Methanomicrobia; Methanosarcinales; Methanosarcinaceae; Methanosalsum.	Sorokin,D.Y., Abbas,B., Merkel,A.Y., Rijpstra,W.I., Damste,J.S., Sukhacheva,M.V. and van Loosdrecht,M.C.	Methanosalsum natronophilum sp. nov., and Methanocalculus alkaliphilus sp. nov., haloalkaliphilic methanogens from hypersaline soda lakes	Int. J. Syst. Evol. Microbiol. 65 (10), 3739-3745 (2015)	Methanosalsum natronophilum	AME2
Otu032465	TGCCAGCAGCCGCGGTAATAACCGAGCCGCAAGGGGTAGTCACGTTTATTGGGCCTAAAGCGTTCGTAGCCGGGTCGATAAGTCTTTGGTGAAATCTTACAGAAAACTGTAAGGCTGGCTGGAGATACTATCGATCTTGGGATCGGGAGAGGTCGAAGGTACGCCGTGGGTAGGGGTCAAATCCTCTGATCCACGGCGGACCACCTGTGGCGAGGGCGTTCGACAGGAACGAGTCCGACGGTGAGGGACGAAAGCTAGGGGAGCGATTGGGACTAGAAACCCTGGTAGACC	Archaea	Archaea_unclassified	Archaea_unclassified	Archaea_unclassified	Archaea_unclassified	Archaea_unclassified	0	0	2	gi|645321650	NR_118565.1	80069	1.62e-54	Methanobrevibacter boviskoreani JH1	Methanobrevibacter boviskoreani JH1	Archaea; Euryarchaeota; Methanomada group; Methanobacteria; Methanobacteriales; Methanobacteriaceae; Methanobrevibacter.	Lee,J.H., Rhee,M.S., Kumar,S., Lee,G.H., Chang,D.H., Kim,D.S., Choi,S.H., Lee,D.W., Yoon,M.H. and Kim,B.C.	Genome sequence of Methanobrevibacter sp. strain jh1, isolated from rumen of Korean native cattle	Genome Announc 1 (1) (2013)	Methanobrevibacter boviskoreani JH1	JH1		rumen fluid boviskoreani
Otu037657	TGCCAGCAGCCGCGGTAACACCGGCGCCCCAAGTGGTGATCACAATTATTGGGCCTAAAGCGTTCGTAGCCTGTTAGTCAAATCCTTCGTGAAACTGTCTGGCTTAACCAGACAACCTGCGGAGGACACTGGCTGACTAGAGACCGGGAGGAGTCGGAGGTATGCATAGGGGAGTGGTCAAATGCTATAATCCTATGTAGACCACCGGTAGCAAAGGCGTCCGACCAGAACGGTTCTGACGGTGAGGAACGAAAGCTAGGGGAGCAAACCGGATAAGAAACCCGGGTAGACC	Archaea	Archaea_unclassified	Archaea_unclassified	Archaea_unclassified	Archaea_unclassified	Archaea_unclassified	0	0	2	gi|343206198	NR_044790.1	77133	4.63e-40	Methanobrevibacter wolinii	Methanobrevibacter wolinii	Archaea; Euryarchaeota; Methanomada group; Methanobacteria; Methanobacteriales; Methanobacteriaceae; Methanobrevibacter.	Miller,T.L. and Lin,C.	Description of Methanobrevibacter gottschalkii sp. nov., Methanobrevibacter thaueri sp. nov., Methanobrevibacter woesei sp. nov. and Methanobrevibacter wolinii sp. nov.	Int. J. Syst. Evol. Microbiol. 52 (Pt 3), 819-822 (2002)	Methanobrevibacter wolinii	SH
Otu018384	TGTCAGCCGCCGCGGTAACACCGGCGCCACAAGTGGTGATCACAATTATTGGGCCTAAAGCGTTCGTAGCCTGTTAGTCAAATCTTTCGTGAAACTGTCTGGCTTAACCAGACAACCTGCGGAAGACACTGGCTGACTAGAGATCGGGAGGAGTCGGAGGTATGCATAGGGGAGTGGTCAAATGCTATAATCCTATGTAGACCACCGGTAGCGAAGGCGTCCGACCAGAACGATTCTGACGGTGAGGAACGAAAGCTAGTGGAGCGAACCTGACAACAAACCCGCGCAGTCC	Archaea	Archaea_unclassified	Archaea_unclassified	Archaea_unclassified	Archaea_unclassified	Archaea_unclassified	0	0	1	gi|343206198	NR_044790.1	76949	4.63e-40	Methanobrevibacter wolinii	Methanobrevibacter wolinii	Archaea; Euryarchaeota; Methanomada group; Methanobacteria; Methanobacteriales; Methanobacteriaceae; Methanobrevibacter.	Miller,T.L. and Lin,C.	Description of Methanobrevibacter gottschalkii sp. nov., Methanobrevibacter thaueri sp. nov., Methanobrevibacter woesei sp. nov. and Methanobrevibacter wolinii sp. nov.	Int. J. Syst. Evol. Microbiol. 52 (Pt 3), 819-822 (2002)	Methanobrevibacter wolinii	SH
Otu020826	TGCCAGCCGCCGCGGTAACACCGGCGCCCCAAGTGGTGATCACAATTATTGGGCCTAAAGCGTTCGTAGCCTGTTAGTCAAATCCTTCGTGAAACTGTCTGGCTTAACCAGACAACCTGCGGAGGACACTGGCTGACTAGAGACCGGGAGAAGTCGGAGGTATGCATAGGGGAGTGGTCAAATGCTATAATCCTATGTAGACCACCGGTAGCGAAGGCGTCCGACCAGAACGGTCCTGACGGTGAGGAACGACAGCTAGGGGCGCGAACCGGATTAGAAACCCGAGTAGTCC	Archaea	Archaea_unclassified	Archaea_unclassified	Archaea_unclassified	Archaea_unclassified	Archaea_unclassified	0	0	1
Otu030724	TGTCAGCAGCCGCGGTAACACCGGCGCCCCAAGTGGTGATCACAATTATTGGGCCTAAAGCGTTCGTAGCCTGTTAGTCAAATCCTTCGTGAAACTGTCTGGCTTAACCAGACAACCTGCGGAGGACACTGGCTGACTAGAGACCGGGAGGAGTCGGAGGTATGCATAGGGGAGTGGTCAAATGCTATAATCCTATGTAGACCACCGGTAGCGAAGGCGTCCGACCAGAACGGTTCTGACGGTGAGGAACGAAAGCTAGTGGAGCGGACCTGACTAGGTACCCTGGTAGAGC	Archaea	Archaea_unclassified	Archaea_unclassified	Archaea_unclassified	Archaea_unclassified	Archaea_unclassified	0	0	1
Otu030729	TGTCAGCAGCCGCGGTAACACCGGCGCCCCAAGTGGTGATCACAATTATTGGGCCTAAAGCGTTCGTAGCCTGTTAGTCAAATCCTTCGCGAAACTGTCTGGCTTAACCAGACAACCTGCGGAGGACACTGGCTGACTAGAGACCGGGAGAAGTCGGAGGTATGCATAGGGGAGTGGTCAAATGCTATAATCCTATGTAGACCACCGGTAGCGAAGGCGTCCGACCAGAACGGTTCTGACGGTGAGGAACGGCAGCTAGGGGAGCGAACCGGATTAGATACCCCCGTAGTCC	Archaea	Archaea_unclassified	Archaea_unclassified	Archaea_unclassified	Archaea_unclassified	Archaea_unclassified	0	0	1
Otu030751	TGTCAGCCGCCGCGGTAACACCGGCGCCACAAGTGGTGATCACAATTATTGGGCCTAAAGCGCTCGTAGCCTGTTAGTCAAATCCTTCGTGAAACTGTCTGGCTTAACCAGACAACCTGCGGAGGACACTGGCTGACTAGAGACCGGGAGGAGTCGGAGGTATGCATAGGGGAGTGGCCAAGTGCTATAATCCTATGTAGACCACCGGTAGCGAAGGCGTCCGACCAGAACGGTTCTGACGGTGAGGATCGAAAGCTAGGGGAGCGAACCGGATTAGATACCCCGGTAGTCC	Archaea	Archaea_unclassified	Archaea_unclassified	Archaea_unclassified	Archaea_unclassified	Archaea_unclassified	0	0	1
Otu030762	TGTCAGCCGCCGCGGTAACACCGGCGCCACAAGTGGTGATCACAATTATTGGGCCTAAAGCGTTCGTAGCCTGTTAGTCAAATCCTTCGTGAAACTGTCTGGCTTAACCAGACAACCTGCGGAGGACACTGGCTGACTAGAGACCGGGAGAGGTCGGAGGTATGCATAGGGGAGTGGTCAAATGCTATAATCCTATGTAGACCACCGGTAGCGAAGGCGTCCGACCAGAACGGTTCTGACGGTGAGGAACGAAAGCTAGGGGAGCGAACCGGAAAACAAACCCCCGAAGTCC	Archaea	Archaea_unclassified	Archaea_unclassified	Archaea_unclassified	Archaea_unclassified	Archaea_unclassified	0	0	1	gi|343206198	NR_044790.1	77978	3.58e-41	Methanobrevibacter wolinii	Methanobrevibacter wolinii	Archaea; Euryarchaeota; Methanomada group; Methanobacteria; Methanobacteriales; Methanobacteriaceae; Methanobrevibacter.	Miller,T.L. and Lin,C.	Description of Methanobrevibacter gottschalkii sp. nov., Methanobrevibacter thaueri sp. nov., Methanobrevibacter woesei sp. nov. and Methanobrevibacter wolinii sp. nov.	Int. J. Syst. Evol. Microbiol. 52 (Pt 3), 819-822 (2002)	Methanobrevibacter wolinii	SH
Otu031087	TGTCAGCAGCCGCGGTAATAACCGAGCCGCAAGGGGTAGTCACGTTTATTGGGCCTAAAGCGTTCGTAGCCGGGTCGATAAGTCTTCGGTGAAACCTTACAGAAAACTGTAAGGCTGGCTGGAGATACTATCGATCTTGGGATCGGGAGAGGTCGAAGGTACGCCGTGGGTAGGGGTCAAATCCTCTGATCCACGGCGGACCACCTGTGGCGAAGGCGTTCGACTGGAACGAGTCCGACGGTGAGGGACGAAAGCTAGGGGAGCGTTTGGGATTAGATACCCGCGTAGTCC	Archaea	Archaea_unclassified	Archaea_unclassified	Archaea_unclassified	Archaea_unclassified	Archaea_unclassified	0	0	1	gi|645321650	NR_118565.1	82661	9.71e-57	Methanobrevibacter boviskoreani JH1	Methanobrevibacter boviskoreani JH1	Archaea; Euryarchaeota; Methanomada group; Methanobacteria; Methanobacteriales; Methanobacteriaceae; Methanobrevibacter.	Lee,J.H., Rhee,M.S., Kumar,S., Lee,G.H., Chang,D.H., Kim,D.S., Choi,S.H., Lee,D.W., Yoon,M.H. and Kim,B.C.	Genome sequence of Methanobrevibacter sp. strain jh1, isolated from rumen of Korean native cattle	Genome Announc 1 (1) (2013)	Methanobrevibacter boviskoreani JH1	JH1		rumen fluid boviskoreani
Otu031258	TGTCAGCCGCCGCGGTAACACCGGCGCCCCAAGTGGTGATCACAATTATTGGGCCTAAAGCGTTCGTAGCCTGTTAGTCAAATCCTTCGTGAAACTGTCTGGCTTAACCAGACAACCTGCGGAGGACACTGGCTGACTAGAGACCGGGAGAAGTCGGAGGTATGCATAGGGGAGTGGTCAAATGCTATAATCCTATGTAGACCACCGGTAGCGAAGGCGTCCGACCAGAACGGTTCTGACGGTGAGGAACGAAAGCTAGGGGAGCGAACCGGCTTAGAGACCCCTGTCGTTC	Archaea	Archaea_unclassified	Archaea_unclassified	Archaea_unclassified	Archaea_unclassified	Archaea_unclassified	0	0	1	gi|343206198	NR_044790.1	77700	9.96e-42	Methanobrevibacter wolinii	Methanobrevibacter wolinii	Archaea; Euryarchaeota; Methanomada group; Methanobacteria; Methanobacteriales; Methanobacteriaceae; Methanobrevibacter.	Miller,T.L. and Lin,C.	Description of Methanobrevibacter gottschalkii sp. nov., Methanobrevibacter thaueri sp. nov., Methanobrevibacter woesei sp. nov. and Methanobrevibacter wolinii sp. nov.	Int. J. Syst. Evol. Microbiol. 52 (Pt 3), 819-822 (2002)	Methanobrevibacter wolinii	SH
Otu031259	TGTCAGCAGCCGCGGTAATAACCGAGCCGCAAGGGGTAGTCACGTTTATTGGGCCTAAAGCGTTCGTAGCCGGATCGATAAGTCTTTGGTGAAATCTTACAGAAAGCTGTAAGGCTGGCTGGAGATACTATCAATCTTGGGATCGGGAGAGGTCGAAGGTACGCCGTGGGTAGGGGTCAAATCCTCTGATCCACGGCGGACCACCTGTGGCGAAGGCGTTCGACTGGAACGAGTCCGACGGTGAGGGACGAAAGCTAAGGGAGCGGGGGGGATTAGAAACCCTTGTAGTCC	Archaea	Archaea_unclassified	Archaea_unclassified	Archaea_unclassified	Archaea_unclassified	Archaea_unclassified	0	0	1	gi|343206204	NR_044796.1	80282	1.62e-54	Methanobrevibacter curvatus	Methanobrevibacter curvatus	Archaea; Euryarchaeota; Methanomada group; Methanobacteria; Methanobacteriales; Methanobacteriaceae; Methanobrevibacter.	Leadbetter,J.R. and Breznak,J.A.	Physiological ecology of Methanobrevibacter cuticularis sp. nov. and Methanobrevibacter curvatus sp. nov., isolated from the hindgut of the termite Reticulitermes flavipes	Appl. Environ. Microbiol. 62 (10), 3620-3631 (1996)	Methanobrevibacter curvatus	RFM-2
Otu032276	TGCCAGCCGCCGCGGTAATAACCGAGCCGCAAGGGGTAGTCACGTTTATTGGGCCTAAAGCGTTCGTAGCCGGGTCGATAAGTCTTTGGTGAAATCTTACAGAAAACCGTAAGGCTGGCTGGAGATACTATCGATCTTGGGATCGGGAGAGGTCGAAGGTACGCCGTGGGTAGGGGTCAAATCCTCTGATCCACGGCGGACCACCTGTGGCGAAGGCGTTCGACTGGAACGAGTCCGACGGTGAGGGACGAAAGCTAGTGGAGCGATTGGGACTAGATACCCGGGTAGTCC	Archaea	Archaea_unclassified	Archaea_unclassified	Archaea_unclassified	Archaea_unclassified	Archaea_unclassified	0	0	1	gi|645321650	NR_118565.1	81293	3.47e-61	Methanobrevibacter boviskoreani JH1	Methanobrevibacter boviskoreani JH1	Archaea; Euryarchaeota; Methanomada group; Methanobacteria; Methanobacteriales; Methanobacteriaceae; Methanobrevibacter.	Lee,J.H., Rhee,M.S., Kumar,S., Lee,G.H., Chang,D.H., Kim,D.S., Choi,S.H., Lee,D.W., Yoon,M.H. and Kim,B.C.	Genome sequence of Methanobrevibacter sp. strain jh1, isolated from rumen of Korean native cattle	Genome Announc 1 (1) (2013)	Methanobrevibacter boviskoreani JH1	JH1		rumen fluid boviskoreani
Otu032298	TGTCAGCCGCAGCGGTAATACCCGAGCCGCAAGGGGTAGTCACGTTTATTGGGCCTAAAGCGTTCGTAGCCGGATCGATAAGTCTTTGGTGAAATCTTACAGAAAACTGTAGGGCTGGCTGGAGATACTATCAATCTTGGGATCGGGAGAGGTCGAAGGTACGCCGTGGGTAGGGGTCAAATCCTCTGATCCACGGCGGACCACCTGTGGCGAAGGCGTTCGACTGGAACGAGTCCGACGGTGAGGGACGAAAGCTAGGGGAGCGATGGGGATTAGATACCCTCGAAGTCC	Archaea	Archaea_unclassified	Archaea_unclassified	Archaea_unclassified	Archaea_unclassified	Archaea_unclassified	0	0	1	gi|645321650	NR_118565.1	81404	1.61e-59	Methanobrevibacter boviskoreani JH1	Methanobrevibacter boviskoreani JH1	Archaea; Euryarchaeota; Methanomada group; Methanobacteria; Methanobacteriales; Methanobacteriaceae; Methanobrevibacter.	Lee,J.H., Rhee,M.S., Kumar,S., Lee,G.H., Chang,D.H., Kim,D.S., Choi,S.H., Lee,D.W., Yoon,M.H. and Kim,B.C.	Genome sequence of Methanobrevibacter sp. strain jh1, isolated from rumen of Korean native cattle	Genome Announc 1 (1) (2013)	Methanobrevibacter boviskoreani JH1	JH1		rumen fluid boviskoreani
Otu032301	TGTCAGAAGCAGAGGTAATACCGGCGCCACAAGTGGTGATCACAATTATTGGGCCTAAAGCGTTCGTAGCCTGTTAGTCAAATCTTTCGTGAAACTGTCTGGCTTAACCAGACAACCTGCGGAAGACACTGGCTGACTAGAGATCGGGAGGAGTCGGAGGTATGCATAGGGGAGTGGTCAAATGCTATAATCCTATGTAGACCACCGGTAGCGAAGGCGTCCGACCAGAACGATTCTGACGGTGAGGAACGAAAGCTAGGGGAGCGAACCGGATTAGATACCCCCGTAGTCC	Archaea	Archaea_unclassified	Archaea_unclassified	Archaea_unclassified	Archaea_unclassified	Archaea_unclassified	0	0	1	gi|343206198	NR_044790.1	79920	4.6e-45	Methanobrevibacter wolinii	Methanobrevibacter wolinii	Archaea; Euryarchaeota; Methanomada group; Methanobacteria; Methanobacteriales; Methanobacteriaceae; Methanobrevibacter.	Miller,T.L. and Lin,C.	Description of Methanobrevibacter gottschalkii sp. nov., Methanobrevibacter thaueri sp. nov., Methanobrevibacter woesei sp. nov. and Methanobrevibacter wolinii sp. nov.	Int. J. Syst. Evol. Microbiol. 52 (Pt 3), 819-822 (2002)	Methanobrevibacter wolinii	SH
Otu032302	TGTCAGCAGCCGCGGTAATAACCGAGCCGCAAGGGGTAGTTACGTTTATTGGGCCTAAAGCGTTCGTAGCCGGATCGATAAGTCTTTGGTGAAATCTTACAGAAAACTGTAAGGCTGGCTGGAGATACTATCAACCTTGGGATCGGGAGAGGTCGAAGGTACGCCGTGGGTAGGGGTCAAATCCTCTGATCCACGGCGGATCACCTGTGGCGAAGGCGTTCGACTGGAACGAGTCCGACGGTGAGGGACGAAAGCTAGTGGAGCGATTGGGATTAGAAACCCTCGTAGTCC	Archaea	Archaea_unclassified	Archaea_unclassified	Archaea_unclassified	Archaea_unclassified	Archaea_unclassified	0	0	1	gi|645321650	NR_118565.1	79863	1.62e-54	Methanobrevibacter boviskoreani JH1	Methanobrevibacter boviskoreani JH1	Archaea; Euryarchaeota; Methanomada group; Methanobacteria; Methanobacteriales; Methanobacteriaceae; Methanobrevibacter.	Lee,J.H., Rhee,M.S., Kumar,S., Lee,G.H., Chang,D.H., Kim,D.S., Choi,S.H., Lee,D.W., Yoon,M.H. and Kim,B.C.	Genome sequence of Methanobrevibacter sp. strain jh1, isolated from rumen of Korean native cattle	Genome Announc 1 (1) (2013)	Methanobrevibacter boviskoreani JH1	JH1		rumen fluid boviskoreani
Otu032303	TGTCAGCAGCCGCGGTAACACCGGCGCCACAAGTGGTGATCACAATTATTGGGCCTAAAGCGTTCGTAGCCTGTTAGTCAAATCCTTCGTGAAATTGTCTGGCTTAACCAGACAACCTGCGGAGGACACTGGCTGACTAGAGACCGGGAGAAGTCGGAGGTATGCATAGGGGAGTGGTCAAATGCTATAATCCTATGTAGACCACCGGTAGCGAAGGCGTCCGACCAGAACGGTTCTGACGGTGAGGAACGAAAGCTAGGGGAGCGAAAGGGATTAGGTACCCGCGTAGTCC	Archaea	Archaea_unclassified	Archaea_unclassified	Archaea_unclassified	Archaea_unclassified	Archaea_unclassified	0	0	1	gi|343206198	NR_044790.1	77288	9.96e-42	Methanobrevibacter wolinii	Methanobrevibacter wolinii	Archaea; Euryarchaeota; Methanomada group; Methanobacteria; Methanobacteriales; Methanobacteriaceae; Methanobrevibacter.	Miller,T.L. and Lin,C.	Description of Methanobrevibacter gottschalkii sp. nov., Methanobrevibacter thaueri sp. nov., Methanobrevibacter woesei sp. nov. and Methanobrevibacter wolinii sp. nov.	Int. J. Syst. Evol. Microbiol. 52 (Pt 3), 819-822 (2002)	Methanobrevibacter wolinii	SH
Otu032344	TGCCAGCAGCCGCGGTAACACCGGCGCCACAAGTGGTGATCACAATTATTGGGCCTAAAGCGTTCGTAGCCTGTTAGTCAAATCCTTCGTGAAACTGTCTGGCTTAACCAGACAACCTGCGGAGGACACTGGCCGACTAGAGACCGGGAGAAGTCGGAGGTATGCATAGGGGAGTGGTCAAATGCTATAATCCTATGTAGACCACCGGTAGCGAAGGCGTCCGACCAGAACGGTTCTGACGGTGAGGAACGAAAGCTAGGGGAGCGAACGGGATTAGATACCCCGGTAGTCC	Archaea	Archaea_unclassified	Archaea_unclassified	Archaea_unclassified	Archaea_unclassified	Archaea_unclassified	0	0	1	gi|343206198	NR_044790.1	78378	9.89e-47	Methanobrevibacter wolinii	Methanobrevibacter wolinii	Archaea; Euryarchaeota; Methanomada group; Methanobacteria; Methanobacteriales; Methanobacteriaceae; Methanobrevibacter.	Miller,T.L. and Lin,C.	Description of Methanobrevibacter gottschalkii sp. nov., Methanobrevibacter thaueri sp. nov., Methanobrevibacter woesei sp. nov. and Methanobrevibacter wolinii sp. nov.	Int. J. Syst. Evol. Microbiol. 52 (Pt 3), 819-822 (2002)	Methanobrevibacter wolinii	SH
Otu032357	TGCCAGCCGCCGCGGTAACACCGGCGCCACAAGTGGTGATCACAATTATTGGGCCTAAAGCGTTCGTAGCCTGTTAGTCAAATCCTTCGTGAAACTGTCTGCTTAACCAGACAACCTGCGGAGGACACTGGCTGACTAGAGACCGGGAGGAGTCGGAGGTATGCATAGGGGAGTGGTCAAATGCTATAATCCTATGTAGACCACCGGTAGCGAAGGCGTCCGACCAGAACGGTTCTGACGGTGAGGAACGAAAGCTAGGCGAGCGAACCGGATTACATACCCCCGTAGTCC	Archaea	Archaea_unclassified	Archaea_unclassified	Archaea_unclassified	Archaea_unclassified	Archaea_unclassified	0	0	1
Otu032417	TGTCAGCAGCCGCGGTAACACCGGCGCCCCAAGTGGTGATCACAATTATTGGGCCTAAAGCGTTCGTAGCCTGTTAGTCAAATCCTTCGTGAAACTGTCTGGCTTAACCAGACAACCTGCGGAGGACACTGGCTGACTAGAGACCGGAGGAGTCGGAGGTATGCATAGGGGAGTGGTCAAATGCTATAATCCTATGTAGACCACCGGTAGCGAAGGCGTCCGACCAGAACGGTTCTGACGGTGAGGAACGAAAGCTAGGGGAGCGAACCGGATTAGAAACCCTAGTAGTCC	Archaea	Archaea_unclassified	Archaea_unclassified	Archaea_unclassified	Archaea_unclassified	Archaea_unclassified	0	0	1	gi|343206198	NR_044790.1	77027	1.66e-39	Methanobrevibacter wolinii	Methanobrevibacter wolinii	Archaea; Euryarchaeota; Methanomada group; Methanobacteria; Methanobacteriales; Methanobacteriaceae; Methanobrevibacter.	Miller,T.L. and Lin,C.	Description of Methanobrevibacter gottschalkii sp. nov., Methanobrevibacter thaueri sp. nov., Methanobrevibacter woesei sp. nov. and Methanobrevibacter wolinii sp. nov.	Int. J. Syst. Evol. Microbiol. 52 (Pt 3), 819-822 (2002)	Methanobrevibacter wolinii	SH
Otu032420	TGCCAGCCGCCGCGGTAACACCGGCGCCACAAGTGGTGATCACAATTATTGGGCCTAAAGCGTTCGTAGCCTGTTGTCAAATCCTTCGTGAAACTGTCTGGCTTAACCAGACAACCTGCGGAGGACACTGGCTGACTAGAGACCGGGAGGAGTCAGAGGTATGCATAGGGGAGTGGTCAAATGCTATAATCCTATGTAGACCACCGGTAGCGAAGGCGTCCGACCAGAACGGTTCTGACGGTGAGGAGCGAAAGCTAGGGGAGCGAACCGGATTAGAAACCCCCGTAGTCC	Archaea	Archaea_unclassified	Archaea_unclassified	Archaea_unclassified	Archaea_unclassified	Archaea_unclassified	0	0	1
Otu032452	TGCCAGCAGCCGCGGTACCACCGGCGCCACAAGTGGTGATCACAATTATTGGGCCTAAAGCGTTCGTAGCCTGTTAGTCAAATCTTTCGTGAAACTGTCTGGCTTAACCAGACAACCTGCGGAAGACACTGGCTGACTAGAGATCGGGAGGAGTCGGAGGTATGCATAGGGGAGTGGTCAAATGCTATAATCCTATGTAGACCACCGGTAGCGAAGGCGTCCGACCAGAACGATTCTGACGGTGAGGAACGAAAGCTAGGGGAGCGAACCGGACAAGAAACCCGGGTAGACC	Archaea	Archaea_unclassified	Archaea_unclassified	Archaea_unclassified	Archaea_unclassified	Archaea_unclassified	0	0	1	gi|343206198	NR_044790.1	78082	4.6e-45	Methanobrevibacter wolinii	Methanobrevibacter wolinii	Archaea; Euryarchaeota; Methanomada group; Methanobacteria; Methanobacteriales; Methanobacteriaceae; Methanobrevibacter.	Miller,T.L. and Lin,C.	Description of Methanobrevibacter gottschalkii sp. nov., Methanobrevibacter thaueri sp. nov., Methanobrevibacter woesei sp. nov. and Methanobrevibacter wolinii sp. nov.	Int. J. Syst. Evol. Microbiol. 52 (Pt 3), 819-822 (2002)	Methanobrevibacter wolinii	SH
Otu037301	TGTCAGCCGCCGCGGTAACACCGGCGCCACAGGTGGTGATCACAATTATTGGGCCTAAAGCGTTCGTAGCCTGTTAGTCAAATCCTTCGTGAAACTGTCTGGCTTAACCAGACAACCTGCGGAGGACACTGGCTGACTAGAGACCGGGAGGAGTCGGAGGTATGCATAGGGGAGTGGTCAAATGCTATAATCCTATGTAGACCACCGGTAGCGAAGGCGTCCGACCAGAAACGTTCTGACGGTGAGGAACGAAAGCTAGGGGAGCGAACCGGACTAGATACCCTCGTAGTCC	Archaea	Archaea_unclassified	Archaea_unclassified	Archaea_unclassified	Archaea_unclassified	Archaea_unclassified	0	0	1	gi|343206198	NR_044790.1	77104	4.63e-40	Methanobrevibacter wolinii	Methanobrevibacter wolinii	Archaea; Euryarchaeota; Methanomada group; Methanobacteria; Methanobacteriales; Methanobacteriaceae; Methanobrevibacter.	Miller,T.L. and Lin,C.	Description of Methanobrevibacter gottschalkii sp. nov., Methanobrevibacter thaueri sp. nov., Methanobrevibacter woesei sp. nov. and Methanobrevibacter wolinii sp. nov.	Int. J. Syst. Evol. Microbiol. 52 (Pt 3), 819-822 (2002)	Methanobrevibacter wolinii	SH
Otu037344	TGTCAGCAGCCGCGGTAACACCGGCGCCACAAGTGGTGATCACAATTATTGGGCCTAAAGCGTTCGTAGCCTGTTAGTCAAATCTTTCGTGAAACTGTCTGGCTTAACCAGACAACCTGCGGAAGACACTGGCTGACTAGAGATCGGGAGGAGTCGGAGGTATGCATAGGGGAGTGGTCAAATGCTATAATCCTATGTAGACCACCGGTAGCGAAGGCGTCCGACCAGAACGATTCTGACGGTGAGGAACGAAAGCTAGGCGCGCGAACCGCATTACATACCCCGGTACTCC	Archaea	Archaea_unclassified	Archaea_unclassified	Archaea_unclassified	Archaea_unclassified	Archaea_unclassified	0	0	1	gi|343206198	NR_044790.1	77966	4.6e-45	Methanobrevibacter wolinii	Methanobrevibacter wolinii	Archaea; Euryarchaeota; Methanomada group; Methanobacteria; Methanobacteriales; Methanobacteriaceae; Methanobrevibacter.	Miller,T.L. and Lin,C.	Description of Methanobrevibacter gottschalkii sp. nov., Methanobrevibacter thaueri sp. nov., Methanobrevibacter woesei sp. nov. and Methanobrevibacter wolinii sp. nov.	Int. J. Syst. Evol. Microbiol. 52 (Pt 3), 819-822 (2002)	Methanobrevibacter wolinii	SH
Otu037432	TGCCAGCAGCCGCGGTAACACCGGCGCCCCAAGTGGTGATCACAATTATTGGGCCTAAAGCGTTCGTAGCCTGTTAGTCAAATCCTTCGTGAAACTGTCTGGCTTAACCAGACAACCTGCGGAGGACACTGGCTGACTAGAGACCGGGAGGAGTCGGAGGTATGCATAGGGGAGTGGTCAAATGCTATAATCCTATGTAGGCCACCGGTAGCGAAGGCGTCCGACCAGAACGGTTCTGACGGTGAGGAACGAAAGCTAGGGGAGCGAACCTGATCACATACCCTTGTAGTCC	Archaea	Archaea_unclassified	Archaea_unclassified	Archaea_unclassified	Archaea_unclassified	Archaea_unclassified	0	0	1	gi|343206198	NR_044790.1	77104	4.63e-40	Methanobrevibacter wolinii	Methanobrevibacter wolinii	Archaea; Euryarchaeota; Methanomada group; Methanobacteria; Methanobacteriales; Methanobacteriaceae; Methanobrevibacter.	Miller,T.L. and Lin,C.	Description of Methanobrevibacter gottschalkii sp. nov., Methanobrevibacter thaueri sp. nov., Methanobrevibacter woesei sp. nov. and Methanobrevibacter wolinii sp. nov.	Int. J. Syst. Evol. Microbiol. 52 (Pt 3), 819-822 (2002)	Methanobrevibacter wolinii	SH
Otu037433	TGTCAGCAGCCGCGGTAATAACCGAGCCGCAAGGGGTAGTCACGTTTATTGGGCCTAAAGCGTTCGTAGCCGGATCGATAAGTCTTTGGTGAAATCTTACAGAAAACTGTAAGGCTGGCTGGAGATACTATCAATCTTGGGATCGGGAGAGGTCGAAGGTACGCCGTGGGTAGGGGTCAAATCCTCTGATCCACGGCGGACCACCTGTGGCGAAGGCGTTCGACTGGAACGAGTCCGACGGTGAGGGACGAAAGCTAGTGGAGCGGGTGTGATTAGGTACCCCCGTAGTGC	Archaea	Archaea_unclassified	Archaea_unclassified	Archaea_unclassified	Archaea_unclassified	Archaea_unclassified	0	0	1	gi|343206204	NR_044796.1	79577	3.52e-51	Methanobrevibacter curvatus	Methanobrevibacter curvatus	Archaea; Euryarchaeota; Methanomada group; Methanobacteria; Methanobacteriales; Methanobacteriaceae; Methanobrevibacter.	Leadbetter,J.R. and Breznak,J.A.	Physiological ecology of Methanobrevibacter cuticularis sp. nov. and Methanobrevibacter curvatus sp. nov., isolated from the hindgut of the termite Reticulitermes flavipes	Appl. Environ. Microbiol. 62 (10), 3620-3631 (1996)	Methanobrevibacter curvatus	RFM-2
Otu037436	TGTCAGCCGCCGCGGTACCACCGGCGCCACAAGTGGTGATCACAATTATTGGGCCTAAAGTGTTCGTAGCCTGTTAGTCAAATCCTTCGTGAAACTGTCTGGCTTAACCAGACAACCTGCGGAGGACACTGGCTGACTAGAGACCGGGAGGAGTCGGAGGTATGCATAGGGGAGTGGTCAAATGCTATAATCCTATGTAGACCACCGGTAGCGAAGGCGTCCGACCAGAACGGTTCTGACGGTGAGGAACGAAAGCTAGGGGAGCGAACCGGATTAGAAACCCGTGTAGTCC	Archaea	Archaea_unclassified	Archaea_unclassified	Archaea_unclassified	Archaea_unclassified	Archaea_unclassified	0	0	1	gi|343206198	NR_044790.1	77365	9.96e-42	Methanobrevibacter wolinii	Methanobrevibacter wolinii	Archaea; Euryarchaeota; Methanomada group; Methanobacteria; Methanobacteriales; Methanobacteriaceae; Methanobrevibacter.	Miller,T.L. and Lin,C.	Description of Methanobrevibacter gottschalkii sp. nov., Methanobrevibacter thaueri sp. nov., Methanobrevibacter woesei sp. nov. and Methanobrevibacter wolinii sp. nov.	Int. J. Syst. Evol. Microbiol. 52 (Pt 3), 819-822 (2002)	Methanobrevibacter wolinii	SH
Otu037654	TGCCAGCAGCCGCGGTAACACCGGCGCCACAAGTGGTGATCAAAATTATTGGGCCTAAAGCGTTCGTAGCCTGTTAGTCAAATCCTTCGTGAAACTGTCTGGCTTAACCAGACAACCTGCGGAGGACACTGGCTGACTAGGGACCGGGAGGAGTCGGAGGTATGCATAGGGGAGTGGTCAAATGCTATAATCCTATGTAGACCACCGGTGGCGAAGGCGTCCGACCAGAACGGTTCTGACGGTGAGGAACGAAAGCTAGGGCAGCGAACCGGATTAGAAACCCCCGTAGTCC	Archaea	Archaea_unclassified	Archaea_unclassified	Archaea_unclassified	Archaea_unclassified	Archaea_unclassified	0	0	1	gi|343206198	NR_044790.1	77365	9.96e-42	Methanobrevibacter wolinii	Methanobrevibacter wolinii	Archaea; Euryarchaeota; Methanomada group; Methanobacteria; Methanobacteriales; Methanobacteriaceae; Methanobrevibacter.	Miller,T.L. and Lin,C.	Description of Methanobrevibacter gottschalkii sp. nov., Methanobrevibacter thaueri sp. nov., Methanobrevibacter woesei sp. nov. and Methanobrevibacter wolinii sp. nov.	Int. J. Syst. Evol. Microbiol. 52 (Pt 3), 819-822 (2002)	Methanobrevibacter wolinii	SH
Otu037655	TGTCAGCAGCCGCGGTAATACCGGCGCCCCAAGTGGTGATCACAATTATTGGGCCTAAAGCGTTCGTAGCCTGTTAGTCAAATCCTTCGTGAAACTGTCTGGCTTAACCAGACAACCTGCGGAGGACACTGGCTGACTAGAGACCGGGAGGAGTCGGAGGTATGCATAGGGGAGTGGTCAAATGCTATAATCCTATGTAGACCACCGGTAGCGAAGGCGTCCGACCAGAACGGTTCTGACGGTGAGGAACGAAGGCTAGGCGAGCGAACCGGACTACATACCCGCGTACTCC	Archaea	Archaea_unclassified	Archaea_unclassified	Archaea_unclassified	Archaea_unclassified	Archaea_unclassified	0	0	1
Otu015636	TGCCAGCCGCCGCGGTAAAACCAGCACCTCAAGTGGTCAGGATGATTATTGGGCCTAAAGCATCCGTAGCCGGATCTGTAAGTTTTCGGTTAAATCTATGCGCTCAACGTATAGGCTGCCGGAAATACTGCAGATCTAGGGAGTGGGAGAGGTAGACGGTACTCGGTAGGAAGAGGTAAAATTCACTAATCTATCGATGACCACCTGTGGCGAAGGCGGTCTACCAGAACACGTCCGACGGTGAGGGATGAAAGCTGGGGGAGCAAACCGGATTAGATACCCCCGTAGTCC	Archaea	Crenarchaeota	Nitrososphaeria	Nitrosopumilales	Nitrosopumilaceae	Nitrosopumilaceae_unclassified	1	1	1	gi|507148106	NR_102913.1	94845	6.8e-128	Nitrosopumilus maritimus SCM1	Nitrosopumilus maritimus SCM1	Archaea; Thaumarchaeota; Nitrosopumilales; Nitrosopumilaceae; Nitrosopumilus.	Walker,C.B., de la Torre,J.R., Klotz,M.G., Urakawa,H., Pinel,N., Arp,D.J., Brochier-Armanet,C., Chain,P.S., Chan,P.P., Gollabgir,A., Hemp,J., Hugler,M., Karr,E.A., Konneke,M., Shin,M., Lawton,T.J., Lowe,T., Martens-Habbena,W., Sayavedra-Soto,L.A., Lang,D., Sievert,S.M., Rosenzweig,A.C., Manning,G. and Stahl,D.A.	Nitrosopumilus maritimus genome reveals unique mechanisms for nitrification and autotrophy in globally distributed marine crenarchaea	Proc. Natl. Acad. Sci. U.S.A. 107 (19), 8818-8823 (2010)	Nitrosopumilus maritimus SCM1	SCM1
Otu021190	TGTCAGCCGCCGCGGTAATACCAGCACCTCAAGTGGTCAGGATGATTATTGGGCCTAAAGCATCCGTAGCCGGCTCTGTTAGTTTTCGGTTAAATCTGTACGCTCAACGTACAGGCTGCCGGGAATACTACAGAGCTAGGGAGTGGGAGAGGTAGACGGTACTTGGTAGGAAGGGGTAAAATCCTTTGATCTATTGATGACCACCTGTGGCGAAGGCGGCTCTCTGGCCTGATACTGACGCTGACGCGCGAAAGCTAGGGGAGCAAACAGGATTAGATACCCTCGTAGTCC	Archaea	Crenarchaeota	Nitrososphaeria	Nitrosopumilales	Nitrosopumilaceae	Nitrosopumilaceae_unclassified	3	0	0	gi|507148106	NR_102913.1	91837	6.94e-113	Nitrosopumilus maritimus SCM1	Nitrosopumilus maritimus SCM1	Archaea; Thaumarchaeota; Nitrosopumilales; Nitrosopumilaceae; Nitrosopumilus.	Walker,C.B., de la Torre,J.R., Klotz,M.G., Urakawa,H., Pinel,N., Arp,D.J., Brochier-Armanet,C., Chain,P.S., Chan,P.P., Gollabgir,A., Hemp,J., Hugler,M., Karr,E.A., Konneke,M., Shin,M., Lawton,T.J., Lowe,T., Martens-Habbena,W., Sayavedra-Soto,L.A., Lang,D., Sievert,S.M., Rosenzweig,A.C., Manning,G. and Stahl,D.A.	Nitrosopumilus maritimus genome reveals unique mechanisms for nitrification and autotrophy in globally distributed marine crenarchaea	Proc. Natl. Acad. Sci. U.S.A. 107 (19), 8818-8823 (2010)	Nitrosopumilus maritimus SCM1	SCM1
Otu024538	TGTCAGCAGCCGTGGTAAAACCAGCACCTCAAGTGGTCAGGATGATTATTGGGCCTAAAGCATCCGTAGCCGGCTCTGTTAGTTTTCGGTTAAATCTGTACGCTCAACGTACAGGCTGCCGGGAATACTACAGAGCTAGGGAGTGGGAGAGGTAGACGGTACTTGGTAGGAAGGGGTAAAATCCTTTGATCTATTGATGACCACCTGTGGCGAAGGCGGCTTCCTGGATTTCCACTGACGCTGAGGCGCGAAAGCGTGGGTAGCGAACGGGATTAGAAACCCCTGTAGTCC	Archaea	Crenarchaeota	Nitrososphaeria	Nitrosopumilales	Nitrosopumilaceae	Nitrosopumilaceae_unclassified	2	0	0	gi|507148106	NR_102913.1	90753	6.99e-108	Nitrosopumilus maritimus SCM1	Nitrosopumilus maritimus SCM1	Archaea; Thaumarchaeota; Nitrosopumilales; Nitrosopumilaceae; Nitrosopumilus.	Walker,C.B., de la Torre,J.R., Klotz,M.G., Urakawa,H., Pinel,N., Arp,D.J., Brochier-Armanet,C., Chain,P.S., Chan,P.P., Gollabgir,A., Hemp,J., Hugler,M., Karr,E.A., Konneke,M., Shin,M., Lawton,T.J., Lowe,T., Martens-Habbena,W., Sayavedra-Soto,L.A., Lang,D., Sievert,S.M., Rosenzweig,A.C., Manning,G. and Stahl,D.A.	Nitrosopumilus maritimus genome reveals unique mechanisms for nitrification and autotrophy in globally distributed marine crenarchaea	Proc. Natl. Acad. Sci. U.S.A. 107 (19), 8818-8823 (2010)	Nitrosopumilus maritimus SCM1	SCM1
Otu037901	TGCCAGCCGCCGCGGTAAAACCAGCACCTCGAGTGGTCAGGATGATTATTGGGCCTAAAGCATCCGTAGCCGGCTCTGTAAGTTTTCGGTTAAATCTGTACGCTCAACGTACAGGCTGCCGGGAATACTACAGAGCTAGGGAGTGGGAGAGGTAGACGGTACTTGGTAGGAAGGGGTAAAATCCTTTGATCTATTGATGACCACCTGTGGCGAAGGCGGTCAACTAGAACACGTCCGACGGTGAGGGATGAAAGCTGGAGGAGCAAACCGGATTAGAAACCCTCGTAGTCC	Archaea	Crenarchaeota	Nitrososphaeria	Nitrosopumilales	Nitrosopumilaceae	Nitrosopumilaceae_unclassified	2	0	0	gi|507148106	NR_102913.1	96564	3.12e-136	Nitrosopumilus maritimus SCM1	Nitrosopumilus maritimus SCM1	Archaea; Thaumarchaeota; Nitrosopumilales; Nitrosopumilaceae; Nitrosopumilus.	Walker,C.B., de la Torre,J.R., Klotz,M.G., Urakawa,H., Pinel,N., Arp,D.J., Brochier-Armanet,C., Chain,P.S., Chan,P.P., Gollabgir,A., Hemp,J., Hugler,M., Karr,E.A., Konneke,M., Shin,M., Lawton,T.J., Lowe,T., Martens-Habbena,W., Sayavedra-Soto,L.A., Lang,D., Sievert,S.M., Rosenzweig,A.C., Manning,G. and Stahl,D.A.	Nitrosopumilus maritimus genome reveals unique mechanisms for nitrification and autotrophy in globally distributed marine crenarchaea	Proc. Natl. Acad. Sci. U.S.A. 107 (19), 8818-8823 (2010)	Nitrosopumilus maritimus SCM1	SCM1
Otu037976	TGTCAGCAGCCGCGGTAAAACCAGCACCTCAAGTGGTCAGGATGATTATTGGGCCTAAAGCATCCGTAGCCGGCTCTGTTAGTTTTCGGTTAAATCTGTACGCTCAACGTACAGGCTGCCGGGAATACTACAGAGCTAGGGAGTGGGAGAGGTAGACGGTACTTGGTAGGAAGGGGTAAAATCCTTTGATCTATTGATGACCACCTGTGGCGAAGGCGGTCTACTAGAACACGTCCGACGGTGAGGGAGGAAAGCTGGGGGAGCAAACAGGGTAAGATACCCCAGAAGCCC	Archaea	Crenarchaeota	Nitrososphaeria	Nitrosopumilales	Nitrosopumilaceae	Nitrosopumilaceae_unclassified	2	0	0	gi|507148106	NR_102913.1	96809	6.75e-133	Nitrosopumilus maritimus SCM1	Nitrosopumilus maritimus SCM1	Archaea; Thaumarchaeota; Nitrosopumilales; Nitrosopumilaceae; Nitrosopumilus.	Walker,C.B., de la Torre,J.R., Klotz,M.G., Urakawa,H., Pinel,N., Arp,D.J., Brochier-Armanet,C., Chain,P.S., Chan,P.P., Gollabgir,A., Hemp,J., Hugler,M., Karr,E.A., Konneke,M., Shin,M., Lawton,T.J., Lowe,T., Martens-Habbena,W., Sayavedra-Soto,L.A., Lang,D., Sievert,S.M., Rosenzweig,A.C., Manning,G. and Stahl,D.A.	Nitrosopumilus maritimus genome reveals unique mechanisms for nitrification and autotrophy in globally distributed marine crenarchaea	Proc. Natl. Acad. Sci. U.S.A. 107 (19), 8818-8823 (2010)	Nitrosopumilus maritimus SCM1	SCM1
Otu038308	TGTCAGCAGCCGCGGTAATACCAGCACTTCAAGTGGTCAGGATGATTATTGGGCCTAAAGCATCCGTAGCCGGCTCTGTTAGTTTTCGGTTAAATCTGTACGCTCAACGTACAGGCTGCCGGGAATACTACAGAGCTAGGGAGTGGGAGAGGTAGACGGTACTTGGTAGGAAGGGGTAAAATCCTTTGATCTATTGATGACCACCTGTGGCGAAGGCGGTCTACTAGAACACGTCCGACGGTGAGGGATGACAGCTGGGGGCGCAAACCGTATAAGAAACCCCTGTAGTCC	Archaea	Crenarchaeota	Nitrososphaeria	Nitrosopumilales	Nitrosopumilaceae	Nitrosopumilaceae_unclassified	2	0	0	gi|507148106	NR_102913.1	95189	1.46e-129	Nitrosopumilus maritimus SCM1	Nitrosopumilus maritimus SCM1	Archaea; Thaumarchaeota; Nitrosopumilales; Nitrosopumilaceae; Nitrosopumilus.	Walker,C.B., de la Torre,J.R., Klotz,M.G., Urakawa,H., Pinel,N., Arp,D.J., Brochier-Armanet,C., Chain,P.S., Chan,P.P., Gollabgir,A., Hemp,J., Hugler,M., Karr,E.A., Konneke,M., Shin,M., Lawton,T.J., Lowe,T., Martens-Habbena,W., Sayavedra-Soto,L.A., Lang,D., Sievert,S.M., Rosenzweig,A.C., Manning,G. and Stahl,D.A.	Nitrosopumilus maritimus genome reveals unique mechanisms for nitrification and autotrophy in globally distributed marine crenarchaea	Proc. Natl. Acad. Sci. U.S.A. 107 (19), 8818-8823 (2010)	Nitrosopumilus maritimus SCM1	SCM1
Otu038361	TGTCAGCAGCCGCGGTAAAACCAGCACCTCAAGTGGTCAGGATGATTATTGGGCCTAAAGCATCCGTGGCCGGCTCTGTTAGTTTTCGGTTAAATCTGTACGCTCAACGTACAGGCTGCCGGGAATACTACAGAGCTAGAGAGTGGGAGAGGTAGACGGTACTTGGTAGGAAGGGGTAAAATCCTTTGATCTATTGATGACCACCTGTGGCGAAGGCGGTCTCCTAGAACACGTCCGACGGTGAGGGATGAAAGCTGGGGGAGCAAGCCGGATTAGAAACCCCCGTAGTCC	Archaea	Crenarchaeota	Nitrososphaeria	Nitrosopumilales	Nitrosopumilaceae	Nitrosopumilaceae_unclassified	2	0	0	gi|507148106	NR_102913.1	95876	6.75e-133	Nitrosopumilus maritimus SCM1	Nitrosopumilus maritimus SCM1	Archaea; Thaumarchaeota; Nitrosopumilales; Nitrosopumilaceae; Nitrosopumilus.	Walker,C.B., de la Torre,J.R., Klotz,M.G., Urakawa,H., Pinel,N., Arp,D.J., Brochier-Armanet,C., Chain,P.S., Chan,P.P., Gollabgir,A., Hemp,J., Hugler,M., Karr,E.A., Konneke,M., Shin,M., Lawton,T.J., Lowe,T., Martens-Habbena,W., Sayavedra-Soto,L.A., Lang,D., Sievert,S.M., Rosenzweig,A.C., Manning,G. and Stahl,D.A.	Nitrosopumilus maritimus genome reveals unique mechanisms for nitrification and autotrophy in globally distributed marine crenarchaea	Proc. Natl. Acad. Sci. U.S.A. 107 (19), 8818-8823 (2010)	Nitrosopumilus maritimus SCM1	SCM1
Otu038371	TGCCAGCAGCCGCGGTAAAACCAGCACCTCAAGTGGTCAGGATGATTATTGGGCCTAAAGCATCCGTAGCCGGCTCTGTTAGTTTTCGGTTAAATCTGTACGCTCAACGTACAGGCTGCCGGGAATACTACAGAGCTAGGGAGTGGGAGAGGTAGACGGTACTTGGTAGGAAGGGGTAAAATCCTTTGATCTATTGATGACCACCTGTGGCGAAGGCGGCTTCCTGGACCAACACTGACGCTGAGGCGCGAAAGCGTGGGGAGCAAACAGGATTAGAAACCCTGGTAGTCC	Archaea	Crenarchaeota	Nitrososphaeria	Nitrosopumilales	Nitrosopumilaceae	Nitrosopumilaceae_unclassified	2	0	0	gi|507148106	NR_102913.1	92150	1.49e-114	Nitrosopumilus maritimus SCM1	Nitrosopumilus maritimus SCM1	Archaea; Thaumarchaeota; Nitrosopumilales; Nitrosopumilaceae; Nitrosopumilus.	Walker,C.B., de la Torre,J.R., Klotz,M.G., Urakawa,H., Pinel,N., Arp,D.J., Brochier-Armanet,C., Chain,P.S., Chan,P.P., Gollabgir,A., Hemp,J., Hugler,M., Karr,E.A., Konneke,M., Shin,M., Lawton,T.J., Lowe,T., Martens-Habbena,W., Sayavedra-Soto,L.A., Lang,D., Sievert,S.M., Rosenzweig,A.C., Manning,G. and Stahl,D.A.	Nitrosopumilus maritimus genome reveals unique mechanisms for nitrification and autotrophy in globally distributed marine crenarchaea	Proc. Natl. Acad. Sci. U.S.A. 107 (19), 8818-8823 (2010)	Nitrosopumilus maritimus SCM1	SCM1
Otu038438	TGTCAGCAGCCGCGGTAAAACCAGCACCTCAAGTGGTCAGGATGATTATTGGGCCTAAAGCATCCGCAGCCGGCTCTGTTAGTTTTCGGTTAAATCTGTACGCTCAACGTACAGGCTGCCGGGAATACTACAGAGCTAGGGAGTGGGAGAGGTAGACGGTACTTGGTAGGAAGGGGTAAGTCCTTTGATCTATTGATGACCACCTGTGGCGAAGGCGGTCTACTAGAACACGTCCGACGGTGAGGGATGGAAAGCTGGGGGAGCGAACCGGATTAGATACCCGCGTAGTCC	Archaea	Crenarchaeota	Nitrososphaeria	Nitrosopumilales	Nitrosopumilaceae	Nitrosopumilaceae_unclassified	2	0	0	gi|507148106	NR_102913.1	96233	1.45e-134	Nitrosopumilus maritimus SCM1	Nitrosopumilus maritimus SCM1	Archaea; Thaumarchaeota; Nitrosopumilales; Nitrosopumilaceae; Nitrosopumilus.	Walker,C.B., de la Torre,J.R., Klotz,M.G., Urakawa,H., Pinel,N., Arp,D.J., Brochier-Armanet,C., Chain,P.S., Chan,P.P., Gollabgir,A., Hemp,J., Hugler,M., Karr,E.A., Konneke,M., Shin,M., Lawton,T.J., Lowe,T., Martens-Habbena,W., Sayavedra-Soto,L.A., Lang,D., Sievert,S.M., Rosenzweig,A.C., Manning,G. and Stahl,D.A.	Nitrosopumilus maritimus genome reveals unique mechanisms for nitrification and autotrophy in globally distributed marine crenarchaea	Proc. Natl. Acad. Sci. U.S.A. 107 (19), 8818-8823 (2010)	Nitrosopumilus maritimus SCM1	SCM1
Otu038442	TGTCAGCAGCCGCGGTAAAACCAGCACCTCAAGTGGTCAGGATGATTATTGGGCCTAGAGCATCCGTAGCCGGCTCTGTTAGTTTTCGGTTAAATCTGTACGCTCAACGTACAGGCTGCCGGGAATACTACAGAGCTAGGGAGTGGGAGAGGTAGACGGTACTTGGTAGGAAGGGGTAAAATCCTTCGATCTATTGATGACCACCTGTGGCGAAGGCGGTCTACTAGAACACGTCCGACGGTGAGGGATGAAAGCTGGGGGAGCAATTCGGATCAGATACCCCAGTAGCCC	Archaea	Crenarchaeota	Nitrososphaeria	Nitrosopumilales	Nitrosopumilaceae	Nitrosopumilaceae_unclassified	2	0	0	gi|507148106	NR_102913.1	95548	3.14e-131	Nitrosopumilus maritimus SCM1	Nitrosopumilus maritimus SCM1	Archaea; Thaumarchaeota; Nitrosopumilales; Nitrosopumilaceae; Nitrosopumilus.	Walker,C.B., de la Torre,J.R., Klotz,M.G., Urakawa,H., Pinel,N., Arp,D.J., Brochier-Armanet,C., Chain,P.S., Chan,P.P., Gollabgir,A., Hemp,J., Hugler,M., Karr,E.A., Konneke,M., Shin,M., Lawton,T.J., Lowe,T., Martens-Habbena,W., Sayavedra-Soto,L.A., Lang,D., Sievert,S.M., Rosenzweig,A.C., Manning,G. and Stahl,D.A.	Nitrosopumilus maritimus genome reveals unique mechanisms for nitrification and autotrophy in globally distributed marine crenarchaea	Proc. Natl. Acad. Sci. U.S.A. 107 (19), 8818-8823 (2010)	Nitrosopumilus maritimus SCM1	SCM1
Otu038461	TGTCAGCCGCCGCGGTAAAACCAGCACCTCAAGTGGTCAGGATGATTATTGGGCCTAAAGCACCCGTAGCCGGCTCTGTTAGTTTTCGGTTAAATCTGTACGCTCAACGTACAGGCTGCCGGGAATACTACAGAGCTAGGGAATGGGAGAGGTAGGCGGTACTTGGTAGGAAGGGGTAAAATCCATTGATCTATTGATGACCACCTGTGGCGAAGGCGGTCTACTAGAACACGTCCGACGGTGAGGGATGAAAGCTGGGGGAGCAAACCGGATTAGATACCCGCGTAGTCC	Archaea	Crenarchaeota	Nitrososphaeria	Nitrosopumilales	Nitrosopumilaceae	Nitrosopumilaceae_unclassified	2	0	0	gi|507148106	NR_102913.1	96907	6.7e-138	Nitrosopumilus maritimus SCM1	Nitrosopumilus maritimus SCM1	Archaea; Thaumarchaeota; Nitrosopumilales; Nitrosopumilaceae; Nitrosopumilus.	Walker,C.B., de la Torre,J.R., Klotz,M.G., Urakawa,H., Pinel,N., Arp,D.J., Brochier-Armanet,C., Chain,P.S., Chan,P.P., Gollabgir,A., Hemp,J., Hugler,M., Karr,E.A., Konneke,M., Shin,M., Lawton,T.J., Lowe,T., Martens-Habbena,W., Sayavedra-Soto,L.A., Lang,D., Sievert,S.M., Rosenzweig,A.C., Manning,G. and Stahl,D.A.	Nitrosopumilus maritimus genome reveals unique mechanisms for nitrification and autotrophy in globally distributed marine crenarchaea	Proc. Natl. Acad. Sci. U.S.A. 107 (19), 8818-8823 (2010)	Nitrosopumilus maritimus SCM1	SCM1
Otu038493	TGTCAGCCGCCGCGGTAAAACCAGCACCTCAAGTGGTCAGGATGATTATTGGGCCTAAAGCAGCCGTAGCCGGCTCTGTTAGTTTTCGGTTAAATCTGTACGCTCAACGTACAGGCTGCCGGGAATACTACAGAGCTTGGGAGTGGGAGAGGTAGACGGTACTTGGTAGGAAGGGGTAAAATCCTTTGGTCTATTGATGACCACCTGTGGCGAAGGCGGTCTACTTGAACACGTCCGACGGTGAGGGATGAAAGCTGGGGGAGCAAACCGGATTAGAAACCCGTGTAGTCC	Archaea	Crenarchaeota	Nitrososphaeria	Nitrosopumilales	Nitrosopumilaceae	Nitrosopumilaceae_unclassified	2	0	0	gi|507148106	NR_102913.1	96564	3.12e-136	Nitrosopumilus maritimus SCM1	Nitrosopumilus maritimus SCM1	Archaea; Thaumarchaeota; Nitrosopumilales; Nitrosopumilaceae; Nitrosopumilus.	Walker,C.B., de la Torre,J.R., Klotz,M.G., Urakawa,H., Pinel,N., Arp,D.J., Brochier-Armanet,C., Chain,P.S., Chan,P.P., Gollabgir,A., Hemp,J., Hugler,M., Karr,E.A., Konneke,M., Shin,M., Lawton,T.J., Lowe,T., Martens-Habbena,W., Sayavedra-Soto,L.A., Lang,D., Sievert,S.M., Rosenzweig,A.C., Manning,G. and Stahl,D.A.	Nitrosopumilus maritimus genome reveals unique mechanisms for nitrification and autotrophy in globally distributed marine crenarchaea	Proc. Natl. Acad. Sci. U.S.A. 107 (19), 8818-8823 (2010)	Nitrosopumilus maritimus SCM1	SCM1
Otu038564	TGCCAGCAGCCGCGGTAAAACCAGCACCTCAAGTGGTCAGGTTGATTATTGGGCCTAAAGCATCCGTAGCCGGCTCTGTTAGTTTTCGGTTAAATCTGTACGCTCAACGTACAGGCTGCCGGGAATACTACAGGGCTAGGGAGTGGGAGAGGTAGACGGTACTTGGTAGGAAGGGGTAAAATCCTTTGATCTATTGATGACCACCTGTGGCGAAGGCGGTCTACTAGAACACGTCCGACGGTGAGGGAGGAAAACTGGGCGAGCAAACCGGAATAGGTACCCTAGTAGTCC	Archaea	Crenarchaeota	Nitrososphaeria	Nitrosopumilales	Nitrosopumilaceae	Nitrosopumilaceae_unclassified	2	0	0	gi|507148106	NR_102913.1	94845	6.8e-128	Nitrosopumilus maritimus SCM1	Nitrosopumilus maritimus SCM1	Archaea; Thaumarchaeota; Nitrosopumilales; Nitrosopumilaceae; Nitrosopumilus.	Walker,C.B., de la Torre,J.R., Klotz,M.G., Urakawa,H., Pinel,N., Arp,D.J., Brochier-Armanet,C., Chain,P.S., Chan,P.P., Gollabgir,A., Hemp,J., Hugler,M., Karr,E.A., Konneke,M., Shin,M., Lawton,T.J., Lowe,T., Martens-Habbena,W., Sayavedra-Soto,L.A., Lang,D., Sievert,S.M., Rosenzweig,A.C., Manning,G. and Stahl,D.A.	Nitrosopumilus maritimus genome reveals unique mechanisms for nitrification and autotrophy in globally distributed marine crenarchaea	Proc. Natl. Acad. Sci. U.S.A. 107 (19), 8818-8823 (2010)	Nitrosopumilus maritimus SCM1	SCM1
Otu038597	TGCCAGCAGCCGCGGTAAAACCAGCACCTCAGGTGGTCAGGATGATTATTGGGCCTAAAGCATCCGTAGCCGGCTCTGTTAGTTTTCGGTTAAATCTGTACGCTCAACGTACAGGCTGCCGGGAATACTACAGAACTAGGGAGTGGGAGAGGTAGACGGTACTTGGTAGGAAGGGGTAAAATCCTTCGATCTATTGATGACCACCTGTGGCGAAGGCGGTCTACTAGAACACGTCCGACGGTGAGGGATGAAAGCTGGGGGAGCAAACCGGATGAGAAACCCGAGTAGTCC	Archaea	Crenarchaeota	Nitrososphaeria	Nitrosopumilales	Nitrosopumilaceae	Nitrosopumilaceae_unclassified	2	0	0	gi|507148106	NR_102913.1	95876	6.75e-133	Nitrosopumilus maritimus SCM1	Nitrosopumilus maritimus SCM1	Archaea; Thaumarchaeota; Nitrosopumilales; Nitrosopumilaceae; Nitrosopumilus.	Walker,C.B., de la Torre,J.R., Klotz,M.G., Urakawa,H., Pinel,N., Arp,D.J., Brochier-Armanet,C., Chain,P.S., Chan,P.P., Gollabgir,A., Hemp,J., Hugler,M., Karr,E.A., Konneke,M., Shin,M., Lawton,T.J., Lowe,T., Martens-Habbena,W., Sayavedra-Soto,L.A., Lang,D., Sievert,S.M., Rosenzweig,A.C., Manning,G. and Stahl,D.A.	Nitrosopumilus maritimus genome reveals unique mechanisms for nitrification and autotrophy in globally distributed marine crenarchaea	Proc. Natl. Acad. Sci. U.S.A. 107 (19), 8818-8823 (2010)	Nitrosopumilus maritimus SCM1	SCM1
Otu038615	GGTCAGCAGCCGCGGTACAACCAGCACCTCAAGTGGTCAGGATGATTATTGGGCCTAAAGCATCCGTAGCCGGCTCTGTTAGTTTTCGGTTAAATTTGTACGCTCAACGTACAGGCTGCCGGGAATACTACAGAGCTAGGGAGTGGGAGAGGTAGACGGTACTTGGTAGGAAGGGGTAAAATCCTTTGATCTATTGATGACCACCTGTGGCGAAGGCGGTCTACTAGAACACGTCCGACGGTGAGGGATGACAGCTGGGGGAGCAGACCGGATTAGAAACCCCCGTAGTCC	Archaea	Crenarchaeota	Nitrososphaeria	Nitrosopumilales	Nitrosopumilaceae	Nitrosopumilaceae_unclassified	2	0	0	gi|507148106	NR_102913.1	95862	2.43e-132	Nitrosopumilus maritimus SCM1	Nitrosopumilus maritimus SCM1	Archaea; Thaumarchaeota; Nitrosopumilales; Nitrosopumilaceae; Nitrosopumilus.	Walker,C.B., de la Torre,J.R., Klotz,M.G., Urakawa,H., Pinel,N., Arp,D.J., Brochier-Armanet,C., Chain,P.S., Chan,P.P., Gollabgir,A., Hemp,J., Hugler,M., Karr,E.A., Konneke,M., Shin,M., Lawton,T.J., Lowe,T., Martens-Habbena,W., Sayavedra-Soto,L.A., Lang,D., Sievert,S.M., Rosenzweig,A.C., Manning,G. and Stahl,D.A.	Nitrosopumilus maritimus genome reveals unique mechanisms for nitrification and autotrophy in globally distributed marine crenarchaea	Proc. Natl. Acad. Sci. U.S.A. 107 (19), 8818-8823 (2010)	Nitrosopumilus maritimus SCM1	SCM1
Otu038619	TGTCAGCAGCCGCGGTAATACCAGCACCTCAAGTGGTCAGGACGATTATTGGGCCTAAAGCATCCGTAGCCGGCTCTGTTAGTTTTCGGTTAAATCTGTACGCTCGACGTACAGGCTGCCGGGAATACTACAGAGCTAGGGAGTGGGAGAGGTAGACGGTACTTGGTAGGAAGGGGTAAAATCCTTTGATCTATTGATGACCACCTGTGGCGAAGGCGGTCTACTAGAACACATCCGACGGTGAGGGATGAAAGCTGGGGGAGCAAACCGTATTAGATACCCCCGTAGTCC	Archaea	Crenarchaeota	Nitrososphaeria	Nitrosopumilales	Nitrosopumilaceae	Nitrosopumilaceae_unclassified	2	0	0	gi|507148106	NR_102913.1	95876	6.75e-133	Nitrosopumilus maritimus SCM1	Nitrosopumilus maritimus SCM1	Archaea; Thaumarchaeota; Nitrosopumilales; Nitrosopumilaceae; Nitrosopumilus.	Walker,C.B., de la Torre,J.R., Klotz,M.G., Urakawa,H., Pinel,N., Arp,D.J., Brochier-Armanet,C., Chain,P.S., Chan,P.P., Gollabgir,A., Hemp,J., Hugler,M., Karr,E.A., Konneke,M., Shin,M., Lawton,T.J., Lowe,T., Martens-Habbena,W., Sayavedra-Soto,L.A., Lang,D., Sievert,S.M., Rosenzweig,A.C., Manning,G. and Stahl,D.A.	Nitrosopumilus maritimus genome reveals unique mechanisms for nitrification and autotrophy in globally distributed marine crenarchaea	Proc. Natl. Acad. Sci. U.S.A. 107 (19), 8818-8823 (2010)	Nitrosopumilus maritimus SCM1	SCM1
Otu038649	TGCCAGCCGCCGCGGTAAAACCAGCACCTCAAGTGGTCAGGATGATTATTGGGCCTAAAGCATCCGTAGCCGGCTCTGTTAGTTTTCGGTTAAATCTGTACGCTCAGCGTACAGGCTGCCGGGAATACTACAGAGCTAGGGAGTGGGAGAGGTAGACGGTACTTGGTAGGAAGGGGTAAAATCCTTTGATCTATTGATGACCACCTGTGGCGAAGGCAGCTTTCTGGTCCGACACTGACGCTGAGTACACGAAAGCTTGGGGAGCGAACGGGATTAGAAACCCTGGTAGTCC	Archaea	Crenarchaeota	Nitrososphaeria	Nitrosopumilales	Nitrosopumilaceae	Nitrosopumilaceae_unclassified	2	0	0	gi|507148106	NR_102913.1	91156	1.51e-109	Nitrosopumilus maritimus SCM1	Nitrosopumilus maritimus SCM1	Archaea; Thaumarchaeota; Nitrosopumilales; Nitrosopumilaceae; Nitrosopumilus.	Walker,C.B., de la Torre,J.R., Klotz,M.G., Urakawa,H., Pinel,N., Arp,D.J., Brochier-Armanet,C., Chain,P.S., Chan,P.P., Gollabgir,A., Hemp,J., Hugler,M., Karr,E.A., Konneke,M., Shin,M., Lawton,T.J., Lowe,T., Martens-Habbena,W., Sayavedra-Soto,L.A., Lang,D., Sievert,S.M., Rosenzweig,A.C., Manning,G. and Stahl,D.A.	Nitrosopumilus maritimus genome reveals unique mechanisms for nitrification and autotrophy in globally distributed marine crenarchaea	Proc. Natl. Acad. Sci. U.S.A. 107 (19), 8818-8823 (2010)	Nitrosopumilus maritimus SCM1	SCM1
Otu038676	TGTCAGCAGCCGCGGTAAAACCTGCACCTCAAGTGGTCAGGATGATTATTGGGCCTAAAGCATCCGTAGCCGGCTCTGTTAGTTTTCGGTTAAATCTGTACGCTCAGCGTACAGGCTGCCGGGAATACTACAGAGCTAGGGAGTGGGAGAGGTAGACGGTACTTGGTAGGAAGGGGTAAAATCCTTTGATCTATTGATGACCACCTGTGGCGAAGGCGGTCTACTAGAACACGTCCGACGGTGAGGGATGAAAGCTGGGGGAGCAAACCTGACAAGATACCCTCGCAGTCC	Archaea	Crenarchaeota	Nitrososphaeria	Nitrosopumilales	Nitrosopumilaceae	Nitrosopumilaceae_unclassified	2	0	0	gi|507148106	NR_102913.1	96454	3.14e-131	Nitrosopumilus maritimus SCM1	Nitrosopumilus maritimus SCM1	Archaea; Thaumarchaeota; Nitrosopumilales; Nitrosopumilaceae; Nitrosopumilus.	Walker,C.B., de la Torre,J.R., Klotz,M.G., Urakawa,H., Pinel,N., Arp,D.J., Brochier-Armanet,C., Chain,P.S., Chan,P.P., Gollabgir,A., Hemp,J., Hugler,M., Karr,E.A., Konneke,M., Shin,M., Lawton,T.J., Lowe,T., Martens-Habbena,W., Sayavedra-Soto,L.A., Lang,D., Sievert,S.M., Rosenzweig,A.C., Manning,G. and Stahl,D.A.	Nitrosopumilus maritimus genome reveals unique mechanisms for nitrification and autotrophy in globally distributed marine crenarchaea	Proc. Natl. Acad. Sci. U.S.A. 107 (19), 8818-8823 (2010)	Nitrosopumilus maritimus SCM1	SCM1
Otu038679	TGTCAGCAGCCGCGGTAAAGCCAGCACCTCAAGTGGTCAGGATGATTATTGGGCCTAAAGCATCCGTAGCCGGATCCATAAGTTTTCGGTTAAATCTATGCGCTTAACGTATAGGCTGTCGAAAATACTGTGGATCTAGGGAGTGGGAGAGGTAGACGGTACTTGGTAGGAAGAGGTAAAATTCACTAATCTATCGATGACCACCTGTGGCGAAGGCGGTCTACCAGAACACGTCCGACGGTGAGGGATGAAAGCTGGGGGAGCAAACCTGACTAGAAACCCGCGCACTCC	Archaea	Crenarchaeota	Nitrososphaeria	Nitrosopumilales	Nitrosopumilaceae	Nitrosopumilaceae_unclassified	0	0	2	gi|1491514600	NR_159208.1	91519	1.94e-108	Nitrosopumilus ureiphilus	Nitrosopumilus ureiphilus	Archaea; Thaumarchaeota; Nitrosopumilales; Nitrosopumilaceae; Nitrosopumilus.	Qin,W., Heal,K.R., Ramdasi,R., Kobelt,J.N., Martens-Habbena,W., Bertagnolli,A.D., Amin,S.A., Walker,C.B., Urakawa,H., Konneke,M., Devol,A.H., Moffett,J.W., Armbrust,E.V., Jensen,G.J., Ingalls,A.E. and Stahl,D.A.	Nitrosopumilus maritimus gen. nov., sp. nov., Nitrosopumilus cobalaminigenes sp. nov., Nitrosopumilus oxyclinae sp. nov., and Nitrosopumilus ureiphilus sp. nov., four marine ammonia-oxidizing archaea of the phylum Thaumarchaeota	Int. J. Syst. Evol. Microbiol. 67 (12), 5067-5079 (2017)	Nitrosopumilus ureiphilus	PS0		nearshore marine surface sediment	USA: Seattle, WA
Otu038700	TGCCAGCCGCCGCGGTAAAACCAGCACCTCAAGTGGTCAGGGTGATTATTGGGCCTAAAGCATCCGTAGCCGACTCTGTTAGTTTTCGGTTAAATCTGTACGCTCAACGTACAGGCTGCCGGGAATACTACAGAGCTAGGGAGTGGGAGAGGTAGACGGTACTTGGTAGGAAGGGGTAAAATCCTTTGATCTATTGATGACCACCTGTGGCGAAGGCGGTCTACTAGAACACGTCCGACGGTGAGGGATGAAAGCTGGGCGCGCAAACCGGATTAGATACCCTTGCAGTCC	Archaea	Crenarchaeota	Nitrososphaeria	Nitrosopumilales	Nitrosopumilaceae	Nitrosopumilaceae_unclassified	2	0	0	gi|507148106	NR_102913.1	96809	6.75e-133	Nitrosopumilus maritimus SCM1	Nitrosopumilus maritimus SCM1	Archaea; Thaumarchaeota; Nitrosopumilales; Nitrosopumilaceae; Nitrosopumilus.	Walker,C.B., de la Torre,J.R., Klotz,M.G., Urakawa,H., Pinel,N., Arp,D.J., Brochier-Armanet,C., Chain,P.S., Chan,P.P., Gollabgir,A., Hemp,J., Hugler,M., Karr,E.A., Konneke,M., Shin,M., Lawton,T.J., Lowe,T., Martens-Habbena,W., Sayavedra-Soto,L.A., Lang,D., Sievert,S.M., Rosenzweig,A.C., Manning,G. and Stahl,D.A.	Nitrosopumilus maritimus genome reveals unique mechanisms for nitrification and autotrophy in globally distributed marine crenarchaea	Proc. Natl. Acad. Sci. U.S.A. 107 (19), 8818-8823 (2010)	Nitrosopumilus maritimus SCM1	SCM1
Otu000236	TGTCAGCCGCCGCGGTAAAACCAGCACCTCAAGTGGTCAGGAGGATTATTGGGCCTAAAGCATCCGTAGCCGGCTGTGTAAGTTTTCGGTTAAATCCATACACTCAATGTATGGGCTGCCGGGAATACTGCATAGCTAGGGAGTGGGAGAGGTAGACGGTACTCGATAGGAAGTGGTAAAATGCTTTGATCTATTGATGACCACCTGTGGCGAAGGCGGTCTACCAGAACACGTTCGACGGTGAGGGATGAAAGCTGGGGGAGCAAACCGGATTAGATACCCCCGTAGTCC	Archaea	Crenarchaeota	Nitrososphaeria	Nitrosopumilales	Nitrosopumilaceae	Nitrosopumilaceae_unclassified	0	1	0	gi|507148106	NR_102913.1	94845	6.8e-128	Nitrosopumilus maritimus SCM1	Nitrosopumilus maritimus SCM1	Archaea; Thaumarchaeota; Nitrosopumilales; Nitrosopumilaceae; Nitrosopumilus.	Walker,C.B., de la Torre,J.R., Klotz,M.G., Urakawa,H., Pinel,N., Arp,D.J., Brochier-Armanet,C., Chain,P.S., Chan,P.P., Gollabgir,A., Hemp,J., Hugler,M., Karr,E.A., Konneke,M., Shin,M., Lawton,T.J., Lowe,T., Martens-Habbena,W., Sayavedra-Soto,L.A., Lang,D., Sievert,S.M., Rosenzweig,A.C., Manning,G. and Stahl,D.A.	Nitrosopumilus maritimus genome reveals unique mechanisms for nitrification and autotrophy in globally distributed marine crenarchaea	Proc. Natl. Acad. Sci. U.S.A. 107 (19), 8818-8823 (2010)	Nitrosopumilus maritimus SCM1	SCM1
Otu004245	TGCCAGCAGCCGCGGTAAAACCAGCACCTCAAGTGGTCAGGATGATTATTGGGCCTAAAGCATCCGTAGCCGGCTCTATAAGTTTTCGGTTAAATCTGTACGCTCAACGTACAGGCTGCCGGGAATACTGCAGAGCTAGGGAGTGGGAGAGGTAGACGGTACTCGGTAGGAAGGGGTAGAATCCTTTGATCTATAGATGACCACCTGTGGCGAAGGTGGTCTACCAGAACACGTCCGACGGTGAGGGATGAAAGCTGGGGGAGCAAACCGGATTAGATACCCCGGTAGTCC	Archaea	Crenarchaeota	Nitrososphaeria	Nitrosopumilales	Nitrosopumilaceae	Nitrosopumilaceae_unclassified	0	1	0	gi|1491514600	NR_159208.1	97938	6.66e-143	Nitrosopumilus ureiphilus	Nitrosopumilus ureiphilus	Archaea; Thaumarchaeota; Nitrosopumilales; Nitrosopumilaceae; Nitrosopumilus.	Qin,W., Heal,K.R., Ramdasi,R., Kobelt,J.N., Martens-Habbena,W., Bertagnolli,A.D., Amin,S.A., Walker,C.B., Urakawa,H., Konneke,M., Devol,A.H., Moffett,J.W., Armbrust,E.V., Jensen,G.J., Ingalls,A.E. and Stahl,D.A.	Nitrosopumilus maritimus gen. nov., sp. nov., Nitrosopumilus cobalaminigenes sp. nov., Nitrosopumilus oxyclinae sp. nov., and Nitrosopumilus ureiphilus sp. nov., four marine ammonia-oxidizing archaea of the phylum Thaumarchaeota	Int. J. Syst. Evol. Microbiol. 67 (12), 5067-5079 (2017)	Nitrosopumilus ureiphilus	PS0		nearshore marine surface sediment	USA: Seattle, WA
Otu015560	TGTCAGCAGCCGCGGTAAAACCAGCACCTCAAGTGGTCAGGATGATTATTGGGCCTAAAGCATCCGTAGCCTGCTTTGTAAGTTTTCGGTTAAATCCATATGCTCAACATATGGGCTGCCGGGAATACTGCAAAGCTAGGGAGTGGGAGAGGTAGACGGTACTCGGTAGGAAGGGGTAAAATCCTTTGATCTATTGATGACCACCTGTGGCGAAGGCGGTCTACCAGAACACGTCCGACGGTGAGGGATGAAAGCTGGTGGAGCAAACCGGATTAGGTACCCCGGCAGTGC	Archaea	Crenarchaeota	Nitrososphaeria	Nitrosopumilales	Nitrosopumilaceae	Nitrosopumilaceae_unclassified	0	1	0	gi|507148106	NR_102913.1	95156	1.89e-128	Nitrosopumilus maritimus SCM1	Nitrosopumilus maritimus SCM1	Archaea; Thaumarchaeota; Nitrosopumilales; Nitrosopumilaceae; Nitrosopumilus.	Walker,C.B., de la Torre,J.R., Klotz,M.G., Urakawa,H., Pinel,N., Arp,D.J., Brochier-Armanet,C., Chain,P.S., Chan,P.P., Gollabgir,A., Hemp,J., Hugler,M., Karr,E.A., Konneke,M., Shin,M., Lawton,T.J., Lowe,T., Martens-Habbena,W., Sayavedra-Soto,L.A., Lang,D., Sievert,S.M., Rosenzweig,A.C., Manning,G. and Stahl,D.A.	Nitrosopumilus maritimus genome reveals unique mechanisms for nitrification and autotrophy in globally distributed marine crenarchaea	Proc. Natl. Acad. Sci. U.S.A. 107 (19), 8818-8823 (2010)	Nitrosopumilus maritimus SCM1	SCM1
Otu024323	TGCCAGCCGCCGCGGTAAAACCAGCACCTCAAGTGGTCAGGAGGATTATTGGGCCTAAAGCATCCGTAGCCGGCTCTGTAAGTTTTCGGTTAAATCTATACGCTCAACGTATAGGCTGCCGGGAATACTGCATAGCTAGGGAGTGGGAGAGGTAGACGGTACTCGGTAGGAAGGGGTAAAATCCTTTGATCTATTGATGATCACCCGTAGCGAAGGCGGTCTACTAGAACACGTCCGACGGTGAGGGATGAAAGCTGGGGGAGCAAACCGGATTAGATACCCGGGTAGTCC	Archaea	Crenarchaeota	Nitrososphaeria	Nitrosopumilales	Nitrosopumilaceae	Nitrosopumilaceae_unclassified	0	0	1	gi|507148106	NR_102913.1	96907	6.7e-138	Nitrosopumilus maritimus SCM1	Nitrosopumilus maritimus SCM1	Archaea; Thaumarchaeota; Nitrosopumilales; Nitrosopumilaceae; Nitrosopumilus.	Walker,C.B., de la Torre,J.R., Klotz,M.G., Urakawa,H., Pinel,N., Arp,D.J., Brochier-Armanet,C., Chain,P.S., Chan,P.P., Gollabgir,A., Hemp,J., Hugler,M., Karr,E.A., Konneke,M., Shin,M., Lawton,T.J., Lowe,T., Martens-Habbena,W., Sayavedra-Soto,L.A., Lang,D., Sievert,S.M., Rosenzweig,A.C., Manning,G. and Stahl,D.A.	Nitrosopumilus maritimus genome reveals unique mechanisms for nitrification and autotrophy in globally distributed marine crenarchaea	Proc. Natl. Acad. Sci. U.S.A. 107 (19), 8818-8823 (2010)	Nitrosopumilus maritimus SCM1	SCM1
Otu037910	TGTCAGCAGCCGCGGTAATACCAGCACCTCAAGTGGTCAGGATGATTATTGGGCCTAAAGCATCCGTAGCCGGCTCTGTTAGTTTTCGGTTAAATCTGTACGCTCAACGTACAGGCTGCCGGGAATACTACAGAGCTAGGGAGTGGGAGAGGTAGACGGTACTTGGTAGGAAGGGGTAAAATCCTTTGATCTATTGATGACCACCTGTGGCGAAGGCGGTCTACTAGAACACGTCCGACGGTGAGGGATGAAGGCTGGCGGAGCAACCCGGATAAAAACCCTGGTAGTCC	Archaea	Crenarchaeota	Nitrososphaeria	Nitrosopumilales	Nitrosopumilaceae	Nitrosopumilaceae_unclassified	1	0	0	gi|507148106	NR_102913.1	95533	1.13e-130	Nitrosopumilus maritimus SCM1	Nitrosopumilus maritimus SCM1	Archaea; Thaumarchaeota; Nitrosopumilales; Nitrosopumilaceae; Nitrosopumilus.	Walker,C.B., de la Torre,J.R., Klotz,M.G., Urakawa,H., Pinel,N., Arp,D.J., Brochier-Armanet,C., Chain,P.S., Chan,P.P., Gollabgir,A., Hemp,J., Hugler,M., Karr,E.A., Konneke,M., Shin,M., Lawton,T.J., Lowe,T., Martens-Habbena,W., Sayavedra-Soto,L.A., Lang,D., Sievert,S.M., Rosenzweig,A.C., Manning,G. and Stahl,D.A.	Nitrosopumilus maritimus genome reveals unique mechanisms for nitrification and autotrophy in globally distributed marine crenarchaea	Proc. Natl. Acad. Sci. U.S.A. 107 (19), 8818-8823 (2010)	Nitrosopumilus maritimus SCM1	SCM1
Otu038254	TGTCAGCCGCCGCGGTAAAACCAGCACCTCAAGTGGTCAGGATGATTATTGGGCCTAAAGCATCCGTAGCCGGCTCTGTTAGTTTTCGGTTAAATCTGTACGCCCAACGTACAGGCTGCCGGGAATACTACAGAGCTAGGGGGTGGGAGAGGTAGACGGTACTTGGTAGGAAGGGGTAAGATCCTTTGATCTATTGATGACCACCTGTGGCGAAGGCGGTCTACTAGAACACGTCCGACGGTGAGGGATGAAAGCTGGGGGAGCAAACCGGACCAGATACCCGAGTAGTCC	Archaea	Crenarchaeota	Nitrososphaeria	Nitrosopumilales	Nitrosopumilaceae	Nitrosopumilaceae_unclassified	1	0	0	gi|507148106	NR_102913.1	96564	3.12e-136	Nitrosopumilus maritimus SCM1	Nitrosopumilus maritimus SCM1	Archaea; Thaumarchaeota; Nitrosopumilales; Nitrosopumilaceae; Nitrosopumilus.	Walker,C.B., de la Torre,J.R., Klotz,M.G., Urakawa,H., Pinel,N., Arp,D.J., Brochier-Armanet,C., Chain,P.S., Chan,P.P., Gollabgir,A., Hemp,J., Hugler,M., Karr,E.A., Konneke,M., Shin,M., Lawton,T.J., Lowe,T., Martens-Habbena,W., Sayavedra-Soto,L.A., Lang,D., Sievert,S.M., Rosenzweig,A.C., Manning,G. and Stahl,D.A.	Nitrosopumilus maritimus genome reveals unique mechanisms for nitrification and autotrophy in globally distributed marine crenarchaea	Proc. Natl. Acad. Sci. U.S.A. 107 (19), 8818-8823 (2010)	Nitrosopumilus maritimus SCM1	SCM1
Otu038288	TGTCAGCAGCCGCGGTAAAACCAGCACCTCAAGTGGTCAGGATGATTATTGGGCCTAAAGCATCCGTAGCCGGCTCTATAAGTTTTCGGTTAAATCTGTACGCTCAACGTACAGGCTGCCGGGAATACTGCAGAGCTAGGGAGTGGGAGAGGTAGACGGTACTCGGTAGGAAGGGGTAAAATCCTTTGATCTATTGATGACCACCTGTGGCGAAGGCGGTCTACCAGAACACGTCCGACGCTGAGGGACGAAAGCGTGGGGAGCGAACCGGATTAGAAACCCTAGTAGTCC	Archaea	Crenarchaeota	Nitrososphaeria	Nitrosopumilales	Nitrosopumilaceae	Nitrosopumilaceae_unclassified	0	1	0	gi|1491514600	NR_159208.1	96907	6.7e-138	Nitrosopumilus ureiphilus	Nitrosopumilus ureiphilus	Archaea; Thaumarchaeota; Nitrosopumilales; Nitrosopumilaceae; Nitrosopumilus.	Qin,W., Heal,K.R., Ramdasi,R., Kobelt,J.N., Martens-Habbena,W., Bertagnolli,A.D., Amin,S.A., Walker,C.B., Urakawa,H., Konneke,M., Devol,A.H., Moffett,J.W., Armbrust,E.V., Jensen,G.J., Ingalls,A.E. and Stahl,D.A.	Nitrosopumilus maritimus gen. nov., sp. nov., Nitrosopumilus cobalaminigenes sp. nov., Nitrosopumilus oxyclinae sp. nov., and Nitrosopumilus ureiphilus sp. nov., four marine ammonia-oxidizing archaea of the phylum Thaumarchaeota	Int. J. Syst. Evol. Microbiol. 67 (12), 5067-5079 (2017)	Nitrosopumilus ureiphilus	PS0		nearshore marine surface sediment	USA: Seattle, WA
Otu038309	TGCCAGCAGCCGCGGTAAAACCAGCACCTCAAGTGGTCTGGATGATTACTGGGCCTAAAGCATCCGTAGCCTGCTTTGTAAGTTTTCGGTTAAATCCATACGCTCAACGTATGGGCTGCCGGGAATACTGCAAAGCTAGGGAGTGGGAGAAGTAGACGGTACTCGGTAGGAAGGGGTAAACTCCTTTGATCTATTGATGACCACCTGTGGCGAAGGCGGTCTACCAGAACACGTCCGACGGTGAGGGATGAAAGCTGGGGGAGCAAGCCGGATTAGATACCCCCGTAGTCC	Archaea	Crenarchaeota	Nitrososphaeria	Nitrosopumilales	Nitrosopumilaceae	Nitrosopumilaceae_unclassified	0	0	1	gi|507148106	NR_102913.1	94502	3.16e-126	Nitrosopumilus maritimus SCM1	Nitrosopumilus maritimus SCM1	Archaea; Thaumarchaeota; Nitrosopumilales; Nitrosopumilaceae; Nitrosopumilus.	Walker,C.B., de la Torre,J.R., Klotz,M.G., Urakawa,H., Pinel,N., Arp,D.J., Brochier-Armanet,C., Chain,P.S., Chan,P.P., Gollabgir,A., Hemp,J., Hugler,M., Karr,E.A., Konneke,M., Shin,M., Lawton,T.J., Lowe,T., Martens-Habbena,W., Sayavedra-Soto,L.A., Lang,D., Sievert,S.M., Rosenzweig,A.C., Manning,G. and Stahl,D.A.	Nitrosopumilus maritimus genome reveals unique mechanisms for nitrification and autotrophy in globally distributed marine crenarchaea	Proc. Natl. Acad. Sci. U.S.A. 107 (19), 8818-8823 (2010)	Nitrosopumilus maritimus SCM1	SCM1
Otu038350	TGTCAGCAGCCGCGGTAAAACCAGCACCTCAAGTGGTCAGGATGATTATTGGGCCTAAAGCATCCGTAGCCGGCTCTGTTAGTTTTCGGTTAGATCTGTACGCTCAACGTACAGGCTGCCGGGAATACTACAGAGCTAGGGAGTGGGAGAGGTAGACGGTACTTGGTAGGAAGGGGTAAAATCCTTTGATCTATTGATGACCACCTGTGGCGAAGGCGGTCTACTAGAACACGTCCGACGGTGAAGGATGAAAGCTGGGGGAGCGAACGGGATTAGAAACCCCCGAAGTCC	Archaea	Crenarchaeota	Nitrososphaeria	Nitrosopumilales	Nitrosopumilaceae	Nitrosopumilaceae_unclassified	1	0	0	gi|507148106	NR_102913.1	96454	3.14e-131	Nitrosopumilus maritimus SCM1	Nitrosopumilus maritimus SCM1	Archaea; Thaumarchaeota; Nitrosopumilales; Nitrosopumilaceae; Nitrosopumilus.	Walker,C.B., de la Torre,J.R., Klotz,M.G., Urakawa,H., Pinel,N., Arp,D.J., Brochier-Armanet,C., Chain,P.S., Chan,P.P., Gollabgir,A., Hemp,J., Hugler,M., Karr,E.A., Konneke,M., Shin,M., Lawton,T.J., Lowe,T., Martens-Habbena,W., Sayavedra-Soto,L.A., Lang,D., Sievert,S.M., Rosenzweig,A.C., Manning,G. and Stahl,D.A.	Nitrosopumilus maritimus genome reveals unique mechanisms for nitrification and autotrophy in globally distributed marine crenarchaea	Proc. Natl. Acad. Sci. U.S.A. 107 (19), 8818-8823 (2010)	Nitrosopumilus maritimus SCM1	SCM1
Otu038368	TGCCAGCAGCCGCGGTAAAACCAGCACCTCAAGTGGTCAGGATGATTATTGGGCCTAAAGCATCCGTAGCCTGCTTTGTAAGTTTTCGGTTAAATCCATACGCTCAACGTATGGGCTGCCGGGAATACTGCAAAGCTAGGGAGTGGGAGAGGTAGACGGTACTCGGTAGGAAGGGGTAAACTCCTTTGATCTATTGATGACCACCTGTGGCGAAGGCGGTCTACCAGAACACGTCCGACGGTGAGGGATGAAAGCTGGTGGAGCAAACCTGACAACAAACCCCCGCACTCC	Archaea	Crenarchaeota	Nitrososphaeria	Nitrosopumilales	Nitrosopumilaceae	Nitrosopumilaceae_unclassified	0	0	1	gi|507148106	NR_102913.1	95911	2.46e-122	Nitrosopumilus maritimus SCM1	Nitrosopumilus maritimus SCM1	Archaea; Thaumarchaeota; Nitrosopumilales; Nitrosopumilaceae; Nitrosopumilus.	Walker,C.B., de la Torre,J.R., Klotz,M.G., Urakawa,H., Pinel,N., Arp,D.J., Brochier-Armanet,C., Chain,P.S., Chan,P.P., Gollabgir,A., Hemp,J., Hugler,M., Karr,E.A., Konneke,M., Shin,M., Lawton,T.J., Lowe,T., Martens-Habbena,W., Sayavedra-Soto,L.A., Lang,D., Sievert,S.M., Rosenzweig,A.C., Manning,G. and Stahl,D.A.	Nitrosopumilus maritimus genome reveals unique mechanisms for nitrification and autotrophy in globally distributed marine crenarchaea	Proc. Natl. Acad. Sci. U.S.A. 107 (19), 8818-8823 (2010)	Nitrosopumilus maritimus SCM1	SCM1
Otu038477	TGCTAGCAGCCGCGGTAAAACCAGCACCTCAAGTGGTCAGGATGATTATTGGGCCTAAAGCATCCGTAGCCGGCTCTGTTAGTTTTCGGTTAAATCTGTACGCTCGACGTACAGGCTGCCGGGAATACTACAGAGCTAGGGAGTGGGAGAGGTAGACGGTACTTGGTAGGGAGGGGTAAAATCCTTTGATCTATTGATGACCACCTGTGGCGAAGGCGGTCCACTAGAACACGTCCGACGGTGAGGGATGAAAGCTGGGGGAGCAAACCGGATTAGAAACCCGCGTAGTCC	Archaea	Crenarchaeota	Nitrososphaeria	Nitrosopumilales	Nitrosopumilaceae	Nitrosopumilaceae_unclassified	1	0	0	gi|507148106	NR_102913.1	96516	5.22e-134	Nitrosopumilus maritimus SCM1	Nitrosopumilus maritimus SCM1	Archaea; Thaumarchaeota; Nitrosopumilales; Nitrosopumilaceae; Nitrosopumilus.	Walker,C.B., de la Torre,J.R., Klotz,M.G., Urakawa,H., Pinel,N., Arp,D.J., Brochier-Armanet,C., Chain,P.S., Chan,P.P., Gollabgir,A., Hemp,J., Hugler,M., Karr,E.A., Konneke,M., Shin,M., Lawton,T.J., Lowe,T., Martens-Habbena,W., Sayavedra-Soto,L.A., Lang,D., Sievert,S.M., Rosenzweig,A.C., Manning,G. and Stahl,D.A.	Nitrosopumilus maritimus genome reveals unique mechanisms for nitrification and autotrophy in globally distributed marine crenarchaea	Proc. Natl. Acad. Sci. U.S.A. 107 (19), 8818-8823 (2010)	Nitrosopumilus maritimus SCM1	SCM1
Otu038484	TGCCAGCAGCCGCGGTAATACCAGCACCTCAAGTGGTCAGGATGATTATTGGGCCTAGAGCATCCGTAGCCGGCTCTGTTAGTTTTCGGTTAAATCTGTACGCTCAACGTACAGGCTGCCGGGAATACTACAGAGCTAGGGAGTGGGAGAGGTAGACGGTACTTGGTAGGAAGGGGTAAAACCCTTTGATCTATTGATGACCACCTGTGGCGAAGGCGGTCTACTAGAACACGTCCGACGGTGAGGGATGAAAGCTGGGGGAGCAAACCGGAGTAGATACACTTGTAGTCG	Archaea	Crenarchaeota	Nitrososphaeria	Nitrosopumilales	Nitrosopumilaceae	Nitrosopumilaceae_unclassified	1	0	0	gi|507148106	NR_102913.1	95517	1.13e-130	Nitrosopumilus maritimus SCM1	Nitrosopumilus maritimus SCM1	Archaea; Thaumarchaeota; Nitrosopumilales; Nitrosopumilaceae; Nitrosopumilus.	Walker,C.B., de la Torre,J.R., Klotz,M.G., Urakawa,H., Pinel,N., Arp,D.J., Brochier-Armanet,C., Chain,P.S., Chan,P.P., Gollabgir,A., Hemp,J., Hugler,M., Karr,E.A., Konneke,M., Shin,M., Lawton,T.J., Lowe,T., Martens-Habbena,W., Sayavedra-Soto,L.A., Lang,D., Sievert,S.M., Rosenzweig,A.C., Manning,G. and Stahl,D.A.	Nitrosopumilus maritimus genome reveals unique mechanisms for nitrification and autotrophy in globally distributed marine crenarchaea	Proc. Natl. Acad. Sci. U.S.A. 107 (19), 8818-8823 (2010)	Nitrosopumilus maritimus SCM1	SCM1
Otu038588	TGTCAGCCGCCGCGGTAAAACCAGCACCTCAAGTGGTCAGGATGATTATTGGGCCTAAAGCATCCGTAGCAGGCTCTGTTAGTTTTCGGTTAAATCTGTACGCTCAACGTACAGGCTGCCGGGAATACTACAGAGCTAGGGAGTGGGAGAGGTAGACGGTACTTGGTAGGAAGGGGTAAAATCCTTTGATCTATTGATGACCACCTGTGGCGAAGTCGGTCTACTAGAACACGTCCGACGGTGAGGGATGAAAGCTGGAGCAGCAATCCGGATTAGAAACCCTCGTAGTCC	Archaea	Crenarchaeota	Nitrososphaeria	Nitrosopumilales	Nitrosopumilaceae	Nitrosopumilaceae_unclassified	1	0	0	gi|507148106	NR_102913.1	95876	6.75e-133	Nitrosopumilus maritimus SCM1	Nitrosopumilus maritimus SCM1	Archaea; Thaumarchaeota; Nitrosopumilales; Nitrosopumilaceae; Nitrosopumilus.	Walker,C.B., de la Torre,J.R., Klotz,M.G., Urakawa,H., Pinel,N., Arp,D.J., Brochier-Armanet,C., Chain,P.S., Chan,P.P., Gollabgir,A., Hemp,J., Hugler,M., Karr,E.A., Konneke,M., Shin,M., Lawton,T.J., Lowe,T., Martens-Habbena,W., Sayavedra-Soto,L.A., Lang,D., Sievert,S.M., Rosenzweig,A.C., Manning,G. and Stahl,D.A.	Nitrosopumilus maritimus genome reveals unique mechanisms for nitrification and autotrophy in globally distributed marine crenarchaea	Proc. Natl. Acad. Sci. U.S.A. 107 (19), 8818-8823 (2010)	Nitrosopumilus maritimus SCM1	SCM1
Otu038594	TGTCAGCAGCCGCGGTAAAACCAGCACCTCAAGTGGTCGGGATGATTATTGGGCCTAAAGCATCCGTAGCCGGCGCTATAAGTTTTCGGTTAAGTCTGTACGCTCAACGTACAGGCTGCCGGGAGTACTGTAGCGCTAGGGAGTGGGAGAGGTAGACGGTACTCGGTAGGAAGGGGTAAAATCCTTTGATCTATTGATGACCACCTGTGGCGAAGGCGGTCTACCAGAACACGTCCGACGGTGAGGGATGAAAGCTGGTGGAGCAAACCGGATATGATACCCGCGTAGACC	Archaea	Crenarchaeota	Nitrososphaeria	Nitrosopumilales	Nitrosopumilaceae	Nitrosopumilaceae_unclassified	0	1	0	gi|1491514600	NR_159208.1	96181	6.75e-133	Nitrosopumilus ureiphilus	Nitrosopumilus ureiphilus	Archaea; Thaumarchaeota; Nitrosopumilales; Nitrosopumilaceae; Nitrosopumilus.	Qin,W., Heal,K.R., Ramdasi,R., Kobelt,J.N., Martens-Habbena,W., Bertagnolli,A.D., Amin,S.A., Walker,C.B., Urakawa,H., Konneke,M., Devol,A.H., Moffett,J.W., Armbrust,E.V., Jensen,G.J., Ingalls,A.E. and Stahl,D.A.	Nitrosopumilus maritimus gen. nov., sp. nov., Nitrosopumilus cobalaminigenes sp. nov., Nitrosopumilus oxyclinae sp. nov., and Nitrosopumilus ureiphilus sp. nov., four marine ammonia-oxidizing archaea of the phylum Thaumarchaeota	Int. J. Syst. Evol. Microbiol. 67 (12), 5067-5079 (2017)	Nitrosopumilus ureiphilus	PS0		nearshore marine surface sediment	USA: Seattle, WA
Otu038699	TGTCAGCCGCCGCGGTAAAACCAGCACCTCAAGTGGTCAGGATGATTATTGGGCCTAAAGCATCCGTAGCCGGCTCTGTTAGTTTTCGGTTAAATCTGTACGCTCAACGTACAGGCTGCCGTAATACTACAGAGCTAGGGAGTGGGAGAGGTAGACGGTACTTGGTAGGAAGGGGTAAAATCCTTTGATCTATTGATGACCACCTGTGGCGAAGGTGGTCTACTAGAACACGTCCGACGGTGAGGGATGAATGCTGGGGGAGCAAACCGGATTAGAAACCCCGGTAGTCC	Archaea	Crenarchaeota	Nitrososphaeria	Nitrosopumilales	Nitrosopumilaceae	Nitrosopumilaceae_unclassified	1	0	0	gi|507148106	NR_102913.1	96564	1.12e-135	Nitrosopumilus maritimus SCM1	Nitrosopumilus maritimus SCM1	Archaea; Thaumarchaeota; Nitrosopumilales; Nitrosopumilaceae; Nitrosopumilus.	Walker,C.B., de la Torre,J.R., Klotz,M.G., Urakawa,H., Pinel,N., Arp,D.J., Brochier-Armanet,C., Chain,P.S., Chan,P.P., Gollabgir,A., Hemp,J., Hugler,M., Karr,E.A., Konneke,M., Shin,M., Lawton,T.J., Lowe,T., Martens-Habbena,W., Sayavedra-Soto,L.A., Lang,D., Sievert,S.M., Rosenzweig,A.C., Manning,G. and Stahl,D.A.	Nitrosopumilus maritimus genome reveals unique mechanisms for nitrification and autotrophy in globally distributed marine crenarchaea	Proc. Natl. Acad. Sci. U.S.A. 107 (19), 8818-8823 (2010)	Nitrosopumilus maritimus SCM1	SCM1
Otu000119	TGTCAGCAGCCGCGGTAAAACCAGCACCTCAAGTGGTCAGGATGATTATTGGGCCTAAAGCATCCGTAGCCGGCGCTATAAGTTTTCGGTTAAATCTGTACGCTCAACGTACAGGCTGCCGGGAATACTGTAGCGCTAGGGAGTGGGAGAGGTAGACGGTACTCGGTAGGAAGGGGTAAAATCCTTTGATCTATTGATGACCACCTGTGGCGAAGGCGGTCTACCAGAACACGTCCGACGGTGAGGGATGAAAGCTGGGGGAGCAAACCGGATTAGATACCCCCGTAGTCC	Archaea	Crenarchaeota	Nitrososphaeria	Nitrosopumilales	Nitrosopumilaceae	Nitrosopumilaceae_unclassified	5	21	44	gi|1491514600	NR_159208.1	97938	6.66e-143	Nitrosopumilus ureiphilus	Nitrosopumilus ureiphilus	Archaea; Thaumarchaeota; Nitrosopumilales; Nitrosopumilaceae; Nitrosopumilus.	Qin,W., Heal,K.R., Ramdasi,R., Kobelt,J.N., Martens-Habbena,W., Bertagnolli,A.D., Amin,S.A., Walker,C.B., Urakawa,H., Konneke,M., Devol,A.H., Moffett,J.W., Armbrust,E.V., Jensen,G.J., Ingalls,A.E. and Stahl,D.A.	Nitrosopumilus maritimus gen. nov., sp. nov., Nitrosopumilus cobalaminigenes sp. nov., Nitrosopumilus oxyclinae sp. nov., and Nitrosopumilus ureiphilus sp. nov., four marine ammonia-oxidizing archaea of the phylum Thaumarchaeota	Int. J. Syst. Evol. Microbiol. 67 (12), 5067-5079 (2017)	Nitrosopumilus ureiphilus	PS0		nearshore marine surface sediment	USA: Seattle, WA
Otu005857	TGTCAGCAGCCGCGGTAAAACCAGCACCTCAAGTGGTCAGGATGATTATTGGGCCTAAAGCATCCGTAGCGGCTCTGTAAGTTTTCGGTTAAATCTGTACGCTCAACGTACAGGCTGCCGGGAATACTGCAGAGCTAGGGAGTGGGAGAGGTAGACGGTACTCGGTAGGAAGGGGTAAAATCCTTTGATCTATTGATGACCACCTGTGGCGAAGGCGGTCTACCAGAACACGTCCGACGGTAAGGGATGAAAGCTGGGGGAGCAAACCGGACTAGATACCCTTGTAGTCC	Archaea	Crenarchaeota	Nitrososphaeria	Nitrosopumilales	Nitrosopumilaceae	Nitrosopumilaceae_unclassified	0	1	0	gi|507148106	NR_102913.1	97938	2.39e-142	Nitrosopumilus maritimus SCM1	Nitrosopumilus maritimus SCM1	Archaea; Thaumarchaeota; Nitrosopumilales; Nitrosopumilaceae; Nitrosopumilus.	Walker,C.B., de la Torre,J.R., Klotz,M.G., Urakawa,H., Pinel,N., Arp,D.J., Brochier-Armanet,C., Chain,P.S., Chan,P.P., Gollabgir,A., Hemp,J., Hugler,M., Karr,E.A., Konneke,M., Shin,M., Lawton,T.J., Lowe,T., Martens-Habbena,W., Sayavedra-Soto,L.A., Lang,D., Sievert,S.M., Rosenzweig,A.C., Manning,G. and Stahl,D.A.	Nitrosopumilus maritimus genome reveals unique mechanisms for nitrification and autotrophy in globally distributed marine crenarchaea	Proc. Natl. Acad. Sci. U.S.A. 107 (19), 8818-8823 (2010)	Nitrosopumilus maritimus SCM1	SCM1
Otu002674	TGTCAGCAGCCGCGGTAAAACCAGCACCTCAAGTGGTCAGGATGATTATTGGGCCTAAAGCATCCGTAGCCGGCGCTATAAGTTTTCGGTTAAATCTGTACGCTCAACGTACAGGCTGCCGGGAATACTGTAGCGCTAGGGAGTGGGAGAGGTAGACGGTACTCGGTAGGAAGGGGTAAAATCCTTTGATCTATTGATGACCACCTGTGGCGAAGGCGGTCTACCAGAACACGTCCGACGGTGAGGGAGGACAGCTGGGGGCGCAAACCGGATTAGAAACCCTAGTAGTCC	Archaea	Crenarchaeota	Nitrososphaeria	Nitrosopumilales	Nitrosopumilaceae	Nitrosopumilaceae_unclassified	0	1	1	gi|1491514600	NR_159208.1	96564	3.12e-136	Nitrosopumilus ureiphilus	Nitrosopumilus ureiphilus	Archaea; Thaumarchaeota; Nitrosopumilales; Nitrosopumilaceae; Nitrosopumilus.	Qin,W., Heal,K.R., Ramdasi,R., Kobelt,J.N., Martens-Habbena,W., Bertagnolli,A.D., Amin,S.A., Walker,C.B., Urakawa,H., Konneke,M., Devol,A.H., Moffett,J.W., Armbrust,E.V., Jensen,G.J., Ingalls,A.E. and Stahl,D.A.	Nitrosopumilus maritimus gen. nov., sp. nov., Nitrosopumilus cobalaminigenes sp. nov., Nitrosopumilus oxyclinae sp. nov., and Nitrosopumilus ureiphilus sp. nov., four marine ammonia-oxidizing archaea of the phylum Thaumarchaeota	Int. J. Syst. Evol. Microbiol. 67 (12), 5067-5079 (2017)	Nitrosopumilus ureiphilus	PS0		nearshore marine surface sediment	USA: Seattle, WA
Otu017274	TGTCAGCCGCCGCAGTAAAACCAGCACCTCAAGTGGCCAGGATGATTATTGGGCCTAAAGCATCCGTAGCCGGCTCTGTTAGTTTTCGGTTAAATCTGTACGCTCAACGTACAGGCTGCCGGGAATACTACAGAGCTAGGGAGTGGGAGAGGTAGACGGTACTTGGTAGGAAGGGGTAAAATCCTTTGATCTATTGATGACCACCTGTGGCGAAGGCGGTCTACTAGAACACGTCCGACGGTGAGGGATGAAAGCTGGGGGAGCAAACCGGATAAGAAACCCGAGGAGTCC	Archaea	Crenarchaeota	Nitrososphaeria	Nitrosopumilales	Nitrosopumilaceae	Nitrosopumilaceae_unclassified	5	0	0	gi|507148106	NR_102913.1	96564	3.12e-136	Nitrosopumilus maritimus SCM1	Nitrosopumilus maritimus SCM1	Archaea; Thaumarchaeota; Nitrosopumilales; Nitrosopumilaceae; Nitrosopumilus.	Walker,C.B., de la Torre,J.R., Klotz,M.G., Urakawa,H., Pinel,N., Arp,D.J., Brochier-Armanet,C., Chain,P.S., Chan,P.P., Gollabgir,A., Hemp,J., Hugler,M., Karr,E.A., Konneke,M., Shin,M., Lawton,T.J., Lowe,T., Martens-Habbena,W., Sayavedra-Soto,L.A., Lang,D., Sievert,S.M., Rosenzweig,A.C., Manning,G. and Stahl,D.A.	Nitrosopumilus maritimus genome reveals unique mechanisms for nitrification and autotrophy in globally distributed marine crenarchaea	Proc. Natl. Acad. Sci. U.S.A. 107 (19), 8818-8823 (2010)	Nitrosopumilus maritimus SCM1	SCM1
Otu017638	TGCCAGCCGCCGCGGTAATACCAGCACCTCAAGTGGTCAGGATGATTATTGGGCCTAAAGCATCCGTAGCCGGCTCTGTTAGTTTTCGGTTAAATCTGTACGCTTAACGTACAGGCTGCCGGGAATACTACAGAGCTAGGGAGTGGGAGAGGTAGACGGTACTTGATAGGAAGGGGTAAAATCCTTTGATCTATTGATGACCACCTGTGGCGAAGGCGGTCTACTAGAACACGTCCGACGGTGAGGGATGAAAGCTGGGCGCGCAAACCGGATTAGATACCCTCGTAGTCC	Archaea	Crenarchaeota	Nitrososphaeria	Nitrosopumilales	Nitrosopumilaceae	Nitrosopumilaceae_unclassified	5	0	0	gi|1491514599	NR_159207.1	96220	1.45e-134	Nitrosopumilus oxyclinae	Nitrosopumilus oxyclinae	Archaea; Thaumarchaeota; Nitrosopumilales; Nitrosopumilaceae; Nitrosopumilus.	Qin,W., Heal,K.R., Ramdasi,R., Kobelt,J.N., Martens-Habbena,W., Bertagnolli,A.D., Amin,S.A., Walker,C.B., Urakawa,H., Konneke,M., Devol,A.H., Moffett,J.W., Armbrust,E.V., Jensen,G.J., Ingalls,A.E. and Stahl,D.A.	Nitrosopumilus maritimus gen. nov., sp. nov., Nitrosopumilus cobalaminigenes sp. nov., Nitrosopumilus oxyclinae sp. nov., and Nitrosopumilus ureiphilus sp. nov., four marine ammonia-oxidizing archaea of the phylum Thaumarchaeota	Int. J. Syst. Evol. Microbiol. 67 (12), 5067-5079 (2017)	Nitrosopumilus oxyclinae	HCE1		Station P10	USA: Puget Sound, WA
Otu000203	TGTCAGCAGCCGCGGTAAAACCAGCACCTCAAGTGGTCAGGATGATTATTGGGCCTAAAGCATCCGTAGCCGGCTCTGTAAGTTTTCGGTTAAATCTGTATGCTCAACATACAGGCTGCCGGGAATACTGCATAGCTAGGGAGTGGGAGAGGTAGACGGTACTCGGTAGGAAGGGGTAAAATCCTTTGATCTATTGATGACCACCTGTGGCGAAGGCGGTCTACCAGAACACGTCCGACGGTGAGGGATGAAAGCTGGGGGAGCAAACCGGATTAGAAACCCCAGTAGTCC	Archaea	Crenarchaeota	Nitrososphaeria	Nitrosopumilales	Nitrosopumilaceae	Nitrosopumilaceae_unclassified	0	0	1	gi|507148106	NR_102913.1	97595	3.1e-141	Nitrosopumilus maritimus SCM1	Nitrosopumilus maritimus SCM1	Archaea; Thaumarchaeota; Nitrosopumilales; Nitrosopumilaceae; Nitrosopumilus.	Walker,C.B., de la Torre,J.R., Klotz,M.G., Urakawa,H., Pinel,N., Arp,D.J., Brochier-Armanet,C., Chain,P.S., Chan,P.P., Gollabgir,A., Hemp,J., Hugler,M., Karr,E.A., Konneke,M., Shin,M., Lawton,T.J., Lowe,T., Martens-Habbena,W., Sayavedra-Soto,L.A., Lang,D., Sievert,S.M., Rosenzweig,A.C., Manning,G. and Stahl,D.A.	Nitrosopumilus maritimus genome reveals unique mechanisms for nitrification and autotrophy in globally distributed marine crenarchaea	Proc. Natl. Acad. Sci. U.S.A. 107 (19), 8818-8823 (2010)	Nitrosopumilus maritimus SCM1	SCM1
Otu012201	TGCCAGCCGCCGCGGTAAAACCAGCACCTCAAGTGGTCAGGATGATTATTGGGCCTAAAGCATCCGCAGCCGGCTCTGTTAGTTTTCGGTTAAATCTGTACGCTCAACGTACAGGCTGCCGGGAATACTACAGAGCTAGGGAGTGGGAGAGGTAGACGGTACTTGGTAGGAAGGGGTAAAATCCTTTGATCTATTGATGACCACCGGTGGCGAAGGCGGCATCCTGGACCGGTCTTGACGCTGAGGAGCGAAAGCCAGGGGAGCAAACGGGATTAGAAACCCGTGTAGTCC	Archaea	Crenarchaeota	Nitrososphaeria	Nitrosopumilales	Nitrosopumilaceae	Nitrosopumilaceae_unclassified	6	0	0	gi|507148106	NR_102913.1	91781	6.94e-113	Nitrosopumilus maritimus SCM1	Nitrosopumilus maritimus SCM1	Archaea; Thaumarchaeota; Nitrosopumilales; Nitrosopumilaceae; Nitrosopumilus.	Walker,C.B., de la Torre,J.R., Klotz,M.G., Urakawa,H., Pinel,N., Arp,D.J., Brochier-Armanet,C., Chain,P.S., Chan,P.P., Gollabgir,A., Hemp,J., Hugler,M., Karr,E.A., Konneke,M., Shin,M., Lawton,T.J., Lowe,T., Martens-Habbena,W., Sayavedra-Soto,L.A., Lang,D., Sievert,S.M., Rosenzweig,A.C., Manning,G. and Stahl,D.A.	Nitrosopumilus maritimus genome reveals unique mechanisms for nitrification and autotrophy in globally distributed marine crenarchaea	Proc. Natl. Acad. Sci. U.S.A. 107 (19), 8818-8823 (2010)	Nitrosopumilus maritimus SCM1	SCM1
Otu012164	TGCCAGCCGCCGCGGTACAACCTGCACCTCAAGTGGTCAGGAGGATTATTGGGCCTAAAGCATCCGTAGCCGGCTCTGTAAGTTTTCGGTTAAATCTATACGCTCAACGTATAGGCTGCCGGGAATACTGCAAAGCTAGGGAGTGGGAGAGGTAGACGGTACTCGGTAGGAAGGGGTAAAATCCTTTGATCTATTGATGACCACCTGTGGCGAAGGCGGTCTACTAGAACACGTCCGACGGTGAGGGATGAAAGCTGGTGGAGCAAACCGGATTAGGAACCCCCGTAGTCC	Archaea	Crenarchaeota	Nitrososphaeria	Nitrosopumilales	Nitrosopumilaceae	Nitrosopumilaceae_unclassified	0	0	1	gi|507148106	NR_102913.1	95533	3.14e-131	Nitrosopumilus maritimus SCM1	Nitrosopumilus maritimus SCM1	Archaea; Thaumarchaeota; Nitrosopumilales; Nitrosopumilaceae; Nitrosopumilus.	Walker,C.B., de la Torre,J.R., Klotz,M.G., Urakawa,H., Pinel,N., Arp,D.J., Brochier-Armanet,C., Chain,P.S., Chan,P.P., Gollabgir,A., Hemp,J., Hugler,M., Karr,E.A., Konneke,M., Shin,M., Lawton,T.J., Lowe,T., Martens-Habbena,W., Sayavedra-Soto,L.A., Lang,D., Sievert,S.M., Rosenzweig,A.C., Manning,G. and Stahl,D.A.	Nitrosopumilus maritimus genome reveals unique mechanisms for nitrification and autotrophy in globally distributed marine crenarchaea	Proc. Natl. Acad. Sci. U.S.A. 107 (19), 8818-8823 (2010)	Nitrosopumilus maritimus SCM1	SCM1
Otu024555	TGTCAGCAGCCGCGGTAAAACCAGCACCTCAAGTGGTCAGGATGATTATTGGGCCTAAAGCATCCGTAGCCGGCTCTGTTAGTTTTCGGTTAAATCTGTACGCTCAACGTACAGGCTGCCGGGAATACTACAGAGCTAGGGAGTGGGAGAGGTAGACGGTACTTGGTAGGAAGGGGTAAAATCCTTTGATCTATTGATGACCACCTGTGGCGAAGGCGGTCTACTGGGCTGTGCCTGGCGCTGAGGCGCGAGAGCGTGGGGAGCAAACAGGATTAGATACCCGCGTAGTCC	Archaea	Crenarchaeota	Nitrososphaeria	Nitrosopumilales	Nitrosopumilaceae	Nitrosopumilaceae_unclassified	3	0	0	gi|507148106	NR_102913.1	92491	3.21e-116	Nitrosopumilus maritimus SCM1	Nitrosopumilus maritimus SCM1	Archaea; Thaumarchaeota; Nitrosopumilales; Nitrosopumilaceae; Nitrosopumilus.	Walker,C.B., de la Torre,J.R., Klotz,M.G., Urakawa,H., Pinel,N., Arp,D.J., Brochier-Armanet,C., Chain,P.S., Chan,P.P., Gollabgir,A., Hemp,J., Hugler,M., Karr,E.A., Konneke,M., Shin,M., Lawton,T.J., Lowe,T., Martens-Habbena,W., Sayavedra-Soto,L.A., Lang,D., Sievert,S.M., Rosenzweig,A.C., Manning,G. and Stahl,D.A.	Nitrosopumilus maritimus genome reveals unique mechanisms for nitrification and autotrophy in globally distributed marine crenarchaea	Proc. Natl. Acad. Sci. U.S.A. 107 (19), 8818-8823 (2010)	Nitrosopumilus maritimus SCM1	SCM1
Otu024594	TGCCAGCCGCCGCGGTAAAACCAGCACCTCAAGTGGTCGGGATGATTATTGGGCCTAAAGCATCCGTAGCCGGCTCTGTTAGTTTTCGGTTAAATCTGTACGCTCAACGTACAGGCTGCCGGGAATACTACAGAGCTAGGGAGTGGGAGAGGTAGACGGTACTTGGTAGGAAGGGGTAAAATCCTTTGATCTATTGATGACCACCTGTGGCGAAGGCGGTCTACTAGAACACGTCCGACGGTGAGGGAGGAAAGCTGGTGGAGCAGACCGGACTAGATACCCTCGTAGACC	Archaea	Crenarchaeota	Nitrososphaeria	Nitrosopumilales	Nitrosopumilaceae	Nitrosopumilaceae_unclassified	3	0	0	gi|507148106	NR_102913.1	96454	3.14e-131	Nitrosopumilus maritimus SCM1	Nitrosopumilus maritimus SCM1	Archaea; Thaumarchaeota; Nitrosopumilales; Nitrosopumilaceae; Nitrosopumilus.	Walker,C.B., de la Torre,J.R., Klotz,M.G., Urakawa,H., Pinel,N., Arp,D.J., Brochier-Armanet,C., Chain,P.S., Chan,P.P., Gollabgir,A., Hemp,J., Hugler,M., Karr,E.A., Konneke,M., Shin,M., Lawton,T.J., Lowe,T., Martens-Habbena,W., Sayavedra-Soto,L.A., Lang,D., Sievert,S.M., Rosenzweig,A.C., Manning,G. and Stahl,D.A.	Nitrosopumilus maritimus genome reveals unique mechanisms for nitrification and autotrophy in globally distributed marine crenarchaea	Proc. Natl. Acad. Sci. U.S.A. 107 (19), 8818-8823 (2010)	Nitrosopumilus maritimus SCM1	SCM1
Otu024267	TGCCAGCAGCCGCGGTAAAACCAGCACCTCAAGTGGTCAGGATGATTATTGGGCCTAAAGCATCCGTAGCCGGCTCTGTTAGTTTTCGGTTAAATCTGTACGCTCAACGTACAGGCTGCCGGGAATACTACAGAGCTAGGGAGTGGGAGAGGTAGACGGTATTTGGTAGGAAGGGGTAAAATCCTTTGATCTATTGATGACCACCTGTGGCGAAGGCGGTCTACTAGGACACGTCCGACGGTGAGGGATGAAAGCTGGAGGAGCAGACCGGATTAGAAACCCGAGTAGTGC	Archaea	Crenarchaeota	Nitrososphaeria	Nitrosopumilales	Nitrosopumilaceae	Nitrosopumilaceae_unclassified	2	0	0	gi|507148106	NR_102913.1	95848	8.73e-132	Nitrosopumilus maritimus SCM1	Nitrosopumilus maritimus SCM1	Archaea; Thaumarchaeota; Nitrosopumilales; Nitrosopumilaceae; Nitrosopumilus.	Walker,C.B., de la Torre,J.R., Klotz,M.G., Urakawa,H., Pinel,N., Arp,D.J., Brochier-Armanet,C., Chain,P.S., Chan,P.P., Gollabgir,A., Hemp,J., Hugler,M., Karr,E.A., Konneke,M., Shin,M., Lawton,T.J., Lowe,T., Martens-Habbena,W., Sayavedra-Soto,L.A., Lang,D., Sievert,S.M., Rosenzweig,A.C., Manning,G. and Stahl,D.A.	Nitrosopumilus maritimus genome reveals unique mechanisms for nitrification and autotrophy in globally distributed marine crenarchaea	Proc. Natl. Acad. Sci. U.S.A. 107 (19), 8818-8823 (2010)	Nitrosopumilus maritimus SCM1	SCM1
Otu015649	TGTCAGCCGCCGCGGTAAAACCAGCACCTCAAGTGGTCAGGAGGATTATTGGGCCTAAAGCATCCGTAGCCGGCTCTGTAAGTTTTCGGTTAAATCTATACGCTCAACGTATAGGCTGCCGGGAATACTGCAAAGCTAGGGAGTGGGAGAGGTAGACGGTACTCGGTAGGAAGGAGTAAAATCCTTTGATCTATTGATGACCACCTGTGGCGAAGGCGGTCTACTAGAACACGTCCGACGGTGAGGGATGACAGCTGGGGGAGCAAACCGGACTAGAAACCCCGGCAGTCC	Archaea	Crenarchaeota	Nitrososphaeria	Nitrosopumilales	Nitrosopumilaceae	Nitrosopumilaceae_unclassified	0	0	1	gi|507148106	NR_102913.1	96220	1.45e-134	Nitrosopumilus maritimus SCM1	Nitrosopumilus maritimus SCM1	Archaea; Thaumarchaeota; Nitrosopumilales; Nitrosopumilaceae; Nitrosopumilus.	Walker,C.B., de la Torre,J.R., Klotz,M.G., Urakawa,H., Pinel,N., Arp,D.J., Brochier-Armanet,C., Chain,P.S., Chan,P.P., Gollabgir,A., Hemp,J., Hugler,M., Karr,E.A., Konneke,M., Shin,M., Lawton,T.J., Lowe,T., Martens-Habbena,W., Sayavedra-Soto,L.A., Lang,D., Sievert,S.M., Rosenzweig,A.C., Manning,G. and Stahl,D.A.	Nitrosopumilus maritimus genome reveals unique mechanisms for nitrification and autotrophy in globally distributed marine crenarchaea	Proc. Natl. Acad. Sci. U.S.A. 107 (19), 8818-8823 (2010)	Nitrosopumilus maritimus SCM1	SCM1
Otu024193	TGTCAGCAGCCGCGGTAAAACCAGCACCCCAAGTGGTCAGGATGATTATTGAGCCTAAAGCATCCGTAGCCGGCTCTGTTAGTTTTCGGTTAAATCTGTACGCTCAACGTACAGGCTGCCGGGAATACTACAGAGCTAGGGAGTGGGAGAGATAGACGGTACTTGGTAGGAAGGGGTAAAATCCTTTGATCTATTGATGACCACCTATGGCGAAGGCGGTCTACTAGAACACGTCCGACGGTGAGGGATGAAAGCTGGGGGAGCAAACCGGATTAGAAACCCCAGTAGTCC	Archaea	Crenarchaeota	Nitrososphaeria	Nitrosopumilales	Nitrosopumilaceae	Nitrosopumilaceae_unclassified	1	0	0	gi|507148106	NR_102913.1	95876	6.75e-133	Nitrosopumilus maritimus SCM1	Nitrosopumilus maritimus SCM1	Archaea; Thaumarchaeota; Nitrosopumilales; Nitrosopumilaceae; Nitrosopumilus.	Walker,C.B., de la Torre,J.R., Klotz,M.G., Urakawa,H., Pinel,N., Arp,D.J., Brochier-Armanet,C., Chain,P.S., Chan,P.P., Gollabgir,A., Hemp,J., Hugler,M., Karr,E.A., Konneke,M., Shin,M., Lawton,T.J., Lowe,T., Martens-Habbena,W., Sayavedra-Soto,L.A., Lang,D., Sievert,S.M., Rosenzweig,A.C., Manning,G. and Stahl,D.A.	Nitrosopumilus maritimus genome reveals unique mechanisms for nitrification and autotrophy in globally distributed marine crenarchaea	Proc. Natl. Acad. Sci. U.S.A. 107 (19), 8818-8823 (2010)	Nitrosopumilus maritimus SCM1	SCM1
Otu024620	TGCCAGCCGCCGCGGTAAAACCAGCACCTCAAGTGGTCAGGATGATTATTGGGCCTAAAGCATCCGTAGCCTGCTTTGTTAGTTTTCGGTTAAATCCATTCGCTCAACGAATGGGCTGCCGGGAATACTGCAAAGCTAGGGAGTGGGAGAGGTAGACGGTACTCGGTAGGAAGGGGTAAAATCCTTTGATCTATTGATGACCACCTGTGGCGAAGGCGGTCTACTAGAACACGTCCGACGGTGAGGGATGAAAGCTGGTGGAGCAAACCGGATAAGGAACCCCGGTACACC	Archaea	Crenarchaeota	Nitrososphaeria	Nitrosopumilales	Nitrosopumilaceae	Nitrosopumilaceae_unclassified	1	0	0	gi|507148106	NR_102913.1	94077	2.46e-122	Nitrosopumilus maritimus SCM1	Nitrosopumilus maritimus SCM1	Archaea; Thaumarchaeota; Nitrosopumilales; Nitrosopumilaceae; Nitrosopumilus.	Walker,C.B., de la Torre,J.R., Klotz,M.G., Urakawa,H., Pinel,N., Arp,D.J., Brochier-Armanet,C., Chain,P.S., Chan,P.P., Gollabgir,A., Hemp,J., Hugler,M., Karr,E.A., Konneke,M., Shin,M., Lawton,T.J., Lowe,T., Martens-Habbena,W., Sayavedra-Soto,L.A., Lang,D., Sievert,S.M., Rosenzweig,A.C., Manning,G. and Stahl,D.A.	Nitrosopumilus maritimus genome reveals unique mechanisms for nitrification and autotrophy in globally distributed marine crenarchaea	Proc. Natl. Acad. Sci. U.S.A. 107 (19), 8818-8823 (2010)	Nitrosopumilus maritimus SCM1	SCM1
Otu013094	TGTCAGCAGCCGCGGTAAAACCAGCACCTCAGGTGGTCAGGATGATTATTGGGCCTAAAGCATCCGTAGCCTGCTTTGTCAGTTTTCGGTTAAATCCATACGCTCAACGTATGGGCTGCCGGGAATACTGCAAAGCTAGGGAGTGGGAGGGGTAGACGGTACTCGGTAGGAAGGGGTAAAATCCTTTGATCTATTGATGACCACCTGTGGCGAAGGCGGTCTACCAGAACACGTCCGACGGTGAGGGAGGAAAGCTGGTGGAGCAAACCGGATTAGATACCCGAGAAGTCC	Archaea	Crenarchaeota	Nitrososphaeria	Nitrosopumilales	Nitrosopumilaceae	Nitrosopumilaceae_unclassified	0	0	1	gi|507148106	NR_102913.1	94845	6.8e-128	Nitrosopumilus maritimus SCM1	Nitrosopumilus maritimus SCM1	Archaea; Thaumarchaeota; Nitrosopumilales; Nitrosopumilaceae; Nitrosopumilus.	Walker,C.B., de la Torre,J.R., Klotz,M.G., Urakawa,H., Pinel,N., Arp,D.J., Brochier-Armanet,C., Chain,P.S., Chan,P.P., Gollabgir,A., Hemp,J., Hugler,M., Karr,E.A., Konneke,M., Shin,M., Lawton,T.J., Lowe,T., Martens-Habbena,W., Sayavedra-Soto,L.A., Lang,D., Sievert,S.M., Rosenzweig,A.C., Manning,G. and Stahl,D.A.	Nitrosopumilus maritimus genome reveals unique mechanisms for nitrification and autotrophy in globally distributed marine crenarchaea	Proc. Natl. Acad. Sci. U.S.A. 107 (19), 8818-8823 (2010)	Nitrosopumilus maritimus SCM1	SCM1
Otu014065	TGTCAGCAGCCGCGGTAAAACCAGCACCTCAAGTGGTCAGGATGATTATTGGGCCTAAAGCATCCGTAGCCTGCTTTGTAAGTTTTCGGTTAAATCCATACGCTCAACGTATGGGCTGCCGGGAATACTGCAAAGCTAGGGAGTGGGAGAGGTAGACGGTACTCGGTAGGAAGGGGTAAAATCCTTTGATCTATTGATGACCACCTGTGGCGAAGGCGGTCTGCCAGAACACGACCGACGGTGAGGGAGGAAAGCTGGGGGAGCAAACCGGATTAGAAACCCGCGTAGACC	Archaea	Crenarchaeota	Nitrososphaeria	Nitrosopumilales	Nitrosopumilaceae	Nitrosopumilaceae_unclassified	0	0	1	gi|507148106	NR_102913.1	95486	1.46e-129	Nitrosopumilus maritimus SCM1	Nitrosopumilus maritimus SCM1	Archaea; Thaumarchaeota; Nitrosopumilales; Nitrosopumilaceae; Nitrosopumilus.	Walker,C.B., de la Torre,J.R., Klotz,M.G., Urakawa,H., Pinel,N., Arp,D.J., Brochier-Armanet,C., Chain,P.S., Chan,P.P., Gollabgir,A., Hemp,J., Hugler,M., Karr,E.A., Konneke,M., Shin,M., Lawton,T.J., Lowe,T., Martens-Habbena,W., Sayavedra-Soto,L.A., Lang,D., Sievert,S.M., Rosenzweig,A.C., Manning,G. and Stahl,D.A.	Nitrosopumilus maritimus genome reveals unique mechanisms for nitrification and autotrophy in globally distributed marine crenarchaea	Proc. Natl. Acad. Sci. U.S.A. 107 (19), 8818-8823 (2010)	Nitrosopumilus maritimus SCM1	SCM1
Otu008211	TGCCAGCCGCCGCGGTAAAACCAGCACCTCAAGTGGTCAGGATGATTATTGGGCCTAAAGCATCCGTAGCCGGCTCTATAAGTTTTCGGTTAAATCCATTCGCTCACCGAATGGGCTGCCGGGAATACTGCAAAGCTAGGGAGTGGGAGAGGTAGACGGTACTCGGTAGGAAGGGGTAAAATCCTTTGATCTATTGATGACCACCTGTGGCGAAGGCGGTCTACCAGAACACGTCCGACGGTGAGGGATGAAAGCTGGGGGAGCAAACCGGATTAGATACCCGGGTAGTCC	Archaea	Crenarchaeota	Nitrososphaeria	Nitrosopumilales	Nitrosopumilaceae	Nitrosopumilaceae_unclassified	0	1	0	gi|1491514600	NR_159208.1	96907	6.7e-138	Nitrosopumilus ureiphilus	Nitrosopumilus ureiphilus	Archaea; Thaumarchaeota; Nitrosopumilales; Nitrosopumilaceae; Nitrosopumilus.	Qin,W., Heal,K.R., Ramdasi,R., Kobelt,J.N., Martens-Habbena,W., Bertagnolli,A.D., Amin,S.A., Walker,C.B., Urakawa,H., Konneke,M., Devol,A.H., Moffett,J.W., Armbrust,E.V., Jensen,G.J., Ingalls,A.E. and Stahl,D.A.	Nitrosopumilus maritimus gen. nov., sp. nov., Nitrosopumilus cobalaminigenes sp. nov., Nitrosopumilus oxyclinae sp. nov., and Nitrosopumilus ureiphilus sp. nov., four marine ammonia-oxidizing archaea of the phylum Thaumarchaeota	Int. J. Syst. Evol. Microbiol. 67 (12), 5067-5079 (2017)	Nitrosopumilus ureiphilus	PS0		nearshore marine surface sediment	USA: Seattle, WA
Otu021194	TGTCAGCCGCCGCGGTAAAACCAGCACCTCAAGTGGTCAGGATGATTATTGGGCCTAAAGCATCCGTAGCCGGCTCTGTTAGTTTTCGGTTAAATCTGTACGCTCAACGTACAGGCTGCCGGGAATACTACAGAGCTAGGGAGTGGGAGAGGTAGACGGTACTTGGTAGGAAGGGGTAAAATCCTTTGATCTATTGATGACCACCTGTGGCGAAGGCGGCTCACTGGCTCGGTACTGACGCTGAGGTGCGAAAGCGTGGGGAGCGAACAGGATTAGAAACCCTTGTAGTCC	Archaea	Crenarchaeota	Nitrososphaeria	Nitrosopumilales	Nitrosopumilaceae	Nitrosopumilaceae_unclassified	3	0	0	gi|507148106	NR_102913.1	91809	6.94e-113	Nitrosopumilus maritimus SCM1	Nitrosopumilus maritimus SCM1	Archaea; Thaumarchaeota; Nitrosopumilales; Nitrosopumilaceae; Nitrosopumilus.	Walker,C.B., de la Torre,J.R., Klotz,M.G., Urakawa,H., Pinel,N., Arp,D.J., Brochier-Armanet,C., Chain,P.S., Chan,P.P., Gollabgir,A., Hemp,J., Hugler,M., Karr,E.A., Konneke,M., Shin,M., Lawton,T.J., Lowe,T., Martens-Habbena,W., Sayavedra-Soto,L.A., Lang,D., Sievert,S.M., Rosenzweig,A.C., Manning,G. and Stahl,D.A.	Nitrosopumilus maritimus genome reveals unique mechanisms for nitrification and autotrophy in globally distributed marine crenarchaea	Proc. Natl. Acad. Sci. U.S.A. 107 (19), 8818-8823 (2010)	Nitrosopumilus maritimus SCM1	SCM1
Otu020868	TGCCAGCCGCCGCGGTAAAACTAGCACCTCAAGTGGTCAGGATGATTATTGGGCCTAAAGCATCCGTAGCCGGCTCTGTTAGTTTTCGGTTAAATCTGTACGCTTAACGTACGGGCTGCCGGGAATACTACAGAGCTAGGGAGTGGGAGAGGTAGACGGTACTTGGTAGGAAGGGGTAAAATCCTTTGATCTATTGATGACCACCTGTGGCGAAGGCGGTCTACTAGAACACGTCCGACGGTGGGGGATGAAAGCTGGGGGAGCAAACCGGATTAGAAACCCTTGTAGTCC	Archaea	Crenarchaeota	Nitrososphaeria	Nitrosopumilales	Nitrosopumilaceae	Nitrosopumilaceae_unclassified	2	0	0	gi|1491514599	NR_159207.1	96220	1.45e-134	Nitrosopumilus oxyclinae	Nitrosopumilus oxyclinae	Archaea; Thaumarchaeota; Nitrosopumilales; Nitrosopumilaceae; Nitrosopumilus.	Qin,W., Heal,K.R., Ramdasi,R., Kobelt,J.N., Martens-Habbena,W., Bertagnolli,A.D., Amin,S.A., Walker,C.B., Urakawa,H., Konneke,M., Devol,A.H., Moffett,J.W., Armbrust,E.V., Jensen,G.J., Ingalls,A.E. and Stahl,D.A.	Nitrosopumilus maritimus gen. nov., sp. nov., Nitrosopumilus cobalaminigenes sp. nov., Nitrosopumilus oxyclinae sp. nov., and Nitrosopumilus ureiphilus sp. nov., four marine ammonia-oxidizing archaea of the phylum Thaumarchaeota	Int. J. Syst. Evol. Microbiol. 67 (12), 5067-5079 (2017)	Nitrosopumilus oxyclinae	HCE1		Station P10	USA: Puget Sound, WA
Otu000273	TGCCAGCAGCCGCGGTAAAACCAGCACCTCAAGTGGTCAGGATGATTATTGGGCCTAAAGCATCCGTAGCCTGCTTTGTTAGTTTTCGGTTAAATCCATTCGCTTAACGAATGGGCTGCCGGAAATACTGCAAAGCTAGGGAGTGGGAGAGGTAGACGGTACTCGGTAGGAAGGGGTAAAATCCTTTGATCTATTGATGACCACCTGTGGCGAAGGCGGTCTACCAGAACACGTCCGACGGTGAGGGATGAAAGCTGGGGGAGCAAACCGGATTAGAAACCCCTGTAGTCC	Archaea	Crenarchaeota	Nitrososphaeria	Nitrosopumilales	Nitrosopumilaceae	Nitrosopumilaceae_unclassified	3	1	0	gi|1491514599	NR_159207.1	94502	3.16e-126	Nitrosopumilus oxyclinae	Nitrosopumilus oxyclinae	Archaea; Thaumarchaeota; Nitrosopumilales; Nitrosopumilaceae; Nitrosopumilus.	Qin,W., Heal,K.R., Ramdasi,R., Kobelt,J.N., Martens-Habbena,W., Bertagnolli,A.D., Amin,S.A., Walker,C.B., Urakawa,H., Konneke,M., Devol,A.H., Moffett,J.W., Armbrust,E.V., Jensen,G.J., Ingalls,A.E. and Stahl,D.A.	Nitrosopumilus maritimus gen. nov., sp. nov., Nitrosopumilus cobalaminigenes sp. nov., Nitrosopumilus oxyclinae sp. nov., and Nitrosopumilus ureiphilus sp. nov., four marine ammonia-oxidizing archaea of the phylum Thaumarchaeota	Int. J. Syst. Evol. Microbiol. 67 (12), 5067-5079 (2017)	Nitrosopumilus oxyclinae	HCE1		Station P10	USA: Puget Sound, WA
Otu000059	TGTCAGCAGCCGCGGTAAAACCAGCACCTCAAGTGGTCAGGAGGATTATTGGGCCTAAAGCATCCGTAGCCGGCTCTGTAAGTTTTCGGTTAAATCTATATGCTCAACATATAGGCTGCCGGGAATACTGCAGAGCTAGGGAGTGGGAGAGGTAGACGGTACTCGGTAGGAAGGGGTAAAATCCTTTGATCTATTGATGACCACCTGTGGCGAAGGCGGTCTACTAGAACACGTCCGACGGTGAGGGATGAAAGCTGGGGGAGCAAACCGGATTAGAAACCCCCGTAGTCC	Archaea	Crenarchaeota	Nitrososphaeria	Nitrosopumilales	Nitrosopumilaceae	Nitrosopumilaceae_unclassified	1	1	0	gi|507148106	NR_102913.1	96564	3.12e-136	Nitrosopumilus maritimus SCM1	Nitrosopumilus maritimus SCM1	Archaea; Thaumarchaeota; Nitrosopumilales; Nitrosopumilaceae; Nitrosopumilus.	Walker,C.B., de la Torre,J.R., Klotz,M.G., Urakawa,H., Pinel,N., Arp,D.J., Brochier-Armanet,C., Chain,P.S., Chan,P.P., Gollabgir,A., Hemp,J., Hugler,M., Karr,E.A., Konneke,M., Shin,M., Lawton,T.J., Lowe,T., Martens-Habbena,W., Sayavedra-Soto,L.A., Lang,D., Sievert,S.M., Rosenzweig,A.C., Manning,G. and Stahl,D.A.	Nitrosopumilus maritimus genome reveals unique mechanisms for nitrification and autotrophy in globally distributed marine crenarchaea	Proc. Natl. Acad. Sci. U.S.A. 107 (19), 8818-8823 (2010)	Nitrosopumilus maritimus SCM1	SCM1
Otu000337	TGTCAGCAGCCGCGGTAAAACCAGCACCTCAAGTGGTCAGGATGATTATTGGGCCTAAAGCATCCGTAGCCTGCTTTGTTAGTTTTCGGTTAAATCCATATGCTTAGCATATGGGCTGCCGGGAATACTGCAAAGCTAGGGAGTGGGAGAGGTAGACGGTACTCGGTAGGAAGGGGTAAAATCCTTTGATCTATTGATGACCACCTGTGGCGAAGGCGGTCTACCAGAACACGTCCGACGGTGAGGGATGAAAGCTGGGGGAGCAAACCGGATTAGATACCCCCGTAGTCC	Archaea	Crenarchaeota	Nitrososphaeria	Nitrosopumilales	Nitrosopumilaceae	Nitrosopumilaceae_unclassified	0	0	1	gi|1491514599	NR_159207.1	95189	1.46e-129	Nitrosopumilus oxyclinae	Nitrosopumilus oxyclinae	Archaea; Thaumarchaeota; Nitrosopumilales; Nitrosopumilaceae; Nitrosopumilus.	Qin,W., Heal,K.R., Ramdasi,R., Kobelt,J.N., Martens-Habbena,W., Bertagnolli,A.D., Amin,S.A., Walker,C.B., Urakawa,H., Konneke,M., Devol,A.H., Moffett,J.W., Armbrust,E.V., Jensen,G.J., Ingalls,A.E. and Stahl,D.A.	Nitrosopumilus maritimus gen. nov., sp. nov., Nitrosopumilus cobalaminigenes sp. nov., Nitrosopumilus oxyclinae sp. nov., and Nitrosopumilus ureiphilus sp. nov., four marine ammonia-oxidizing archaea of the phylum Thaumarchaeota	Int. J. Syst. Evol. Microbiol. 67 (12), 5067-5079 (2017)	Nitrosopumilus oxyclinae	HCE1		Station P10	USA: Puget Sound, WA
Otu001431	TGTCAGCCGCCGCGGTAAAACCAGCACCTCAAGTGGTCAGGATGATTATTGGGCCTAAAGCATCCGTAGCCGGATCCATAAGTTTTCGGTTAAATCTATGCGCTTAACGTATAGGCTGTCGAAAATACTGTGGATCTAGGGAGTGGGAGAGGTAGACGGTACTCGGTAGGAAGAGGTAAAATTCACTAATCTATCGATGACCACCTGTGGCGAAGGCGGTCTACCAGAACACGTCCGACGGTGAGGGATGAAAGCTGGGGGAGCAAACCGGATTAGAAACCCCAGTAGTCC	Archaea	Crenarchaeota	Nitrososphaeria	Nitrosopumilales	Nitrosopumilaceae	Nitrosopumilaceae_unclassified	3	0	125	gi|1491514600	NR_159208.1	92784	6.9e-118	Nitrosopumilus ureiphilus	Nitrosopumilus ureiphilus	Archaea; Thaumarchaeota; Nitrosopumilales; Nitrosopumilaceae; Nitrosopumilus.	Qin,W., Heal,K.R., Ramdasi,R., Kobelt,J.N., Martens-Habbena,W., Bertagnolli,A.D., Amin,S.A., Walker,C.B., Urakawa,H., Konneke,M., Devol,A.H., Moffett,J.W., Armbrust,E.V., Jensen,G.J., Ingalls,A.E. and Stahl,D.A.	Nitrosopumilus maritimus gen. nov., sp. nov., Nitrosopumilus cobalaminigenes sp. nov., Nitrosopumilus oxyclinae sp. nov., and Nitrosopumilus ureiphilus sp. nov., four marine ammonia-oxidizing archaea of the phylum Thaumarchaeota	Int. J. Syst. Evol. Microbiol. 67 (12), 5067-5079 (2017)	Nitrosopumilus ureiphilus	PS0		nearshore marine surface sediment	USA: Seattle, WA
Otu110834	TGTCAGCCGCCGCGGTAATACCGGCAGCTCAAGTGGTCGTCGCTTTTATTGGGCCTAAAGCGTTCGTAGCCGGTTTGATAAGTCACTGGTGAAATCCTGTAGCTTAACTGTGGGAATTGCTGTGATACTGTTGAACTTGAGGTCGGGAGAGGTTAGCGGTACTCCCAGGGTAGAGGTGAAATCCTGTAATCCTGGGAGGACCACCTGTGGCGAAGGCGGCTAACTGGAACGAACCTGACGGTGAGGGACGAAAGCTAGGGGCGCGAACCGGATTAGAAACCCCCGTAGTCC	Archaea	Euryarchaeota	Methanobacteria	Methanobacteriales	Methanobacteriaceae	Methanobacteriaceae_unclassified	0	0	2	gi|470466368	NR_074117.1	95205	1.46e-129	Methanobrevibacter ruminantium M1	Methanobrevibacter ruminantium M1	Archaea; Euryarchaeota; Methanomada group; Methanobacteria; Methanobacteriales; Methanobacteriaceae; Methanobrevibacter.	Leahy,S.C., Kelly,W.J., Altermann,E., Ronimus,R.S., Yeoman,C.J., Pacheco,D.M., Li,D., Kong,Z., McTavish,S., Sang,C., Lambie,S.C., Janssen,P.H., Dey,D. and Attwood,G.T.	The genome sequence of the rumen methanogen Methanobrevibacter ruminantium reveals new possibilities for controlling ruminant methane emissions	PLoS ONE 5 (1), E8926 (2010)	Methanobrevibacter ruminantium M1	M1
Otu000304	TGTCAGCAGCCGCGGTAACACCGGCGCCACAAGTGGTGATCACAATTATTGGGCCTAAAGCGTTCGTAGCCTGTTAGTCAAATCCTTCGTGAAACTGTCTGGCTTAACCAGACAACCTGCGGAGGACACTGGCTGACTAGAGACCGGGAGGAGTCGGAGGTATGCATAGGGGAGTGGTCAAATGCTATAATCCTATGTAGACCACCGGTAGCGAAGGCGTCCGACCAGAACGGTTCTGACGGTGAGGAACGAAAGCTAGGGGAGCGAACCGGATTAGAAACCCGGGTAGTCC	Archaea	Nanoarchaeota	Nanoarchaeia	Woesearchaeales	Woesearchaeales_unclassified	Woesearchaeales_unclassified	1	1	961	gi|343206198	NR_044790.1	78041	4.6e-45	Methanobrevibacter wolinii	Methanobrevibacter wolinii	Archaea; Euryarchaeota; Methanomada group; Methanobacteria; Methanobacteriales; Methanobacteriaceae; Methanobrevibacter.	Miller,T.L. and Lin,C.	Description of Methanobrevibacter gottschalkii sp. nov., Methanobrevibacter thaueri sp. nov., Methanobrevibacter woesei sp. nov. and Methanobrevibacter wolinii sp. nov.	Int. J. Syst. Evol. Microbiol. 52 (Pt 3), 819-822 (2002)	Methanobrevibacter wolinii	SH
Otu002798	TGTCAGCCGCCGCGGTAACACCGGCGCCACAAGTGGTGATCACAATTATTGGGCCTAAAGCGTTCGTAGCCTGTTAGTCAAATCTTTCGTGAAACTGTCTGGCTTAACCAGACAACCTGCGGAAGACACTGGCTGACTAGAGATCGGGAGGAGTCGGAGGTATGCATAGGGGAGTGGTCAAATGCTATAATCCTATGTAGACCACCGGTAGCGAAGGCGTCCGACCAGAACGATTCTGACGGTGAGGAACGAAAGCTAGGGGAGCGAACCGGATTAGAAACCCGAGTAGTCC	Archaea	Nanoarchaeota	Nanoarchaeia	Woesearchaeales	Woesearchaeales_unclassified	Woesearchaeales_unclassified	0	0	129	gi|343206198	NR_044790.1	78983	4.57e-50	Methanobrevibacter wolinii	Methanobrevibacter wolinii	Archaea; Euryarchaeota; Methanomada group; Methanobacteria; Methanobacteriales; Methanobacteriaceae; Methanobrevibacter.	Miller,T.L. and Lin,C.	Description of Methanobrevibacter gottschalkii sp. nov., Methanobrevibacter thaueri sp. nov., Methanobrevibacter woesei sp. nov. and Methanobrevibacter wolinii sp. nov.	Int. J. Syst. Evol. Microbiol. 52 (Pt 3), 819-822 (2002)	Methanobrevibacter wolinii	SH
Otu007068	TGTCAGCAGCCGCGGTAATACCGGCAGTTCAAGTCGCATCCATTTTTATTGGGTCTAAAACATCCGTAGCTTGTCGTTTAAGTCTCTTGTGAAATCTCACGTCTCAAGCGTGAGGCTTGCGGGAGATACTGGACGACTAGAGATCGGTAGACGTAAGGAGTACGCCGGAGGTAGTGGTAAAATACGTTAATCTTCGGTGGACTAACGATGAGCGAAGGCACCTTACGAGGACGAATCTGACAGTCAGGGATGAAGGCCAGGGGCGCAAAACGGATTAGAAACCCCAGTAGTCC	Archaea	Nanoarchaeota	Nanoarchaeia	Woesearchaeales	Woesearchaeales_unclassified	Woesearchaeales_unclassified	0	11	0
Otu025909	TGCCAGCCGCCGCGGTAACACCGGCGCCACAAGTGGTGATCACAATTATTGGGCCTAAAGCGTTCGTAGCCTGTTAGTCAAATCCTTCGTGAAACTGTCTGGCTTAACCAGACAACCTGCGGAGGACACTGGCTGACTAGAGACCGGGAGGAGTCGGAGGTATGCATAGGGGAGTGGTCAAATGCTATAATCCTATGTAGACCACCGGTAGCGAAGGCGTCCGACCAGAACGGTTCTGACGGTGAGGAACGAAAGCTAGGGGAGCGAACCGGACAACATACCCGAGTACTCC	Archaea	Nanoarchaeota	Nanoarchaeia	Woesearchaeales	Woesearchaeales_unclassified	Woesearchaeales_unclassified	0	0	2	gi|343206198	NR_044790.1	77365	9.96e-42	Methanobrevibacter wolinii	Methanobrevibacter wolinii	Archaea; Euryarchaeota; Methanomada group; Methanobacteria; Methanobacteriales; Methanobacteriaceae; Methanobrevibacter.	Miller,T.L. and Lin,C.	Description of Methanobrevibacter gottschalkii sp. nov., Methanobrevibacter thaueri sp. nov., Methanobrevibacter woesei sp. nov. and Methanobrevibacter wolinii sp. nov.	Int. J. Syst. Evol. Microbiol. 52 (Pt 3), 819-822 (2002)	Methanobrevibacter wolinii	SH
Otu043485	TGCCAGCAGCCGCGGTAACACCGGCGCCACAAGTGTTGATCACAATTATTGGGCCTAAAGCATTCGTAGCCTGTTAGTCGAATCCTTCGTGAAACTGTCAGGCTTAACCAGACAACCTGCGGAGGACACTGGCTGACTAGAGACCGGGAGGAGTCGGAGGTATGCATAGGGGAGTGGTCAAATGCTATAATCCTATGTAGACCACCGGTAGCGAAGGCGTCCGACCAGAACGGTTCTGACGGTGAGGAACGAAAGCTAGGGGAGCGAACCGGATTAGAAACCCCCGTAGTCC	Archaea	Nanoarchaeota	Nanoarchaeia	Woesearchaeales	Woesearchaeales_unclassified	Woesearchaeales_unclassified	0	0	2	gi|343206198	NR_044790.1	76768	2.16e-38	Methanobrevibacter wolinii	Methanobrevibacter wolinii	Archaea; Euryarchaeota; Methanomada group; Methanobacteria; Methanobacteriales; Methanobacteriaceae; Methanobrevibacter.	Miller,T.L. and Lin,C.	Description of Methanobrevibacter gottschalkii sp. nov., Methanobrevibacter thaueri sp. nov., Methanobrevibacter woesei sp. nov. and Methanobrevibacter wolinii sp. nov.	Int. J. Syst. Evol. Microbiol. 52 (Pt 3), 819-822 (2002)	Methanobrevibacter wolinii	SH
Otu043514	TGCCAGCAGCCGCGGTAATACTAGCGGTCCGAGTCGCAGCCATTTTTATTGGGTCTAAAACATCCGTAGCTTGCTTGATAAGTTCTCTGTGAAATCCTGTATCTCAAATACAGGGCGTGCAGTGAGTACTGTCAAGCTAGAGACCGGAAGACGTAAGGAGTACGTTCAAAGTAGCGGTAAAATGTTTTAATCTTGAACGGACTAACAATAGCGAAGGCACCTTACGAGGACGGTTCTGACAGTAAGGGATGAAGGCTAGGGGCGCAAAACGGATTAGAAACCCGGGTAGTCC	Archaea	Nanoarchaeota	Nanoarchaeia	Woesearchaeales	Woesearchaeales_unclassified	Woesearchaeales_unclassified	0	0	2
Otu017300	TGTCAGCAGCCGCGGTAATACCGGCAGTTCAAGTCGCATCCATTTTTATTGGGTCTAAAACATCCGTAGCTTGTCGTTTAAGTCTCTTGTGAAATCTCACGTCTCAAGCGTGAGGCTTGCGGGAGATACTGGACGACTAGAGATCGGTAGACGTAAGGAGTACGCCGGAGGTAGTGGTAAAATACGTTAATCTTCGGTGGACTAACGATGAGCGAAGGCACCTTACGAGGACGAATCTGACAGTCAGGGATGAAGGCCAGGGGCGCAAAACGGATTAGAAACCCTGGTAGTCC	Archaea	Nanoarchaeota	Nanoarchaeia	Woesearchaeales	Woesearchaeales_unclassified	Woesearchaeales_unclassified	0	1	0
Otu025918	TGTCAGCCGCCGCGGTAACACCGGCGCCACAAGTGGTGATCACAATTATTGGGCCTAAAGCGTTCGTAGCCTGTTAGTCAAATCCTTCGTGAAACTGTCTGGCTTAACCAGACAACCTGCGGAGGACACTGGCTGACTAGAGACCGGGAGGAGTCGGAGGTATGCATAGGGGAGTGGTCAAATGCTATAATCCTATGTAGACCACCGGTAGCGAAGGCGTCCGACCAGAACGGTTCTGACGGTGAGGAACGAAAGCTAGGGGAGCGAATCTGATCAGATACCCTGGCAGTCC	Archaea	Nanoarchaeota	Nanoarchaeia	Woesearchaeales	Woesearchaeales_unclassified	Woesearchaeales_unclassified	0	0	1	gi|343206198	NR_044790.1	77027	4.63e-40	Methanobrevibacter wolinii	Methanobrevibacter wolinii	Archaea; Euryarchaeota; Methanomada group; Methanobacteria; Methanobacteriales; Methanobacteriaceae; Methanobrevibacter.	Miller,T.L. and Lin,C.	Description of Methanobrevibacter gottschalkii sp. nov., Methanobrevibacter thaueri sp. nov., Methanobrevibacter woesei sp. nov. and Methanobrevibacter wolinii sp. nov.	Int. J. Syst. Evol. Microbiol. 52 (Pt 3), 819-822 (2002)	Methanobrevibacter wolinii	SH
Otu043190	TGCCAGCAGCCGCGGTAACACCGGCGCCACAAGTGGTGATCACAATTATTGGGCCTAAAGCGTTCGTAGCCTGTTAGTCAAATCCTTCGTGAAACTGTCTGGCTTAACCAGACAACCTGCGGAGGACACTGGCTGACTAGAGACCGGGAGGAGTCGGAGGTATGCATAGGGGAGTGTCAAATGCTATAATCCTATGTAGACCACCGGTAGCGAAGGCGTCCGACCAGGACGGTTCTGACGGTGAGGAACGAAAGCTAGGGGAGCGAACCGGATTAGAAACCCTGGTAGTCC	Archaea	Nanoarchaeota	Nanoarchaeia	Woesearchaeales	Woesearchaeales_unclassified	Woesearchaeales_unclassified	0	0	1	gi|343206198	NR_044790.1	77365	3.57e-41	Methanobrevibacter wolinii	Methanobrevibacter wolinii	Archaea; Euryarchaeota; Methanomada group; Methanobacteria; Methanobacteriales; Methanobacteriaceae; Methanobrevibacter.	Miller,T.L. and Lin,C.	Description of Methanobrevibacter gottschalkii sp. nov., Methanobrevibacter thaueri sp. nov., Methanobrevibacter woesei sp. nov. and Methanobrevibacter wolinii sp. nov.	Int. J. Syst. Evol. Microbiol. 52 (Pt 3), 819-822 (2002)	Methanobrevibacter wolinii	SH
Otu043474	TGTCAGCCGCCGCGGTAACACCGGCGCCACAAGTGGTGATCACAATTATTGGGCCTAAAGCGTTCGTAGCCTGTTAGTCAAATCCTTCGTGAAACTGTCTGGCTTATCCAGACAACCTGCGGAGGACACTGGCTGACTAGAGACCGGGAGGAGTCGGAGGTATGCATAGGGGAGTGGTCAAATGCTATAATCCTATGTAGACCACCGGTAGCGAAGGCGTCCGACCAGAACGGTTCTGACGGTGAGGAACGAAAACTAGGGGAGCGGACCGGATTAGATACCCCAGTAGTGC	Archaea	Nanoarchaeota	Nanoarchaeia	Woesearchaeales	Woesearchaeales_unclassified	Woesearchaeales_unclassified	0	0	1
Otu043497	TGCCAGCAGCCGCGGTAACACCGGCGCCACAAGTGGTGATCACAATTATTGGGCCTAAAGCGTTCGCAGCCTGTTAGTCAAATCCTTCGTGAAACTGTCTGGCTTAACCAGACAACCTGCGGAGGACACTGGCTGACTAGAGACCGGGAGGAGTCGGAGGTATGCATAGGGGAGTGGTCAAATGCTATAATCCTATGTAGACCACCGGTAGCGAAGGCGTCCGACCAGAACGGTTCTGACGGTGAGGAACGAAAGCTAGGGGAGCGAATCGGAATTGAAACCCGCGTAGACC	Archaea	Nanoarchaeota	Nanoarchaeia	Woesearchaeales	Woesearchaeales_unclassified	Woesearchaeales_unclassified	0	0	1	gi|343206198	NR_044790.1	76451	1e-36	Methanobrevibacter wolinii	Methanobrevibacter wolinii	Archaea; Euryarchaeota; Methanomada group; Methanobacteria; Methanobacteriales; Methanobacteriaceae; Methanobrevibacter.	Miller,T.L. and Lin,C.	Description of Methanobrevibacter gottschalkii sp. nov., Methanobrevibacter thaueri sp. nov., Methanobrevibacter woesei sp. nov. and Methanobrevibacter wolinii sp. nov.	Int. J. Syst. Evol. Microbiol. 52 (Pt 3), 819-822 (2002)	Methanobrevibacter wolinii	SH
Otu039596	TGTCAGCCGCCGCGGTAATACCCGCGGCCCGAGTGGTGGTCGATATTATTGAGCCTAAAATGTCCGTAGCCGATCTTCTAAATCCTTGGGTAAATCGGGCAGCTTAACTGTCCGAATTCCGGGGAGACTGGGAGACTTGGGACCGGGAGAGGTTAGAGGTACTTCTGGGGTAGGGGCAAAATCCTGTAATCCTGGAAGGACCACCGGTGGCGAAGGCGTCTAACTAGAACGGATCCGACGGTGAGGGACGAAGCCCTGGGGCGCAGACGGGATCAGAAACCCTAGTAGACC	Archaea	Thermoplasmatota	Thermoplasmata	Methanomassiliicoccales	Methanomassiliicoccaceae	Methanomassiliicoccaceae_unclassified	0	0	2	gi|645321034	NR_118098.1	95406	3.16e-126	Methanomassiliicoccus luminyensis B10	Methanomassiliicoccus luminyensis B10	Archaea; Euryarchaeota; Diaforarchaea group; Thermoplasmata; Methanomassiliicoccales; Methanomassiliicoccaceae; Methanomassiliicoccus.	Dridi,B., Fardeau,M.L., Ollivier,B., Raoult,D. and Drancourt,M.	Methanomassiliicoccus luminyensis gen. nov., sp. nov., a methanogenic archaeon isolated from human faeces	Int. J. Syst. Evol. Microbiol. 62 (PT 8), 1902-1907 (2012)	Methanomassiliicoccus luminyensis B10	B10
Otu009526	TGTCAGCCGCCGCGGTAATACCCGCGGCCCGAGTGGTGGTCGATATTATTGAGCCTAAAACGTCCGTAGCCGGTCTTCTAAATCCTTGGGTAAATCGGGCAGCTTAACTGTCCGAATTCCGGGGAGACTGGGAGACTTGGGACCGGGAGAGGTTAGAGGTACTTCTGGGGTAGGGGCAAAATCCTGTAATCCTGGAAGGACCACCGGTGGCGAAGGCGTCTAACTAGAACGGATCCGACGGTGAGGGACGAAGCCCTGGGGCGCAAACGGGATTAGAAACCCCTGTAGTCC	Archaea	Thermoplasmatota	Thermoplasmata	Methanomassiliicoccales	Methanomassiliicoccaceae	Methanomassiliicoccaceae_unclassified	0	0	9	gi|645321034	NR_118098.1	96575	3.12e-136	Methanomassiliicoccus luminyensis B10	Methanomassiliicoccus luminyensis B10	Archaea; Euryarchaeota; Diaforarchaea group; Thermoplasmata; Methanomassiliicoccales; Methanomassiliicoccaceae; Methanomassiliicoccus.	Dridi,B., Fardeau,M.L., Ollivier,B., Raoult,D. and Drancourt,M.	Methanomassiliicoccus luminyensis gen. nov., sp. nov., a methanogenic archaeon isolated from human faeces	Int. J. Syst. Evol. Microbiol. 62 (PT 8), 1902-1907 (2012)	Methanomassiliicoccus luminyensis B10	B10
Otu001992	TGTCAGCCGCCGCGGTAATACCCGCAGCCCAAGTGGTGCTCGTTATTATTGGGCCTAAAACGTCCGTAGCCGGACCTGTAAATCCATGTGGAAATCGGAGGGCCTAACCCTCCGAAGGGCGTGGACACTGCAGGCCTTGGGACTGGGTGAGTTCGGAGGTACTTCCGGGGTAGGGGTGAAATCCTGTAATCCTGGGAGGACCACCAGTGGCGAAGGCGTCCGAATAGAACGGATCCGACGGTCGGGGACGAAGCCCTGGGGCGCAAACGGGATTAGATACCCCCGTAGTCC	Archaea	Thermoplasmatota	Thermoplasmata	Thermoplasmata_unclassified	Thermoplasmata_unclassified	Thermoplasmata_unclassified	0	0	118	gi|645321034	NR_118098.1	85616	7.25e-83	Methanomassiliicoccus luminyensis B10	Methanomassiliicoccus luminyensis B10	Archaea; Euryarchaeota; Diaforarchaea group; Thermoplasmata; Methanomassiliicoccales; Methanomassiliicoccaceae; Methanomassiliicoccus.	Dridi,B., Fardeau,M.L., Ollivier,B., Raoult,D. and Drancourt,M.	Methanomassiliicoccus luminyensis gen. nov., sp. nov., a methanogenic archaeon isolated from human faeces	Int. J. Syst. Evol. Microbiol. 62 (PT 8), 1902-1907 (2012)	Methanomassiliicoccus luminyensis B10	B10
Otu008393	TGTCAGCCGCCGCGGTAATACCCGCAGCCCAAGTGGTGCTCGTTATTATTGGGCCTAAAACGTCCGTAGCCGGACCTGTAAATCCATGTGGAAATCGGAGGGCCTAACCCTCCGAAGGGCGTGGACACTGCAGGCCTTGGGACTGGGTGAGTTCGGAGGTACTTCCGGGGTAGGGGTGATATCCTGTAATCCTGGGAGGACCACCAGTGGCGAAGGCGTCCGAATAGAACGGATCCGACGGTCGGGGACGTAGCCCTGGGGCGCAAACGGGATTAGATACCCTCGTAGTCC	Archaea	Thermoplasmatota	Thermoplasmatota_unclassified	Thermoplasmatota_unclassified	Thermoplasmatota_unclassified	Thermoplasmatota_unclassified	0	0	13	gi|645321034	NR_118098.1	84589	7.3e-78	Methanomassiliicoccus luminyensis B10	Methanomassiliicoccus luminyensis B10	Archaea; Euryarchaeota; Diaforarchaea group; Thermoplasmata; Methanomassiliicoccales; Methanomassiliicoccaceae; Methanomassiliicoccus.	Dridi,B., Fardeau,M.L., Ollivier,B., Raoult,D. and Drancourt,M.	Methanomassiliicoccus luminyensis gen. nov., sp. nov., a methanogenic archaeon isolated from human faeces	Int. J. Syst. Evol. Microbiol. 62 (PT 8), 1902-1907 (2012)	Methanomassiliicoccus luminyensis B10	B10
Otu034529	TGCCAGCCGCCGCGGTAATACCCGCAGCCCAAGTGGTGCTCGTTATTATTGGGCCTAAAACGTCCGTAGCCGGACCTGTAAATCCATGTGGAAATCGGAGGGCCTAACCCTCCGAAGGGCGTGGACGCTGCAGGCCTTGGGACTGGGTGAGTTCGGAGGTACTTCCGGGGTAGGGGTGAAATCCTGTAATCCTGGGAGGACCACCAGTGGCGAAGGCGTCCGAATAGAACGGATCCGGCGGTCGGGGACGAAGCCCTGGGGCGCAAGCGGGATTAGATACCCTAGTAGTCC	Archaea	Thermoplasmatota	Thermoplasmatota_unclassified	Thermoplasmatota_unclassified	Thermoplasmatota_unclassified	Thermoplasmatota_unclassified	0	0	1	gi|636560522	NR_116582.1	80479	7.51e-58	Geoglobus acetivorans	Geoglobus acetivorans	Archaea; Euryarchaeota; Archaeoglobi; Archaeoglobales; Archaeoglobaceae; Geoglobus.	Slobodkina,G.B., Kolganova,T.V., Querellou,J., Bonch-Osmolovskaya,E.A. and Slobodkin,A.I.	Geoglobus acetivorans sp. nov., an iron(III)-reducing archaeon from a deep-sea hydrothermal vent	Int. J. Syst. Evol. Microbiol. 59 (PT 11), 2880-2883 (2009)	Geoglobus acetivorans	SBH6
Otu001094	TGTCAGCAGCCGCGGTAATACGTAGGCAGCAAGCGTTGTTCGGAGTTACTGGGCGTAAAGAGTGTGTAGGCGGTCGTCCAAGTTCGGTGTGAAATCTCCCGGCTCAACTGGGAGGGTGCGCCGAAAACTGGATGGCTCGAGTATGGGAGAGGAAAGCGGAATTCCTGGTGTAGCGGTGAAATGCGTAGATATCAGGAGGAACACCTGCGGTGTAGACGGCTTTCTGGACCATGACTGACGCTGAGACACGAAAGCGTGGGGAGCAAACAGGATTAGAAACCCTCGTAGTCC	Bacteria	Acidobacteriota	Acidobacteriae	Acidobacteriae_unclassified	Acidobacteriae_unclassified	Acidobacteriae_unclassified	0	0	260	gi|961555151	NR_134120.1	92096	1.49e-114	Paludibaculum fermentans	Paludibaculum fermentans	Bacteria; Acidobacteria; Bryobacterales; Bryobacteraceae; Paludibaculum.	Kulichevskaya,I.S., Suzina,N.E., Rijpstra,W.I., Damste,J.S. and Dedysh,S.N.	Paludibaculum fermentans gen. nov., sp. nov., a facultative anaerobe capable of dissimilatory iron reduction from subdivision 3 of the Acidobacteria	Int. J. Syst. Evol. Microbiol. 64 (PT 8), 2857-2864 (2014)	Paludibaculum fermentans	P105		littoral wetland of a boreal lake	Russia: Valaam Island, Karelia
Otu002300	TGTCAGCAGCCGCGGTAATACGTAGGCAGCAAGCGTTGTTCGGAGTTACTGGGCGTAAAGGGTGTGTAGGCGGTTCTTTAAGTTTGGTGTGAAATCTCCCGGCTCAACTGGGAGGGTGCGCCGAATACTGAGGGACTAGAGTACGGGAGAGGAAAGTGGAATTCCCGGTGTAGCGGTGAAATGCGTAGATATCGGGAGGAACACCGGTGGCGAAGGCGGCCCCCTGGTTGGATACTGACGCTGAGACGCGAAAGCGTGGGGAGCAAACAGGATTAGAAACCCCCGTAGTCC	Bacteria	Acidobacteriota	Acidobacteriae	Acidobacteriae_unclassified	Acidobacteriae_unclassified	Acidobacteriae_unclassified	0	0	86	gi|961555151	NR_134120.1	87329	3.32e-91	Paludibaculum fermentans	Paludibaculum fermentans	Bacteria; Acidobacteria; Bryobacterales; Bryobacteraceae; Paludibaculum.	Kulichevskaya,I.S., Suzina,N.E., Rijpstra,W.I., Damste,J.S. and Dedysh,S.N.	Paludibaculum fermentans gen. nov., sp. nov., a facultative anaerobe capable of dissimilatory iron reduction from subdivision 3 of the Acidobacteria	Int. J. Syst. Evol. Microbiol. 64 (PT 8), 2857-2864 (2014)	Paludibaculum fermentans	P105		littoral wetland of a boreal lake	Russia: Valaam Island, Karelia
Otu002160	TGTCAGCCGCCGCGGTAATACGTAGGCAGCGAGCGTTGTTCGGAGTTACTGGGCGTAAAGAGTGCGTAGGCGGTTGGCTAAGTTTGGTGTGAAATCTCCCGGCTCAACTGGGAGGGTGCGCCGAAAACTGGCTGGCTGGAGTGTGGGAGAGGCTAGCGGAATTCCTGGTGTAGCGGTGAAATGCGTAGATATCAGGAGGAACACCTGCGGTGTAGACGGCTGGCTGGACCACTACTGACGCTGAGGCACGAAAGCGTGGGGAGCAAACAGGATTAGATACCCCCGTAGTCC	Bacteria	Acidobacteriota	Acidobacteriae	Acidobacteriae_unclassified	Acidobacteriae_unclassified	Acidobacteriae_unclassified	3	0	59	gi|961555151	NR_134120.1	92440	3.21e-116	Paludibaculum fermentans	Paludibaculum fermentans	Bacteria; Acidobacteria; Bryobacterales; Bryobacteraceae; Paludibaculum.	Kulichevskaya,I.S., Suzina,N.E., Rijpstra,W.I., Damste,J.S. and Dedysh,S.N.	Paludibaculum fermentans gen. nov., sp. nov., a facultative anaerobe capable of dissimilatory iron reduction from subdivision 3 of the Acidobacteria	Int. J. Syst. Evol. Microbiol. 64 (PT 8), 2857-2864 (2014)	Paludibaculum fermentans	P105		littoral wetland of a boreal lake	Russia: Valaam Island, Karelia
Otu004823	TGTCAGCAGCCGCGGTAATACGTAGGGTGCGAGCGTTGTCCGGAATTATTGGGCGTAAAGGGCGCGTAGGCGGTGCGGTAAGTCTGTGGTGAAATCTCCGGGCTCAACTCGGAAATTGCCTTAGAAACTGCCGTGCTGGAGTGTGGGAGAGGTGAGTGGAATTCCCGGTGTAGCGGTGAAATGCGTAGATATCGGGAGGAACACCGGTGGCGAAGGCGGCCCCCTGGTTGGATACTGACGCTGAGACGCGAAAGCGTGGGGAGCAAACAGGATTAGATACCCCCGTAGTCC	Bacteria	Acidobacteriota	Acidobacteriae	Acidobacteriae_unclassified	Acidobacteriae_unclassified	Acidobacteriae_unclassified	0	0	55	gi|1341394047	NR_153719.1	88435	3.3e-96	Acidobacterium ailaaui	Acidobacterium ailaaui	Bacteria; Acidobacteria; Acidobacteriales; Acidobacteriaceae; Acidobacterium.	Myers,M.R. and King,G.M.	Isolation and characterization of Acidobacterium ailaaui sp. nov., a novel member of Acidobacteria subdivision 1, from a geothermally heated Hawaiian microbial mat	Int. J. Syst. Evol. Microbiol. 66 (12), 5328-5335 (2016)	Acidobacterium ailaaui	PMMR2		geothermally-heated microbial mat	USA: Hawaii
Otu003460	TGTCAGCCGCCGCGGTAATACGTAGGCAGCAAGCGTTGTTCGGAGTTACTGGGCGTAAAGGGTGTGTAGGCGGTCCTCCAAGTTTGGTGTGAAATCTCCCGGCTCAACTGGGAGGGTGCGCCGAAAACTGGAGGGCTAGAGTGCGGGATGGGAAAGTGGAATACCTGGTGGAGCGGTGAAATGCGCAGATATCAGGTGGAACACCCGTAGCGAAGGCGGCACTCTGGGCCGGAACTGACGCTGAGGAGCGAAAGCGTGGGGAGCGAACAGGATTAGAAACCCGTGTAGTCC	Bacteria	Acidobacteriota	Acidobacteriae	Acidobacteriae_unclassified	Acidobacteriae_unclassified	Acidobacteriae_unclassified	0	0	45	gi|961555151	NR_134120.1	85223	3.37e-81	Paludibaculum fermentans	Paludibaculum fermentans	Bacteria; Acidobacteria; Bryobacterales; Bryobacteraceae; Paludibaculum.	Kulichevskaya,I.S., Suzina,N.E., Rijpstra,W.I., Damste,J.S. and Dedysh,S.N.	Paludibaculum fermentans gen. nov., sp. nov., a facultative anaerobe capable of dissimilatory iron reduction from subdivision 3 of the Acidobacteria	Int. J. Syst. Evol. Microbiol. 64 (PT 8), 2857-2864 (2014)	Paludibaculum fermentans	P105		littoral wetland of a boreal lake	Russia: Valaam Island, Karelia
Otu004208	TGCCAGCAGCCGCGGTAATACGTAGGCAGCAAGCGTTGTTCGGAATTACTGGGCGTAAAGAGTGTGTAGGCGGTTTGCCAAGTTTGGTGTGAAATCTCCCGGCTTAACTGGGAGGGTGCGCCGAAAACTGGCAGGCTTGAGTACCGGAGAGGATAGCGGAATTCCCGGTGTAGCGGTGAAATGCGTAGATATCGGGAGGAACACCTGCGGTGTAGACGGCTATCTGGACGGTCACTGACGCTGAGACACGAAAGCGTGGGTAGCAAACAGGATTAGAAACCCTTGTAGTCC	Bacteria	Acidobacteriota	Acidobacteriae	Acidobacteriae_unclassified	Acidobacteriae_unclassified	Acidobacteriae_unclassified	4	0	26	gi|636558924	NR_114981.1	90378	3.25e-106	Bryobacter aggregatus	Bryobacter aggregatus	Bacteria; Acidobacteria; Bryobacterales; Bryobacteraceae; Bryobacter.	Kulichevskaya,I.S., Suzina,N.E., Liesack,W. and Dedysh,S.N.	Bryobacter aggregatus gen. nov., sp. nov., a peat-inhabiting, aerobic chemo-organotroph from subdivision 3 of the Acidobacteria	Int. J. Syst. Evol. Microbiol. 60 (PT 2), 301-306 (2010)	Bryobacter aggregatus	MPL3		sphagnum peat bog	Russia: West Siberia, Tomsk region, Bakchar
Otu004343	TGTCAGCAGCCGCGGTAATACGTAGGCAGCAAGCGTTGTTCGGAATTACTGGGCGTAAAGAGTGTGTAGGCGGTGTTCTAAGTCTGTCGTGAAATCTCCCGGCTCAACTGGGAGGGTGCGGCGGAAACTGGAATGCTAGAGGATGGGAGAGGTAAGCGGAATTCCTGGTGTAGCGGTGAAATGCGTAGATATCAGGAGGAACACCAATTGCGAAGGCAGCTCGCTGGGACGTTACTGACGCTGAGACGCGAAAGCGTGGGGAGCAAACAGGATTAGAAACCCCGGTAGTCC	Bacteria	Acidobacteriota	Acidobacteriae	Acidobacteriae_unclassified	Acidobacteriae_unclassified	Acidobacteriae_unclassified	0	30	0	gi|636558924	NR_114981.1	86986	1.55e-89	Bryobacter aggregatus	Bryobacter aggregatus	Bacteria; Acidobacteria; Bryobacterales; Bryobacteraceae; Bryobacter.	Kulichevskaya,I.S., Suzina,N.E., Liesack,W. and Dedysh,S.N.	Bryobacter aggregatus gen. nov., sp. nov., a peat-inhabiting, aerobic chemo-organotroph from subdivision 3 of the Acidobacteria	Int. J. Syst. Evol. Microbiol. 60 (PT 2), 301-306 (2010)	Bryobacter aggregatus	MPL3		sphagnum peat bog	Russia: West Siberia, Tomsk region, Bakchar
Otu003255	TGTCAGCAGCCGCGGTAATACGTAGGCAGCAAGCGTTGTTCGGAGTTACTGGGCGTAAAGTGTGTGTAGGCGGTTGTTTAAGTTTGGTGTGAAATCTCCCGGCTCAACTGGGAGGGTGCGCCGAATACTGAATGACTTGGAGTACGGGAGAGGAAAGTGGAATTCCTGGTGTAGCGGTGAAATGCGTAGATATCAGGAGGAACACCGGTGGCGAAGGCGGCCTTCTGGACGGATACTGACGCTGAGACGCGAAAGCGTGGGGAGCAAACAGGATTAGAAACCCGTGTAGTCC	Bacteria	Acidobacteriota	Acidobacteriae	Acidobacteriae_unclassified	Acidobacteriae_unclassified	Acidobacteriae_unclassified	0	29	0	gi|961555151	NR_134120.1	88396	3.31e-96	Paludibaculum fermentans	Paludibaculum fermentans	Bacteria; Acidobacteria; Bryobacterales; Bryobacteraceae; Paludibaculum.	Kulichevskaya,I.S., Suzina,N.E., Rijpstra,W.I., Damste,J.S. and Dedysh,S.N.	Paludibaculum fermentans gen. nov., sp. nov., a facultative anaerobe capable of dissimilatory iron reduction from subdivision 3 of the Acidobacteria	Int. J. Syst. Evol. Microbiol. 64 (PT 8), 2857-2864 (2014)	Paludibaculum fermentans	P105		littoral wetland of a boreal lake	Russia: Valaam Island, Karelia
Otu004052	TGCCAGCCGCCGCGGTAATACGTAAGCAGCAAGCGTTGTTCGGAGTTACTGGGCGTAAAGAGTATGTAGGCGGTTGGGTAAGTTTGGTGTGAAATCTCCCGGCTTAACTGGGAGGGTGCGCTAAAGACTGCCTGGCTCGAGTGTGGGAGAGGAAAGCGGAATTCCTGGTGTAGCGGTGAAATGCGTAGATATCAGGAGGAACACCTGCGGTGTAGACGGCTTTCTGGACCATAACTGACGCTGAGATACGAAAGCGTGGGTAGCAAACAGGATTAGAAACCCCAGTAGTCC	Bacteria	Acidobacteriota	Acidobacteriae	Acidobacteriae_unclassified	Acidobacteriae_unclassified	Acidobacteriae_unclassified	0	26	0	gi|961555151	NR_134120.1	90378	3.25e-106	Paludibaculum fermentans	Paludibaculum fermentans	Bacteria; Acidobacteria; Bryobacterales; Bryobacteraceae; Paludibaculum.	Kulichevskaya,I.S., Suzina,N.E., Rijpstra,W.I., Damste,J.S. and Dedysh,S.N.	Paludibaculum fermentans gen. nov., sp. nov., a facultative anaerobe capable of dissimilatory iron reduction from subdivision 3 of the Acidobacteria	Int. J. Syst. Evol. Microbiol. 64 (PT 8), 2857-2864 (2014)	Paludibaculum fermentans	P105		littoral wetland of a boreal lake	Russia: Valaam Island, Karelia
Otu004802	TGTCAGCAGCCGCGGTAATACGTAGGCAGCAAGCGTTGTTCGGAGTTACTGGGCGTAAAGGGTGTGTAGGCGGTTGTTTAAGTTTGGTGTGAAATCTCCCGGCTCAACTGGGAGGGTGCGCCGAATACTGAATGACTTGGAGTGCGGGAGAGGAAAGTGGAATTCCTGGTGTAGCGGTGAAATGCGTAGATATCATGAGGAATACCAGAGGCGAAGGCGGCTACCTGGACAATTGCTGACGCTCAGGCACGAAAGCGTGGGGAGCAAACAGGATTAGAAACCCGTGTAGTCC	Bacteria	Acidobacteriota	Acidobacteriae	Acidobacteriae_unclassified	Acidobacteriae_unclassified	Acidobacteriae_unclassified	0	23	0	gi|961555151	NR_134120.1	88356	3.31e-96	Paludibaculum fermentans	Paludibaculum fermentans	Bacteria; Acidobacteria; Bryobacterales; Bryobacteraceae; Paludibaculum.	Kulichevskaya,I.S., Suzina,N.E., Rijpstra,W.I., Damste,J.S. and Dedysh,S.N.	Paludibaculum fermentans gen. nov., sp. nov., a facultative anaerobe capable of dissimilatory iron reduction from subdivision 3 of the Acidobacteria	Int. J. Syst. Evol. Microbiol. 64 (PT 8), 2857-2864 (2014)	Paludibaculum fermentans	P105		littoral wetland of a boreal lake	Russia: Valaam Island, Karelia
Otu006896	TGCCAGCCGCCGCGGTAATACGTAGGCAGCGAGCGTTGTTCGGAGTTACTGGGCGTAAAGGGTGTGTAGGCGGTTCTCTAAGTTTGGTGTGAAATCTCCCGGCTCAACCGGGAGGGTGCGCCGAAAACTGGAGGGCTAGAGTGCGGGAAGGGAGAGTAGAATTCCTGGTGTAGCGGTGAAATGCGTAGATATCAGGAGGAACACCGGTGGCGAAGGCGGCTACCTGGACAGAAACTGACGCTGAGGCGCGAAAGCTAGGGGAGCAAACAGGATTAGATACCCGCGTAGTCC	Bacteria	Acidobacteriota	Acidobacteriae	Acidobacteriae_unclassified	Acidobacteriae_unclassified	Acidobacteriae_unclassified	0	23	0	gi|961555151	NR_134120.1	88055	1.54e-94	Paludibaculum fermentans	Paludibaculum fermentans	Bacteria; Acidobacteria; Bryobacterales; Bryobacteraceae; Paludibaculum.	Kulichevskaya,I.S., Suzina,N.E., Rijpstra,W.I., Damste,J.S. and Dedysh,S.N.	Paludibaculum fermentans gen. nov., sp. nov., a facultative anaerobe capable of dissimilatory iron reduction from subdivision 3 of the Acidobacteria	Int. J. Syst. Evol. Microbiol. 64 (PT 8), 2857-2864 (2014)	Paludibaculum fermentans	P105		littoral wetland of a boreal lake	Russia: Valaam Island, Karelia
Otu004048	TGTCAGCAGCCGCGGTAATACGTAGGGGGCTAGCGTTGTCCGGAATCATTGGGCGTAAAGCGCGTGTAGGCGGTCGGGTAAGTCTGTGGTGAAATCTCCGGGCTCAACTCGGAAATTGCCGCGGTGACTGCCGTGCTCGAGTGTGGGAGAGGTGAGTGGAATTCCCGGTGTAGCGGTGAAGTGCGTAGATATCGGGAGGAACACCTGTGGCGAAAGCGGCTCACTGGGCCACAACTGACGCTGAGGCGCGAAAGCTAGGGGAGCAAACAGGATTAGATACCCTAGTAGTCC	Bacteria	Acidobacteriota	Acidobacteriae	Acidobacteriae_unclassified	Acidobacteriae_unclassified	Acidobacteriae_unclassified	0	0	19	gi|1341394047	NR_153719.1	89796	7.04e-103	Acidobacterium ailaaui	Acidobacterium ailaaui	Bacteria; Acidobacteria; Acidobacteriales; Acidobacteriaceae; Acidobacterium.	Myers,M.R. and King,G.M.	Isolation and characterization of Acidobacterium ailaaui sp. nov., a novel member of Acidobacteria subdivision 1, from a geothermally heated Hawaiian microbial mat	Int. J. Syst. Evol. Microbiol. 66 (12), 5328-5335 (2016)	Acidobacterium ailaaui	PMMR2		geothermally-heated microbial mat	USA: Hawaii
Otu004803	TGCCAGCAGCCGCGGTAATACGTAGGTGGCAAGCGTTGTTCGGAATTATTGGGCGTAAAGGGTGTGTAGGCGGTTCTCTAAGTTTGGTGTGAAATCTCCCGGCTCAACTGGGAGGGTGCGCCGAAAACTGGAGGGCTAGAGTTCGGGATGGGAAAGTGGAATTCCTGGTGTAGCGGTGAAATGCGTAGATATCAGGAGGAACACCTGTGGTGTAGACGGCTTTCTGGACCGCAACTGACGCTGAGACACGGAAGCGTGGGTAGCAAACAGGATTAGAAACCCCCGTAGTCC	Bacteria	Acidobacteriota	Acidobacteriae	Acidobacteriae_unclassified	Acidobacteriae_unclassified	Acidobacteriae_unclassified	0	18	0	gi|961555151	NR_134120.1	89347	3.28e-101	Paludibaculum fermentans	Paludibaculum fermentans	Bacteria; Acidobacteria; Bryobacterales; Bryobacteraceae; Paludibaculum.	Kulichevskaya,I.S., Suzina,N.E., Rijpstra,W.I., Damste,J.S. and Dedysh,S.N.	Paludibaculum fermentans gen. nov., sp. nov., a facultative anaerobe capable of dissimilatory iron reduction from subdivision 3 of the Acidobacteria	Int. J. Syst. Evol. Microbiol. 64 (PT 8), 2857-2864 (2014)	Paludibaculum fermentans	P105		littoral wetland of a boreal lake	Russia: Valaam Island, Karelia
Otu005869	TGTCAGCCGCCGCGGTAATACGTAGGCAGCAAGCGTTGTTAGGAGTTACTGGGCGTAAAGGGTGTGTAGGCGGTTCCCTAAGTTTGGTGTGGAATCCCCCGGCTCAACTGGGAGGGTGCGCCGAAAACTGGGGGGCTAGAGTACTGGATGGGAGAGTGGAATTCCTGGTGTAGCGGTGAAATGCGTAGATATCAGGAGGAACACCTGTGGTGTAGACGGCTCTCTGGACAGTAACTGACGCTGAGACACGAAAGCGTGGGGAGCAAACAGGATTAGATACCCGAGTAGTCC	Bacteria	Acidobacteriota	Acidobacteriae	Acidobacteriae_unclassified	Acidobacteriae_unclassified	Acidobacteriae_unclassified	0	18	0	gi|961555151	NR_134120.1	89078	1.52e-99	Paludibaculum fermentans	Paludibaculum fermentans	Bacteria; Acidobacteria; Bryobacterales; Bryobacteraceae; Paludibaculum.	Kulichevskaya,I.S., Suzina,N.E., Rijpstra,W.I., Damste,J.S. and Dedysh,S.N.	Paludibaculum fermentans gen. nov., sp. nov., a facultative anaerobe capable of dissimilatory iron reduction from subdivision 3 of the Acidobacteria	Int. J. Syst. Evol. Microbiol. 64 (PT 8), 2857-2864 (2014)	Paludibaculum fermentans	P105		littoral wetland of a boreal lake	Russia: Valaam Island, Karelia
Otu006895	TGTCAGCAGCCGCGGTAATACGTAGGCAGCAAGCGTTGTTCGGAGTTACTGGGCGTAAAGGGTGTGTAGGCGGTTGTTTAAGTTTGGTGTGAAATCTCCCGGCTCAACTGGGAGGGTGCGCCGAATACTGAATGACTTCGAGTGCGGGAGAGGAGAGTGGAATTCCTGGTGTAGCGGTGAAATGCGTAGATATCGGGAGGAACACCGGTGGCGAAGGCGGCCCCCTGGTTGGATACTGACGCTGAGACGCGAAAGCGTGGGGAGCAAACAGGATTAGAAACCCGCGTAGTCC	Bacteria	Acidobacteriota	Acidobacteriae	Acidobacteriae_unclassified	Acidobacteriae_unclassified	Acidobacteriae_unclassified	0	18	0	gi|961555151	NR_134120.1	87755	7.17e-93	Paludibaculum fermentans	Paludibaculum fermentans	Bacteria; Acidobacteria; Bryobacterales; Bryobacteraceae; Paludibaculum.	Kulichevskaya,I.S., Suzina,N.E., Rijpstra,W.I., Damste,J.S. and Dedysh,S.N.	Paludibaculum fermentans gen. nov., sp. nov., a facultative anaerobe capable of dissimilatory iron reduction from subdivision 3 of the Acidobacteria	Int. J. Syst. Evol. Microbiol. 64 (PT 8), 2857-2864 (2014)	Paludibaculum fermentans	P105		littoral wetland of a boreal lake	Russia: Valaam Island, Karelia
Otu006894	TGTCAGCAGCCGCGGTAAGACAGAGGGGGCAAGCGTTGCTCGGAATCACTGGGCGTAAAGGGCGCGTAGGCGGGATGGCAAGTCAGTCGTGAAATCTCCCGGCTCAACTGGGAGCCTGCAGGCGAAACTGCCGTGCTTGAGTGTGGGAGAGGTGCGTGGAATTCCCGGTGTAGCGGTGAAATGCGTAGATATCGGGAGGAACACCTGTGGCGAAAGCGGCGCACTGGACCACAACTGACGCTGAGGCGCGAAAGCTAGGGGAGCAAACAGGATTAGATACCCGTGTAGTCC	Bacteria	Acidobacteriota	Acidobacteriae	Acidobacteriae_unclassified	Acidobacteriae_unclassified	Acidobacteriae_unclassified	0	16	0	gi|959495029	NR_133877.1	90444	3.25e-106	Terriglobus tenax	Terriglobus tenax	Bacteria; Acidobacteria; Acidobacteriales; Acidobacteriaceae; Terriglobus.	Whang,K.S., Lee,J.C., Lee,H.R., Han,S.I. and Chung,S.H.	Terriglobus tenax sp. nov., an exopolysaccharide-producing acidobacterium isolated from rhizosphere soil of a medicinal plant	Int. J. Syst. Evol. Microbiol. 64 (PT 2), 431-437 (2014)	Terriglobus tenax	DRP 35		medicinal herb
Otu007222	TGTCAGCAGCCGCGGTAATACGTAGGCAGCGAGCGTTGTTCGGAATTACTGGGCGTAAAGAGTGTGTAGGCGGTGCTCTAAGTTCGGTGTGAAATCTCCTGGCTCAACTGGGAGGGTGCGCCGGAAACTGGAGTGCTTGAGCGTGGGAGAGGAAAGCGGAATTCCTGGTGTAGCGGTGAAATGCGTAGAGATCGGAAGGAACGTCAATGGCGAAGGCAGCCACCTGGCATAATACTGACGCTGAGGCGCGAAAGCGTGGGGAGCGAACAGGATTAGATACCCGAGTAGTCC	Bacteria	Acidobacteriota	Acidobacteriae	Acidobacteriae_unclassified	Acidobacteriae_unclassified	Acidobacteriae_unclassified	0	0	16	gi|636560060	NR_116120.1	85324	3.37e-81	Ignatzschineria indica	Ignatzschineria indica	Bacteria; Proteobacteria; Gammaproteobacteria; Ignatzschineria.	Gupta,A.K., Dharne,M.S., Rangrez,A.Y., Verma,P., Ghate,H.V., Rohde,M., Patole,M.S. and Shouche,Y.S.	Ignatzschineria indica sp. nov. and Ignatzschineria ureiclastica sp. nov., isolated from adult flesh flies (Diptera: Sarcophagidae)	Int. J. Syst. Evol. Microbiol. 61 (PT 6), 1360-1369 (2011)	Ignatzschineria indica	FFA1
Otu006290	TGTCAGCCGCCGCGGTAATACGTAGGCAGCAAGCGTTGTTCGGAGTTACTGGGCGTAAAGGGTGTGTAGGCGGTCTTCTAAGTCTGGTGTGAAATCTCCCGGCTCAACTTGGAGGGTGCGCCGAAAACTGGAAGGCTAGAGGATGGGAGAGGTAAGCGGAATTCCTGGTGTAGCGGGGAAATGCGTAGATATCAGGAGGAACACCTGTGGTGTAGACAGCTTACTGGACCATTTCTGACGCTGAGGCACGAAAGCGTGGGTAGCAAACAGGATTAGATACCCCAGTAGTCC	Bacteria	Acidobacteriota	Acidobacteriae	Acidobacteriae_unclassified	Acidobacteriae_unclassified	Acidobacteriae_unclassified	0	15	0	gi|636558924	NR_114981.1	89691	7.04e-103	Bryobacter aggregatus	Bryobacter aggregatus	Bacteria; Acidobacteria; Bryobacterales; Bryobacteraceae; Bryobacter.	Kulichevskaya,I.S., Suzina,N.E., Liesack,W. and Dedysh,S.N.	Bryobacter aggregatus gen. nov., sp. nov., a peat-inhabiting, aerobic chemo-organotroph from subdivision 3 of the Acidobacteria	Int. J. Syst. Evol. Microbiol. 60 (PT 2), 301-306 (2010)	Bryobacter aggregatus	MPL3		sphagnum peat bog	Russia: West Siberia, Tomsk region, Bakchar
Otu006557	TGTCAGCAGCCGCGGTAATACAGAGGGTGCGAGCGTTGTTCGGAATTATTGGGCGTAAAGGGCGCGTAGGCGGTGCGGTAAGTCACCTGTGAAATCTCCTGGCTCAACTGGGAGCTTGCAGGCGAAACTGCCGTGCTGGAGTGTGGGAGAGGTGCGTGGAATTCCCGGTGTAGCGGTGAAATGCGTAGATATCGGGAGGAACACCAGTGGCGAAGGCGAGTCTCTGGGATGATGCTGACGCTGAGGCGCGAAAGCCAGGGGAGCAAACGGGATTAGAAACCCTTGTAGTCC	Bacteria	Acidobacteriota	Acidobacteriae	Acidobacteriae_unclassified	Acidobacteriae_unclassified	Acidobacteriae_unclassified	0	15	0	gi|1341394047	NR_153719.1	87713	7.14e-93	Acidobacterium ailaaui	Acidobacterium ailaaui	Bacteria; Acidobacteria; Acidobacteriales; Acidobacteriaceae; Acidobacterium.	Myers,M.R. and King,G.M.	Isolation and characterization of Acidobacterium ailaaui sp. nov., a novel member of Acidobacteria subdivision 1, from a geothermally heated Hawaiian microbial mat	Int. J. Syst. Evol. Microbiol. 66 (12), 5328-5335 (2016)	Acidobacterium ailaaui	PMMR2		geothermally-heated microbial mat	USA: Hawaii
Otu010500	TGTCAGCAGCCGCGGTAATACGTAGGCAGCAAGCGTTGTTCGGAGTTACTGGGCGTAAAGGGTGTGTAGGCGGTTCTCTAAGCTTGGTGTGAAATCTCCCGGCTCAACCGGGAGGGTGCGCCGAAAACTGGAGGACTGGAGTGCGGGAGAGGAGAGTGGAATTCCTGGTGTAGCGGTGAAATGCGTAGATATCTGGAGGAACACCGGTGGCGAAGGCGGCATCCTGGACCAACACTGACGCTGAGGAGCGAAAGCCAGGGGAGCAAACGGGATTAGAAACCCCCGTAGTCC	Bacteria	Acidobacteriota	Acidobacteriae	Acidobacteriae_unclassified	Acidobacteriae_unclassified	Acidobacteriae_unclassified	0	15	0	gi|961555151	NR_134120.1	88356	3.3e-96	Paludibaculum fermentans	Paludibaculum fermentans	Bacteria; Acidobacteria; Bryobacterales; Bryobacteraceae; Paludibaculum.	Kulichevskaya,I.S., Suzina,N.E., Rijpstra,W.I., Damste,J.S. and Dedysh,S.N.	Paludibaculum fermentans gen. nov., sp. nov., a facultative anaerobe capable of dissimilatory iron reduction from subdivision 3 of the Acidobacteria	Int. J. Syst. Evol. Microbiol. 64 (PT 8), 2857-2864 (2014)	Paludibaculum fermentans	P105		littoral wetland of a boreal lake	Russia: Valaam Island, Karelia
Otu004801	TGTCAGCAGCCGCGGTAATACAGAGGTCTCAAGCGTTGTTCGGATTCATTGGGCGTAAAGGGTGTGTAGGCGGTTCTTTAAGTTTGGTGTGAAATCTCCCGGCTCAACCGGGAGGGTGCGCCGAATACTGAGGGACTCGAGTGCGGGAGAGGAAAGTGGAATTCCTGGTGTAGCGGTGAAATGCGTAGATATCAGGAGGAACACCGGTGGTGTAGACGGCTCTCTGGACCGTAACTGACGCTGAGACACGAAAGCGTGGGTAGCAAACAGGATTAGAAACCCGCGTAGTCC	Bacteria	Acidobacteriota	Acidobacteriae	Acidobacteriae_unclassified	Acidobacteriae_unclassified	Acidobacteriae_unclassified	0	13	0	gi|961555151	NR_134120.1	87329	3.32e-91	Paludibaculum fermentans	Paludibaculum fermentans	Bacteria; Acidobacteria; Bryobacterales; Bryobacteraceae; Paludibaculum.	Kulichevskaya,I.S., Suzina,N.E., Rijpstra,W.I., Damste,J.S. and Dedysh,S.N.	Paludibaculum fermentans gen. nov., sp. nov., a facultative anaerobe capable of dissimilatory iron reduction from subdivision 3 of the Acidobacteria	Int. J. Syst. Evol. Microbiol. 64 (PT 8), 2857-2864 (2014)	Paludibaculum fermentans	P105		littoral wetland of a boreal lake	Russia: Valaam Island, Karelia
Otu009679	TGTCAGCCGCCGCGGTAATACGTAGGCAGCAAGCGTTGTTCGGAATTACTGGGCGTAAAGAGTGTGTAGGCGGTGTCGTAAGTCTGGTGTGAAATCTCCCGGCTCAACTGGGAGGGTGCGCCGGAGACTGCGATGCTTGAGTATGGGAGAGGTAAGCGGAATTCCCGGTGTAGCGGTGAAATGCGTAGATATCGGGAGGAACACCTGTTGTGTAGACGGCTTACTGGACCATCACTGACGCTGAGACACGAAAGCGTGGGTAGCAAACAGGATTAGAAACCCCAGTAGTCC	Bacteria	Acidobacteriota	Acidobacteriae	Acidobacteriae_unclassified	Acidobacteriae_unclassified	Acidobacteriae_unclassified	0	0	12	gi|636558924	NR_114981.1	90034	1.51e-104	Bryobacter aggregatus	Bryobacter aggregatus	Bacteria; Acidobacteria; Bryobacterales; Bryobacteraceae; Bryobacter.	Kulichevskaya,I.S., Suzina,N.E., Liesack,W. and Dedysh,S.N.	Bryobacter aggregatus gen. nov., sp. nov., a peat-inhabiting, aerobic chemo-organotroph from subdivision 3 of the Acidobacteria	Int. J. Syst. Evol. Microbiol. 60 (PT 2), 301-306 (2010)	Bryobacter aggregatus	MPL3		sphagnum peat bog	Russia: West Siberia, Tomsk region, Bakchar
Otu006897	TGTCAGCCGCCGCGGTAATACGTAGGCAGCGAGCGTTGTTCGGAGTTACTGGGCGTAAAGGGTGTGTAGGCGGTTTTTTAAGTTTGGTGTGAAATCTCCCGGCTCAACCGGGAGGGTGCGCCGAAAACTGGGAGACTAGAGTGCGGGATGGGTGAGTAGAATTCCTGGTGTAGCGGTGAAATGCGTAGATATCAGGAGGAATACCGGTGGTGTAGACGGCTCTCTGGACCGCCACTGACGCTGAGACACGAAAGCGTGGGTAGCAAACAGGATTAGAAACCCGTGTAGTCC	Bacteria	Acidobacteriota	Acidobacteriae	Acidobacteriae_unclassified	Acidobacteriae_unclassified	Acidobacteriae_unclassified	0	0	9	gi|961555151	NR_134120.1	88396	3.3e-96	Paludibaculum fermentans	Paludibaculum fermentans	Bacteria; Acidobacteria; Bryobacterales; Bryobacteraceae; Paludibaculum.	Kulichevskaya,I.S., Suzina,N.E., Rijpstra,W.I., Damste,J.S. and Dedysh,S.N.	Paludibaculum fermentans gen. nov., sp. nov., a facultative anaerobe capable of dissimilatory iron reduction from subdivision 3 of the Acidobacteria	Int. J. Syst. Evol. Microbiol. 64 (PT 8), 2857-2864 (2014)	Paludibaculum fermentans	P105		littoral wetland of a boreal lake	Russia: Valaam Island, Karelia
Otu008422	TGCCAGCAGCCGCGGTAATACGTAGGCAGCAAGCGTTGTTCGGAGTTACTGGGCGTAAAGAGTGCGTAGGCGGTCCGCTAAGTTCGGTGTGAAATCTCCCGGCTCAACTGGGAGGGTGCGCCGAAGACTGGCGGGCTTGAGTGCGGGAGAGGAAAGCGGAATTCCTGGTGTAGCGGTGAAATGCGTAGATATCAGGAGGAACACCTGCGGTGTAGACGGCTTTCTGGACCGTAACTGACGCTGAGGCACGAAAGCGTGGGTAGCAAACAGGATTAGATACCCCAGTAGTCC	Bacteria	Acidobacteriota	Acidobacteriae	Acidobacteriae_unclassified	Acidobacteriae_unclassified	Acidobacteriae_unclassified	0	0	9	gi|961555151	NR_134120.1	92096	1.49e-114	Paludibaculum fermentans	Paludibaculum fermentans	Bacteria; Acidobacteria; Bryobacterales; Bryobacteraceae; Paludibaculum.	Kulichevskaya,I.S., Suzina,N.E., Rijpstra,W.I., Damste,J.S. and Dedysh,S.N.	Paludibaculum fermentans gen. nov., sp. nov., a facultative anaerobe capable of dissimilatory iron reduction from subdivision 3 of the Acidobacteria	Int. J. Syst. Evol. Microbiol. 64 (PT 8), 2857-2864 (2014)	Paludibaculum fermentans	P105		littoral wetland of a boreal lake	Russia: Valaam Island, Karelia
Otu009678	TGCCAGCCGCCGCGGTAATACGTAGGCAGCGAGCATTGTTCGGAGTTACTGGGCGTAAAGGGTGTGTAGGCGGTTCTCTAAGTTTGGTGTGAAATCTCCCGGCTCAACCGGGAGGGCGCGCCGAAAACTGGAGGGCTAGAGTGCGGGAAGGGAGAGTAGAATTCCTGGTGTAGCGGTGAAATGCGTAGATATCAGGAGGAATACCGGTGGTGTAGACGGCTCTCTGGACCGCGACTGACGCTGAGACACGAAAGCGTGGGTAGCAAACAGGATTAGAAACCCGTGTAGTCC	Bacteria	Acidobacteriota	Acidobacteriae	Acidobacteriae_unclassified	Acidobacteriae_unclassified	Acidobacteriae_unclassified	0	0	9	gi|961555151	NR_134120.1	88737	7.09e-98	Paludibaculum fermentans	Paludibaculum fermentans	Bacteria; Acidobacteria; Bryobacterales; Bryobacteraceae; Paludibaculum.	Kulichevskaya,I.S., Suzina,N.E., Rijpstra,W.I., Damste,J.S. and Dedysh,S.N.	Paludibaculum fermentans gen. nov., sp. nov., a facultative anaerobe capable of dissimilatory iron reduction from subdivision 3 of the Acidobacteria	Int. J. Syst. Evol. Microbiol. 64 (PT 8), 2857-2864 (2014)	Paludibaculum fermentans	P105		littoral wetland of a boreal lake	Russia: Valaam Island, Karelia
Otu008420	TGCCAGCCGCCGCGGTAATACAGAGGGTGCAAGCGTTGTTCGGAATTATTGGGCGTAAAGGGCGCGTAGGCGGTGCGGTAAGTCACCTGTGAAACCTCTGGGCTTAACCCAGAGCCTGCAGGCGAAACTGCCGTGCTTGAGTGTGGGAGAGGTGCGTGGAATTCCCGGTGTAGCGGTGAAATGCGTAGATATCGGGAGGAACACCTGTGGCGAAGGCGGCCCCCTGGTTGGATACTGACGCTGAGACGCGAAAGCGTGGGGAGTAAACAGGATTAGATACCCTCGTAGTCC	Bacteria	Acidobacteriota	Acidobacteriae	Acidobacteriae_unclassified	Acidobacteriae_unclassified	Acidobacteriae_unclassified	0	8	0	gi|645320933	NR_118023.1	88737	7.09e-98	Granulicella sapmiensis	Granulicella sapmiensis	Bacteria; Acidobacteria; Acidobacteriales; Acidobacteriaceae; Granulicella.	Mannisto,M.K., Rawat,S., Starovoytov,V. and Haggblom,M.M.	Granulicella arctica sp. nov., Granulicella mallensis sp. nov., Granulicella tundricola sp. nov. and Granulicella sapmiensis sp. nov., novel acidobacteria from tundra soil	Int. J. Syst. Evol. Microbiol. 62 (PT 9), 2097-2106 (2012)	Granulicella sapmiensis	S6CTX5A
Otu008421	TGTCAGCCGCCGCGGTAATACAGAGGGTGCGAGCGTTGTTCGGAGTTACTGGGCGTAAAGCGTGCGTAGGCGGTGTCCTAAGTTTGGTGTGAAATCTCCCGGCTCAACTGGGAGGGTGCGCCGAAAACTGGGGTGCTGGAGTGTGGGAGAGGTAGGCGGAATTCCTGGTGTAGCGGTGAAATGCGTAGATATCAGGAGGAACGCCTGTGGTGTAGGCGGTTTACTGGACCATGACTGACGCTGAGGCACGAAAGCGTGGGGAGCAAACAGGATTAGAAACCCTTGTAGTCC	Bacteria	Acidobacteriota	Acidobacteriae	Acidobacteriae_unclassified	Acidobacteriae_unclassified	Acidobacteriae_unclassified	0	8	0	gi|961555151	NR_134120.1	89384	3.28e-101	Paludibaculum fermentans	Paludibaculum fermentans	Bacteria; Acidobacteria; Bryobacterales; Bryobacteraceae; Paludibaculum.	Kulichevskaya,I.S., Suzina,N.E., Rijpstra,W.I., Damste,J.S. and Dedysh,S.N.	Paludibaculum fermentans gen. nov., sp. nov., a facultative anaerobe capable of dissimilatory iron reduction from subdivision 3 of the Acidobacteria	Int. J. Syst. Evol. Microbiol. 64 (PT 8), 2857-2864 (2014)	Paludibaculum fermentans	P105		littoral wetland of a boreal lake	Russia: Valaam Island, Karelia
Otu007955	TGTCAGCCGCCGCGGTAATACGTAGGCAGCAAGCGTTGTTCGGAGTTACTGGGCGTAAAGGGTGTGTAGGCGGTCCCCTAAGTTTGGTGTGAAATCTCCCGGCTCAACTGGGAGGGTGCGCCGAAAACTGGGGGGCTAGAGTACTGGATGGGAGAGTGGAATTCCTGGTGTAGCGGTGAAATGCGTAGATATCAGGAGGAACACCTGTGGTGTAGACGGCGCTCTGGGCCGGTACTGACGCTGAGGGACGAAAGCGTGGGGAGCGAACCGGATTAGAAACCCCGGTAGTCC	Bacteria	Acidobacteriota	Acidobacteriae	Acidobacteriae_unclassified	Acidobacteriae_unclassified	Acidobacteriae_unclassified	0	7	0	gi|961555151	NR_134120.1	88699	7.09e-98	Paludibaculum fermentans	Paludibaculum fermentans	Bacteria; Acidobacteria; Bryobacterales; Bryobacteraceae; Paludibaculum.	Kulichevskaya,I.S., Suzina,N.E., Rijpstra,W.I., Damste,J.S. and Dedysh,S.N.	Paludibaculum fermentans gen. nov., sp. nov., a facultative anaerobe capable of dissimilatory iron reduction from subdivision 3 of the Acidobacteria	Int. J. Syst. Evol. Microbiol. 64 (PT 8), 2857-2864 (2014)	Paludibaculum fermentans	P105		littoral wetland of a boreal lake	Russia: Valaam Island, Karelia
Otu009118	TGCCAGCCGCCGCGGTAATACAGAGGGTGCAAGCGTTGTTCGGGATTATTGGGCGTAAAGGGCGCGTAGGCGGTGCGGTAAGTCTGTAGTGAAATCTCTGGGCTCAACTCAGAGTCTGCTGCAGAAACTGCCGTGCTTGAGTGTGGGAGAGGTGAGTGGAATTCCCGGTGTAGCGGTGAAATGCGTAGATATCGGGAGGAACACCAGTGGCGAAGGCGATCATCTGGGGCTAACCTGACACTGAGGAGCGAAAGCTAGGGGAGCAAACGGGATTAGAAACCCCCGTAGTCC	Bacteria	Acidobacteriota	Acidobacteriae	Acidobacteriae_unclassified	Acidobacteriae_unclassified	Acidobacteriae_unclassified	0	0	7	gi|1341394047	NR_153719.1	88136	1.54e-94	Acidobacterium ailaaui	Acidobacterium ailaaui	Bacteria; Acidobacteria; Acidobacteriales; Acidobacteriaceae; Acidobacterium.	Myers,M.R. and King,G.M.	Isolation and characterization of Acidobacterium ailaaui sp. nov., a novel member of Acidobacteria subdivision 1, from a geothermally heated Hawaiian microbial mat	Int. J. Syst. Evol. Microbiol. 66 (12), 5328-5335 (2016)	Acidobacterium ailaaui	PMMR2		geothermally-heated microbial mat	USA: Hawaii
Otu009677	TGCCAGCCGCCGCGGTAATACAGAGGGTGCAAGCGTTGTTCGGAATTATTGGGCGTAAAGGGCGCGTAGGCGGTGCGGTAAGTCTGTAGTGAAATCTCTGGGCTCAACTCAGAGCTGGCTATAGAAACTGCCGTGCTCGAGTGTGGGAGAGGTGAGTGGAATTCCCGGTGTAGCGGTGAAATGCGTAGATATCTGGAGGAACACCGGTGGCGAAGGCGGCATCCTGGACCAACACTGACACTGAGGAGCGAAAGCCAGGGGAGCAAACAGGATTAGAAACCCGAGTAGTCC	Bacteria	Acidobacteriota	Acidobacteriae	Acidobacteriae_unclassified	Acidobacteriae_unclassified	Acidobacteriae_unclassified	0	7	0	gi|1341394047	NR_153719.1	88475	3.3e-96	Acidobacterium ailaaui	Acidobacterium ailaaui	Bacteria; Acidobacteria; Acidobacteriales; Acidobacteriaceae; Acidobacterium.	Myers,M.R. and King,G.M.	Isolation and characterization of Acidobacterium ailaaui sp. nov., a novel member of Acidobacteria subdivision 1, from a geothermally heated Hawaiian microbial mat	Int. J. Syst. Evol. Microbiol. 66 (12), 5328-5335 (2016)	Acidobacterium ailaaui	PMMR2		geothermally-heated microbial mat	USA: Hawaii
Otu012948	TGCCAGCCGCCGCGGTAATACGTAGGCAGCGAGCGTTGCTCGGAGTTACTGGGCGTAAAGGGTGCGTAGGCGGTTTTCTAAGTTTGGTGTGAAATCTCCCGGCTCAACTGGGAGGGTGCGCCGAAAACTGGAAGGCTGGAGTATGGGAGAGGTAAGCGGAATTCCTGGTGTAGCGGTGAAATGCGTAGATATCAGGAGGAACACCTGCGGTGTAGACGGCTTACTGGACCATAACTGACGTTGAGGCACGAAAGCGTGTGTAGCAAACAGGATTAGATACCCCGGTAGTCC	Bacteria	Acidobacteriota	Acidobacteriae	Acidobacteriae_unclassified	Acidobacteriae_unclassified	Acidobacteriae_unclassified	0	0	7	gi|636558924	NR_114981.1	91409	3.23e-111	Bryobacter aggregatus	Bryobacter aggregatus	Bacteria; Acidobacteria; Bryobacterales; Bryobacteraceae; Bryobacter.	Kulichevskaya,I.S., Suzina,N.E., Liesack,W. and Dedysh,S.N.	Bryobacter aggregatus gen. nov., sp. nov., a peat-inhabiting, aerobic chemo-organotroph from subdivision 3 of the Acidobacteria	Int. J. Syst. Evol. Microbiol. 60 (PT 2), 301-306 (2010)	Bryobacter aggregatus	MPL3		sphagnum peat bog	Russia: West Siberia, Tomsk region, Bakchar
Otu009675	TGTCAGCAGCCGCGGTAATACGGGGGGGCAAGCGTTGTTCGGAATTACTGGGCGCAAAGGGCTCGTAGGCGGCCAACTAAGTCAGACGTGAAATCCCTCGGCTTAACTCAGAGCCTGCAGGCGAAACTGCCGTGCTTGAGCGTGGGAGAGGTGCGTGGAATTCCCGGTGTAGCGGTGAAATGCGTAGATATCGGGAGGAACACCTGTGGCGAAAGCGGCGCACTGGACCACAACTGACGCTGAGGCGCGAAAGCTAGGGGAGCAAACAGGATTAGAAACCCTGGTAGTCC	Bacteria	Acidobacteriota	Acidobacteriae	Acidobacteriae_unclassified	Acidobacteriae_unclassified	Acidobacteriae_unclassified	0	0	6	gi|343205398	NR_043898.1	89726	2.52e-102	Edaphobacter aggregans	Edaphobacter aggregans	Bacteria; Acidobacteria; Acidobacteriales; Acidobacteriaceae; Edaphobacter.	Koch,I.H., Gich,F., Dunfield,P.F. and Overmann,J.	Edaphobacter modestus gen. nov., sp. nov., and Edaphobacter aggregans sp. nov., acidobacteria isolated from alpine and forest soils	Int. J. Syst. Evol. Microbiol. 58 (PT 5), 1114-1122 (2008)	Edaphobacter aggregans	Wbg-1; DSM 19364		forest soil
Otu009676	TGCCAGCCGCCGCGGTAATACGTAGGCAGCAAGCGTTGTTCGGAGTTACTGGGCGTAAAGGGTGTGTAGGCGGTCCTCCAGGTTTGGTGTGAAATCTCCCGGCTTAACCGGGAGGGTGCGCCGAAAACTAGAGGGCTAGAGTGCGGGATAGGAGAGTGGAATTCCTGGTGTAGCGGTGAAATGCGTAGATATCAGGAGGAACACCGGCGGGGTAAGCGGCTCTCTGGACCGTAACTGACGCTGAAACACGAAAGCGTGGGGAGCAAACAGGATTAGAAACCCTAGTAGTCC	Bacteria	Acidobacteriota	Acidobacteriae	Acidobacteriae_unclassified	Acidobacteriae_unclassified	Acidobacteriae_unclassified	0	0	5	gi|961555151	NR_134120.1	89078	1.52e-99	Paludibaculum fermentans	Paludibaculum fermentans	Bacteria; Acidobacteria; Bryobacterales; Bryobacteraceae; Paludibaculum.	Kulichevskaya,I.S., Suzina,N.E., Rijpstra,W.I., Damste,J.S. and Dedysh,S.N.	Paludibaculum fermentans gen. nov., sp. nov., a facultative anaerobe capable of dissimilatory iron reduction from subdivision 3 of the Acidobacteria	Int. J. Syst. Evol. Microbiol. 64 (PT 8), 2857-2864 (2014)	Paludibaculum fermentans	P105		littoral wetland of a boreal lake	Russia: Valaam Island, Karelia
Otu011445	TGTCAGCAGCCGCGGTAATACGTAGGCAGCGAGCGTTGTTCGGAGTTACTGGGCGTAAAGGGTGTGTAGGCGGTTCTTTAAGTTTGGTGTGAAATCTCCCGGCTCAACCGGGAGGGTGCGCCGAAAACTGAGGGACTAGAGTGCGGGAGAGGAAAGTGGAATTCCTGGTGTAGCGGTGAAATGCGTAGATATCAGGAGGAAGACCAGTGGCGAAGGCGGGTCTCTGGACAGTTCCTGACACTGAGACACGAAGGCCAGGGGAGCAAACGGGATTAGATACCCTTGTAGTCC	Bacteria	Acidobacteriota	Acidobacteriae	Acidobacteriae_unclassified	Acidobacteriae_unclassified	Acidobacteriae_unclassified	0	0	5	gi|961555151	NR_134120.1	88014	1.54e-94	Paludibaculum fermentans	Paludibaculum fermentans	Bacteria; Acidobacteria; Bryobacterales; Bryobacteraceae; Paludibaculum.	Kulichevskaya,I.S., Suzina,N.E., Rijpstra,W.I., Damste,J.S. and Dedysh,S.N.	Paludibaculum fermentans gen. nov., sp. nov., a facultative anaerobe capable of dissimilatory iron reduction from subdivision 3 of the Acidobacteria	Int. J. Syst. Evol. Microbiol. 64 (PT 8), 2857-2864 (2014)	Paludibaculum fermentans	P105		littoral wetland of a boreal lake	Russia: Valaam Island, Karelia
Otu015457	TGCCAGCCGCCGCGGTAAGACAGAGGGGGCAAGCGTTGCTCGGAATTACTGGGCGTAAAGGGTGTGTAGGCGGTTGTTTAAGTTTGGTGTGAAATCTCCCGGCTCAACTGGGAGGGTGCGCCGAATACTGAATGACTTGGAATGCGGGAGAGGAGAGTGGAATCCCTGGTGTAGCGGTGAAATGCGTAGATATCAGGAGGAACACCGGTGGTGTAGACGGCTCTCTGGACCGTAACTGACGCTGAGACACGAAAGCGTGGGTAGCAAACAGGATTAGATACCCCCGTAGTCC	Bacteria	Acidobacteriota	Acidobacteriae	Acidobacteriae_unclassified	Acidobacteriae_unclassified	Acidobacteriae_unclassified	0	0	5	gi|961555151	NR_134120.1	88095	1.54e-94	Paludibaculum fermentans	Paludibaculum fermentans	Bacteria; Acidobacteria; Bryobacterales; Bryobacteraceae; Paludibaculum.	Kulichevskaya,I.S., Suzina,N.E., Rijpstra,W.I., Damste,J.S. and Dedysh,S.N.	Paludibaculum fermentans gen. nov., sp. nov., a facultative anaerobe capable of dissimilatory iron reduction from subdivision 3 of the Acidobacteria	Int. J. Syst. Evol. Microbiol. 64 (PT 8), 2857-2864 (2014)	Paludibaculum fermentans	P105		littoral wetland of a boreal lake	Russia: Valaam Island, Karelia
Otu015459	TGTCAGCCGCCGCGGTAATACGTGGGCAGCAAGCGTTGTTCGGAGTTACTGGGCGTAAAGGGTGTGTAGGCGGTTGTTTAAGTTTGGTGTGAAATCTCCCGGCTCAACTGGGAGGGTGCGCCGAATACTGAATGACTTGGAGTGCGGGAGAGGAAAGTGGGATTCCTGGTGTAGCGGTGAAATGCGTAGATATCAGGAGGAACACCGGTGGTGTAGACGGCTTTCTAGACCGTAACTGACGCTGAGGTGCGAAAGCGTGGGGAGCAAACAGGATTAGATACCCCCGTAGTCC	Bacteria	Acidobacteriota	Acidobacteriae	Acidobacteriae_unclassified	Acidobacteriae_unclassified	Acidobacteriae_unclassified	0	5	0	gi|961555151	NR_134120.1	89041	1.53e-99	Paludibaculum fermentans	Paludibaculum fermentans	Bacteria; Acidobacteria; Bryobacterales; Bryobacteraceae; Paludibaculum.	Kulichevskaya,I.S., Suzina,N.E., Rijpstra,W.I., Damste,J.S. and Dedysh,S.N.	Paludibaculum fermentans gen. nov., sp. nov., a facultative anaerobe capable of dissimilatory iron reduction from subdivision 3 of the Acidobacteria	Int. J. Syst. Evol. Microbiol. 64 (PT 8), 2857-2864 (2014)	Paludibaculum fermentans	P105		littoral wetland of a boreal lake	Russia: Valaam Island, Karelia
Otu016889	TGTCAGCCGCCGCGGTAATACGTAGGCAGCAAGCGTTGTTCGGAGTTACTGGGCGTAAAGGGTGTGTAGGCGGTTCTTTAAGTTTGGTGTGAAATCTCCCGGCTCAACTGGGAGGGTGCGCCGAATACTGAGGGACTAGAGTACGGGAGAGGAAAGTGGAATTCCTGGTGTAGCGGTGAAATGCGTAGATATCAGGAGGAACACCGGCGGCGAAGGCGGGTCTCTGGGCCGATACTGACGCTGAGGAGCGAAAGCGTGGGGAGCGAACAGGATTAGAAACCCTAGTAGTCC	Bacteria	Acidobacteriota	Acidobacteriae	Acidobacteriae_unclassified	Acidobacteriae_unclassified	Acidobacteriae_unclassified	5	0	0	gi|961555151	NR_134120.1	88737	7.09e-98	Paludibaculum fermentans	Paludibaculum fermentans	Bacteria; Acidobacteria; Bryobacterales; Bryobacteraceae; Paludibaculum.	Kulichevskaya,I.S., Suzina,N.E., Rijpstra,W.I., Damste,J.S. and Dedysh,S.N.	Paludibaculum fermentans gen. nov., sp. nov., a facultative anaerobe capable of dissimilatory iron reduction from subdivision 3 of the Acidobacteria	Int. J. Syst. Evol. Microbiol. 64 (PT 8), 2857-2864 (2014)	Paludibaculum fermentans	P105		littoral wetland of a boreal lake	Russia: Valaam Island, Karelia
Otu015098	TGTCAGCCGCCGCGGTAATACGTAGGTGGCGAGCGTTGTCCGGATTTACTGGGCGTAAAGGGCGCGTAGGCGGTGCGGTAAGTCACCTGTGAAATCTCCTGGCTCAACTGGGAGCCTGCAGGCGAAACTGCCGTGCTGGAGTGTGGGAGAGGTGCGTGGAATTCCCGGTGTAGCGGTGAAATGCGTAGATATCGGGAGGAACACCTGTGGCGAAAGCGGCGCACTGGACCACAACTGACGCTGAGGCGCGAAAGCTAGGGGAGCAGACAGGATTAGAAACCCCGGTAGACC	Bacteria	Acidobacteriota	Acidobacteriae	Acidobacteriae_unclassified	Acidobacteriae_unclassified	Acidobacteriae_unclassified	0	0	4	gi|1341394047	NR_153719.1	89583	3.28e-101	Acidobacterium ailaaui	Acidobacterium ailaaui	Bacteria; Acidobacteria; Acidobacteriales; Acidobacteriaceae; Acidobacterium.	Myers,M.R. and King,G.M.	Isolation and characterization of Acidobacterium ailaaui sp. nov., a novel member of Acidobacteria subdivision 1, from a geothermally heated Hawaiian microbial mat	Int. J. Syst. Evol. Microbiol. 66 (12), 5328-5335 (2016)	Acidobacterium ailaaui	PMMR2		geothermally-heated microbial mat	USA: Hawaii
Otu007957	CGCCAGCCGCCGCGGTAATACGTAGGCAGCGAGCGTTGTTCGGAGTTACTGGGCGTAAAGGGTGCGTAGGCGGTTTTCTAAGTTTGGTGTGAAATCTCCCGGCTCAACTGGGAGGGTGCGCCGAAAACTGGAAGGCTGGAGTATGGGAGAGGTAAGCGGAATTCCTGGTGTAGCGGTGAGATGCGTAGATATCAGGAGGAACACCTGCGGTGTAGACGGCTTACTGGACCATAACTGACGCTGAGGCACGAAAGCGTGGGTAGCAAACAGGATTAGAAACCCGAGTAGTCC	Bacteria	Acidobacteriota	Acidobacteriae	Acidobacteriae_unclassified	Acidobacteriae_unclassified	Acidobacteriae_unclassified	0	0	4	gi|636558924	NR_114981.1	91379	1.16e-110	Bryobacter aggregatus	Bryobacter aggregatus	Bacteria; Acidobacteria; Bryobacterales; Bryobacteraceae; Bryobacter.	Kulichevskaya,I.S., Suzina,N.E., Liesack,W. and Dedysh,S.N.	Bryobacter aggregatus gen. nov., sp. nov., a peat-inhabiting, aerobic chemo-organotroph from subdivision 3 of the Acidobacteria	Int. J. Syst. Evol. Microbiol. 60 (PT 2), 301-306 (2010)	Bryobacter aggregatus	MPL3		sphagnum peat bog	Russia: West Siberia, Tomsk region, Bakchar
Otu010049	TGCCAGCAGCCGCGGTACTACGGGGGGGGCAAGCGTTGTTCGGAGTTACTGGGCGTAAAGGGTGTGTAGGCGGTTCTTTAAGTTTGGTGTGAAATCTCCCGGCTCAACCGGGAGGGTGCGCCGAATACTGAGGGACTCGAGTGCGGGAGAGGAAAGTGGAATTCCTGGTGTAGCGGTGAAATGCGTAGATATCAGGAGGAACACCTGTGGCGAAGGCGCCCATCTGGCCCGTTACTGACGCTGATGCGCGAAAGCTAGGGTAGCAAACGGGATTAGATACCCTAGTAGTCC	Bacteria	Acidobacteriota	Acidobacteriae	Acidobacteriae_unclassified	Acidobacteriae_unclassified	Acidobacteriae_unclassified	0	4	0	gi|645319824	NR_117182.1	87075	1.55e-89	Acidicapsa borealis	Acidicapsa borealis	Bacteria; Acidobacteria; Acidobacteriales; Acidobacteriaceae; Acidicapsa.	Kirsanova,L.A., Kulichevskaya,I.S. and Dedysh,S.N.	Acidicapsa borealis gen. nov., sp. nov., a novel subdivision 1 acidobacterium from acidic Sphagnum peat	Unpublished	Acidicapsa borealis	KA1		acidic sphagnum peat	Russia: Tver region, peat bog Katin Mokh
Otu020010	TGTCAGCAGCCGCGGTAATACGTAGGCAGCAAGCGTTGTTCGGAGTTACTGGGCGTAAAGGGTGTGTAGGCGGTTCTTTAAGTTTGGTGTGAAATCTCCCGGCTCAACTGGGAGGGTGCGCCGAAAACTGGAAGGCTGGAGTACGGGAGAGGTAAGCGGAATTCCTGGTGTAGCGGTGAAATGCGTAGATATCAGGAGGAACACCTGCGGTGTAGACGGCTTACCGGACCATAACTGACGCTGAGGCACGAAAGCGTGGGTAGCAAACAGGATTAGAAACCCCGGTAGTCC	Bacteria	Acidobacteriota	Acidobacteriae	Acidobacteriae_unclassified	Acidobacteriae_unclassified	Acidobacteriae_unclassified	0	0	4	gi|961555151	NR_134120.1	91065	1.5e-109	Paludibaculum fermentans	Paludibaculum fermentans	Bacteria; Acidobacteria; Bryobacterales; Bryobacteraceae; Paludibaculum.	Kulichevskaya,I.S., Suzina,N.E., Rijpstra,W.I., Damste,J.S. and Dedysh,S.N.	Paludibaculum fermentans gen. nov., sp. nov., a facultative anaerobe capable of dissimilatory iron reduction from subdivision 3 of the Acidobacteria	Int. J. Syst. Evol. Microbiol. 64 (PT 8), 2857-2864 (2014)	Paludibaculum fermentans	P105		littoral wetland of a boreal lake	Russia: Valaam Island, Karelia
Otu029186	TGTCAGCAGCCGCGGTAATACGTAGGCAGTAAGCGTTGTTCGGAGTTACTGGGCGTAAAGGGTGTGTAGGCGGTTCTCTAAGTCTGGTGTGAAATCTCCCGGCTCAACTGGGAGGGTGCGCCGGAAACTGGAGGGCTAGAGTGCGGGATAGGAGAGTGGAATTCCTGGTGTAGCGGTGAAATGCGTAGATATCAGGAGGAACACCTGTGGTGTAGACGGCTCTCTGGACCGTAACTGACGCTGAGACACGAAAGCGTGGGTAGCAAACAGGATTAGAAACCCTTGTAGTCC	Bacteria	Acidobacteriota	Acidobacteriae	Acidobacteriae_unclassified	Acidobacteriae_unclassified	Acidobacteriae_unclassified	0	0	4	gi|961555151	NR_134120.1	90444	3.25e-106	Paludibaculum fermentans	Paludibaculum fermentans	Bacteria; Acidobacteria; Bryobacterales; Bryobacteraceae; Paludibaculum.	Kulichevskaya,I.S., Suzina,N.E., Rijpstra,W.I., Damste,J.S. and Dedysh,S.N.	Paludibaculum fermentans gen. nov., sp. nov., a facultative anaerobe capable of dissimilatory iron reduction from subdivision 3 of the Acidobacteria	Int. J. Syst. Evol. Microbiol. 64 (PT 8), 2857-2864 (2014)	Paludibaculum fermentans	P105		littoral wetland of a boreal lake	Russia: Valaam Island, Karelia
Otu011444	TGCCAGCCGCCGCGGTAATACGGAGGGGACTAGCGTTGTTCGGAATTACTGGGCGTAAAGGGTGTGTAGGCGGTTGTTTAAGTTTGGTGTGAAATCTCCCGGCTCAACTGGGAGGGTGCGCCGAATACTGAATGACTTCGAGTACGGGAGAGGAAGGTGGAATTCCTGGTGTAGCGGTGAAATGCGTAGATATCAGGAGGAACACCGGTGGTGTAGACGGCTTTCTAGACCGTAACTGACGCTGAGACACGAAAGCGTGGGTAGCAAACAGGATTAGAAACCCCTGTAGTCC	Bacteria	Acidobacteriota	Acidobacteriae	Acidobacteriae_unclassified	Acidobacteriae_unclassified	Acidobacteriae_unclassified	0	3	0	gi|961555151	NR_134120.1	88014	1.54e-94	Paludibaculum fermentans	Paludibaculum fermentans	Bacteria; Acidobacteria; Bryobacterales; Bryobacteraceae; Paludibaculum.	Kulichevskaya,I.S., Suzina,N.E., Rijpstra,W.I., Damste,J.S. and Dedysh,S.N.	Paludibaculum fermentans gen. nov., sp. nov., a facultative anaerobe capable of dissimilatory iron reduction from subdivision 3 of the Acidobacteria	Int. J. Syst. Evol. Microbiol. 64 (PT 8), 2857-2864 (2014)	Paludibaculum fermentans	P105		littoral wetland of a boreal lake	Russia: Valaam Island, Karelia
Otu012811	TGCCAGCAGCCGCGGTAATACGTAGGCAGCAAGCGTTGTTCGGAGTTACTGGGCGTAAAGGGTGTGTAGGCGGTTGTTTAAGTTTGGTGTGAAATCTCCCGGCTCAACTGGGAGGGTGCGCCGAATACTGAATGACTTCGAGTACGGGAGAGGAAAGTGGAATTCCTGGTGTAGCGGTGAAATGCGCAGATATCAGGAGGAACACCGGTGGCGAAGGCGGGTCTCTGGGCCGATACTGACGCTGAGGAGCGAAAGCGTGGGGAGCGAACAGGATTAGATACCCCGGTAGTCC	Bacteria	Acidobacteriota	Acidobacteriae	Acidobacteriae_unclassified	Acidobacteriae_unclassified	Acidobacteriae_unclassified	0	3	0	gi|961555151	NR_134120.1	88776	7.12e-98	Paludibaculum fermentans	Paludibaculum fermentans	Bacteria; Acidobacteria; Bryobacterales; Bryobacteraceae; Paludibaculum.	Kulichevskaya,I.S., Suzina,N.E., Rijpstra,W.I., Damste,J.S. and Dedysh,S.N.	Paludibaculum fermentans gen. nov., sp. nov., a facultative anaerobe capable of dissimilatory iron reduction from subdivision 3 of the Acidobacteria	Int. J. Syst. Evol. Microbiol. 64 (PT 8), 2857-2864 (2014)	Paludibaculum fermentans	P105		littoral wetland of a boreal lake	Russia: Valaam Island, Karelia
Otu013102	TGTCAGCCGCCGCGGTAATACGTAGGGCGCGAGCGTTGTTCGGAGTTACTGGGCGTAAAGGGTGTGTAGGCGGTTGTCTAAGTTTGGTGTGAAATCTCCCGGCTCAACTGGGAGGGTGCGCCGAATACTGAATGACTAGAGTGCGGGAGAGGAAAGTGGAATTCCTGGTGTAGCGGTGAAATGCGTAGATATCAGGAGGAACACCGGTGGTGTAGACGGCTTTCTGGACCGTAACTGACGCTGATACACGAAAGCGTGGGTAGCAAACAGTATTAGAAACCCGCGTAGTCC	Bacteria	Acidobacteriota	Acidobacteriae	Acidobacteriae_unclassified	Acidobacteriae_unclassified	Acidobacteriae_unclassified	0	3	0	gi|961555151	NR_134120.1	89003	1.52e-99	Paludibaculum fermentans	Paludibaculum fermentans	Bacteria; Acidobacteria; Bryobacterales; Bryobacteraceae; Paludibaculum.	Kulichevskaya,I.S., Suzina,N.E., Rijpstra,W.I., Damste,J.S. and Dedysh,S.N.	Paludibaculum fermentans gen. nov., sp. nov., a facultative anaerobe capable of dissimilatory iron reduction from subdivision 3 of the Acidobacteria	Int. J. Syst. Evol. Microbiol. 64 (PT 8), 2857-2864 (2014)	Paludibaculum fermentans	P105		littoral wetland of a boreal lake	Russia: Valaam Island, Karelia
Otu016904	TGTCAGCAGCCGCGGTAATACGGAGGGGGCGAGCGTTGTTCGGATTTACTGGGCGTAAAGGGTGTGTAGGCGGTTGTTTAAGTTTGGTCTGAAATCTCCCGGCTCAACTGGGAGGGTGCGCCGAATACTGAATGACTTGGAGTACGGGAGAGGAAAGTGGAATTCCTGGTGTAGCGGTGAAATGCGTAGATATCAGGAGGAACACCGGTGGTGTAGACGGCTTTCTGGACCGTAACTGACGCTGAGACACGAAAGCGTGGGTAGCAAACAGGATTAGAAACCCTCGTAGTCC	Bacteria	Acidobacteriota	Acidobacteriae	Acidobacteriae_unclassified	Acidobacteriae_unclassified	Acidobacteriae_unclassified	0	3	0	gi|961555151	NR_134120.1	88356	3.31e-96	Paludibaculum fermentans	Paludibaculum fermentans	Bacteria; Acidobacteria; Bryobacterales; Bryobacteraceae; Paludibaculum.	Kulichevskaya,I.S., Suzina,N.E., Rijpstra,W.I., Damste,J.S. and Dedysh,S.N.	Paludibaculum fermentans gen. nov., sp. nov., a facultative anaerobe capable of dissimilatory iron reduction from subdivision 3 of the Acidobacteria	Int. J. Syst. Evol. Microbiol. 64 (PT 8), 2857-2864 (2014)	Paludibaculum fermentans	P105		littoral wetland of a boreal lake	Russia: Valaam Island, Karelia
Otu029170	TGTCAGCCGCCGCGGTAATACGTAGGCAGCGAGCGTTGTTCGGGGTTACTGGGCGTAAAGGGTGTGTAGGCGGTCTTTTAAGTTTGGTGTGAAATCTCCCGGCTCAACCGGGAGGGTGCGCCGAATACTGAGAGACTTGGAGTGCGGGAGAGGAAAGTGGAATTCCTGGTGTAGCGGTGAAATGCGTAGATATCAGGAGGAACACCGGTGGTGTGGACGGCTTTCTGGGCCGTAACTGACGCTGAAACACGAAAGCGTGGGTAGCAAACAGGATTAGAAACCCCCGTAGTCC	Bacteria	Acidobacteriota	Acidobacteriae	Acidobacteriae_unclassified	Acidobacteriae_unclassified	Acidobacteriae_unclassified	0	3	0	gi|961555151	NR_134120.1	86986	1.55e-89	Paludibaculum fermentans	Paludibaculum fermentans	Bacteria; Acidobacteria; Bryobacterales; Bryobacteraceae; Paludibaculum.	Kulichevskaya,I.S., Suzina,N.E., Rijpstra,W.I., Damste,J.S. and Dedysh,S.N.	Paludibaculum fermentans gen. nov., sp. nov., a facultative anaerobe capable of dissimilatory iron reduction from subdivision 3 of the Acidobacteria	Int. J. Syst. Evol. Microbiol. 64 (PT 8), 2857-2864 (2014)	Paludibaculum fermentans	P105		littoral wetland of a boreal lake	Russia: Valaam Island, Karelia
Otu029172	TGTCAGCCGCCGCGGTAATACAGAGGGTGCAAGCGTTGTTCGGAATTATTGGGCGTAAAGGGCGCGTAGGCGGTGCGGTAAGACTGTGGTGAAATCTCCGGGCTCAACTCGGAAGTTGCCGCGGTGACTGCCGTGCTGGAGTGTGGGAGAGGTGAGTGGAATTCCCGGTGTAGCGGTGAAATGCGTAGATATCGGGAAGAACATCGGTGGCGAAGGCGGTCTGCTGGGCCGTTGCTGACGCTGAGGCGCGACAGCGTGGGGAGCAAACAGGATTAGAAACCCCCGTAGTCC	Bacteria	Acidobacteriota	Acidobacteriae	Acidobacteriae_unclassified	Acidobacteriae_unclassified	Acidobacteriae_unclassified	3	0	0	gi|1341394047	NR_153719.1	87162	1.55e-89	Acidobacterium ailaaui	Acidobacterium ailaaui	Bacteria; Acidobacteria; Acidobacteriales; Acidobacteriaceae; Acidobacterium.	Myers,M.R. and King,G.M.	Isolation and characterization of Acidobacterium ailaaui sp. nov., a novel member of Acidobacteria subdivision 1, from a geothermally heated Hawaiian microbial mat	Int. J. Syst. Evol. Microbiol. 66 (12), 5328-5335 (2016)	Acidobacterium ailaaui	PMMR2		geothermally-heated microbial mat	USA: Hawaii
Otu029173	TGTCAGCCGCCGCGGTAATACGTAGGTGGCAAGCGTTGTCCGGAGTTACTGGGCGTAAAGGGTGTGTAGGCGGTTTTTTAAGTTTGGTGTGAAATCTCCCGGCTCAACCGGGAGGGTGCGCCGAAAACTGGGAGACTAGAGTGCGGGATGGGAGAGTAGAATTCCTGGTGTAGCGGTGAAATGCGTAGATATCAGGAGGAATACCGGTGGTGTAGACGGCTCTCTGGACCGCCACTGACGCTGAGACACGAAAGCGTGGGTAGCAAACAGGATTAGAAACCCTTGTAGTCC	Bacteria	Acidobacteriota	Acidobacteriae	Acidobacteriae_unclassified	Acidobacteriae_unclassified	Acidobacteriae_unclassified	2	0	1	gi|961555151	NR_134120.1	88055	1.54e-94	Paludibaculum fermentans	Paludibaculum fermentans	Bacteria; Acidobacteria; Bryobacterales; Bryobacteraceae; Paludibaculum.	Kulichevskaya,I.S., Suzina,N.E., Rijpstra,W.I., Damste,J.S. and Dedysh,S.N.	Paludibaculum fermentans gen. nov., sp. nov., a facultative anaerobe capable of dissimilatory iron reduction from subdivision 3 of the Acidobacteria	Int. J. Syst. Evol. Microbiol. 64 (PT 8), 2857-2864 (2014)	Paludibaculum fermentans	P105		littoral wetland of a boreal lake	Russia: Valaam Island, Karelia
Otu029180	TGTCAGCAGCCGCGGTAATACGTAGGTGGCGAGCGTTGTCCGGAATAACTGGGCGTAAAGGGTTCGTAGGCGGTTCTGTAAGTCTTTTGTGAAATCTCCGGGCTCAACCCGGAGCGGTCGGGAGAAACTGCAGAACTTGAGGCTAGCAGAGGCGAGTGGAATTCCCGGTGTAGTGGTGAAATGCGTAGATATCGGGAGGAACACCTGTGGCGAAAGCGGCGCACTGGACCACAACTGACGCTGAGGCGCGAAAGCTAGGGGAGCAAACAGGATTAGATACCCTTGTAGTCC	Bacteria	Acidobacteriota	Acidobacteriae	Acidobacteriae_unclassified	Acidobacteriae_unclassified	Acidobacteriae_unclassified	0	0	3	gi|1341394047	NR_153719.1	88356	3.3e-96	Acidobacterium ailaaui	Acidobacterium ailaaui	Bacteria; Acidobacteria; Acidobacteriales; Acidobacteriaceae; Acidobacterium.	Myers,M.R. and King,G.M.	Isolation and characterization of Acidobacterium ailaaui sp. nov., a novel member of Acidobacteria subdivision 1, from a geothermally heated Hawaiian microbial mat	Int. J. Syst. Evol. Microbiol. 66 (12), 5328-5335 (2016)	Acidobacterium ailaaui	PMMR2		geothermally-heated microbial mat	USA: Hawaii
Otu029185	TGTCAGCAGCCGCGGTAATACGTAGGCAGCAAGCGTTGTTCGGAGTTACTGGGCGTAAAGAGTGTGTAGGCGGTCGTCCAAGTTCGGTGTGAAATCTCCCGGCTCAACTGGGAGGGTGCGCCGAAAACTGGATGGCTCGAGTATGGGAGGGGAAAGCGGAATTCCTGGTGTAGCGGTGAAATGCGTAGATATCAGGAGGAACACCTGCGGTGTAGACGGCTTTCTGGACCATGACTGACGCTGAGACACGAAAGCGTGGGGAGCAAACAGGACAAGATACCCGGGCACAGC	Bacteria	Acidobacteriota	Acidobacteriae	Acidobacteriae_unclassified	Acidobacteriae_unclassified	Acidobacteriae_unclassified	0	0	3	gi|961555151	NR_134120.1	91489	6.99e-108	Paludibaculum fermentans	Paludibaculum fermentans	Bacteria; Acidobacteria; Bryobacterales; Bryobacteraceae; Paludibaculum.	Kulichevskaya,I.S., Suzina,N.E., Rijpstra,W.I., Damste,J.S. and Dedysh,S.N.	Paludibaculum fermentans gen. nov., sp. nov., a facultative anaerobe capable of dissimilatory iron reduction from subdivision 3 of the Acidobacteria	Int. J. Syst. Evol. Microbiol. 64 (PT 8), 2857-2864 (2014)	Paludibaculum fermentans	P105		littoral wetland of a boreal lake	Russia: Valaam Island, Karelia
Otu016905	TGTCAGCCGCCGCGGTAATACGTAGGCAGCAAGCGTTGTTCGGAGTTACTGGGCGTAAAGAGTACGTAGGCGGTTTGCTAAGTCTGGTGTGAAATCTCCTGGCTCAACCGGGAGGGTGCGCCGAATACTGAGGGACTCGAGTGCGGGAGAGGAAAGTGGAGTTCCTGGTGTAGCGGTGAAATGCGTAGATAACAGGAGGAACACCGGTGGTGTAGACGGCTTTCTGGACCGTAACTGACGCTGAGACACGAAAGCGTGGGTAGCAAACAGGATTAGAAACCCTAGTAGTCA	Bacteria	Acidobacteriota	Acidobacteriae	Acidobacteriae_unclassified	Acidobacteriae_unclassified	Acidobacteriae_unclassified	2	0	0	gi|961555151	NR_134120.1	89310	1.18e-100	Paludibaculum fermentans	Paludibaculum fermentans	Bacteria; Acidobacteria; Bryobacterales; Bryobacteraceae; Paludibaculum.	Kulichevskaya,I.S., Suzina,N.E., Rijpstra,W.I., Damste,J.S. and Dedysh,S.N.	Paludibaculum fermentans gen. nov., sp. nov., a facultative anaerobe capable of dissimilatory iron reduction from subdivision 3 of the Acidobacteria	Int. J. Syst. Evol. Microbiol. 64 (PT 8), 2857-2864 (2014)	Paludibaculum fermentans	P105		littoral wetland of a boreal lake	Russia: Valaam Island, Karelia
Otu020049	TGTCAGCAGCCGCGGTAAGACAGAGGGTGCAAACGTTGCTCGGAATTATTGGGCGTAAAGGGCGCGTAGGCGGTGCGGTAAGTCACCTGTGAAATCTCCTGGCTCAACTGGGAGCTTGCAGGCGAAACTGCCGTGCTGGAGTGTGGGAGAGGTGCGTGGAATTCCCGGTGTAGCGGTGAAATGCGTAGATATCGGGAGGAACACTTGTGGCGAAAGCGGCGCACTGGACCACAACTGACGCTGAGGCGCGAAAGCTAGGGGAGCGAACGGGATTAGAAACCCGGGTAGTCC	Bacteria	Acidobacteriota	Acidobacteriae	Acidobacteriae_unclassified	Acidobacteriae_unclassified	Acidobacteriae_unclassified	0	0	2	gi|1341394047	NR_153719.1	89384	3.28e-101	Acidobacterium ailaaui	Acidobacterium ailaaui	Bacteria; Acidobacteria; Acidobacteriales; Acidobacteriaceae; Acidobacterium.	Myers,M.R. and King,G.M.	Isolation and characterization of Acidobacterium ailaaui sp. nov., a novel member of Acidobacteria subdivision 1, from a geothermally heated Hawaiian microbial mat	Int. J. Syst. Evol. Microbiol. 66 (12), 5328-5335 (2016)	Acidobacterium ailaaui	PMMR2		geothermally-heated microbial mat	USA: Hawaii
Otu020050	TGTCAGCAGCCGCGGTAATACGAAGGGGGCTAGCGTTGTTCGGAATTACTGGGCGTAAAGGGCGCGTAGGCGGTGCGGCAAGTCCGGTGTGAAATCTCCGGGCTCAACCCGGAGCGGTCATCGGAAACTGCCGTGCTAGAGTGTGGGAGAGGAGAGTGGAATTCCCGGTGTAGCGGTGAAATGCGTAGATATCGGGAGGAACACCAGTGGCGAAGGCGGCTCTCTGGACCACAACTGACGCTGAGGCGCGAAAGCTAGGGGAGCAAACAGGATTAGAAACCCCGGTAGTCC	Bacteria	Acidobacteriota	Acidobacteriae	Acidobacteriae_unclassified	Acidobacteriae_unclassified	Acidobacteriae_unclassified	2	0	0	gi|959495029	NR_133877.1	90411	3.25e-106	Terriglobus tenax	Terriglobus tenax	Bacteria; Acidobacteria; Acidobacteriales; Acidobacteriaceae; Terriglobus.	Whang,K.S., Lee,J.C., Lee,H.R., Han,S.I. and Chung,S.H.	Terriglobus tenax sp. nov., an exopolysaccharide-producing acidobacterium isolated from rhizosphere soil of a medicinal plant	Int. J. Syst. Evol. Microbiol. 64 (PT 2), 431-437 (2014)	Terriglobus tenax	DRP 35		medicinal herb
Otu029166	TGTCAGCCGCCGCGGTAATACGTAGGCAGCAAGCGTTGTTCGGAGTTACCGGGCGTAAAGGGTGTGTAGGCGGTCCTCTAAGTTTGGTGTGAAATCTCCCGGCCCAACCGGGAGGGTGCGCCGAAAACTGGAGGGCTAGAGTGCGGGATGGGAGAGTGGAATTCCTGGTGTAGCGGTGAAATGCGTAGATATCAGGAGGAACACCGGTGGTGTAGACGGCTCTCTGGACCGCGACTGACGCTGAGACACGAAAGCGTGGGTAGCAAACAGGATTAGATACCCCCGTAGTCC	Bacteria	Acidobacteriota	Acidobacteriae	Acidobacteriae_unclassified	Acidobacteriae_unclassified	Acidobacteriae_unclassified	0	0	2	gi|961555151	NR_134120.1	89078	1.52e-99	Paludibaculum fermentans	Paludibaculum fermentans	Bacteria; Acidobacteria; Bryobacterales; Bryobacteraceae; Paludibaculum.	Kulichevskaya,I.S., Suzina,N.E., Rijpstra,W.I., Damste,J.S. and Dedysh,S.N.	Paludibaculum fermentans gen. nov., sp. nov., a facultative anaerobe capable of dissimilatory iron reduction from subdivision 3 of the Acidobacteria	Int. J. Syst. Evol. Microbiol. 64 (PT 8), 2857-2864 (2014)	Paludibaculum fermentans	P105		littoral wetland of a boreal lake	Russia: Valaam Island, Karelia
Otu029167	TGCCAGCCGCCGCGGTACTACGTAGGCAGCGAGCGTTGTTCGGAGTTACTGGGCGTAAAGGGTGTGCAGGCGGTTCTCTAAGTTTGGTGTGAAATCTCCCGGCTCGACTGGGAGGGTGCGCCGAAAACTGGAGAGCTAGAGTGCGGGATGGGAGAGTGGAATTCCTGGTGTAGCGGTGAAATGCGTAGATATCAGGAGGAACACCGGCGGTGAAGACGGCTCTCTGGACCGTAACTGACGCTGAGACACGAAAGCGTGGGTAGCAAACAGGATTAGAAACCCCTGTAGTCC	Bacteria	Acidobacteriota	Acidobacteriae	Acidobacteriae_unclassified	Acidobacteriae_unclassified	Acidobacteriae_unclassified	0	0	2	gi|961555151	NR_134120.1	89116	1.52e-99	Paludibaculum fermentans	Paludibaculum fermentans	Bacteria; Acidobacteria; Bryobacterales; Bryobacteraceae; Paludibaculum.	Kulichevskaya,I.S., Suzina,N.E., Rijpstra,W.I., Damste,J.S. and Dedysh,S.N.	Paludibaculum fermentans gen. nov., sp. nov., a facultative anaerobe capable of dissimilatory iron reduction from subdivision 3 of the Acidobacteria	Int. J. Syst. Evol. Microbiol. 64 (PT 8), 2857-2864 (2014)	Paludibaculum fermentans	P105		littoral wetland of a boreal lake	Russia: Valaam Island, Karelia
Otu029169	TGCCAGCCGCCGCGGTAATACGTAGGCAGCAAGCGTTGTTCGGAGTTACTGGGCGTAAAGGGTGTGTAGGCGGTTCTCTAAGTTTGGTGTGAAATCTCCCGGCTCAACCGGGAGGGTGCGCCGAAAACTGGAGGGCTAGAGTGCGGGAAGGGAGAGTAGAATTCCTGGCGTAGCGGTGAAATGCGTAGATATCAGGAGGAACACCTGTGGTGTAGACGGCTCTCTGGACCGCAACTGACGCTGAGACACGAAAGCGTGGGTAGCAAACAGGATTAGAAACCCCCGTAGACC	Bacteria	Acidobacteriota	Acidobacteriae	Acidobacteriae_unclassified	Acidobacteriae_unclassified	Acidobacteriae_unclassified	0	2	0	gi|961555151	NR_134120.1	90141	3.28e-101	Paludibaculum fermentans	Paludibaculum fermentans	Bacteria; Acidobacteria; Bryobacterales; Bryobacteraceae; Paludibaculum.	Kulichevskaya,I.S., Suzina,N.E., Rijpstra,W.I., Damste,J.S. and Dedysh,S.N.	Paludibaculum fermentans gen. nov., sp. nov., a facultative anaerobe capable of dissimilatory iron reduction from subdivision 3 of the Acidobacteria	Int. J. Syst. Evol. Microbiol. 64 (PT 8), 2857-2864 (2014)	Paludibaculum fermentans	P105		littoral wetland of a boreal lake	Russia: Valaam Island, Karelia
Otu029176	TGTCAGCCGCCGCGGTAATACGTAGGCGGCAAGCGTTGTTCGGAGTTACTGGGCGTAAAGGGTGTGTAGGCGGTTGTTTAAGTTTGGTGTGAAATCTCCCGGCTCAACTGGGAGGGTGCGCCGAATACTGAATGACTTCGAGTACGGGAGAGGAAAGTGGAATTCCTGGTGTAGCGGTGAAATGCGCAGATATCAGGAGGAACACCGGTGGCGAAGGCGGGTCTCTGGGCCGATACTGACGCTGAGGAGCGAAAGCGTGGGGAGCGAACAGGATTAGATACCCTGGTAGTCC	Bacteria	Acidobacteriota	Acidobacteriae	Acidobacteriae_unclassified	Acidobacteriae_unclassified	Acidobacteriae_unclassified	0	2	0	gi|961555151	NR_134120.1	88095	1.54e-94	Paludibaculum fermentans	Paludibaculum fermentans	Bacteria; Acidobacteria; Bryobacterales; Bryobacteraceae; Paludibaculum.	Kulichevskaya,I.S., Suzina,N.E., Rijpstra,W.I., Damste,J.S. and Dedysh,S.N.	Paludibaculum fermentans gen. nov., sp. nov., a facultative anaerobe capable of dissimilatory iron reduction from subdivision 3 of the Acidobacteria	Int. J. Syst. Evol. Microbiol. 64 (PT 8), 2857-2864 (2014)	Paludibaculum fermentans	P105		littoral wetland of a boreal lake	Russia: Valaam Island, Karelia
Otu036299	TGCCAGCAGCCGCGGTAATACGTAGGCAGCGAGCGTTGTTCGGAGTTACTGGGCGTAAAGGGAGTGTGGGCGGTTCTTTAAGTTTGGTGTGAAATCTCCCGGCTTAACTGGGAGGGTGCGCCGAAAACTGGAAAGCTGGAGTGTGGGAGAGGTAAGCGGAATTCCTGGTGTAGCGGTGAAATGCGTAGATATCAGGAGGAACACCTGCGGTGTAGACGGCTTGCTGGACCATAACTGACGCTGAGGCACGAAAGCGTGGGTAGCAAACAGGATTAGATACCCCCGTAGTCC	Bacteria	Acidobacteriota	Acidobacteriae	Acidobacteriae_unclassified	Acidobacteriae_unclassified	Acidobacteriae_unclassified	0	2	0	gi|961555151	NR_134120.1	91409	3.23e-111	Paludibaculum fermentans	Paludibaculum fermentans	Bacteria; Acidobacteria; Bryobacterales; Bryobacteraceae; Paludibaculum.	Kulichevskaya,I.S., Suzina,N.E., Rijpstra,W.I., Damste,J.S. and Dedysh,S.N.	Paludibaculum fermentans gen. nov., sp. nov., a facultative anaerobe capable of dissimilatory iron reduction from subdivision 3 of the Acidobacteria	Int. J. Syst. Evol. Microbiol. 64 (PT 8), 2857-2864 (2014)	Paludibaculum fermentans	P105		littoral wetland of a boreal lake	Russia: Valaam Island, Karelia
Otu036303	TGTCAGCAGCCGCGGTAATACGTAGGCAGCAAGCGTTGTTCGGAGTTACTGGGCGTAAAGGGTGTGTAGGCGGTTGTTTAAGTTTGGTGTGAAATCTCCCGGCTCAACTGGGAGGGTGCGCCGAATACTGAATGACTTCGAGTGCGGGAGAGGAGAGTGGAATTCCTGGTGTAGCGGTGAAATGCGTAGATATCGGGAGGAACACCGGTGGCGAAGGCGGCCCCCTGGTTGGATACTGACGCTGAGACGCGAAAGCGTGGGGGGCAAACAGGATTAGATACCCGAGTAGTCC	Bacteria	Acidobacteriota	Acidobacteriae	Acidobacteriae_unclassified	Acidobacteriae_unclassified	Acidobacteriae_unclassified	0	2	0	gi|961555151	NR_134120.1	87755	7.17e-93	Paludibaculum fermentans	Paludibaculum fermentans	Bacteria; Acidobacteria; Bryobacterales; Bryobacteraceae; Paludibaculum.	Kulichevskaya,I.S., Suzina,N.E., Rijpstra,W.I., Damste,J.S. and Dedysh,S.N.	Paludibaculum fermentans gen. nov., sp. nov., a facultative anaerobe capable of dissimilatory iron reduction from subdivision 3 of the Acidobacteria	Int. J. Syst. Evol. Microbiol. 64 (PT 8), 2857-2864 (2014)	Paludibaculum fermentans	P105		littoral wetland of a boreal lake	Russia: Valaam Island, Karelia
Otu036304	TGCCAGCCGCCGCGGTAATACGTAGGCAGCGAGCGTTGTTCGGAGTTACTGGGCGTAAAGAGTGCGTAGGCGGTTTCGCAAGTTTGGTGTGAAATCTCCCGGCTTAACTGGGAGGGTGCGCCGAAAACTGCGAGGCTTGAGAGTGGGAGAGGTAAGCGGAATTCGCGGTGTAGCGGTGAAATGCGTAGATATCGGGAGGAACACCAGCGGTGTAGACGGCTTACTGGACCACGACTGACGCTGAGGCACGAAAGCGTGGGGAGCAAACAGGATTAGAAACCCTTGTAGTCC	Bacteria	Acidobacteriota	Acidobacteriae	Acidobacteriae_unclassified	Acidobacteriae_unclassified	Acidobacteriae_unclassified	0	0	2	gi|961555151	NR_134120.1	91096	1.5e-109	Paludibaculum fermentans	Paludibaculum fermentans	Bacteria; Acidobacteria; Bryobacterales; Bryobacteraceae; Paludibaculum.	Kulichevskaya,I.S., Suzina,N.E., Rijpstra,W.I., Damste,J.S. and Dedysh,S.N.	Paludibaculum fermentans gen. nov., sp. nov., a facultative anaerobe capable of dissimilatory iron reduction from subdivision 3 of the Acidobacteria	Int. J. Syst. Evol. Microbiol. 64 (PT 8), 2857-2864 (2014)	Paludibaculum fermentans	P105		littoral wetland of a boreal lake	Russia: Valaam Island, Karelia
Otu036307	TGTCAGCAGCCGCGGTAATACGTAGGCAGCGAGCGTTGTTCGGAGTTACTGGGCGTAAAGGGTGTGTAGGCGGTTCTCTAAGTTTGGTGTGAAATCTCCCGGCTCAACCGGGAGGGTGCGCCGAAAACTGGGGGACTCGAGTGCGGGACGGGAGAGTAGAACTCCTGGTGTAGCGGTGAAATGCGTAGATATCAGGAGGAATGCCGGTGGTGCAGACGGCTCTCTGGACCGCAACTGACGCTGAGACACGAAAGCGTGGGTAGCAAACAGGATTAGAAACCCTTGTAGTCC	Bacteria	Acidobacteriota	Acidobacteriae	Acidobacteriae_unclassified	Acidobacteriae_unclassified	Acidobacteriae_unclassified	0	0	2	gi|961555151	NR_134120.1	88055	1.54e-94	Paludibaculum fermentans	Paludibaculum fermentans	Bacteria; Acidobacteria; Bryobacterales; Bryobacteraceae; Paludibaculum.	Kulichevskaya,I.S., Suzina,N.E., Rijpstra,W.I., Damste,J.S. and Dedysh,S.N.	Paludibaculum fermentans gen. nov., sp. nov., a facultative anaerobe capable of dissimilatory iron reduction from subdivision 3 of the Acidobacteria	Int. J. Syst. Evol. Microbiol. 64 (PT 8), 2857-2864 (2014)	Paludibaculum fermentans	P105		littoral wetland of a boreal lake	Russia: Valaam Island, Karelia
Otu036352	TGTCAGCAGCCGCGGTAATACGGGGGGGGCGAGCGTTGTTCGGAATTACTGGGCGTAAAGGGCGCGTAGGCGGTGCGGCAAGTCCGGTGTGAAATCTCCGGGCTCGACCCGGAGCGGTCATCGGAAACTGCCGTGCTAGAGTGTGGGAGAGGAGAGTGGAATTCCCGGTATAGCGGTGAAATGCGTAGATATCGGGAGGAACACCAGTGGCGAAGGCGGCTCTCTGGACCACAACTGACGCTGAGGCGCGAAAGCTAGGGGAGCAAACAGGATTAGATACCCCTGTAGTCC	Bacteria	Acidobacteriota	Acidobacteriae	Acidobacteriae_unclassified	Acidobacteriae_unclassified	Acidobacteriae_unclassified	2	0	0	gi|959495029	NR_133877.1	89726	7.04e-103	Terriglobus tenax	Terriglobus tenax	Bacteria; Acidobacteria; Acidobacteriales; Acidobacteriaceae; Terriglobus.	Whang,K.S., Lee,J.C., Lee,H.R., Han,S.I. and Chung,S.H.	Terriglobus tenax sp. nov., an exopolysaccharide-producing acidobacterium isolated from rhizosphere soil of a medicinal plant	Int. J. Syst. Evol. Microbiol. 64 (PT 2), 431-437 (2014)	Terriglobus tenax	DRP 35		medicinal herb
Otu063394	TGTCAGCCGCCGCGGTAATACGTAGGCAGCGAGCGTTGTTCGGAGTTACTGGGCGCAAAGGGTGTGTAGGCCGCTGTTTAAGTTTGGTGTGAAATCTCCCGGCTCAACTGGGAGGGTGCGCCGAATACTGAATGACTAGAGTGTGGGAGAGGTGAGTGGAATTCCTGGTGTAGCGGTGAAATGCGTAGATATCAGGAGGAACACCGGTGGCGTAGACGGCTCACTGGACCATAACTGACGCTGAGACACGAAAGCGTGGGTAGCAAACAGGATTAGATACCCCTGTAGTCC	Bacteria	Acidobacteriota	Acidobacteriae	Acidobacteriae_unclassified	Acidobacteriae_unclassified	Acidobacteriae_unclassified	0	0	2	gi|961555151	NR_134120.1	89761	7.04e-103	Paludibaculum fermentans	Paludibaculum fermentans	Bacteria; Acidobacteria; Bryobacterales; Bryobacteraceae; Paludibaculum.	Kulichevskaya,I.S., Suzina,N.E., Rijpstra,W.I., Damste,J.S. and Dedysh,S.N.	Paludibaculum fermentans gen. nov., sp. nov., a facultative anaerobe capable of dissimilatory iron reduction from subdivision 3 of the Acidobacteria	Int. J. Syst. Evol. Microbiol. 64 (PT 8), 2857-2864 (2014)	Paludibaculum fermentans	P105		littoral wetland of a boreal lake	Russia: Valaam Island, Karelia
Otu029177	TGTCAGCAGCCGCGGTAATACGTAGGCAGCAAGCGTTGTTCGGAGTTACTGGGCGTAAAGGGTGTGTAGGCGGTTTTCTAAGTCTGGTGTGGAATCTCCCGGCTCAACTGGGAGGGTGCGCCGAAAACTGGAAGGCTAGAGTGTGGGATGGGAGAGTGGAATTCCTGGTGTAGCGGTGAAATGCGCAGATATCAGGAGGAACACCTGTGGTGTAGACGGCTCTCTGGACCGCAACTGACGCTGAGACACGAAAGCGTGGGTAGCAAACAGGATTAGATACCCTTGTAGTCC	Bacteria	Acidobacteriota	Acidobacteriae	Acidobacteriae_unclassified	Acidobacteriae_unclassified	Acidobacteriae_unclassified	1	0	0	gi|961555151	NR_134120.1	90444	3.25e-106	Paludibaculum fermentans	Paludibaculum fermentans	Bacteria; Acidobacteria; Bryobacterales; Bryobacteraceae; Paludibaculum.	Kulichevskaya,I.S., Suzina,N.E., Rijpstra,W.I., Damste,J.S. and Dedysh,S.N.	Paludibaculum fermentans gen. nov., sp. nov., a facultative anaerobe capable of dissimilatory iron reduction from subdivision 3 of the Acidobacteria	Int. J. Syst. Evol. Microbiol. 64 (PT 8), 2857-2864 (2014)	Paludibaculum fermentans	P105		littoral wetland of a boreal lake	Russia: Valaam Island, Karelia
Otu036504	TGTCAGCCGCCGCGGTAATACGTAGGCAACAAGCGTTGTTCGGAGTTACTGGGCGTAAAGGGTGTGTAGGCGGTCTTCTAAGTCTGGTGTGAAATCTCCCGGCTCAACTGGGAGGGTGCGCCGAAAACTGGAAGGCTAGAGTGCGGGATGGGAGAGTGGAATTCCTGGTGTAGCGGTGAAATGCGTAGATATCAGGAGGAACGCCTGTGGTGTAGACGGCTCTCTGGACCGCAACTGACGCTGAGACACGAAAGCGTGGGTAGCAAACAGGATTAGAAACCCGGGTAGTCC	Bacteria	Acidobacteriota	Acidobacteriae	Acidobacteriae_unclassified	Acidobacteriae_unclassified	Acidobacteriae_unclassified	1	0	0	gi|961555151	NR_134120.1	89078	1.52e-99	Paludibaculum fermentans	Paludibaculum fermentans	Bacteria; Acidobacteria; Bryobacterales; Bryobacteraceae; Paludibaculum.	Kulichevskaya,I.S., Suzina,N.E., Rijpstra,W.I., Damste,J.S. and Dedysh,S.N.	Paludibaculum fermentans gen. nov., sp. nov., a facultative anaerobe capable of dissimilatory iron reduction from subdivision 3 of the Acidobacteria	Int. J. Syst. Evol. Microbiol. 64 (PT 8), 2857-2864 (2014)	Paludibaculum fermentans	P105		littoral wetland of a boreal lake	Russia: Valaam Island, Karelia
Otu029171	TGTCAGCCGCCGCGGTAATACAGAGGGTGCGAGCGTTGTTCGGAATTATTGGGCGTAAAGGGCGCGTAGGCGGTGCGGTAAGTCACCTGTGAAATCTCCTGGCTCAACTGGGAGCTTGCAGGCGAAACTGCCGTGCTTGAGTGTGGGAGAGGTGCGAGGAATTCCCGGTGTAGCGGTGAAATGCGTAGATATCGGGAGGAACACCTGTGGCGAAAGCGGCGCACTGGACCACAACTGACGCTGAGGCGCGAAAGCTTGGGGAGCAAACGGGATTAGAAACCCCCGTAGTCC	Bacteria	Acidobacteriota	Acidobacteriae	Acidobacteriae_unclassified	Acidobacteriae_unclassified	Acidobacteriae_unclassified	0	0	1	gi|1341394047	NR_153719.1	89041	1.52e-99	Acidobacterium ailaaui	Acidobacterium ailaaui	Bacteria; Acidobacteria; Acidobacteriales; Acidobacteriaceae; Acidobacterium.	Myers,M.R. and King,G.M.	Isolation and characterization of Acidobacterium ailaaui sp. nov., a novel member of Acidobacteria subdivision 1, from a geothermally heated Hawaiian microbial mat	Int. J. Syst. Evol. Microbiol. 66 (12), 5328-5335 (2016)	Acidobacterium ailaaui	PMMR2		geothermally-heated microbial mat	USA: Hawaii
Otu029174	TGCCAGCAGCCGCGGTAATACGTAGGCAGCAAGCGTTGTTCGGAGTTACTGGGCGTAAAGGGTGTGTAGGCGGTCTTCTAAGTCTGGTGTGAAATCTCCCGGCTCAACTGGGAGAGTGCGCCGAAAACTGGAAGGCTAGAGTGCGGGATGGGAGAGTGGAATTCCTGGTGTAGCGGTGAAATGCGTAGATATTCGCAAGAACACCAGTGGCGAAGGCGGTCTTCTGGACGGTGACTGACGCTGAGGCGCGAAAGCGTGGGGAGCAAACGGGATTAGAAACCCGAGTAGTCC	Bacteria	Acidobacteriota	Acidobacteriae	Acidobacteriae_unclassified	Acidobacteriae_unclassified	Acidobacteriae_unclassified	1	0	0	gi|961555151	NR_134120.1	86986	1.55e-89	Paludibaculum fermentans	Paludibaculum fermentans	Bacteria; Acidobacteria; Bryobacterales; Bryobacteraceae; Paludibaculum.	Kulichevskaya,I.S., Suzina,N.E., Rijpstra,W.I., Damste,J.S. and Dedysh,S.N.	Paludibaculum fermentans gen. nov., sp. nov., a facultative anaerobe capable of dissimilatory iron reduction from subdivision 3 of the Acidobacteria	Int. J. Syst. Evol. Microbiol. 64 (PT 8), 2857-2864 (2014)	Paludibaculum fermentans	P105		littoral wetland of a boreal lake	Russia: Valaam Island, Karelia
Otu029179	TGTCAGCCGCCGCGGTAATACGTAGGCAGCGAGCGTTGTTCGGAGGTACTGGGCGTAAAGGGTGTGTAGGCGATTCTTTAAGTTTGGTGTGAAATCTCCCGGCTCAACCGGGAGGGTGCGCCGAAAACTGAGGGACTAGAGTGCGGGAGAGGAAAGTGGAATTCCTGGTGTAGCGGTGAAATGCGTAGATATCAGGAGGAACACCGGTGGTGTAGACGGCTTTCTGGACCGTAACTGACGCTGAGACACGAAAGCGTGGGTAGCGAACAGGATTAGAAACCCGTGTAGTCC	Bacteria	Acidobacteriota	Acidobacteriae	Acidobacteriae_unclassified	Acidobacteriae_unclassified	Acidobacteriae_unclassified	0	0	1	gi|961555151	NR_134120.1	88660	7.09e-98	Paludibaculum fermentans	Paludibaculum fermentans	Bacteria; Acidobacteria; Bryobacterales; Bryobacteraceae; Paludibaculum.	Kulichevskaya,I.S., Suzina,N.E., Rijpstra,W.I., Damste,J.S. and Dedysh,S.N.	Paludibaculum fermentans gen. nov., sp. nov., a facultative anaerobe capable of dissimilatory iron reduction from subdivision 3 of the Acidobacteria	Int. J. Syst. Evol. Microbiol. 64 (PT 8), 2857-2864 (2014)	Paludibaculum fermentans	P105		littoral wetland of a boreal lake	Russia: Valaam Island, Karelia
Otu029184	TGTCAGCAGCCGCGGTAATACAGAGGATGCGAGCGTTGTTCGGAATTATTGGGCGTAAAGGGCGCGTAGGCGGTGCGGTAAGTCACCTGTGAAATCTCCTGGCTCAACTGGGAGCTTGCAGGCGAAACAGCCGTGCTGGAGTGTGGGAAAGGTGCGTGGAATTCCTGGTGTAGCGGTGAAATGCGTAGATATCAGGAGGAACACCTGTGGCGAAAGCGGCGCACTGGACCACAACTGACGCTGAGGCGCGAAAGCTAGGGGAGCAAACAGGATTAGAAACCCTAGTAGTCC	Bacteria	Acidobacteriota	Acidobacteriae	Acidobacteriae_unclassified	Acidobacteriae_unclassified	Acidobacteriae_unclassified	0	0	1	gi|1341394047	NR_153719.1	89384	3.28e-101	Acidobacterium ailaaui	Acidobacterium ailaaui	Bacteria; Acidobacteria; Acidobacteriales; Acidobacteriaceae; Acidobacterium.	Myers,M.R. and King,G.M.	Isolation and characterization of Acidobacterium ailaaui sp. nov., a novel member of Acidobacteria subdivision 1, from a geothermally heated Hawaiian microbial mat	Int. J. Syst. Evol. Microbiol. 66 (12), 5328-5335 (2016)	Acidobacterium ailaaui	PMMR2		geothermally-heated microbial mat	USA: Hawaii
Otu036292	TGTCAGCAGCCGCGGTAATACGTAGGCAGCGAGCGTTGTTCGGAGTTACTGGGCGTAAAGGGTGTGTAGGCGGTTTTTTAAGTTTGGTGTGAAATCTCCCGGCTCAACCGGGAGGGTGCGCCGAAAACTGGGAGACTAGAGTGCGGGATGGGAGAGTAGAATTCCTGGTGTAGCGGTGAAATGCGTAGATATCAGGAGGAATACCGGTGGTGTAGACGGCTCTCTGGACCGCCACTGACGCTGAGACACGAAAGCGTGTGTAGCAAACATGACTACATACCCCCGCACACC	Bacteria	Acidobacteriota	Acidobacteriae	Acidobacteriae_unclassified	Acidobacteriae_unclassified	Acidobacteriae_unclassified	0	0	1	gi|961555151	NR_134120.1	88028	3.32e-91	Paludibaculum fermentans	Paludibaculum fermentans	Bacteria; Acidobacteria; Bryobacterales; Bryobacteraceae; Paludibaculum.	Kulichevskaya,I.S., Suzina,N.E., Rijpstra,W.I., Damste,J.S. and Dedysh,S.N.	Paludibaculum fermentans gen. nov., sp. nov., a facultative anaerobe capable of dissimilatory iron reduction from subdivision 3 of the Acidobacteria	Int. J. Syst. Evol. Microbiol. 64 (PT 8), 2857-2864 (2014)	Paludibaculum fermentans	P105		littoral wetland of a boreal lake	Russia: Valaam Island, Karelia
Otu036293	TGTCAGCAGCCGCGGTAATACGTAGGCAGCAAGCGTTGTTAGGAGTTACTGGGCGTAAAGGGTGTGTAGGCGGTTCTTTAAGTTTGGTGTGAAATCTCCCGGCTCAACCGGGAGGGTGCGCCGAAAACTGAAGGGCTAGAGTGCGGGAGAGGAGAGTGGAATTCCTGGTGTAGCGGTGAAATGTGTAGATATCAGGAGGAACACCGGTGGTGGAAACGGCTCTCTGGACCGTAACTGACGCTGAGACACGAAAGCGTGTGTAGCAAACAGGATTAGAAACCCCAGCAGTCC	Bacteria	Acidobacteriota	Acidobacteriae	Acidobacteriae_unclassified	Acidobacteriae_unclassified	Acidobacteriae_unclassified	0	0	1	gi|961555151	NR_134120.1	88732	1.54e-94	Paludibaculum fermentans	Paludibaculum fermentans	Bacteria; Acidobacteria; Bryobacterales; Bryobacteraceae; Paludibaculum.	Kulichevskaya,I.S., Suzina,N.E., Rijpstra,W.I., Damste,J.S. and Dedysh,S.N.	Paludibaculum fermentans gen. nov., sp. nov., a facultative anaerobe capable of dissimilatory iron reduction from subdivision 3 of the Acidobacteria	Int. J. Syst. Evol. Microbiol. 64 (PT 8), 2857-2864 (2014)	Paludibaculum fermentans	P105		littoral wetland of a boreal lake	Russia: Valaam Island, Karelia
Otu036297	TGCCAGCCGCCGCGGTAATACGTAGGCAGCGAGCGTTGTTCGGAGTTACTGGGCGTAAAGGGTGTGTAAGCGGTTGTTTAAGTTTGGTGTGAAATCTCCCGGCTCAACTGGGAGGGTGCGCCGAATACTGAATGACTAGGGTGTGGGAGAGGTGAGTGGAATTCCTAGTGTAGCGGTGAAATGCGTAGATATCAGGAGGAACACCGGTGGTGTAGACGGCTCACTGGACCATAACTGACGCTGAGACACGAAAGCGTGGGTAGCAAACAGGATTAGATACCCGAGTAGTCC	Bacteria	Acidobacteriota	Acidobacteriae	Acidobacteriae_unclassified	Acidobacteriae_unclassified	Acidobacteriae_unclassified	0	0	1	gi|961555151	NR_134120.1	90444	3.25e-106	Paludibaculum fermentans	Paludibaculum fermentans	Bacteria; Acidobacteria; Bryobacterales; Bryobacteraceae; Paludibaculum.	Kulichevskaya,I.S., Suzina,N.E., Rijpstra,W.I., Damste,J.S. and Dedysh,S.N.	Paludibaculum fermentans gen. nov., sp. nov., a facultative anaerobe capable of dissimilatory iron reduction from subdivision 3 of the Acidobacteria	Int. J. Syst. Evol. Microbiol. 64 (PT 8), 2857-2864 (2014)	Paludibaculum fermentans	P105		littoral wetland of a boreal lake	Russia: Valaam Island, Karelia
Otu036298	TGTCAGCCGCCGCGGTAATACGTAGGCAGCGAGCGTTGTTCGGAGTTACTGGGCGTAAAGGGTGCGTAGGCGGTTTTCTAAGTTTGGTGTGAAATCTCCCGGCTCAACTGGGAGGGTGCGCCGAAAACTGGAAGGCTGGAGTATGGGAGAGGTATGCGGAATTCCTGGTGTAGCGGTGAAATGCGTAGATATCAGGAGGAACACCTGCGGTGTAGACGGCTTACTGGACCATAACTGACGCTGAGGCACGAAAGCGTGGGTAGCAAACAGGATAAGAAACCCCTGTAGAGC	Bacteria	Acidobacteriota	Acidobacteriae	Acidobacteriae_unclassified	Acidobacteriae_unclassified	Acidobacteriae_unclassified	0	0	1	gi|961555151	NR_134120.1	91489	6.99e-108	Paludibaculum fermentans	Paludibaculum fermentans	Bacteria; Acidobacteria; Bryobacterales; Bryobacteraceae; Paludibaculum.	Kulichevskaya,I.S., Suzina,N.E., Rijpstra,W.I., Damste,J.S. and Dedysh,S.N.	Paludibaculum fermentans gen. nov., sp. nov., a facultative anaerobe capable of dissimilatory iron reduction from subdivision 3 of the Acidobacteria	Int. J. Syst. Evol. Microbiol. 64 (PT 8), 2857-2864 (2014)	Paludibaculum fermentans	P105		littoral wetland of a boreal lake	Russia: Valaam Island, Karelia
Otu036300	TGTCAGCAGCCGCGGTAATACGGGGGGGGCAAGCGTTGTTCGGAATTACTGGGCGTAAAGGGCGCGTAGGCGGTCGAACAAGTCAGCTGTGAAATCTCCTGGCTCAACTGGGGGCTTGCAGGCGAAACTGCCGTGCTGGAGTGTGGGAGAGGTGCGTGGAATTCCCGGTGTAGCGGTGAAATGCGTAGATATCGGGAGGAACACCTGTGGCGAAAGCGGCGCACCGGACCACAACTGACGCTGAGGCGCGAAAGCTAGGGGAGCAAACAGGATTAGAACCCGCGTAGTCC	Bacteria	Acidobacteriota	Acidobacteriae	Acidobacteriae_unclassified	Acidobacteriae_unclassified	Acidobacteriae_unclassified	0	0	1	gi|1341394047	NR_153719.1	89726	2.52e-102	Acidobacterium ailaaui	Acidobacterium ailaaui	Bacteria; Acidobacteria; Acidobacteriales; Acidobacteriaceae; Acidobacterium.	Myers,M.R. and King,G.M.	Isolation and characterization of Acidobacterium ailaaui sp. nov., a novel member of Acidobacteria subdivision 1, from a geothermally heated Hawaiian microbial mat	Int. J. Syst. Evol. Microbiol. 66 (12), 5328-5335 (2016)	Acidobacterium ailaaui	PMMR2		geothermally-heated microbial mat	USA: Hawaii
Otu036301	TGTCAGCCGCCGCGGTAATACGTAGGCAGCAAGCGTTGTTCGGAGTTACTGGGCGTAAAGAGTGCGTAGGCGGTGCTCTAAGTTTGGTGTGAAATCTCCCGGCTCAACTGGGAGGGTGCGCCGAAAACTGGAGTGCTTGAGTGTGAGAGAGGCAAGCGGAATTCCTGGTGTAGCGGTGTAATGCGTAGATATCAGGAGGAACACCTGTGGTGTAGACAGCTTGCTGGACCATAACTGACGCTGAGGCACGAAAGCGTGGGTAGCAAACAGTATTAGAAACCCGCGTAGTCC	Bacteria	Acidobacteriota	Acidobacteriae	Acidobacteriae_unclassified	Acidobacteriae_unclassified	Acidobacteriae_unclassified	0	1	0	gi|636558924	NR_114981.1	90034	1.51e-104	Bryobacter aggregatus	Bryobacter aggregatus	Bacteria; Acidobacteria; Bryobacterales; Bryobacteraceae; Bryobacter.	Kulichevskaya,I.S., Suzina,N.E., Liesack,W. and Dedysh,S.N.	Bryobacter aggregatus gen. nov., sp. nov., a peat-inhabiting, aerobic chemo-organotroph from subdivision 3 of the Acidobacteria	Int. J. Syst. Evol. Microbiol. 60 (PT 2), 301-306 (2010)	Bryobacter aggregatus	MPL3		sphagnum peat bog	Russia: West Siberia, Tomsk region, Bakchar
Otu036302	TGTCAGCAGCCGCGGTAATACGTAGGCAGCAAGCGTTGTTCGGAGTTACTAGGCGTAAAGAGTGTGTAGGCGGTCGTCCAAGTTCGGTGTGGAATCTCCCGGCTCAACTGGGAGGGTGCGTCGAAAACTGGATGGCTCGAGTATGGGAGAGGAAAGCGGAATTCCTGGTGTAGCGGTGAAATGCGTAGATATCAGGAGGAACACCTGCGGTGTAGACGGCTTTCCGGACCATGACTGACACTGAGACACGAAAGCGTGGGGAGCAAACAGGATTAGAAACCCGTGTAGTCC	Bacteria	Acidobacteriota	Acidobacteriae	Acidobacteriae_unclassified	Acidobacteriae_unclassified	Acidobacteriae_unclassified	0	0	1	gi|961555151	NR_134120.1	90722	6.99e-108	Paludibaculum fermentans	Paludibaculum fermentans	Bacteria; Acidobacteria; Bryobacterales; Bryobacteraceae; Paludibaculum.	Kulichevskaya,I.S., Suzina,N.E., Rijpstra,W.I., Damste,J.S. and Dedysh,S.N.	Paludibaculum fermentans gen. nov., sp. nov., a facultative anaerobe capable of dissimilatory iron reduction from subdivision 3 of the Acidobacteria	Int. J. Syst. Evol. Microbiol. 64 (PT 8), 2857-2864 (2014)	Paludibaculum fermentans	P105		littoral wetland of a boreal lake	Russia: Valaam Island, Karelia
Otu036308	TGTCAGCAGCCGCGGTAATACGGGGGGGGCAAGCGTTGTTCGGAATTACTGGGCGTAAAGAGTGTGTAGGCGGTGCTCTAAGTCTGTTGTGAAATCTCCCGGCTTAGCTGGGAGGGTGCGGCGGAAACTGGAGTGCTCGAATATGGGAGAGGTAAGCGGAATTCCTGGCGTAGCGGTGAAATGCGTAGATATCAGGAGGAACACCTGTGGTGTAGACAGCTTACTGGACCATCACTGACGCTGAGACACGAAAGCGTGGGGAGCAAACAGGATTAGATACCCCCGTAGTGC	Bacteria	Acidobacteriota	Acidobacteriae	Acidobacteriae_unclassified	Acidobacteriae_unclassified	Acidobacteriae_unclassified	0	1	0	gi|636558924	NR_114981.1	88235	4.27e-95	Bryobacter aggregatus	Bryobacter aggregatus	Bacteria; Acidobacteria; Bryobacterales; Bryobacteraceae; Bryobacter.	Kulichevskaya,I.S., Suzina,N.E., Liesack,W. and Dedysh,S.N.	Bryobacter aggregatus gen. nov., sp. nov., a peat-inhabiting, aerobic chemo-organotroph from subdivision 3 of the Acidobacteria	Int. J. Syst. Evol. Microbiol. 60 (PT 2), 301-306 (2010)	Bryobacter aggregatus	MPL3		sphagnum peat bog	Russia: West Siberia, Tomsk region, Bakchar
Otu036522	TGTCAGCCGCCGCGGTAATACGTAGGCAGCAAGCGGTGTTCGGAGTTACTGGGCGTAAAGGGTGTGTAGGCGGTTCTTTAAGTTTGGTGTGAAATCTCCCGGCTCAACCGGGAGGGTGCGCCGAATACTGAGGGACTCGAGTGCGGGAGAGGAAAGTGGAATTCCTGGTGTAGCGGTGAAATGCGTAGATATCGGGAGGAACGCCAGTGGCGAAAGCGGCTCGCTGGGCCAGTTCTGACGCTGAGGGACGAAAGCGTGGGGAGCGAACCGGATTAGAAACCCTCGTAGTCC	Bacteria	Acidobacteriota	Acidobacteriae	Acidobacteriae_unclassified	Acidobacteriae_unclassified	Acidobacteriae_unclassified	0	1	0	gi|961555151	NR_134120.1	86301	3.35e-86	Paludibaculum fermentans	Paludibaculum fermentans	Bacteria; Acidobacteria; Bryobacterales; Bryobacteraceae; Paludibaculum.	Kulichevskaya,I.S., Suzina,N.E., Rijpstra,W.I., Damste,J.S. and Dedysh,S.N.	Paludibaculum fermentans gen. nov., sp. nov., a facultative anaerobe capable of dissimilatory iron reduction from subdivision 3 of the Acidobacteria	Int. J. Syst. Evol. Microbiol. 64 (PT 8), 2857-2864 (2014)	Paludibaculum fermentans	P105		littoral wetland of a boreal lake	Russia: Valaam Island, Karelia
Otu063406	TGTCAGCAGCCGCGGTAATACGTGGGCAGCAAGCGTTGTTCGGAATTACTGGGCGTAAAGAGTGTGTAGGCGGTGCTCTAAGTTTGGTGTGAAATCTCCCGGCTCAACTGGGAGGGTGCGCCGAAAACTGGAGTGCTTGAGTATGGGAGAGGTAAGCGGAATTCCTGGTGTAGCGGTGAAATGCGTAGATATCAGGAGGAACACCTGTGGTGTAGACAGCTTACTGGACCATCGCTGACGCTGAGACACGAAAGCGTGGGGAGCGAACGGGATTAGATACCCGAGTAGTCC	Bacteria	Acidobacteriota	Acidobacteriae	Acidobacteriae_unclassified	Acidobacteriae_unclassified	Acidobacteriae_unclassified	0	0	1	gi|636558924	NR_114981.1	90378	3.25e-106	Bryobacter aggregatus	Bryobacter aggregatus	Bacteria; Acidobacteria; Bryobacterales; Bryobacteraceae; Bryobacter.	Kulichevskaya,I.S., Suzina,N.E., Liesack,W. and Dedysh,S.N.	Bryobacter aggregatus gen. nov., sp. nov., a peat-inhabiting, aerobic chemo-organotroph from subdivision 3 of the Acidobacteria	Int. J. Syst. Evol. Microbiol. 60 (PT 2), 301-306 (2010)	Bryobacter aggregatus	MPL3		sphagnum peat bog	Russia: West Siberia, Tomsk region, Bakchar
Otu063487	TGTCAGCCGCCGCGGTAATACGTAGGCAGCGAGCGTTGTTCGGGGTTACTGGGCGTAAAGGGTGTGTAGGCGGTTCTCTAAGTTTGGTGTGAAATCTCCCGGCTCAACCGGGAGGGTGCGCCGAAAACTGGAGGGCTAGAGTGCGGGAAGGGAGAGTGGAATTCCTGGTGTAGCGGTGAAATGCGTAGATATCAGGAGGAACACCGGTAGTGTAGACGGCTCTCTGGACCGCGACTGACGCTGAGACACGAAAGCGTGGGTAGCAAACAGGATTAGATACCCGGGTAGTCC	Bacteria	Acidobacteriota	Acidobacteriae	Acidobacteriae_unclassified	Acidobacteriae_unclassified	Acidobacteriae_unclassified	0	0	1	gi|961555151	NR_134120.1	89761	7.04e-103	Paludibaculum fermentans	Paludibaculum fermentans	Bacteria; Acidobacteria; Bryobacterales; Bryobacteraceae; Paludibaculum.	Kulichevskaya,I.S., Suzina,N.E., Rijpstra,W.I., Damste,J.S. and Dedysh,S.N.	Paludibaculum fermentans gen. nov., sp. nov., a facultative anaerobe capable of dissimilatory iron reduction from subdivision 3 of the Acidobacteria	Int. J. Syst. Evol. Microbiol. 64 (PT 8), 2857-2864 (2014)	Paludibaculum fermentans	P105		littoral wetland of a boreal lake	Russia: Valaam Island, Karelia
Otu006526	TGTCAGCAGCCGCGGTAATACGAGGGGGGCGAGCGTTGTTCGGAATTATTGGGCGTAAAGGGTGCGTAGGCGGTTCCGCAAGTCCTGTGTGAAATCTTCGGGCTCAACTCGAAGTCTGCACGGGAAACTGCGGGGCTTGAGCGTGGGAGAGGTGCGTGGAATTCCCGGTGTAGCGGTGAAATGCGTAGATATCGGGAGGAACACCTGTGGCGAAAGCGGCGCACTGGACCATAACTGACGCTGAGGCGCGAAAGCTAGGGGAGCAAACAGGATTAGAAACCCCCGTAGTCC	Bacteria	Acidobacteriota	Acidobacteriae	Acidobacteriales	Acidobacteriaceae_(Subgroup_1)	Acidobacteriaceae_(Subgroup_1)_unclassified	0	0	14	gi|1341394047	NR_153719.1	94502	3.16e-126	Acidobacterium ailaaui	Acidobacterium ailaaui	Bacteria; Acidobacteria; Acidobacteriales; Acidobacteriaceae; Acidobacterium.	Myers,M.R. and King,G.M.	Isolation and characterization of Acidobacterium ailaaui sp. nov., a novel member of Acidobacteria subdivision 1, from a geothermally heated Hawaiian microbial mat	Int. J. Syst. Evol. Microbiol. 66 (12), 5328-5335 (2016)	Acidobacterium ailaaui	PMMR2		geothermally-heated microbial mat	USA: Hawaii
Otu011101	TGCCAGCCGCCGCGGTAATACGAGGGGGGCGAGCGTTGTTCGGAATTATTGGGCGTAAAGGGCGCGTAGGCGGTTTGGTAAGTCTTATGTGAAATCTTCGGGCTCAACTCGAAGTCTGCATGAGAAACTGCCGGGCTTGAGTGTGGGAGAGGTGAGTGGAATTCCTGGTGTAGCGGTGAAATGCGTAGATATCAGGAGGAACACCTGTGGCGAAAGCGGCTCACTGGACCACAACTGACGCTGAGGCGCGAAAGCTAGGGGAGCAAACAGGATTAGATACCCTTGTAGTCC	Bacteria	Acidobacteriota	Acidobacteriae	Acidobacteriales	Acidobacteriaceae_(Subgroup_1)	Acidobacteriaceae_(Subgroup_1)_unclassified	0	0	11	gi|1000372665	NR_135209.1	96220	1.45e-134	Silvibacterium bohemicum	Silvibacterium bohemicum	Bacteria; Acidobacteria; Acidobacteriales; Acidobacteriaceae; Silvibacterium.	Llado,S., Benada,O., Cajthaml,T., Baldrian,P. and Garcia-Fraile,P.	Silvibacterium bohemicum gen. nov. sp. nov., an acidobacterium isolated from coniferous soil in the Bohemian Forest National Park	Syst. Appl. Microbiol. 39 (1), 14-19 (2016)	Silvibacterium bohemicum	S15		forest soil	Czech Republic
Otu000917	TGTCAGCAGCCGCGGTAATACAGAGGGTGCAAGCGTTGTTCGGAATTATTGGGCGTAAAGGGCGCGTAGGCGGTGCGGTAAGTCTGTAGTGAAATCTCTGGGCTCAACTCAGAGTCTGCTATAGAAACTGCCGTGCTCGAGTGTGGGAGAGGTGAGTGGAATTCCCGGTGTAGCGGTGAAATGCGTAGATATCGGGTGGAACACCTGTGGCGAAAGCGGCTCACTGGACCACAACTGACGCTGATGCGCGAAAGCTAGGGGAGCAAACAGGATTAGATACCCCCGTAGTCC	Bacteria	Acidobacteriota	Acidobacteriae	Acidobacteriales	Acidobacteriales_unclassified	Acidobacteriales_unclassified	0	150	14	gi|1000372665	NR_135209.1	92517	3.21e-116	Silvibacterium bohemicum	Silvibacterium bohemicum	Bacteria; Acidobacteria; Acidobacteriales; Acidobacteriaceae; Silvibacterium.	Llado,S., Benada,O., Cajthaml,T., Baldrian,P. and Garcia-Fraile,P.	Silvibacterium bohemicum gen. nov. sp. nov., an acidobacterium isolated from coniferous soil in the Bohemian Forest National Park	Syst. Appl. Microbiol. 39 (1), 14-19 (2016)	Silvibacterium bohemicum	S15		forest soil	Czech Republic
Otu001972	TGTCAGCAGCCGCGGTAATACAGAGGGTGCGAGCGTTGTTCGGAATTATTGGGCGTAAAGGGCGCGTAGGCGGCGCGGTAAGTCTCCTGTGAAATCTCCGGGCTCAACTCGGAGCGGTCAGGGGAAACTGCCGTGCTTGAGTGTGGGAGAGGTGCGTGGAATTCCCGGTGTAGCGGTGAAATGCGTATATATCGGGAGGAACACCTGTGGCGAAAGCGGCGCACTGGACCACAACTGACGCTGAGGCGCGAAAGCTAGGGGAGCAAACAGGATTAGATACCCCCGTAGTCC	Bacteria	Acidobacteriota	Acidobacteriae	Acidobacteriales	Acidobacteriales_unclassified	Acidobacteriales_unclassified	3	75	8	gi|1341394047	NR_153719.1	90785	6.99e-108	Acidobacterium ailaaui	Acidobacterium ailaaui	Bacteria; Acidobacteria; Acidobacteriales; Acidobacteriaceae; Acidobacterium.	Myers,M.R. and King,G.M.	Isolation and characterization of Acidobacterium ailaaui sp. nov., a novel member of Acidobacteria subdivision 1, from a geothermally heated Hawaiian microbial mat	Int. J. Syst. Evol. Microbiol. 66 (12), 5328-5335 (2016)	Acidobacterium ailaaui	PMMR2		geothermally-heated microbial mat	USA: Hawaii
Otu002434	TGTCAGCAGCCGCGGTAATACGAGGGGGGCAAGCGTTGTTCGGAATTATTGGGCGTAAAGGGCGCGTAGGCGGTGCGGAAAGTCTTCAGTGAAATCTCTGGGCTCAACTCAGAGTCTGCTGGGGAAACTCCCGTGCTCGAGTGTGGGAGAGGTGAGTGGAATTCCCGGTGTAGCGGTGAAATGCGTAGATATCGGGAGGAACACCTGTGGCGAAAGCGGCTCACTGGACCACAACTGACGCTGATGCGCGAAAGCTAGGGGAGCAAACAGGATTAGATACCCCCGTAGTCC	Bacteria	Acidobacteriota	Acidobacteriae	Acidobacteriales	Acidobacteriales_unclassified	Acidobacteriales_unclassified	0	59	0	gi|1000372665	NR_135209.1	92784	6.9e-118	Silvibacterium bohemicum	Silvibacterium bohemicum	Bacteria; Acidobacteria; Acidobacteriales; Acidobacteriaceae; Silvibacterium.	Llado,S., Benada,O., Cajthaml,T., Baldrian,P. and Garcia-Fraile,P.	Silvibacterium bohemicum gen. nov. sp. nov., an acidobacterium isolated from coniferous soil in the Bohemian Forest National Park	Syst. Appl. Microbiol. 39 (1), 14-19 (2016)	Silvibacterium bohemicum	S15		forest soil	Czech Republic
Otu003580	TGTCAGCCGCCGCGGTAATACGGGGGGGGCAAGCGTTGTTCGGAATTATTGGGCGTAAAGGGCGCGTAGGCGGTGCGGTAAGTCTGTGGTGAAATCTCCGGGCTCAACTCGGAAATTGCCTTAGAAACTGCCGTGCTGGAGTGTGGGAGAGGTGAGTGGAATTCCCGGTGTAGCGGTGAAATGCGTAGATATCGGGAGGAACACCTGTGGCGAAAGCGGCTCACTGGACCACAACTGACGCTGATGCGCGAAAGCTAGGGGAGCAAACAGGATTAGATACCCGCGTAGTCC	Bacteria	Acidobacteriota	Acidobacteriae	Acidobacteriales	Acidobacteriales_unclassified	Acidobacteriales_unclassified	1	41	0	gi|1341394047	NR_153719.1	92833	6.9e-118	Acidobacterium ailaaui	Acidobacterium ailaaui	Bacteria; Acidobacteria; Acidobacteriales; Acidobacteriaceae; Acidobacterium.	Myers,M.R. and King,G.M.	Isolation and characterization of Acidobacterium ailaaui sp. nov., a novel member of Acidobacteria subdivision 1, from a geothermally heated Hawaiian microbial mat	Int. J. Syst. Evol. Microbiol. 66 (12), 5328-5335 (2016)	Acidobacterium ailaaui	PMMR2		geothermally-heated microbial mat	USA: Hawaii
Otu003847	TGTCAGCCGCCGCGGTAATACAGAGGGTGCAAGCGTTGTTCGGAATTATTGGGCGTAAAGGGCGCGTAGGCGGTGCGGTAAGTCACCTGTGAAACCTCTGGGCTTAACTCAGAGCCTGCAGGCGAAACTGCCGTGCTTGAGTGTGGGAGAGGTGCGTGGAATTCCCGGTGTAGCGGTGAAATGCGTAGATATCGGGAGGAACACCGGTGGCGAAGGCGGCCCCCTGGTTGGATACTGACGCTGAGACGCGAAAGCGTGGGGAGCAAACAGGATTAGAAACCCTCGTAGTCC	Bacteria	Acidobacteriota	Acidobacteriae	Acidobacteriales	Acidobacteriales_unclassified	Acidobacteriales_unclassified	0	31	0	gi|1341394047	NR_153719.1	87713	7.14e-93	Acidobacterium ailaaui	Acidobacterium ailaaui	Bacteria; Acidobacteria; Acidobacteriales; Acidobacteriaceae; Acidobacterium.	Myers,M.R. and King,G.M.	Isolation and characterization of Acidobacterium ailaaui sp. nov., a novel member of Acidobacteria subdivision 1, from a geothermally heated Hawaiian microbial mat	Int. J. Syst. Evol. Microbiol. 66 (12), 5328-5335 (2016)	Acidobacterium ailaaui	PMMR2		geothermally-heated microbial mat	USA: Hawaii
Otu005314	TGTCAGCAGCCGCGGTAATACAGAGGGTGCAAGCGTTGTTCGGAATTATTGGGCGTAAAGGGCGCGTAGGCGGTTCGGCAAGTCTCTAGTGAAATCTCTGGGCTCAACTCAGAGTCTGCTGGGGAAACTGCCGGGCTTGAGTGTGGGAGAGGAGAGTGGAATTCCCGGTGTAGCGGTGAAATGCGTAGATATCGGGAGGAACACCTGAGGCGAAAGCGGCTCTCTGGACCACAACTGACGCTGAGGCGCGAAGGTCAGGGGAGCAAACGGGATTAGATACCCGAGTAGACC	Bacteria	Acidobacteriota	Acidobacteriae	Acidobacteriales	Acidobacteriales_unclassified	Acidobacteriales_unclassified	0	0	18	gi|959495029	NR_133877.1	90813	1.51e-104	Terriglobus tenax	Terriglobus tenax	Bacteria; Acidobacteria; Acidobacteriales; Acidobacteriaceae; Terriglobus.	Whang,K.S., Lee,J.C., Lee,H.R., Han,S.I. and Chung,S.H.	Terriglobus tenax sp. nov., an exopolysaccharide-producing acidobacterium isolated from rhizosphere soil of a medicinal plant	Int. J. Syst. Evol. Microbiol. 64 (PT 2), 431-437 (2014)	Terriglobus tenax	DRP 35		medicinal herb
Otu013465	TGTCAGCCGCCGCGGTAATACAGAGGGTGCAAGCGTTGTTCGGAATTATTGGGCGTAAAGGGCGCGTAGGCGGTGCGGTAAGTCTGTAGTGAAATCTCTGGGCTCAACTCAGAGTCTGCTGCAGAAACTGCCGTGCTTGAGTGTGGAAGAGGTGAGTGGAATTCCCGGTGTAGCGGTGAAATGCGTAGATATCGGGAGGAACACCTGTGGCGAAAGCGGCTCACTGGACCACAACTGACGCTGAGGCGCGAAAGCTAGGGGAGCAAACAGGATTAGAAACCCCCGTAGTCC	Bacteria	Acidobacteriota	Acidobacteriae	Acidobacteriales	Acidobacteriales_unclassified	Acidobacteriales_unclassified	0	0	7	gi|1000372665	NR_135209.1	91837	6.94e-113	Silvibacterium bohemicum	Silvibacterium bohemicum	Bacteria; Acidobacteria; Acidobacteriales; Acidobacteriaceae; Silvibacterium.	Llado,S., Benada,O., Cajthaml,T., Baldrian,P. and Garcia-Fraile,P.	Silvibacterium bohemicum gen. nov. sp. nov., an acidobacterium isolated from coniferous soil in the Bohemian Forest National Park	Syst. Appl. Microbiol. 39 (1), 14-19 (2016)	Silvibacterium bohemicum	S15		forest soil	Czech Republic
Otu015282	TGTCAGCAGCCGCGGTAATACAGAGACTGCAAGCGTTGTTCGGATTCATTGGGCGTAAAGGGTGCGTAGGCGGTGTGGTAAGACTGTGGTGAAATCTCCGGGCTCAACTCGGAAATTGCCGCGGTGACTGCCGTGCTGGAGTGTGGGAGAGGTGAGTGGAATTCCCGGTGTAGCGGTGAAATGCGTAGATATCGGGAGGAACACCTGTGGCGAAAGCGGCTCACTGGACCACAACTGACGCTGAGGCGCGAAAGCTAGGGGAGCAAACAGGATTAGATACCCCCGTAGTCC	Bacteria	Acidobacteriota	Acidobacteriae	Acidobacteriales	Acidobacteriales_unclassified	Acidobacteriales_unclassified	6	0	0	gi|1341394047	NR_153719.1	90508	3.25e-106	Acidobacterium ailaaui	Acidobacterium ailaaui	Bacteria; Acidobacteria; Acidobacteriales; Acidobacteriaceae; Acidobacterium.	Myers,M.R. and King,G.M.	Isolation and characterization of Acidobacterium ailaaui sp. nov., a novel member of Acidobacteria subdivision 1, from a geothermally heated Hawaiian microbial mat	Int. J. Syst. Evol. Microbiol. 66 (12), 5328-5335 (2016)	Acidobacterium ailaaui	PMMR2		geothermally-heated microbial mat	USA: Hawaii
Otu013454	TGTCAGCCGCCGCGGTAATACGGGGGGGGCAAGCGTTGTTCGGAATTATTGGGCGTAAAGGGCGCGTAGGCGGCGCGGCAAGTCTTCTGTGAAATCTCCGGGCTTAACTCGGAGCCTGCAGGGGAAACTGCCGTGCTTGAGTGTGGGAGAGGTGAGTGGAATTCCCGGTGTAGCGGTGAAATGCGTAGATATCGGGAGGAACACCTGTGGCGAAGGCGGTTCTCTGGGAATGTTCTGACGCTGAGGAGCGAAAGTGTGGGGAGCGAACAGGATTAGATACCCGGGTAGTCC	Bacteria	Acidobacteriota	Acidobacteriae	Acidobacteriales	Acidobacteriales_unclassified	Acidobacteriales_unclassified	0	0	5	gi|1341394047	NR_153719.1	89384	3.28e-101	Acidobacterium ailaaui	Acidobacterium ailaaui	Bacteria; Acidobacteria; Acidobacteriales; Acidobacteriaceae; Acidobacterium.	Myers,M.R. and King,G.M.	Isolation and characterization of Acidobacterium ailaaui sp. nov., a novel member of Acidobacteria subdivision 1, from a geothermally heated Hawaiian microbial mat	Int. J. Syst. Evol. Microbiol. 66 (12), 5328-5335 (2016)	Acidobacterium ailaaui	PMMR2		geothermally-heated microbial mat	USA: Hawaii
Otu012528	TGCCAGCCGCCGCGGTGATACGGGGGGAGCAAGCGTTGTTCGGATTTACTGGGCGTAAAGGGCGCGTAGGCGGTGCGGTAAGTCACCTGTGAAACCTCTGGGCTTAACTCAGAGCCTGCAGGCGAAACTGCCGTGCTTGAGTGTGGGAGAGGTGCGTGGAATTCCCGGTGTAGCGGTGAAATGCGTAGATATCGGGAGGAACACCTGTGGCGAAAGCGGCGCACTGGACCACAACTGACGCTGAGGCGCGAAAGCTAGTGGAGCAAACAGGATTAGATACCCCAGTAGTCC	Bacteria	Acidobacteriota	Acidobacteriae	Acidobacteriales	Acidobacteriales_unclassified	Acidobacteriales_unclassified	0	0	4	gi|1341394047	NR_153719.1	90378	3.25e-106	Acidobacterium ailaaui	Acidobacterium ailaaui	Bacteria; Acidobacteria; Acidobacteriales; Acidobacteriaceae; Acidobacterium.	Myers,M.R. and King,G.M.	Isolation and characterization of Acidobacterium ailaaui sp. nov., a novel member of Acidobacteria subdivision 1, from a geothermally heated Hawaiian microbial mat	Int. J. Syst. Evol. Microbiol. 66 (12), 5328-5335 (2016)	Acidobacterium ailaaui	PMMR2		geothermally-heated microbial mat	USA: Hawaii
Otu017110	TGTCAGCCGCCGCGGTAATACGTAGGGGGCTAGCGTTGTCCGGATTTATTGGGCGTAAAGGGCGCGTAGGCGGTGCGGTAAGTCACCTGTGAAACCTCTGGACTCAACTCAGAGCCTGCAGGCGAAACTGCCGTGCTGGAGTGTGGGAGAGGTGCGTGGAATTCCCGGTGTAGCGGTGAAATGCGTAGATATCGGGAGGAACACCTGTGGCGAAAGCGGCGCACTGGACCACAACTGACGCTGAGGCGCGAAAGCTAGGGGAGCAAACAGGATTAGAAACCCCAGTAGTCC	Bacteria	Acidobacteriota	Acidobacteriae	Acidobacteriales	Acidobacteriales_unclassified	Acidobacteriales_unclassified	0	0	4	gi|1341394047	NR_153719.1	89691	7.04e-103	Acidobacterium ailaaui	Acidobacterium ailaaui	Bacteria; Acidobacteria; Acidobacteriales; Acidobacteriaceae; Acidobacterium.	Myers,M.R. and King,G.M.	Isolation and characterization of Acidobacterium ailaaui sp. nov., a novel member of Acidobacteria subdivision 1, from a geothermally heated Hawaiian microbial mat	Int. J. Syst. Evol. Microbiol. 66 (12), 5328-5335 (2016)	Acidobacterium ailaaui	PMMR2		geothermally-heated microbial mat	USA: Hawaii
Otu017113	TGCCAGCAGCCGCGGTAATACAGAGGGTGCAAGCGTTGTTCGGAATTATTGGGCGTAAAGGGCGCGTAGGCGGTGCGGTAAGTCTGTAGTGAAATCTCTGGGCTCAACTCAGAGCTGGCTATAGAAACTGCCGTGCTCGAGTGTGGGAGAGGTGAGTGGAATTCCCAGTGTAGCGGTGAAATGCGTAGATATCGGGAGGAACACCTGTGGCGAAAGCGGCTCACTGGACCACAACTGACGCTGAGGCGCGAAAGCTAGGGGCGCAAACAGGATTAGATACCCGCGTAGTCC	Bacteria	Acidobacteriota	Acidobacteriae	Acidobacteriales	Acidobacteriales_unclassified	Acidobacteriales_unclassified	0	0	4	gi|1341394047	NR_153719.1	91497	3.23e-111	Acidobacterium ailaaui	Acidobacterium ailaaui	Bacteria; Acidobacteria; Acidobacteriales; Acidobacteriaceae; Acidobacterium.	Myers,M.R. and King,G.M.	Isolation and characterization of Acidobacterium ailaaui sp. nov., a novel member of Acidobacteria subdivision 1, from a geothermally heated Hawaiian microbial mat	Int. J. Syst. Evol. Microbiol. 66 (12), 5328-5335 (2016)	Acidobacterium ailaaui	PMMR2		geothermally-heated microbial mat	USA: Hawaii
Otu019517	TGTCAGCAGCCGCGGTAATACGTAGGTGGCGAGCGTTGTCCGGAATTATTGGGCGTAAAGGGCGCGTAGGCGGTGCGGTAAGTCACCTGTGAAACCTCTGGGCTTAACTCAGAGCCTGCAGGCGAAACTGCCGTGCTTGAGTGTGGGAGAGGTGCGTGGAATTCCCGGTGTAGCGGTGAAATGCGTAGATACCGGGAGGAACACCTGTGGCGAAAGCGGCGCACTGGACCACAACTGACGCTGAGGCGCGAAAGCTAGGGGAGCAAACAGGATTAGAAACCCTTGTAGTCC	Bacteria	Acidobacteriota	Acidobacteriae	Acidobacteriales	Acidobacteriales_unclassified	Acidobacteriales_unclassified	0	0	4	gi|1341394047	NR_153719.1	90378	3.25e-106	Acidobacterium ailaaui	Acidobacterium ailaaui	Bacteria; Acidobacteria; Acidobacteriales; Acidobacteriaceae; Acidobacterium.	Myers,M.R. and King,G.M.	Isolation and characterization of Acidobacterium ailaaui sp. nov., a novel member of Acidobacteria subdivision 1, from a geothermally heated Hawaiian microbial mat	Int. J. Syst. Evol. Microbiol. 66 (12), 5328-5335 (2016)	Acidobacterium ailaaui	PMMR2		geothermally-heated microbial mat	USA: Hawaii
Otu019520	TGCCAGCAGCCGCGGTAATACGAGGGGGGCAAGCGTTGTTCGGAATTATTGGGCGTAAGGGGTGCGTAGGCGGTGTGGTAAGTCCGATGTGAAATCTCCAGGCTCAACTTGGAGTCTGCATTGGAAACTGCCATGCTTGAGTATGGGAGAGGTGAGTGGAATTCCCGGTGTAGCGGTGAAATGCGTAGATATCGGGAGGAACACCTGTGGCGAAAGCGGCTCACTGGACCATAACTGACGCTGATGCACGAAAGCTAGGGGAGCAAACAGGATTAGAAACCCGTGTAGTCC	Bacteria	Acidobacteriota	Acidobacteriae	Acidobacteriales	Acidobacteriales_unclassified	Acidobacteriales_unclassified	4	0	0	gi|1171002983	NR_146368.1	93814	6.85e-123	Terracidiphilus gabretensis	Terracidiphilus gabretensis	Bacteria; Acidobacteria; Acidobacteriales; Acidobacteriaceae; Terracidiphilus.	Garcia-Fraile,P., Benada,O., Cajthaml,T., Baldrian,P. and Llado,S.	Terracidiphilus gabretensis gen. nov., sp. nov., an Abundant and Active Forest Soil Acidobacterium Important in Organic Matter Transformation	Appl. Environ. Microbiol. 82 (2), 560-569 (2015)	Terracidiphilus gabretensis	S55		forest soil gabretensis	Czech Republic
Otu012571	TGTCAGCCGCCGCGGTAATACAGAGGGTGCAAGCGTTGTTCGGAATTATTGGGCGTAAAGGGCGCGTAGGCGGTGCGGTAAGTCTGTAGTGAAATCTCTGGGCTCAACTCAGAGTCTGCTGCAGAAACTGCCGTGCTTGAGTGTGGGAGAGGTGAGTGGAATTCCCGGTGTAGCGGTGAAATGCGTAGATATCGGGAGGAACACCAGTGGCGAAGGCGATCATCTGGGGCTAACCTGACACTGAGGAGCGAAAGCTAGGGGAGCAAACGTGATTAGAAACCCCGGTAGTCC	Bacteria	Acidobacteriota	Acidobacteriae	Acidobacteriales	Acidobacteriales_unclassified	Acidobacteriales_unclassified	0	0	3	gi|1341394047	NR_153719.1	88136	1.54e-94	Acidobacterium ailaaui	Acidobacterium ailaaui	Bacteria; Acidobacteria; Acidobacteriales; Acidobacteriaceae; Acidobacterium.	Myers,M.R. and King,G.M.	Isolation and characterization of Acidobacterium ailaaui sp. nov., a novel member of Acidobacteria subdivision 1, from a geothermally heated Hawaiian microbial mat	Int. J. Syst. Evol. Microbiol. 66 (12), 5328-5335 (2016)	Acidobacterium ailaaui	PMMR2		geothermally-heated microbial mat	USA: Hawaii
Otu029341	TGTCAGCAGCCGCGGTAATACAGAGGGGGCAAGCGTTGTTCGGAATTATTGGGCGTAAAGGGCGCGTAGGCGGTGCGGTAAGACTGTGGTGAAATCTCCGGGCTCAACTCGGAAATTGCCGCGGTGACTGCCGTGCTGGAGTGTGGGAGAGGTGAGTGGAATTCCCGGTGTAGCGGTGAAATGCGTAGATATCGGGAGGAACACCTGTGGCGAAAGCGGCTCACTGGACCGCAACTGACGCTGAGGCGCGAAAGCTAGGGGAGCAAACAGGATCAGATACCCGCGAAGACC	Bacteria	Acidobacteriota	Acidobacteriae	Acidobacteriales	Acidobacteriales_unclassified	Acidobacteriales_unclassified	0	2	0	gi|1341394047	NR_153719.1	91958	1.5e-109	Acidobacterium ailaaui	Acidobacterium ailaaui	Bacteria; Acidobacteria; Acidobacteriales; Acidobacteriaceae; Acidobacterium.	Myers,M.R. and King,G.M.	Isolation and characterization of Acidobacterium ailaaui sp. nov., a novel member of Acidobacteria subdivision 1, from a geothermally heated Hawaiian microbial mat	Int. J. Syst. Evol. Microbiol. 66 (12), 5328-5335 (2016)	Acidobacterium ailaaui	PMMR2		geothermally-heated microbial mat	USA: Hawaii
Otu029334	TGTCAGCCGCCGCGGTAATACGAGGGGGGCAAGCGTTGTTCGGAATTATTGGGCGTAAAGGGCGCGTAGGCGGTGCGGTAAGTCACCTGTGAAATCTCCGGGCTCAACTCGGAGCCTGCAGGCGAAACTGCCGTGCTGGAGTATGGGAGAGGTGCGTGGAATTCCCGGTGTAGCGGTGAAATGCGTAGATATCGGGAGGAACACCTGTGGCGAAAGCGGCGCACTGGACCATAACTGACGCTGAGGCACGAAGGTCAGGGGAGCAAACGGGATTAGATACACGTGTAGTCC	Bacteria	Acidobacteriota	Acidobacteriae	Acidobacteriales	Acidobacteriales_unclassified	Acidobacteriales_unclassified	2	0	0	gi|1341394047	NR_153719.1	91753	6.94e-113	Acidobacterium ailaaui	Acidobacterium ailaaui	Bacteria; Acidobacteria; Acidobacteriales; Acidobacteriaceae; Acidobacterium.	Myers,M.R. and King,G.M.	Isolation and characterization of Acidobacterium ailaaui sp. nov., a novel member of Acidobacteria subdivision 1, from a geothermally heated Hawaiian microbial mat	Int. J. Syst. Evol. Microbiol. 66 (12), 5328-5335 (2016)	Acidobacterium ailaaui	PMMR2		geothermally-heated microbial mat	USA: Hawaii
Otu036718	TGTCAGCAGCCGCGGTAACACGTAGGCACCAAGCGTTGTCCGGATTTATTGGGCGTAGAGGGCGCGTAGGCGGTGCGGTAAGTCACCTGTGAAACCTCTGGGCTTAACTCAGAGCCTGCAGGCGAAACTGCCGTGCTTGAGTGTGGGAGAGGTGCGTGGAATTCCCGGTGTAGCGGTGAAATGCGTAGATATCGGGAGGAACACCTGTGGCGAAAGCGGCGCACCGGACCACAACTGACGCTGAGGCGCGAAAGCTAGGGGAGCAAACAGGATTAGATACCCCGGTAGTCC	Bacteria	Acidobacteriota	Acidobacteriae	Acidobacteriales	Acidobacteriales_unclassified	Acidobacteriales_unclassified	2	0	0	gi|1341394047	NR_153719.1	89347	3.28e-101	Acidobacterium ailaaui	Acidobacterium ailaaui	Bacteria; Acidobacteria; Acidobacteriales; Acidobacteriaceae; Acidobacterium.	Myers,M.R. and King,G.M.	Isolation and characterization of Acidobacterium ailaaui sp. nov., a novel member of Acidobacteria subdivision 1, from a geothermally heated Hawaiian microbial mat	Int. J. Syst. Evol. Microbiol. 66 (12), 5328-5335 (2016)	Acidobacterium ailaaui	PMMR2		geothermally-heated microbial mat	USA: Hawaii
Otu036726	TGTCAGCCGCCGCGGTAATACGAGGGGGGCGAGCGTTGTTCGGAATTATTGGGCGTAAAGGGCGCGTAGGCGGTGCGGTAAGTCACCTGTGAAGACTCTGGGCTCAACTCAGAGCCTGCAGGCGAAACTGCCGTGCTGGAGTGTGGGAGAGGTGCGTGGAATTCCCGGTGTAGCGGTGAAATGCGTAGATATCGGGAGGAACACCGGTGGCGAAGGCGGCTATCTGGACAGAGTCTGACGCTGAGGCGCGAAAGCTAGGGGAGCAAACAGGATTAGATACCCTCGTAGTCC	Bacteria	Acidobacteriota	Acidobacteriae	Acidobacteriales	Acidobacteriales_unclassified	Acidobacteriales_unclassified	2	0	0	gi|1341394047	NR_153719.1	89796	7.04e-103	Acidobacterium ailaaui	Acidobacterium ailaaui	Bacteria; Acidobacteria; Acidobacteriales; Acidobacteriaceae; Acidobacterium.	Myers,M.R. and King,G.M.	Isolation and characterization of Acidobacterium ailaaui sp. nov., a novel member of Acidobacteria subdivision 1, from a geothermally heated Hawaiian microbial mat	Int. J. Syst. Evol. Microbiol. 66 (12), 5328-5335 (2016)	Acidobacterium ailaaui	PMMR2		geothermally-heated microbial mat	USA: Hawaii
Otu036730	TGCCAGCCGCCGCGGTAATATAGAGGGTGCAAGCGTTGTTCGGAATTATTGGGCGTAAAGGGCGCGTAGGCGGTGCGGTAAGACTGTGGTGGAATCTCCGGGCTCAACTCGGAAATTGCCGCGGTGACTGCCGTGCTGGAGTGTGGGAGAGGTGAGTGGAATTCCCGGTGTAGCGGTGAAATGCGTAGACATCGGGAGGAACACCTGTGGCGAAAGCGGCTCACTGGACCACAACTGACGCTGAGGCGCGAAAGCTAGGGGAGCAAACAGGACTAGATACCCTTGCAGACC	Bacteria	Acidobacteriota	Acidobacteriae	Acidobacteriales	Acidobacteriales_unclassified	Acidobacteriales_unclassified	0	2	0	gi|1341394047	NR_153719.1	90941	4.21e-105	Acidobacterium ailaaui	Acidobacterium ailaaui	Bacteria; Acidobacteria; Acidobacteriales; Acidobacteriaceae; Acidobacterium.	Myers,M.R. and King,G.M.	Isolation and characterization of Acidobacterium ailaaui sp. nov., a novel member of Acidobacteria subdivision 1, from a geothermally heated Hawaiian microbial mat	Int. J. Syst. Evol. Microbiol. 66 (12), 5328-5335 (2016)	Acidobacterium ailaaui	PMMR2		geothermally-heated microbial mat	USA: Hawaii
Otu036735	TGTCAGCCGCCGCGGTAATAAAGAGGGTGCAAGCGTTGTTCGGAATTATTGGGCGTAAAGGGCGCGTAGGCGGTGCGGTAAGTCTGTAGTGAAATCTCTGGGCTCAACTCAGAGTCTGCTATAGAAACTGCCGTGCTCGAGTGTGGGAGAGGTGAGTGGAATTCCCGGTGTAGCGGTGAAATGCGTAGATATCGGGAGGAACACCTGTGGCGAAAGCGGCTCACTGGACCACAACTGACGCTGATGCGCGAAAGCTAGGGCAGCAAACAGGATTTGATACCCCCGCAGACC	Bacteria	Acidobacteriota	Acidobacteriae	Acidobacteriales	Acidobacteriales_unclassified	Acidobacteriales_unclassified	0	2	0	gi|1000372665	NR_135209.1	91930	1.5e-109	Silvibacterium bohemicum	Silvibacterium bohemicum	Bacteria; Acidobacteria; Acidobacteriales; Acidobacteriaceae; Silvibacterium.	Llado,S., Benada,O., Cajthaml,T., Baldrian,P. and Garcia-Fraile,P.	Silvibacterium bohemicum gen. nov. sp. nov., an acidobacterium isolated from coniferous soil in the Bohemian Forest National Park	Syst. Appl. Microbiol. 39 (1), 14-19 (2016)	Silvibacterium bohemicum	S15		forest soil	Czech Republic
Otu036745	TGTCAGCAGCCGCGGTAACACGGGGGGAGCAAGCGTTGTTCGGAATCACTGGGCGTAAAGGGCGTGTAGGCGGTCAGGTAAGACTGTGGTGAAATCTCCGGGCTCAACTCGGAAATTGCCGCGGTGACTGCCGTGCTGGAGTGTGGGAGAGGTGAGTGGAATTCCCGGTGTAGCGTTGAAATGCGTAGATATCGGGAGGAACACCTGTGGCGAAAGCGGCTCACTGGACCACAACTGACGCTGAGGCGCGAAAGCGTGGGGAGCAAACAGGATTAGAAACCCCGGCAGTCC	Bacteria	Acidobacteriota	Acidobacteriae	Acidobacteriales	Acidobacteriales_unclassified	Acidobacteriales_unclassified	2	0	0	gi|1341394047	NR_153719.1	89116	1.52e-99	Acidobacterium ailaaui	Acidobacterium ailaaui	Bacteria; Acidobacteria; Acidobacteriales; Acidobacteriaceae; Acidobacterium.	Myers,M.R. and King,G.M.	Isolation and characterization of Acidobacterium ailaaui sp. nov., a novel member of Acidobacteria subdivision 1, from a geothermally heated Hawaiian microbial mat	Int. J. Syst. Evol. Microbiol. 66 (12), 5328-5335 (2016)	Acidobacterium ailaaui	PMMR2		geothermally-heated microbial mat	USA: Hawaii
Otu036766	TGTCAGCAGCCGCGGTAATACGGAGGGTGCAAACGTTAATCGGAATTACTGGGCGTAAAGGGCGCGTAGGCGGTGCGGTAAGTCACCTGTGAAACCTCTGGGCTCAACTCAGAGCCTGCAGGCGAAACTGCCGTGCTTGAGTGTGGGAGAGGTGCGTGGAATTCCCGGTGTAGCGGTGAAATGCGTAGATATCGGGAGGAACACCTGTGGCGAAAGCGGCGCACTGGACCACAACTGACGCTGAGGCGCGAAAGCTAGGGGAGCAAACAGGATTAGAAACCCTTGTAGTCC	Bacteria	Acidobacteriota	Acidobacteriae	Acidobacteriales	Acidobacteriales_unclassified	Acidobacteriales_unclassified	0	1	1	gi|645320933	NR_118023.1	90378	3.25e-106	Granulicella sapmiensis	Granulicella sapmiensis	Bacteria; Acidobacteria; Acidobacteriales; Acidobacteriaceae; Granulicella.	Mannisto,M.K., Rawat,S., Starovoytov,V. and Haggblom,M.M.	Granulicella arctica sp. nov., Granulicella mallensis sp. nov., Granulicella tundricola sp. nov. and Granulicella sapmiensis sp. nov., novel acidobacteria from tundra soil	Int. J. Syst. Evol. Microbiol. 62 (PT 9), 2097-2106 (2012)	Granulicella sapmiensis	S6CTX5A
Otu036768	TGTCAGCCGCCGCGGTAATACGTAGGTGGCGAGCGTTGTCCGGAATAACTGGGCGTAAAGGGTCCGTAGGCGGCTCCGCAAGTCTCCTGTGAAATCTCCGGGCTCAACTCAGAGCGGTCAGGGGAAACTGCCGTGCTTGAGTGTGGGAGAGGTGCGTGGAATTCCCGGTGTAGCGGTGAAATGCGTATATATCGGGAGGAACACCTGTGGCGAAAGCGGCGCACTGGACCACAACTGACGCTGAGGCGCGAAAGCTAGGGGAGCAAACAGGATTAGAAACCCCGGTAGTCC	Bacteria	Acidobacteriota	Acidobacteriae	Acidobacteriales	Acidobacteriales_unclassified	Acidobacteriales_unclassified	0	2	0	gi|1341394047	NR_153719.1	88699	7.09e-98	Acidobacterium ailaaui	Acidobacterium ailaaui	Bacteria; Acidobacteria; Acidobacteriales; Acidobacteriaceae; Acidobacterium.	Myers,M.R. and King,G.M.	Isolation and characterization of Acidobacterium ailaaui sp. nov., a novel member of Acidobacteria subdivision 1, from a geothermally heated Hawaiian microbial mat	Int. J. Syst. Evol. Microbiol. 66 (12), 5328-5335 (2016)	Acidobacterium ailaaui	PMMR2		geothermally-heated microbial mat	USA: Hawaii
Otu036773	TGCCAGCAGCCGCGGTACTACAGAGGGTGCGAGCGTTGTTCGGAATTATTGGGCGTAAAGGGCGCGTAGGCGGTGCGGTAAGTCACCTGTGAAGTCTCCCGGCTCAACTGGGAGCTTGCAGGCGAAACTGCCGTGCTGGAGTGTGGGAGAGGTGCGTGGAATTCCCGGTGTAGCGGTGAAATGCGTAGATATCGGGAGGAACACCTGTGGCGAAAGCGGCGCACTGGACCACAACTGACGCTGAGGCGCGAAAGCTAGGGGGGCAAACAGGATTAGAAACCCTCGTAGTCC	Bacteria	Acidobacteriota	Acidobacteriae	Acidobacteriales	Acidobacteriales_unclassified	Acidobacteriales_unclassified	2	0	0	gi|1341394047	NR_153719.1	90411	3.25e-106	Acidobacterium ailaaui	Acidobacterium ailaaui	Bacteria; Acidobacteria; Acidobacteriales; Acidobacteriaceae; Acidobacterium.	Myers,M.R. and King,G.M.	Isolation and characterization of Acidobacterium ailaaui sp. nov., a novel member of Acidobacteria subdivision 1, from a geothermally heated Hawaiian microbial mat	Int. J. Syst. Evol. Microbiol. 66 (12), 5328-5335 (2016)	Acidobacterium ailaaui	PMMR2		geothermally-heated microbial mat	USA: Hawaii
Otu036774	TGCCAGCAGCCGCGGTAATACAGAGGGTGCAAGCGTTGCTCGGAATTATTGGGCGTAAAGGGCGCGTAGGCGGTGCGGTAAGTCACCTGTGAAACCTCTGGGCTTAACTCAGAGCCTGCAGGCGAAACTGCCGTGCTTGAGTGTGGGAGAGGTGCGTGGAATTCCCGGTGTAGCGGTGAAATACGTAGATATCGGGAGGAACACCTGCGGCGAAGGCGGGTTGCTGGGCTGACACTGACGCTGATGCGCGAAAGCTAGGGGAGCGAACGGGATTAGAAACCCGCGTAGTCC	Bacteria	Acidobacteriota	Acidobacteriae	Acidobacteriales	Acidobacteriales_unclassified	Acidobacteriales_unclassified	0	0	2	gi|1277396277	NR_151988.1	86102	4.33e-85	Brevitalea deliciosa	Brevitalea deliciosa	Bacteria; Acidobacteria; Blastocatellia; Blastocatellales; Pyrinomonadaceae; Brevitalea.	Wust,P.K., Foesel,B.U., Geppert,A., Huber,K.J., Luckner,M., Wanner,G. and Overmann,J.	Brevitalea aridisoli, B. deliciosa and Arenimicrobium luteum, three novel species of Acidobacteria subdivision 4 (class Blastocatellia) isolated from savanna soil and description of the novel family Pyrinomonadaceae	Int. J. Syst. Evol. Microbiol. 66 (9), 3355-3366 (2016)	Brevitalea deliciosa	Ac_16_C4		soil	Namibia
Otu029345	TGTCAGCCGCCGCGGTAATACAGAGGGTGCAAGCGTTGTTCGGAATTATTGGGCGTAAAGGGCGCGTAGGCGGTGCGGTAAGACTGTGGTGAAATCTCCGGGCTCAACTCGGAAATTGCCGCGGTGACTGCCGTGCTGGAGTGTGGGAGAGGTGAGTGGAATTCCCGGTGTAGCGGTGAAATGCGTAGATATCGGGAGGAACACCTGTGGCGAAAGCGGCTCACTGGACCACAACTGACGCTGAGGCGCGAAAGTTAGGGGAGCAAACAGGCTGAAAACCCTGGTAGTCC	Bacteria	Acidobacteriota	Acidobacteriae	Acidobacteriales	Acidobacteriales_unclassified	Acidobacteriales_unclassified	0	0	1	gi|1341394047	NR_153719.1	90508	1.17e-105	Acidobacterium ailaaui	Acidobacterium ailaaui	Bacteria; Acidobacteria; Acidobacteriales; Acidobacteriaceae; Acidobacterium.	Myers,M.R. and King,G.M.	Isolation and characterization of Acidobacterium ailaaui sp. nov., a novel member of Acidobacteria subdivision 1, from a geothermally heated Hawaiian microbial mat	Int. J. Syst. Evol. Microbiol. 66 (12), 5328-5335 (2016)	Acidobacterium ailaaui	PMMR2		geothermally-heated microbial mat	USA: Hawaii
Otu029338	TGTCAGCAGCCACGGTAATACAGAGGGTGCAAGCGTTGTTCGGAATTATTGGGCGTAAAGGGCGCGTAGGCGGTGAGGTAAGACTGTGGTGAAATCTCCGGGCTCAACTCGGAAATTGCCGCGGTGACTGCCGTGCTGGAGTGTGGAAGAGGTGAGTGGAATTCCCGGTGTAGCGGTGAAATGCGTAGATATCGGGAGGAACACCTGTGGCGAAAGCGGCTCACTGGACCACAACTGACGCTGAGGCGCGAAAGCTAGGCGAGCAAACAGGACTAGAAACCCGAGCACTCC	Bacteria	Acidobacteriota	Acidobacteriae	Acidobacteriales	Acidobacteriales_unclassified	Acidobacteriales_unclassified	0	1	0	gi|1341394047	NR_153719.1	90210	3.28e-101	Acidobacterium ailaaui	Acidobacterium ailaaui	Bacteria; Acidobacteria; Acidobacteriales; Acidobacteriaceae; Acidobacterium.	Myers,M.R. and King,G.M.	Isolation and characterization of Acidobacterium ailaaui sp. nov., a novel member of Acidobacteria subdivision 1, from a geothermally heated Hawaiian microbial mat	Int. J. Syst. Evol. Microbiol. 66 (12), 5328-5335 (2016)	Acidobacterium ailaaui	PMMR2		geothermally-heated microbial mat	USA: Hawaii
Otu036719	TGCCGGCAGCCGCGGTAATACAGAGGGTGCAAGCGTTGTTCGGAATTATTGGGCGTAAAGGGCGCGTAGGCGGTGCGGTAAGTCACCTGTGAAACCTCTGGGCTTAACTCAGAGCCTGCGGGCGAAGCTGCCGTGCTTGAGTGTGGGAGAGGTGCGTGGAATTCCCGGTGTAGCGGTGAAATGCGTAGATATCGGGAGGAACACCTGTGGCGAAAGCGGCGCACTGGACCACAACTGACGCTGAGGCGCGAAAGCTAGGCGAGCAAACAGGATTAGAAACCCTCGTAGTCC	Bacteria	Acidobacteriota	Acidobacteriae	Acidobacteriales	Acidobacteriales_unclassified	Acidobacteriales_unclassified	0	0	1	gi|1341394047	NR_153719.1	90411	3.25e-106	Acidobacterium ailaaui	Acidobacterium ailaaui	Bacteria; Acidobacteria; Acidobacteriales; Acidobacteriaceae; Acidobacterium.	Myers,M.R. and King,G.M.	Isolation and characterization of Acidobacterium ailaaui sp. nov., a novel member of Acidobacteria subdivision 1, from a geothermally heated Hawaiian microbial mat	Int. J. Syst. Evol. Microbiol. 66 (12), 5328-5335 (2016)	Acidobacterium ailaaui	PMMR2		geothermally-heated microbial mat	USA: Hawaii
Otu036721	TGTCAGCAGCCGCGGTAATACAGAGGGTGCAAGCGTTGTTCGGAATTATTGGGCGTAAAGGGCGCGTAGGCGGTGCGGTAAGACTGTGGTGAAATCTCCGGGCTCAACTCGGAAATTGCCGCGGTGACTGCCGTGCTGGAATGTGGGAGAGGTGAGTAGAATTCCCGGTGTAGCGGTGAAATGCGTAGATATCGGGAGGAACACCTGTGGCGAAAGCGGCTCACTGGACCACAACTGACGCTGATGCGCGAAAGCTAGGGGGGCAAACAGGATTAGATACCCCGGAAGTCC	Bacteria	Acidobacteriota	Acidobacteriae	Acidobacteriales	Acidobacteriales_unclassified	Acidobacteriales_unclassified	0	1	0	gi|1341394047	NR_153719.1	90508	3.25e-106	Acidobacterium ailaaui	Acidobacterium ailaaui	Bacteria; Acidobacteria; Acidobacteriales; Acidobacteriaceae; Acidobacterium.	Myers,M.R. and King,G.M.	Isolation and characterization of Acidobacterium ailaaui sp. nov., a novel member of Acidobacteria subdivision 1, from a geothermally heated Hawaiian microbial mat	Int. J. Syst. Evol. Microbiol. 66 (12), 5328-5335 (2016)	Acidobacterium ailaaui	PMMR2		geothermally-heated microbial mat	USA: Hawaii
Otu036725	TGCCAGCAGCCGCGGTAATACGTAGGGTGCGAGCGTTGTCCGGAATTATTGGGCGTAAAGGGCGCGTAGGCGGTGCGGTAAGTCTGTGGTGAAATCTCCGGGCTCAACTCGGAAATTGCCTTAGAAACTGCCGTGCTGGAGTGTGGGAGAGGTGAGTGGAATTCCCGGTGTAGCGGTGAAATGCGTAGATATCGGGAGGAACACCGGTGGCGAAGGCGGCCCCCTGGTTGGATACTGACGCTGAGACGCGAAAGCGTGGGGAGCAAGCAGGATTAGAAACCCTTGTAGTCC	Bacteria	Acidobacteriota	Acidobacteriae	Acidobacteriales	Acidobacteriales_unclassified	Acidobacteriales_unclassified	0	0	1	gi|1341394047	NR_153719.1	88435	3.3e-96	Acidobacterium ailaaui	Acidobacterium ailaaui	Bacteria; Acidobacteria; Acidobacteriales; Acidobacteriaceae; Acidobacterium.	Myers,M.R. and King,G.M.	Isolation and characterization of Acidobacterium ailaaui sp. nov., a novel member of Acidobacteria subdivision 1, from a geothermally heated Hawaiian microbial mat	Int. J. Syst. Evol. Microbiol. 66 (12), 5328-5335 (2016)	Acidobacterium ailaaui	PMMR2		geothermally-heated microbial mat	USA: Hawaii
Otu036729	TGCCAGCCGCCGGGGTAATACAGAGGGTGCGAGCGTTGTTCGGAATTATTGGGCGTAAAGGGCGCGTAGGCGGCGCGGTAAGTCTCCTGTGAAATCTCCGGGCTCAACTCGGAGCGGTCAGGGGAAACTGCCGTGCTTGAGTGTGGGAGAGGTGCGTGGAATTCCCGGTGTAGCGGTGAAATGCGTATATATCGGGAGGAACACCTGTGGCGAAAGCGGCGCACTGGACCACAACTGACGCTGAGGCGCGAAAGCTAGGGGAGCAAACAGGACTAGATACCCTCGCAGACC	Bacteria	Acidobacteriota	Acidobacteriae	Acidobacteriales	Acidobacteriales_unclassified	Acidobacteriales_unclassified	0	1	0	gi|1341394047	NR_153719.1	90526	1.96e-103	Acidobacterium ailaaui	Acidobacterium ailaaui	Bacteria; Acidobacteria; Acidobacteriales; Acidobacteriaceae; Acidobacterium.	Myers,M.R. and King,G.M.	Isolation and characterization of Acidobacterium ailaaui sp. nov., a novel member of Acidobacteria subdivision 1, from a geothermally heated Hawaiian microbial mat	Int. J. Syst. Evol. Microbiol. 66 (12), 5328-5335 (2016)	Acidobacterium ailaaui	PMMR2		geothermally-heated microbial mat	USA: Hawaii
Otu036734	TGTCAGCCGCCGCGGTAATACGAGGGGGGCGAGCGTTGTTCGGAATTATTGGGCGTAAAGGGCGCGTAGGCGGTGCGGTGAGTCACCTGTGAAACCTCTGGGCTCAACTCAGAGCCTGCAGGCGAAACTGCCGTGCTGGAGTGTGGGAGAGGTGCGTGGAATTCCCGGTGTAGCGGTGAAATGCGTAGATATCGGGAGGAACACCTGTGGCGAAGGCGGTGGTCTGGGCCGGCACTGACGCTGAGGAGCGAAAGCGTGGGTAGCAAACAGGATTAGAAACCCCAGTAGTCC	Bacteria	Acidobacteriota	Acidobacteriae	Acidobacteriales	Acidobacteriales_unclassified	Acidobacteriales_unclassified	0	0	1	gi|1341394047	NR_153719.1	87285	3.32e-91	Acidobacterium ailaaui	Acidobacterium ailaaui	Bacteria; Acidobacteria; Acidobacteriales; Acidobacteriaceae; Acidobacterium.	Myers,M.R. and King,G.M.	Isolation and characterization of Acidobacterium ailaaui sp. nov., a novel member of Acidobacteria subdivision 1, from a geothermally heated Hawaiian microbial mat	Int. J. Syst. Evol. Microbiol. 66 (12), 5328-5335 (2016)	Acidobacterium ailaaui	PMMR2		geothermally-heated microbial mat	USA: Hawaii
Otu036763	TGTCAGCTGCCGTGGTAATACGGAGGGTGCAAGCGTTGTTCGGAATTATTGGGCGTAAAGGGCGCGTAGGCGGTGCGGTAAGTCACCTGTGAGACCTCTGGGCTTAACTCAGAGCCTGCAGGCGAAACTGCCGTGCTTGAGTGTGGGAGAGGTGCGTGGAATTCCCGGTGTAGCGGTGAAATGCGTAGATATCGGGAGGAACACCTATGGCGAAAGCGGCGCACTGGACCACAACTGACGCTGAGGCGCGAAAGCTAGGGGAGCAAACAGGATTAGATACCCGGGTAGTCC	Bacteria	Acidobacteriota	Acidobacteriae	Acidobacteriales	Acidobacteriales_unclassified	Acidobacteriales_unclassified	0	0	1	gi|1341394047	NR_153719.1	90378	3.25e-106	Acidobacterium ailaaui	Acidobacterium ailaaui	Bacteria; Acidobacteria; Acidobacteriales; Acidobacteriaceae; Acidobacterium.	Myers,M.R. and King,G.M.	Isolation and characterization of Acidobacterium ailaaui sp. nov., a novel member of Acidobacteria subdivision 1, from a geothermally heated Hawaiian microbial mat	Int. J. Syst. Evol. Microbiol. 66 (12), 5328-5335 (2016)	Acidobacterium ailaaui	PMMR2		geothermally-heated microbial mat	USA: Hawaii
Otu036769	TGTCAGCAGCCGCGGTAATACGGGGGGGGTAAGCGTTGTTCGGAATTATTGGGCGTAAAGGGCGCGTAGGCGGTGCGGTAAGACTGTGGTGAAATCTCCGGGCTCAACTCGGAAATTGCCGCGGTGACTGCCGTGCTGGAGTGTGGGAGAGGTGAGTGGAATTCCCGGTGTAGCGGTGAAATGCGTAGATATCGGGAGGAACACCTGTGGCGAAAGCGGCTCACTGGACCACAACTGACGCTGAGTGCGGAGAGCTAGGGGAGCAAACAGGATTAGAAACCCTGGTAGTCC	Bacteria	Acidobacteriota	Acidobacteriae	Acidobacteriales	Acidobacteriales_unclassified	Acidobacteriales_unclassified	0	0	1	gi|1341394047	NR_153719.1	91525	3.23e-111	Acidobacterium ailaaui	Acidobacterium ailaaui	Bacteria; Acidobacteria; Acidobacteriales; Acidobacteriaceae; Acidobacterium.	Myers,M.R. and King,G.M.	Isolation and characterization of Acidobacterium ailaaui sp. nov., a novel member of Acidobacteria subdivision 1, from a geothermally heated Hawaiian microbial mat	Int. J. Syst. Evol. Microbiol. 66 (12), 5328-5335 (2016)	Acidobacterium ailaaui	PMMR2		geothermally-heated microbial mat	USA: Hawaii
Otu036770	TGTCAGCCGCCGCGGTAATACGAGGGGGGCGAGCGTTGTTCGGAATTATTGGGCGTAAAGGGCGCGTAGGCGGTGCGGTAAGTCACCTGTGAAACCTCTGGGCTTAACTCAGAGCCTGCAGGCGAAACTGCCGTGCTGGAGTGTGGGAGAGGTGCGTGGAATTCCCGGTGTAGCGGTGAAATGCGTAGATATCGGGAGGAACACCCGTGGCGAAGGCGGCCCCCTGGTTGGATACTGACGCTGATACGCGAAAGCGTGGGGAGCAAACAGGATTAGATACCCGCGTAGTCC	Bacteria	Acidobacteriota	Acidobacteriae	Acidobacteriales	Acidobacteriales_unclassified	Acidobacteriales_unclassified	1	0	0	gi|1341394047	NR_153719.1	88356	3.3e-96	Acidobacterium ailaaui	Acidobacterium ailaaui	Bacteria; Acidobacteria; Acidobacteriales; Acidobacteriaceae; Acidobacterium.	Myers,M.R. and King,G.M.	Isolation and characterization of Acidobacterium ailaaui sp. nov., a novel member of Acidobacteria subdivision 1, from a geothermally heated Hawaiian microbial mat	Int. J. Syst. Evol. Microbiol. 66 (12), 5328-5335 (2016)	Acidobacterium ailaaui	PMMR2		geothermally-heated microbial mat	USA: Hawaii
Otu002591	TGCCAGCCGCCGCGGTAATGCGTAGGGGGCTAGCGTTGTCCGGAATCATTGGGCGTAAAGGGTGCGTAGGCGGCGCAGCAAGTCACCTGTGAAATCTCCGGGCTTAACTCGGAGCCTGCAGGCGAAACTGCTGTGCTGGAGTATGGGAGAGGTGCGTGGAATTCCCGGTGTAGCGGTGAAATGCGTAGATATCGGGAGGAACACCTGTGGCGAAAGCGGCGCACTGGACCATAACTGACGCTGATGCACGAAAGCTAGGGGAGCAAACAGGATTAGAAACCCCCGTAGTCC	Bacteria	Acidobacteriota	Acidobacteriae	Acidobacteriales	Acidobacteriales_unclassified	Acidobacteriales_unclassified	0	0	65	gi|1341394047	NR_153719.1	90378	3.25e-106	Acidobacterium ailaaui	Acidobacterium ailaaui	Bacteria; Acidobacteria; Acidobacteriales; Acidobacteriaceae; Acidobacterium.	Myers,M.R. and King,G.M.	Isolation and characterization of Acidobacterium ailaaui sp. nov., a novel member of Acidobacteria subdivision 1, from a geothermally heated Hawaiian microbial mat	Int. J. Syst. Evol. Microbiol. 66 (12), 5328-5335 (2016)	Acidobacterium ailaaui	PMMR2		geothermally-heated microbial mat	USA: Hawaii
Otu006938	TGCCAGCCGCCGCGGTAATACAGAGGGTGCAAGCGTTGTTCGGAATTATTGGGCGTAAAGGGCGCGTAGGCGGTGCGGTAAGTCTGCGGTGAAATCTTCCGGCTCAACTGGGAGTCTGCCGTGGAAACTGCCGTGCTTGAGTGTGGGGGAGGCGAGTGGAATTCCCGGTGTAGCGGTGAAATGCGTAGATATCGGGAGGAACACCTGTGGCGAAAGCGGCTCACTGGACCACAACTGACGCTGAGGCGCGAAAGCTAGGGGAGCAAACAGGATTAGAAACCCCAGTAGTCC	Bacteria	Acidobacteriota	Acidobacteriae	Acidobacteriales	Acidobacteriales_unclassified	Acidobacteriales_unclassified	0	0	9	gi|959495029	NR_133877.1	91438	3.23e-111	Terriglobus tenax	Terriglobus tenax	Bacteria; Acidobacteria; Acidobacteriales; Acidobacteriaceae; Terriglobus.	Whang,K.S., Lee,J.C., Lee,H.R., Han,S.I. and Chung,S.H.	Terriglobus tenax sp. nov., an exopolysaccharide-producing acidobacterium isolated from rhizosphere soil of a medicinal plant	Int. J. Syst. Evol. Microbiol. 64 (PT 2), 431-437 (2014)	Terriglobus tenax	DRP 35		medicinal herb
Otu029282	TGTCAGCAGCCGCGGTAATACAGAGGGTGCAAGCGTTAATCGGAATTACTGGGCGTAAAGGGCGCGTAGGCGGTGCGGTAAGTCACCTGTGAAATCTCCTGGCTCAACTGGGAGCTTGCAGGCGAAACTGCCGTGCTGGAGTGTGGGAGAGGTGCGTGGAATTCCCGGTGTAGCGTTGAAATGCGTAGATATCGGGAGGAACACCTGTGGCGAAAGCGGCGCACTGGACCACAACTGACGCTGAGGCGCGAAAGCTAGGGGAGCAAACAGGATTAGAAACCCGTGTAGTCC	Bacteria	Acidobacteriota	Acidobacteriae	Acidobacteriales	Acidobacteriales_unclassified	Acidobacteriales_unclassified	0	0	2	gi|1341394047	NR_153719.1	89726	7.04e-103	Acidobacterium ailaaui	Acidobacterium ailaaui	Bacteria; Acidobacteria; Acidobacteriales; Acidobacteriaceae; Acidobacterium.	Myers,M.R. and King,G.M.	Isolation and characterization of Acidobacterium ailaaui sp. nov., a novel member of Acidobacteria subdivision 1, from a geothermally heated Hawaiian microbial mat	Int. J. Syst. Evol. Microbiol. 66 (12), 5328-5335 (2016)	Acidobacterium ailaaui	PMMR2		geothermally-heated microbial mat	USA: Hawaii
Otu029333	TGCCAGCAGCCGCGGTAATACGTAGGGCGCGAGCGTTGTTCGGAATTATTGGGCGTAAAGGGCGCGTAGGCGGTGTGGTAAGACTGTGGTGAAATCTCCGGGCTCAACTCGGAAATTGCCGCGGTGACTGCCGTGCTGGAGTGTGGAAGAGGTGAGTGGAATTCCCGGTGTAGCGGTGAAATGCGTAGATATCGGGAGGAACACCTGTGGCGAAAGCGGCTCACTGGACCACAACTGACGCTGAGGCGCGGAAGCTAGGGGAGCAAACAGGATTAGATACCCCCGTAGTCC	Bacteria	Acidobacteriota	Acidobacteriae	Acidobacteriales	Acidobacteriales_unclassified	Acidobacteriales_unclassified	0	2	0	gi|1341394047	NR_153719.1	90816	6.99e-108	Acidobacterium ailaaui	Acidobacterium ailaaui	Bacteria; Acidobacteria; Acidobacteriales; Acidobacteriaceae; Acidobacterium.	Myers,M.R. and King,G.M.	Isolation and characterization of Acidobacterium ailaaui sp. nov., a novel member of Acidobacteria subdivision 1, from a geothermally heated Hawaiian microbial mat	Int. J. Syst. Evol. Microbiol. 66 (12), 5328-5335 (2016)	Acidobacterium ailaaui	PMMR2		geothermally-heated microbial mat	USA: Hawaii
Otu006250	TGTCAGCAGCCGCGGTAATACGTAGGCAGCAAGCGTTGTTCGGAGTTATTGGGCGTAAAGGGCGCGTAGGCGGTGCGGTAAGTCTATGGTGAAATCTCCGGGCTCAACTCGGAGTCTGCCACGGAAACTGCCGTGCTTGAGTGTGGGAGAGGTGAGTGGAATTCCCGGTGTAGCGGTGAAATGCGTAGATATCGGGAGGAACACCTGTGGCGAAAGCGGCTCACTGGACCACAACTGACGCTGAGGCGCGAAAGCTTGGGGAGCAAACAGGATTAGAAACCCCCGTAGTCC	Bacteria	Acidobacteriota	Acidobacteriae	Acidobacteriales	Acidobacteriales_unclassified	Acidobacteriales_unclassified	0	11	0	gi|1341394047	NR_153719.1	92150	1.49e-114	Acidobacterium ailaaui	Acidobacterium ailaaui	Bacteria; Acidobacteria; Acidobacteriales; Acidobacteriaceae; Acidobacterium.	Myers,M.R. and King,G.M.	Isolation and characterization of Acidobacterium ailaaui sp. nov., a novel member of Acidobacteria subdivision 1, from a geothermally heated Hawaiian microbial mat	Int. J. Syst. Evol. Microbiol. 66 (12), 5328-5335 (2016)	Acidobacterium ailaaui	PMMR2		geothermally-heated microbial mat	USA: Hawaii
Otu002246	TGTCAGCCGCCGCGGTAATACAGAGGGTGCAAGCGTTGTTCGGAATTATTGGGCGTAAAGGGCGCGTAGGCGGTTCGGCAAGTCTCTAGTGAAATCTCTGGGCTCAACTCAGAGTCTGCTGGGGAAACTGCCGGGCTTGAGTGTGGGAGAGGAGAGTGGAATTCCCGGTGTAGCGGTGAAATGCGTAGATATCGGGAGGAACACCTGAGGCGAAAGCGGCTCTCTGGACCACAACTGACGCTGAGGCGCGAAAGCTAGGGGAGCAAACAGGATTAGAAACCCCCGTAGTCC	Bacteria	Acidobacteriota	Acidobacteriae	Acidobacteriales	Acidobacteriales_unclassified	Acidobacteriales_unclassified	0	0	67	gi|959495029	NR_133877.1	91096	1.5e-109	Terriglobus tenax	Terriglobus tenax	Bacteria; Acidobacteria; Acidobacteriales; Acidobacteriaceae; Terriglobus.	Whang,K.S., Lee,J.C., Lee,H.R., Han,S.I. and Chung,S.H.	Terriglobus tenax sp. nov., an exopolysaccharide-producing acidobacterium isolated from rhizosphere soil of a medicinal plant	Int. J. Syst. Evol. Microbiol. 64 (PT 2), 431-437 (2014)	Terriglobus tenax	DRP 35		medicinal herb
Otu019518	TGCCAGCCGCCGCGGTAATACGGGGGGGGCAAGCGTTGTTCGGAATTACTGGGCGTAAAGGGCGCGTAGGCGGTCGAACAAGTCAGCTGTGAAATCTCCTGGCTCAACTGGGAGCTTGCAGGCGAAACTGCCGTGCTGGAGTGTGGGAGAGGTGCGTGGAATTCCCGGTGTAGCGGTGAAATGCGTAGATATCGGGAGGAACACCTGTGGCGAAAGCGGCGCACTGGACCACAACTGACGCTGAGGCGCGAAAGCTAGGGGAGCAAACAGGATTAGATACCCCCGTAGTCC	Bacteria	Acidobacteriota	Acidobacteriae	Acidobacteriales	Acidobacteriales_unclassified	Acidobacteriales_unclassified	0	0	2	gi|1341394047	NR_153719.1	90753	6.99e-108	Acidobacterium ailaaui	Acidobacterium ailaaui	Bacteria; Acidobacteria; Acidobacteriales; Acidobacteriaceae; Acidobacterium.	Myers,M.R. and King,G.M.	Isolation and characterization of Acidobacterium ailaaui sp. nov., a novel member of Acidobacteria subdivision 1, from a geothermally heated Hawaiian microbial mat	Int. J. Syst. Evol. Microbiol. 66 (12), 5328-5335 (2016)	Acidobacterium ailaaui	PMMR2		geothermally-heated microbial mat	USA: Hawaii
Otu017112	TGTCAGCAGCCGCGGTAATACGTAGGTGGCAAGCGTTGTCCGGATTTATTGGGCGTAAAGGGCGCGTAGGCGGTGCGGTAAGTCACCTGTGAAATCTCCTGGCTCAACTGGGAGCTTGCAGGCGAAACTGCCGTGCTGGAGTGTGGGAGAGGTGCGTGGAATTCCCGGTGTAGCGGTGAAATGCGTAGATATCGGGAGGAACACCTGTGGCGAAAGCGGCGCACTGGACCACAACTGACGCTGAGGCGCGAAAGCTAGGGGAGCAAACAGGATTAGAAACCCGCGTAGTCC	Bacteria	Acidobacteriota	Acidobacteriae	Acidobacteriales	Acidobacteriales_unclassified	Acidobacteriales_unclassified	0	0	3	gi|1341394047	NR_153719.1	90378	3.25e-106	Acidobacterium ailaaui	Acidobacterium ailaaui	Bacteria; Acidobacteria; Acidobacteriales; Acidobacteriaceae; Acidobacterium.	Myers,M.R. and King,G.M.	Isolation and characterization of Acidobacterium ailaaui sp. nov., a novel member of Acidobacteria subdivision 1, from a geothermally heated Hawaiian microbial mat	Int. J. Syst. Evol. Microbiol. 66 (12), 5328-5335 (2016)	Acidobacterium ailaaui	PMMR2		geothermally-heated microbial mat	USA: Hawaii
Otu002433	TGTCAGCCGCCGCGGTAATACGGGGGGGGTAAGCGTTGTTCGGAATTATTGGGCGTAAAGGGCGCGTAGGCGGTGCGGTAAGACTGTGGTGAAATCTCCGGGCTCAACTCGGAAATTGCCGCGGTGACTGCCGTGCTGGAGTGTGGGAGAGGTGAGTGGAATTCCCGGTGTAGCGGTGAAATGCGTAGATATCGGGAGGAACACCTGTGGCGAAAGCGGCTCACTGGACCACAACTGACGCTGAGTGCGCGAGAGCTAGGGGAGCAAACAGGATTAGAAACCCTAGTAGTCC	Bacteria	Acidobacteriota	Acidobacteriae	Acidobacteriales	Acidobacteriales_unclassified	Acidobacteriales_unclassified	0	0	79	gi|1341394047	NR_153719.1	91186	1.51e-109	Acidobacterium ailaaui	Acidobacterium ailaaui	Bacteria; Acidobacteria; Acidobacteriales; Acidobacteriaceae; Acidobacterium.	Myers,M.R. and King,G.M.	Isolation and characterization of Acidobacterium ailaaui sp. nov., a novel member of Acidobacteria subdivision 1, from a geothermally heated Hawaiian microbial mat	Int. J. Syst. Evol. Microbiol. 66 (12), 5328-5335 (2016)	Acidobacterium ailaaui	PMMR2		geothermally-heated microbial mat	USA: Hawaii
Otu013464	TGCCAGCAGCCGCGGTAATACAGGGGTCTCAAGCGTTGTTCGGATTCATTGGGCGTAAAGGGTGCGTAGGCGGCGCGGTAAGTCGGGTGTGAAATCTCCGGGCTTAACTCGGAGCCTGCAGGCGAAACTGTGGTGCTGGAGTGTGGGAGAGGTGCGTGGAATTCCCGGTGTAGCGGTGAAATGCGTAGATATCGGGAGGAACACCTGTGGCGAAAGCGGCGCACTGGACCATAACTGACGCTGGGCGCGAAAGCTAGGGGAGCAAACAGGATTAGAAACCCTCGTAGTCC	Bacteria	Acidobacteriota	Acidobacteriae	Acidobacteriales	Acidobacteriales_unclassified	Acidobacteriales_unclassified	0	4	0	gi|1341394047	NR_153719.1	91781	2.49e-112	Acidobacterium ailaaui	Acidobacterium ailaaui	Bacteria; Acidobacteria; Acidobacteriales; Acidobacteriaceae; Acidobacterium.	Myers,M.R. and King,G.M.	Isolation and characterization of Acidobacterium ailaaui sp. nov., a novel member of Acidobacteria subdivision 1, from a geothermally heated Hawaiian microbial mat	Int. J. Syst. Evol. Microbiol. 66 (12), 5328-5335 (2016)	Acidobacterium ailaaui	PMMR2		geothermally-heated microbial mat	USA: Hawaii
Otu000281	TGCCAGCAGCCGCGGTAATACAGAGGGTGCAAGCGTTGTTCGGAATTATTGGGCGTAAAGGGCGCGTAGGCGGTGCGGTAAGACTGTGGTGAAATCTCCGGGCTCAACTCGGAAATTGCCGCGGTGACTGCCGTGCTGGAGTGTGGGAGAGGTGAGTGGAATTCCCGGTGTAGCGGTGAAATGCGTAGATATCGGGAGGAACACCTGTGGCGAAAGCGGCTCACTGGACCACAACTGACGCTGAGGCGCGAAAGCTAGGGGAGCAAACAGGATTAGATACCCGCGTAGTCC	Bacteria	Acidobacteriota	Acidobacteriae	Acidobacteriales	Acidobacteriales_unclassified	Acidobacteriales_unclassified	24	300	181	gi|1341394047	NR_153719.1	92203	1.49e-114	Acidobacterium ailaaui	Acidobacterium ailaaui	Bacteria; Acidobacteria; Acidobacteriales; Acidobacteriaceae; Acidobacterium.	Myers,M.R. and King,G.M.	Isolation and characterization of Acidobacterium ailaaui sp. nov., a novel member of Acidobacteria subdivision 1, from a geothermally heated Hawaiian microbial mat	Int. J. Syst. Evol. Microbiol. 66 (12), 5328-5335 (2016)	Acidobacterium ailaaui	PMMR2		geothermally-heated microbial mat	USA: Hawaii
Otu006073	TGTCAGCAGCCGCGGTAATACGAGGGGGGCAAGCGTTGTTCGGATTTATTGGGCGTAAAGGGTGCGTAGGCGGTGTGGTAAGACTGTGGTGAAATCTCCGGGCTCAACTCGGAAATTGCCGCGGTGACTGCCGTGCTGGAGTGTGGGAGAGGTGAGTGGAATTCCCGGTGTAGCGGTGAAATGCGTAGATATCGGGAGGAACACCTGTGGCGAAAGCGGCTCACTGGACCACAACTGACGCTGAGGCGCGAAAGCTAGGGGAGCAAACAGGATTAGAAACCCTCGTAGTCC	Bacteria	Acidobacteriota	Acidobacteriae	Acidobacteriales	Acidobacteriales_unclassified	Acidobacteriales_unclassified	0	0	13	gi|1341394047	NR_153719.1	92517	3.21e-116	Acidobacterium ailaaui	Acidobacterium ailaaui	Bacteria; Acidobacteria; Acidobacteriales; Acidobacteriaceae; Acidobacterium.	Myers,M.R. and King,G.M.	Isolation and characterization of Acidobacterium ailaaui sp. nov., a novel member of Acidobacteria subdivision 1, from a geothermally heated Hawaiian microbial mat	Int. J. Syst. Evol. Microbiol. 66 (12), 5328-5335 (2016)	Acidobacterium ailaaui	PMMR2		geothermally-heated microbial mat	USA: Hawaii
Otu001105	TGTCAGCCGCCGCGGTAATATGGGGGGGGCAAGCGTTGTTCGGAATTACTGGGCGTAAAGGGCGCGTAGGCGGTCTATTAAGTTGGATGTGAAAACTCTGGGCTTAACTCAGAGCCTGCATTCAAAACTGATAGGCTGGAGTTCTGGAGGGGATAGCGGAATTCCTGGTGTAGCGGTGAAATGCGTAGATATCTGGAGGAACACCGGTGGCGAAGGCGGCATCCTGGACCGGCATTGACGCTGAGGCGCGAAAGCCAGGGGAGCAAACGGGATTAGATACCCCCGTAGTCC	Bacteria	Acidobacteriota	Acidobacteriota_unclassified	Acidobacteriota_unclassified	Acidobacteriota_unclassified	Acidobacteriota_unclassified	0	0	249	gi|1397641809	NR_156918.1	88396	3.3e-96	Luteitalea pratensis	Luteitalea pratensis	Bacteria; Acidobacteria; Vicinamibacteria; Vicinamibacteraceae; Luteitalea.	Vieira,S., Luckner,M., Wanner,G. and Overmann,J.	Luteitalea pratensis gen. nov., sp. nov. a new member of subdivision 6 Acidobacteria isolated from temperate grassland soil	Int. J. Syst. Evol. Microbiol. 67 (5), 1408-1414 (2017)	Luteitalea pratensis	HEG_-6_39		soil	Germany
Otu003906	TGTCAGCCGCCGCGGTAATACAGAGGGGGCCAGCGTTATTCGGAATTATTGGGCGTAAAGGGCGCGTAGGCGGCCATGCGTGTCTTCCGTGAAATCCCTCGGCTTAACTGAGGACGTGCGGAAGAAACTGCAAGGCTCGAGTCCGGGAGAGGGGGGTGGAATTCCAGGTGTAGCGGTGAAATGCGTAGATATCTGGAGGAACACCGGTGGCGAAGGCGGCATCCTGGACCGGCATTGACGCTGAGGAGCGAAAGCCAGGGGAGCAAACGGGATTAGAAACCCTGGTAGTCC	Bacteria	Acidobacteriota	Acidobacteriota_unclassified	Acidobacteriota_unclassified	Acidobacteriota_unclassified	Acidobacteriota_unclassified	0	41	0	gi|1277396194	NR_151905.1	88356	3.3e-96	Vicinamibacter silvestris	Vicinamibacter silvestris	Bacteria; Acidobacteria; Vicinamibacteria; Vicinamibacteraceae; Vicinamibacter.	Huber,K.J., Geppert,A.M., Wanner,G., Fosel,B.U., Wust,P.K. and Overmann,J.	The first representative of the globally widespread subdivision 6 Acidobacteria,Vicinamibacter silvestris gen. nov., sp. nov., isolated from subtropical savannah soil	Int. J. Syst. Evol. Microbiol. 66 (8), 2971-2979 (2016)	Vicinamibacter silvestris	Ac_5_C6
Otu007134	TGTCAGCAGCCGCGGTAATACGTAGGCAGCGAGCGTTGTTCGGAGTTACTGGGCGTAAAGGGTGTGTAGGCGGTTCTCTAAGTTTGGTGTGAAATCCCCAGGCTTAACCTGGGAACTGCGTCGGATACTGGATGGCTTGAATTCGGGAGAGGGATGCAGAATTCCAGGTGTAGCGGTGAAATGCGTAGATATCTGGAGGAATACCGGTGGCGAAGGCGGCATCCTGGACCGAGATTGACGCTGAACGGCGAAAGCTAGGGGAGCAAACGGGATTAGAAACCCCTGTAGTCC	Bacteria	Acidobacteriota	Acidobacteriota_unclassified	Acidobacteriota_unclassified	Acidobacteriota_unclassified	Acidobacteriota_unclassified	0	0	32	gi|1277396194	NR_151905.1	89003	1.52e-99	Vicinamibacter silvestris	Vicinamibacter silvestris	Bacteria; Acidobacteria; Vicinamibacteria; Vicinamibacteraceae; Vicinamibacter.	Huber,K.J., Geppert,A.M., Wanner,G., Fosel,B.U., Wust,P.K. and Overmann,J.	The first representative of the globally widespread subdivision 6 Acidobacteria,Vicinamibacter silvestris gen. nov., sp. nov., isolated from subtropical savannah soil	Int. J. Syst. Evol. Microbiol. 66 (8), 2971-2979 (2016)	Vicinamibacter silvestris	Ac_5_C6
Otu003696	TGCCAGCCGCCGCGGTAATACGGGGGGGGCAAGCGTTGTTCGGATTTACTGGGCGTAAAGGGCTCGTAGGCGGCCGCCCAAGTCGGTTGTGGAATCCCCGGGCTCAACTCGGGAATTGCAGCCGAAACTGGACGGCTAGGAGCCGGGAGAGGGATGCGGAATTCCAGGTGTAGCGGTGAAATGCGTAGATATCTGGAGGAACACCCGTGGCGAAGGCGGCATCCTGGACCGGTCTTGACGCTGAGGAGCGAAAGCTAGGGTAGCAGACGGGATTAGAAACCCTTGTAGTCC	Bacteria	Acidobacteriota	Acidobacteriota_unclassified	Acidobacteriota_unclassified	Acidobacteriota_unclassified	Acidobacteriota_unclassified	29	0	1	gi|1277396194	NR_151905.1	86942	1.55e-89	Vicinamibacter silvestris	Vicinamibacter silvestris	Bacteria; Acidobacteria; Vicinamibacteria; Vicinamibacteraceae; Vicinamibacter.	Huber,K.J., Geppert,A.M., Wanner,G., Fosel,B.U., Wust,P.K. and Overmann,J.	The first representative of the globally widespread subdivision 6 Acidobacteria,Vicinamibacter silvestris gen. nov., sp. nov., isolated from subtropical savannah soil	Int. J. Syst. Evol. Microbiol. 66 (8), 2971-2979 (2016)	Vicinamibacter silvestris	Ac_5_C6
Otu005236	TGCCAGCAGCCGCGGTAATACGGAGGGGGCCAGCGTTGTTCGGAATCATTGGGCGTAAAGGGCGCGTAGGCGGCTTGGTAAGTCCGTTGTGAAATCCCTCGGCTCAACCGAGGAACTGCGACGGATACTGCTTGGCTTGAGTCCCGGAGAGGGTAGCGGAATTCCCAGTGTAGCGGTGAAATGCGTAGATATCTGGAGGAACACCGGTGGCGAAGGCGGCATCCTGGACCACGACTGACGCTGAGGAGCGAAAGCCAGGGGAGCAAACGGGATTAGAAACCCCTGTAGTCC	Bacteria	Acidobacteriota	Acidobacteriota_unclassified	Acidobacteriota_unclassified	Acidobacteriota_unclassified	Acidobacteriota_unclassified	0	25	0	gi|1397641809	NR_156918.1	90068	1.51e-104	Luteitalea pratensis	Luteitalea pratensis	Bacteria; Acidobacteria; Vicinamibacteria; Vicinamibacteraceae; Luteitalea.	Vieira,S., Luckner,M., Wanner,G. and Overmann,J.	Luteitalea pratensis gen. nov., sp. nov. a new member of subdivision 6 Acidobacteria isolated from temperate grassland soil	Int. J. Syst. Evol. Microbiol. 67 (5), 1408-1414 (2017)	Luteitalea pratensis	HEG_-6_39		soil	Germany
Otu005235	TGCCAGCCGCCGCGGTAATACGGGGGGAGCAAGCGTTGTTCGGATTTACTGGGCGTAAGGGGCGCGTAGGCGGCCACCGCAAGTCGACTGTGAAATCTCCGGGCTTAACCCGGAAAGGTCAGCCGATACTGCGGGGCTAGAGTGCAGAAGGGGCAACTGGAATTCTCGGTGTAGCGGTGAAATGCGTAGATATCTGGAGGAACACCGGTGGCGAAGGCGGCATCCTGGACCGAAATTGACGCTGAGGCGCGAAAGCCAGGGGAGCAAACGGGATTAGATACCCGCGTAGTCC	Bacteria	Acidobacteriota	Acidobacteriota_unclassified	Acidobacteriota_unclassified	Acidobacteriota_unclassified	Acidobacteriota_unclassified	0	21	0	gi|1277396276	NR_151987.1	89796	1.97e-103	Brevitalea aridisoli	Brevitalea aridisoli	Bacteria; Acidobacteria; Blastocatellia; Blastocatellales; Pyrinomonadaceae; Brevitalea.	Wust,P.K., Foesel,B.U., Geppert,A., Huber,K.J., Luckner,M., Wanner,G. and Overmann,J.	Brevitalea aridisoli, B. deliciosa and Arenimicrobium luteum, three novel species of Acidobacteria subdivision 4 (class Blastocatellia) isolated from savanna soil and description of the novel family Pyrinomonadaceae	Int. J. Syst. Evol. Microbiol. 66 (9), 3355-3366 (2016)	Brevitalea aridisoli	Ac_11_E3		soil
Otu051922	TGCCAGCCGCCGCGGTAATACGGGGGGGGCAAGCGTTGTTCGGAATTACTGGGCGTAAAGCGCGCGTAGGCGGCTCTTCAAGTCGGGCGTGAAAGCTCCGGGCTTAACCCGGAAATGGCGTTCGATACTGTCGGGCTAGAGTGTGGAAGGGGCTACTGGAATTCCGTGTGTAGCGGTGAAATGCGTAGATATCGGGAGGAACACCTGTGGCGAAGGCGGCCCCCTGGTCGGATACTGACGCTGAGACGCGAAAGCGTGGGAAGCAAACAGGATTAGAAACCCCAGTAGTCC	Bacteria	Acidobacteriota	Acidobacteriota_unclassified	Acidobacteriota_unclassified	Acidobacteriota_unclassified	Acidobacteriota_unclassified	0	0	21	gi|343198939	NR_044097.1	86942	1.55e-89	Thiohalomonas denitrificans	Thiohalomonas denitrificans	Bacteria; Proteobacteria; Gammaproteobacteria; Chromatiales; Ectothiorhodospiraceae; Thiohalomonas.	Sorokin,D.Y., Tourova,T.P., Braker,G. and Muyzer,G.	Thiohalomonas denitrificans gen. nov., sp. nov. and Thiohalomonas nitratireducens sp. nov., novel obligately chemolithoautotrophic, moderately halophilic, thiodenitrifying Gammaproteobacteria from hypersaline habitats	Int. J. Syst. Evol. Microbiol. 57 (PT 7), 1582-1589 (2007)	Thiohalomonas denitrificans	HLD 2
Otu005870	TGTCAGCCGCCGCGGTAATACGGGGGGGGCAAGCGTTGTTCGGATTTACTGGGCGTAAAGGGCGCGTAGGCGGCCTGTTAAGTCGGATGTGAAAACTGTGGGCTCAACCCACAGCCTGCATCCGATACTGGCAAGCTAGAGTGCGAGAGGGGAAGGCGGAATTCCTGGTGTAGCGGTGAAATGCGTAGATATCAGGAGGAACACCGGTGGCGAAGGCGGCCTTCTGGATCGCAACTGACGCTGAGGCGCAAAAGCTAGGGGAGCAAACAGGATTAGATACCCTCGTAGTCC	Bacteria	Acidobacteriota	Acidobacteriota_unclassified	Acidobacteriota_unclassified	Acidobacteriota_unclassified	Acidobacteriota_unclassified	18	0	1	gi|636560746	NR_116806.1	87031	1.55e-89	Desulfobotulus alkaliphilus	Desulfobotulus alkaliphilus	Bacteria; Proteobacteria; Deltaproteobacteria; Desulfobacterales; Desulfobacteraceae; Desulfobotulus.	Sorokin,D.Y., Detkova,E.N. and Muyzer,G.	Propionate and butyrate dependent bacterial sulfate reduction at extremely haloalkaline conditions and description of Desulfobotulus alkaliphilus sp. nov	Extremophiles 14 (1), 71-77 (2010)	Desulfobotulus alkaliphilus	ASO4-4; DSM 22078		Soda Lakes, south-west Siberia
Otu005582	TGTCAGCCGCCGCGGTAATACGGGGGGGGCAAGCGTTGTTCGGAATTACTGGGCGTAAAGGGCGCGTAGGCGGCCAGCACAAGTCAGTTGTGAAATCTCCGGGCTTAACTCGGAAAGGTCAACTGATACTGTGCGGCTAGAGTGCAGAAGGGGCAACTGGAATTCTCGGTGTAGCGGTGAAATGCGTAGATATCAGGAGGAACACCGGTGGCGAAGGCGGCTACCTGGACAGAAACTGACGCTGAGGCACGAAGGCCAGGGGAGCAAACGGGATTAGAAACCCCCGTAGTCC	Bacteria	Acidobacteriota	Acidobacteriota_unclassified	Acidobacteriota_unclassified	Acidobacteriota_unclassified	Acidobacteriota_unclassified	0	16	0	gi|1277396275	NR_151986.1	89456	3.29e-101	Arenimicrobium luteum	Arenimicrobium luteum	Bacteria; Acidobacteria; Blastocatellia; Blastocatellales; Pyrinomonadaceae; Arenimicrobium.	Wust,P.K., Foesel,B.U., Geppert,A., Huber,K.J., Luckner,M., Wanner,G. and Overmann,J.	Brevitalea aridisoli, B. deliciosa and Arenimicrobium luteum, three novel species of Acidobacteria subdivision 4 (class Blastocatellia) isolated from savanna soil and description of the novel family Pyrinomonadaceae	Int. J. Syst. Evol. Microbiol. 66 (9), 3355-3366 (2016)	Arenimicrobium luteum	Ac_12_G8		soil
Otu009064	TGCCAGCAGCCGCGGTAATACAGAGGGTGCAAGCGTTGTTCGGAATTACTGGGCGTAAAGGGCGCGTAGGCGGCCTTCTAAGTCGAACGTGAAATCCCCGGGCTCAACCCGGGAACTGCGTCCGATACTGGAAGGCTTGAATCCGGGAGAGGGATGCGGAATTCCAGGTGTAGCGGTGAAATGCGTAGATATCGAGAGGAACACCTGCGGCGAAGGCGGGTTGCTGGGCTGACACTGACGCTGAGGCGCGAAAGCTAGGGGAGCGAACGGGATTAGATACCCGGGTAGTCC	Bacteria	Acidobacteriota	Acidobacteriota_unclassified	Acidobacteriota_unclassified	Acidobacteriota_unclassified	Acidobacteriota_unclassified	0	0	10	gi|1397641809	NR_156918.1	91753	6.94e-113	Luteitalea pratensis	Luteitalea pratensis	Bacteria; Acidobacteria; Vicinamibacteria; Vicinamibacteraceae; Luteitalea.	Vieira,S., Luckner,M., Wanner,G. and Overmann,J.	Luteitalea pratensis gen. nov., sp. nov. a new member of subdivision 6 Acidobacteria isolated from temperate grassland soil	Int. J. Syst. Evol. Microbiol. 67 (5), 1408-1414 (2017)	Luteitalea pratensis	HEG_-6_39		soil	Germany
Otu023442	TGCCAGCAGCCGCGGTAATACGGGGGGGGCAAGCGTTGTTCGGAATTACTGGGCGTAAAGGGTGCGTAGGCGGCTTTCTAAGTTGGATGTGAAAACTCTGGGCTCAACCCAGAGCCTGCATCCAAAACTGGAGAGCTAGGGTTCTGGAGGGGAAAGCGGAATTCCCGGTGTAGCGGTGAAATGTGTTGATATCGGAAGGAACACCGGTGGCGAAAGCGGCGTACTGGGGCTTAACTGACGCTGAGGCACGAAAGCCAGGGGAGTGAACGGGATTAGATACCCTAGTAGTCC	Bacteria	Acidobacteriota	Acidobacteriota_unclassified	Acidobacteriota_unclassified	Acidobacteriota_unclassified	Acidobacteriota_unclassified	0	10	0	gi|219846760	NR_026352.1	87031	1.55e-89	Thermobrachium celere	Thermobrachium celere	Bacteria; Firmicutes; Clostridia; Clostridiales; Clostridiaceae; Thermobrachium.	Engle,M., Li,Y., Rainey,F., DeBlois,S., Mai,V., Reichert,A., Mayer,F., Messner,P. and Wiegel,J.	Thermobrachium celere gen. nov., sp. nov., a rapidly growing thermophilic, alkalitolerant, and proteolytic obligate anaerobe	Int. J. Syst. Bacteriol. 46 (4), 1025-1033 (1996)	Thermobrachium celere	NZ35
Otu009512	TGCCAGCAGCCGCGGTAATACGGAGGTGGCAAGCGTTGTTCGGAATTACTGGGCGTAAAGGGCGCGTAGGCGGCTAGGCAAGTCAGGTGTGAAAGCCCCGAGCTTAACTCGGGAATTGCATCTGAAACTGCTGGGCTTGAGTTCTGGAGGGGGTAGTGGAATTCCCAGTGTAGCGGTGAAATGCGTGGATATCCGGAGGAACACCGGTGGCGAAGGCGGCTTCCTGGACCGACACTGACGCTGAGGCGCGAAAGCTAGGGGAGCAAACGGGATTAGAAACCCGCGTAGTCC	Bacteria	Acidobacteriota	Acidobacteriota_unclassified	Acidobacteriota_unclassified	Acidobacteriota_unclassified	Acidobacteriota_unclassified	0	0	9	gi|1384992338	NR_156087.1	87629	7.14e-93	Aliidongia dinghuensis	Aliidongia dinghuensis	Bacteria; Proteobacteria; Alphaproteobacteria; Rhodospirillales; Rhodospirillaceae; Aliidongia.	Chen,M.H., Zhou,X.Y., Ou,F.H., Xia,F., Lv,Y.Y. and Qiu,L.H.	Aliidongia dinghuensis gen. nov., sp. nov., a poly-beta-hydroxybutyrate-producing bacterium isolated from Pinus massoniana forest soil	Int. J. Syst. Evol. Microbiol. 67 (2), 212-217 (2017)	Aliidongia dinghuensis	7M-Z19		forest soil	China
Otu009510	TGCCAGCCGCCGCGGTAAGACGTAGGGGGCCAGCGTTGTTCGGAATTACTGGGTGTAAAGGGTTCGTAGGCGGTGCAGCAAGTCGGGAGTGAAATCTTTGGGCTTAACCCAGAGGCTGCTTCCGAAACTGCTGTGCTTGAGTGTGGGAGAGGCGCGTGGAATTGCAGGTGTAGCGGTGAAATGCGTAGATATCTGGAGGAACACCGGTGGCGAAGGCGGCATCCTGGACCGGCATTGGCGCTGAGGCGCAAAAGCCAGGGGAGCAAACGGGATTAGATACCCTCGTAGTCC	Bacteria	Acidobacteriota	Acidobacteriota_unclassified	Acidobacteriota_unclassified	Acidobacteriota_unclassified	Acidobacteriota_unclassified	0	0	8	gi|1397641809	NR_156918.1	85959	1.56e-84	Luteitalea pratensis	Luteitalea pratensis	Bacteria; Acidobacteria; Vicinamibacteria; Vicinamibacteraceae; Luteitalea.	Vieira,S., Luckner,M., Wanner,G. and Overmann,J.	Luteitalea pratensis gen. nov., sp. nov. a new member of subdivision 6 Acidobacteria isolated from temperate grassland soil	Int. J. Syst. Evol. Microbiol. 67 (5), 1408-1414 (2017)	Luteitalea pratensis	HEG_-6_39		soil	Germany
Otu023419	TGTCAGCCGCCGCGGTAATACAGGGGGGGCAAGCGTTGTTCGGAATTACTGGGCGTAAAGGGCGCGTAGGCGGTCTGCTAAGTTGGATGTGAAAACTCTGGGCTTAACCCAGAGCCTGCATTCAATACTGACAGGCTAGAGTTCTGGAGGGGATAGCGGAATTCCTGGTGTAGCGGTGAAATGCGTAGATATCAGGAGGAACACCGGTGGCGAAGGCGGGTCTCTGGACAGTTCCTGACGCTGAGGCACGAAGGCCAGGGGAGCAAACGGGATTAGATACCCCGGTAGTCC	Bacteria	Acidobacteriota	Acidobacteriota_unclassified	Acidobacteriota_unclassified	Acidobacteriota_unclassified	Acidobacteriota_unclassified	0	8	0	gi|1397641809	NR_156918.1	86689	7.19e-88	Luteitalea pratensis	Luteitalea pratensis	Bacteria; Acidobacteria; Vicinamibacteria; Vicinamibacteraceae; Luteitalea.	Vieira,S., Luckner,M., Wanner,G. and Overmann,J.	Luteitalea pratensis gen. nov., sp. nov. a new member of subdivision 6 Acidobacteria isolated from temperate grassland soil	Int. J. Syst. Evol. Microbiol. 67 (5), 1408-1414 (2017)	Luteitalea pratensis	HEG_-6_39		soil	Germany
Otu010924	TGCCAGCCGCCGCGGTAATACGAAGGTGGCAAGCGTTGTTCGGATTTACTGGACGTAAAGGGAGCGTAGGCGGTTCGGTAAGCCCTCCGGGAAATCTCCCGGCTTAACCGGGGAACTGCGTCTGATACTGGATGGCTTGAGTTTGGGAGAGGGACGCGGAATTCCAGGTGTAGCGGTGAAATGCGTAGATATCTGGAGGAACACCGGTGGCGAAGGCGGCGTCCTGGACCAACACTGACACTGATGAGCGAAAGCCAGGGGAGCAAACGGGATTAGAAACCCGCGTAGTCC	Bacteria	Acidobacteriota	Acidobacteriota_unclassified	Acidobacteriota_unclassified	Acidobacteriota_unclassified	Acidobacteriota_unclassified	0	0	7	gi|1277396194	NR_151905.1	88316	3.3e-96	Vicinamibacter silvestris	Vicinamibacter silvestris	Bacteria; Acidobacteria; Vicinamibacteria; Vicinamibacteraceae; Vicinamibacter.	Huber,K.J., Geppert,A.M., Wanner,G., Fosel,B.U., Wust,P.K. and Overmann,J.	The first representative of the globally widespread subdivision 6 Acidobacteria,Vicinamibacter silvestris gen. nov., sp. nov., isolated from subtropical savannah soil	Int. J. Syst. Evol. Microbiol. 66 (8), 2971-2979 (2016)	Vicinamibacter silvestris	Ac_5_C6
Otu045680	TGTCAGCAGCCGCGGTAATACAGAGGGGGCAAGCGTTATTCGGAATTATTGGGCGTAAAGGGCGCGTAGGCGGCTTTGCAAGCGGAAGGTGAAATCCCTCGGCTTAACCGAGGAACTGCCCTCCGAACTGCATTGCTTGAGGCCGGGAGAGGTGAGTGGAATTCCCAGTGTAGCGGTGAAATGCGTAGATATCGAGAGGAACACCTGCGGCGAAGGCGGGTTGCTGGGCTGACACTGACGCTGAGGCGCGAAAGCTAGGGGAGCGAACGGGATTAGATACCCCGGTAGTCC	Bacteria	Acidobacteriota	Acidobacteriota_unclassified	Acidobacteriota_unclassified	Acidobacteriota_unclassified	Acidobacteriota_unclassified	0	0	7	gi|1397641809	NR_156918.1	87119	1.55e-89	Luteitalea pratensis	Luteitalea pratensis	Bacteria; Acidobacteria; Vicinamibacteria; Vicinamibacteraceae; Luteitalea.	Vieira,S., Luckner,M., Wanner,G. and Overmann,J.	Luteitalea pratensis gen. nov., sp. nov. a new member of subdivision 6 Acidobacteria isolated from temperate grassland soil	Int. J. Syst. Evol. Microbiol. 67 (5), 1408-1414 (2017)	Luteitalea pratensis	HEG_-6_39		soil	Germany
Otu015478	TGTCAGCAGCCGCGGTAATACGGAGGGGGCGAGCGTTATTCGGAATCATTGGGCGTAAAGGGCGCGTAGGCGGCTTCATAAGTCTTGGGTGAAAGCCCTCGGCTCAACCGAGGAATTGCCTTGGATACTGTGAAGCTCGAGGCTGGAAGAGGGCAGTGGAATTCCCGGTGTAGCGGTGAAATGCGTAGATATCGGGAGGAACACCAGTGGCGAAGGCGGCTGCCTGGGCCAGTTCTGACGCTGAGGCGCGAAAGCGTGGGGAGCAAACAGGATTAGAAACCCCGGTAGTCC	Bacteria	Acidobacteriota	Acidobacteriota_unclassified	Acidobacteriota_unclassified	Acidobacteriota_unclassified	Acidobacteriota_unclassified	0	0	6	gi|559795190	NR_104779.1	88699	7.09e-98	Halorhodospira halochloris	Halorhodospira halochloris	Bacteria; Proteobacteria; Gammaproteobacteria; Chromatiales; Ectothiorhodospiraceae; Halorhodospira.	Yarza,P., Sproer,C., Swiderski,J., Mrotzek,N., Spring,S., Tindall,B.J., Gronow,S., Pukall,R., Klenk,H.P., Lang,E., Verbarg,S., Crouch,A., Lilburn,T., Beck,B., Unosson,C., Cardew,S., Moore,E.R., Gomila,M., Nakagawa,Y., Janssens,D., De Vos,P., Peiren,J., Suttels,T., Clermont,D., Bizet,C., Sakamoto,M., Iida,T., Kudo,T., Kosako,Y., Oshida,Y., Ohkuma,M., R Arahal,D., Spieck,E., Pommerening Roeser,A., …	Sequencing orphan species initiative (SOS): Filling the gaps in the published names	Syst. Appl. Microbiol. 36 (1), 69-73 (2013)	Halorhodospira halochloris	BN 9850
Otu013715	TGTCAGCAGCCGCGGTAATACAGAGGTGGCAAGCGTTGTTCGGAATTACTGGGCGTAAAGGGCGCGTAGGCGGCCTTCTAAGTCGGACGTGAAATCCCCAGGCTTAACTTGGGAACTGCGTCCGATACTGGATGGCTTGAGTGCGGGAGAGGGATGTGGAATTCCCGGTGTAGCGGTGAAATGCGTAGATATCGGGAGGAACACCTGTGGCGAAAGCGGCGTACTGGACCACAACTGACGCTGAGGCGCGAAAGCTAGGGGAGCAAACAGGATTAGATACCCTCGTAGTCC	Bacteria	Acidobacteriota	Acidobacteriota_unclassified	Acidobacteriota_unclassified	Acidobacteriota_unclassified	Acidobacteriota_unclassified	0	0	6	gi|1397641809	NR_156918.1	91096	1.5e-109	Luteitalea pratensis	Luteitalea pratensis	Bacteria; Acidobacteria; Vicinamibacteria; Vicinamibacteraceae; Luteitalea.	Vieira,S., Luckner,M., Wanner,G. and Overmann,J.	Luteitalea pratensis gen. nov., sp. nov. a new member of subdivision 6 Acidobacteria isolated from temperate grassland soil	Int. J. Syst. Evol. Microbiol. 67 (5), 1408-1414 (2017)	Luteitalea pratensis	HEG_-6_39		soil	Germany
Otu018984	TGCCAGCCGCCGCGGTAATACGTAGGCAGCAAGCGTTGTTCGGAATTACTGGGCGTAAAGAGTGTGTAGGCGGTGCTCCAAGTCTGTTGTGAAATCTCCCGGCTTAACTGGGAGGGTGCGGCGGAAACTGGGGTGCTAGAGGATGGGAGAGGTAAGCGGAATTCCTGGTGTAGCGGTGAAATGCGTAGATATCCGGAGGAACACCGGTGGCGAAGGCGGCTTCCTGGACCGACACTGACGCTGAGGCGCGAAAGCTAGGGGAGCAAACGGGATTAGAAACCCTCGTAGTCC	Bacteria	Acidobacteriota	Acidobacteriota_unclassified	Acidobacteriota_unclassified	Acidobacteriota_unclassified	Acidobacteriota_unclassified	0	0	6	gi|961555151	NR_134120.1	87372	3.32e-91	Paludibaculum fermentans	Paludibaculum fermentans	Bacteria; Acidobacteria; Bryobacterales; Bryobacteraceae; Paludibaculum.	Kulichevskaya,I.S., Suzina,N.E., Rijpstra,W.I., Damste,J.S. and Dedysh,S.N.	Paludibaculum fermentans gen. nov., sp. nov., a facultative anaerobe capable of dissimilatory iron reduction from subdivision 3 of the Acidobacteria	Int. J. Syst. Evol. Microbiol. 64 (PT 8), 2857-2864 (2014)	Paludibaculum fermentans	P105		littoral wetland of a boreal lake	Russia: Valaam Island, Karelia
Otu011288	TGTCAGCAGCCGCGGTAATACAGAGGTGGCAAGCGTTGTTCGGAATTACTGGGCGTAAAGGGCGCGTAGGCGGCCTTCTAAGTCGGACGTGAAATCCCCAGGCTTAACTTGGGAACTGCGTCCGATACTGGATGGCTTGAGTGCGGGAGAGGGATGTGGAATTCCAGGTGTAGCGGTGAAATGCGTAGATATCTGGAGGAACACCTGCGGCGAAGGCGGCTTCCTGGACCACAACTGACGCTGAGGCGCGACAGCTAGGGGAGCAAACAGGATAAGAAACCCTCGTAGTCC	Bacteria	Acidobacteriota	Acidobacteriota_unclassified	Acidobacteriota_unclassified	Acidobacteriota_unclassified	Acidobacteriota_unclassified	0	0	5	gi|1397641809	NR_156918.1	91096	1.5e-109	Luteitalea pratensis	Luteitalea pratensis	Bacteria; Acidobacteria; Vicinamibacteria; Vicinamibacteraceae; Luteitalea.	Vieira,S., Luckner,M., Wanner,G. and Overmann,J.	Luteitalea pratensis gen. nov., sp. nov. a new member of subdivision 6 Acidobacteria isolated from temperate grassland soil	Int. J. Syst. Evol. Microbiol. 67 (5), 1408-1414 (2017)	Luteitalea pratensis	HEG_-6_39		soil	Germany
Otu015479	TGCCAGCCGCCGCGGTAATACGGGGGGGGCAAGCGTTGTTCGGAATTACTGGGCGTAAAGGGCGCGTAGGCGGCCTGCTAAGTCGGATGTGAAAACTCTGGGCTCAACCCAGAGCCTGCATTCGATACTGGCGGGCTAGAGTGCTGGAGGGGAAAGCGGAATTCCTGGTGTAGCGGTGAAATGCGTAGATATCGGGAGGAACACCTGTGGCGAAAGCGGCGCACTGGACCACAACTGACGCTGAGGCGCGAAAGCTAGGGGAGCAAACAGGATTAGAAACCCTTGTAGTCC	Bacteria	Acidobacteriota	Acidobacteriota_unclassified	Acidobacteriota_unclassified	Acidobacteriota_unclassified	Acidobacteriota_unclassified	5	0	0	gi|343205398	NR_043898.1	90378	3.25e-106	Edaphobacter aggregans	Edaphobacter aggregans	Bacteria; Acidobacteria; Acidobacteriales; Acidobacteriaceae; Edaphobacter.	Koch,I.H., Gich,F., Dunfield,P.F. and Overmann,J.	Edaphobacter modestus gen. nov., sp. nov., and Edaphobacter aggregans sp. nov., acidobacteria isolated from alpine and forest soils	Int. J. Syst. Evol. Microbiol. 58 (PT 5), 1114-1122 (2008)	Edaphobacter aggregans	Wbg-1; DSM 19364		forest soil
Otu017753	TGTCAGCCGCCGCGGTAATACGGGGGGGGCAAGCGTTGTTCGTAATTACTGGGCGTAAAGCGCGCGTAGGCGGCTCTTCAAGTCGAGTGTGAAAGCCCCAGGCTTAACTTGGGAATTGCGCTCGATACTGTTGAGCTAGAGTGTGGAAGGGGCTACTGGAATTCCGTGTGTAGCGGTGAAATGCGTAGATATACGGAGGAACACCAGTGGCGAAGGCGGCGATCTGGGAAGATACTGACGCTGAGGTGCGAAAGCGTGGGGAGCAAACAGGATTAGATACCCCGGTAGTCC	Bacteria	Acidobacteriota	Acidobacteriota_unclassified	Acidobacteriota_unclassified	Acidobacteriota_unclassified	Acidobacteriota_unclassified	0	5	0	gi|343198446	NR_041842.1	86644	2e-88	Alkalilimnicola ehrlichii	Alkalilimnicola ehrlichii	Bacteria; Proteobacteria; Gammaproteobacteria; Chromatiales; Ectothiorhodospiraceae; Alkalilimnicola.	Oremland,R.S., Hoeft,S.E., Santini,J.M., Bano,N., Hollibaugh,R.A. and Hollibaugh,J.T.	Anaerobic oxidation of arsenite in Mono Lake water and by a facultative, arsenite-oxidizing chemoautotroph, strain MLHE-1	Appl. Environ. Microbiol. 68 (10), 4795-4802 (2002)	Alkalilimnicola ehrlichii	MLHE-1
Otu015476	TGCCAGCCGCCGCGGTAATACAGAGGGGGCCAGCGTTATTCGGAATTATTGGGCGTAAAGGGCGCGTAGGCGGCCTTCTAAGTCGAACGTGAAATCCCCGAGCTCAACTCGGGAACTGCGTCCGATACTGGCGGGCTTGAATCCGGGAGAGGGATGCGGAATTCCAGGTGTAGCGGTGAAATGCGTAGATATCGAGAGGAACACCTGCGGCGAAGGCGGGTTGCTGGGCTGACACTGACGCTGATGCGCGAAAGCCAGGGGAGCGAACGGGATTAGATACCCTGGTAGTCC	Bacteria	Acidobacteriota	Acidobacteriota_unclassified	Acidobacteriota_unclassified	Acidobacteriota_unclassified	Acidobacteriota_unclassified	0	4	0	gi|1397641809	NR_156918.1	91096	1.5e-109	Luteitalea pratensis	Luteitalea pratensis	Bacteria; Acidobacteria; Vicinamibacteria; Vicinamibacteraceae; Luteitalea.	Vieira,S., Luckner,M., Wanner,G. and Overmann,J.	Luteitalea pratensis gen. nov., sp. nov. a new member of subdivision 6 Acidobacteria isolated from temperate grassland soil	Int. J. Syst. Evol. Microbiol. 67 (5), 1408-1414 (2017)	Luteitalea pratensis	HEG_-6_39		soil	Germany
Otu005581	TGCCAGCAGCCGCGGTAATACGGAGGGGGCCAGCGTTGTTCGGAATCATTGGGCGTAAAGGGCGCGTAGGCGGCTTGGCAAGTCGGGTGTGAAATCCCTCGGCTCAACCGAGGAACTGCAAACGATACTGCCGAGCTTGAGTCCGGGAGAGGAAAGCAGAATTCCCAGTGTAGCGGTGAAATGCGTAGATATTGGGAGGAACACCGGTGGCGAAGGCGGCTTTCTGGACCGGTACTGACGCTGAGGCGCGAAAGCCAGGGGAGCAAACAGGATTAGAAACCCGTGTAGTCC	Bacteria	Acidobacteriota	Acidobacteriota_unclassified	Acidobacteriota_unclassified	Acidobacteriota_unclassified	Acidobacteriota_unclassified	0	0	3	gi|1397641809	NR_156918.1	88316	3.3e-96	Luteitalea pratensis	Luteitalea pratensis	Bacteria; Acidobacteria; Vicinamibacteria; Vicinamibacteraceae; Luteitalea.	Vieira,S., Luckner,M., Wanner,G. and Overmann,J.	Luteitalea pratensis gen. nov., sp. nov. a new member of subdivision 6 Acidobacteria isolated from temperate grassland soil	Int. J. Syst. Evol. Microbiol. 67 (5), 1408-1414 (2017)	Luteitalea pratensis	HEG_-6_39		soil	Germany
Otu015474	TGTCAGCAGCCGCGGTAATACGAGGGGGGCGAGCGTTGTTCGGAATTATTGGGCGTAAAGGGCACGTAGGCGGTGCGGTAAGTCACCTGTGAAACCTCTGGGCTTAACTCAGAGCCTGCAGGCGAAACTGCCGTGCTGGAGTGCGGGAGAGGTGCGTGGAATTCTCGGTGTAGCGGTGAAATGCGTAGATATCGAGAGGAACACCTGCGGCGAAGGCGGGTTGCTGGGCTGACACTGACGCTGAGTGCGCGAAAGCCAGGGGAGCGAACGGGATTAGATACCCCCGTAGTCC	Bacteria	Acidobacteriota	Acidobacteriota_unclassified	Acidobacteriota_unclassified	Acidobacteriota_unclassified	Acidobacteriota_unclassified	0	3	0	gi|1277396275	NR_151986.1	88737	7.12e-98	Arenimicrobium luteum	Arenimicrobium luteum	Bacteria; Acidobacteria; Blastocatellia; Blastocatellales; Pyrinomonadaceae; Arenimicrobium.	Wust,P.K., Foesel,B.U., Geppert,A., Huber,K.J., Luckner,M., Wanner,G. and Overmann,J.	Brevitalea aridisoli, B. deliciosa and Arenimicrobium luteum, three novel species of Acidobacteria subdivision 4 (class Blastocatellia) isolated from savanna soil and description of the novel family Pyrinomonadaceae	Int. J. Syst. Evol. Microbiol. 66 (9), 3355-3366 (2016)	Arenimicrobium luteum	Ac_12_G8		soil
Otu017751	TGTCAGCCGCCGCGGTAAGACGGAGGGTGCAAGCGTTGTTCGGAATTATTGGGCGTAAAGGGCGTGTAGGCGGCTTGATAAGCCAAAGGTGAAATCCCTCAGCTCAACTGAGGAACTGCCTTTGGAACTGTCTCGCTAGAGGCCAGGAGAGGGTAGCGGAATTCCCAGTGTAGCGGTGAAATGCGTAGATATTGGGAGGAACACCAGTGGCGAAGGCGGCTACCTGGACTGGTACTGACGCTGAGGCGCGAAAGCGTGGGGAGCAAACAGGATTAGATACCCGTGTAGTCC	Bacteria	Acidobacteriota	Acidobacteriota_unclassified	Acidobacteriota_unclassified	Acidobacteriota_unclassified	Acidobacteriota_unclassified	3	0	0	gi|566085447	NR_109490.1	88095	1.54e-94	Limimonas halophila	Limimonas halophila	Bacteria; Proteobacteria; Alphaproteobacteria; Rhodospirillales; Rhodospirillaceae; Limimonas.	Amoozegar,M.A., Makhdoumi-Kakhki,A., Ramezani,M., Nikou,M.M., Fazeli,S.A., Schumann,P. and Ventosa,A.	Limimonas halophila gen. nov., sp. nov., an extremely halophilic bacterium in the family Rhodospirillaceae	Int. J. Syst. Evol. Microbiol. 63 (PT 4), 1562-1567 (2013)	Limimonas halophila	IA16
Otu018980	TGTCAGCAGCCGCGGTAATACGGAGGGGGCAAGCGTTATTCGGAATTATTGGGCGTAAAGGGCGCGTAGGCGGCTTGATAAGCCAAAGGTGAAATCCCTCAGCTCAACTGAGGAACTGCCTTTGGAACTGTCTCGCTAGAGGCCAGGAGAGGGTAGCGGAATTCCCAGTGTAGCGGTGAAATGCGTAGATATTGGGAGGAACACCGGAGGCGAAGGCGTCTCTCTGGACCGGTACTGACGCTGAGGCGCGAAAGCCAGGGGAGCGAACGGGATTAGATACCCCTGTAGTCC	Bacteria	Acidobacteriota	Acidobacteriota_unclassified	Acidobacteriota_unclassified	Acidobacteriota_unclassified	Acidobacteriota_unclassified	3	0	0	gi|444439640	NR_074955.1	86942	1.55e-89	Desulfobacca acetoxidans DSM 11109	Desulfobacca acetoxidans DSM 11109	Bacteria; Proteobacteria; Deltaproteobacteria; Syntrophobacterales; Syntrophaceae; Desulfobacca.	Goker,M., Teshima,H., Lapidus,A., Nolan,M., Lucas,S., Hammon,N., Deshpande,S., Cheng,J.F., Tapia,R., Han,C., Goodwin,L., Pitluck,S., Huntemann,M., Liolios,K., Ivanova,N., Pagani,I., Mavromatis,K., Ovchinikova,G., Pati,A., Chen,A., Palaniappan,K., Land,M., Hauser,L., Brambilla,E.M., Rohde,M., Spring,S., Detter,J.C., Woyke,T., Bristow,J., Eisen,J.A., Markowitz,V., Hugenholtz,P., Kyrpides,N.C. and K…	Complete genome sequence of the acetate-degrading sulfate reducer Desulfobacca acetoxidans type strain (ASRB2)	Stand Genomic Sci 4 (3), 393-401 (2011)	Desulfobacca acetoxidans DSM 11109	DSM 11109		anaerobic granular sludge of a pilot-scale UASB reacter fed with acetate and an excess of sulfate	Netherlands
Otu018981	TGTCAGCCGCCGCGGTAATACGAGGGGGGCTAGCGTTGTTCGGATTTACTGGGCGTAAAGGGCTCGTAGGCGGCCGTTTGTGTCGGTTGTGAAATCCCTCGGCTCAACCGGGGAACTGCGACCGAAACTGAGCGGCTTGAAGCCGGGAGAGGGATGCGGAATTTCAGGTGTAGCGGTGAAATGCGTAGATATCTGAAGGAACACCCGTGGCGAAGGCGGCATCCTGGACCGGTCTTGACGCTGAGGAGCGAAAGCTAGTGTAGCAAACGGGATTTGATACCCTTGTAGTCC	Bacteria	Acidobacteriota	Acidobacteriota_unclassified	Acidobacteriota_unclassified	Acidobacteriota_unclassified	Acidobacteriota_unclassified	3	0	0	gi|1397641809	NR_156918.1	88737	7.09e-98	Luteitalea pratensis	Luteitalea pratensis	Bacteria; Acidobacteria; Vicinamibacteria; Vicinamibacteraceae; Luteitalea.	Vieira,S., Luckner,M., Wanner,G. and Overmann,J.	Luteitalea pratensis gen. nov., sp. nov. a new member of subdivision 6 Acidobacteria isolated from temperate grassland soil	Int. J. Syst. Evol. Microbiol. 67 (5), 1408-1414 (2017)	Luteitalea pratensis	HEG_-6_39		soil	Germany
Otu018983	TGTCAGCAGCCGCGGTAATACAGAGGGTGCGAGCGTTGTTCGGAATTATTGGGCGTAAAGGGCGCGTAGGCGGCGCCACAAGTCACTTGTGAAAACTCTGGGCTCAACTCAGAGCCTGCAAGCGAAACTGTGGTGCTGGAGTATGGGAGAGGTGCGTGGAATTCCCGGTGTAGCGGTGAAATGCGTAGATATCTGGAGGAACACCGGTGGCGAAGGCGGCGTTCTGGACTGTTTCTGACACTGTAAAACGAAAGCCAGGGGAGCAAACGGGATTAGATACCCCTGTAGTCC	Bacteria	Acidobacteriota	Acidobacteriota_unclassified	Acidobacteriota_unclassified	Acidobacteriota_unclassified	Acidobacteriota_unclassified	3	0	0	gi|645320933	NR_118023.1	85616	7.25e-83	Granulicella sapmiensis	Granulicella sapmiensis	Bacteria; Acidobacteria; Acidobacteriales; Acidobacteriaceae; Granulicella.	Mannisto,M.K., Rawat,S., Starovoytov,V. and Haggblom,M.M.	Granulicella arctica sp. nov., Granulicella mallensis sp. nov., Granulicella tundricola sp. nov. and Granulicella sapmiensis sp. nov., novel acidobacteria from tundra soil	Int. J. Syst. Evol. Microbiol. 62 (PT 9), 2097-2106 (2012)	Granulicella sapmiensis	S6CTX5A
Otu018985	TGTCAGCCGCCGCGGTAATACGGAGGGGGCGAGCGTTATTCGGAATCATTGGGCGTAAAGGGCGCGTAGGCGGCCCCATAAGTCTTGGGTGAAAGCCCTCGGCTCAACCGAGGAATTGCCTTGGATACTGCGGGGCTCGAGGCTGGAAGAGGGTAGCGGAATTCCCGGTGTAGCGGTGAAATGCGTAGATATCGGGAGGAACACCAGTGGCGAAGGCGGCTACCTGGACCAGTTCTGACGCTGAGGCGCGAAAGCGTGGGGAGCAAACAGGACTAGAAACCCTCGTAGTCC	Bacteria	Acidobacteriota	Acidobacteriota_unclassified	Acidobacteriota_unclassified	Acidobacteriota_unclassified	Acidobacteriota_unclassified	0	3	0	gi|1227086026	NR_148577.1	88660	7.09e-98	Inmirania thermothiophila	Inmirania thermothiophila	Bacteria; Proteobacteria; Gammaproteobacteria; Chromatiales; Ectothiorhodospiraceae; Inmirania.	Slobodkina,G.B., Baslerov,R.V., Novikov,A.A., Viryasov,M.B., Bonch-Osmolovskaya,E.A. and Slobodkin,A.I.	Inmirania thermothiophila gen. nov., sp. nov., a thermophilic, facultatively autotrophic, sulfur-oxidizing gammaproteobacterium isolated from a shallow-sea hydrothermal vent	Int. J. Syst. Evol. Microbiol. 66 (2), 701-706 (2016)	Inmirania thermothiophila	S2479
Otu011291	TGTCAGCCGCCGCGGTAATACGGGGGGGGCGAGCGTTGTTCGGAATTACTGGGCGTAAAGGGCGCGTAGGCGGTTCGCTAAGTTGGATGTGAAAGCTCTGGGCTCAACCCAGAGCCTGCACCCAAAACTGGCGGGCTAGAGTTCTGGAGGGGGTAGCGGAATTCCTGGTGTAGCGGTGAAATGCGTAGATATCAGGAGGAACACCGGTGGCGAAGGCGGCATCCTGGACCGGTATTGACGCTGAGGCGCGAAAGCCAGGGGAGCAAACGGGATTAGAAACCCGTGTAGTCC	Bacteria	Acidobacteriota	Acidobacteriota_unclassified	Acidobacteriota_unclassified	Acidobacteriota_unclassified	Acidobacteriota_unclassified	0	2	0	gi|1397641809	NR_156918.1	87285	3.32e-91	Luteitalea pratensis	Luteitalea pratensis	Bacteria; Acidobacteria; Vicinamibacteria; Vicinamibacteraceae; Luteitalea.	Vieira,S., Luckner,M., Wanner,G. and Overmann,J.	Luteitalea pratensis gen. nov., sp. nov. a new member of subdivision 6 Acidobacteria isolated from temperate grassland soil	Int. J. Syst. Evol. Microbiol. 67 (5), 1408-1414 (2017)	Luteitalea pratensis	HEG_-6_39		soil	Germany
Otu015456	TGTCAGCCGCCGCGGTAATACGGGGGGGGCAAGCGTTGTTCGGAATTACTGGGCGTAAAGGGCGCGTAGGCGGTTCGCTAAGTTGAATGTGAAAACTCTGGGCTTAACCCAGAGCCTGCATCCAAAACTGGCGAACTGGAGTACTGGAGGGGAAAGCGGAATTCCTGGTGTAGCGGTGAAATGCGTAGATATCTGGAGGAATACCGGTGGCGAAGGCGGCGTTCTGGACCATTACTGACACTGAACCGCGAAAGCTAGGGGAGCAAACGTGATTAGAAACCCGTGTAGTCC	Bacteria	Acidobacteriota	Acidobacteriota_unclassified	Acidobacteriota_unclassified	Acidobacteriota_unclassified	Acidobacteriota_unclassified	0	0	2	gi|1199303387	NR_147738.1	84589	7.3e-78	Occallatibacter riparius	Occallatibacter riparius	Bacteria; Acidobacteria; Acidobacteriales; Acidobacteriaceae; Occallatibacter.	Foesel,B.U., Mayer,S., Luckner,M., Wanner,G., Rohde,M. and Overmann,J.	Occallatibacter riparius gen. nov., sp. nov. and Occallatibacter savannae sp. nov., acidobacteria isolated from Namibian soils, and emended description of the family Acidobacteriaceae	Int. J. Syst. Evol. Microbiol. 66 (1), 219-229 (2016)	Occallatibacter riparius	277		soil	Namibia
Otu017752	TGTCAGCAGCCGCGGTAATACAGAGGTCTCAAGCGTTGTTCGGATTCATTGGGCGTAAAGGGCGTGTAGGCGGTTTGCTAAGTTGAATGTGAAAACTCTGGGCTTAACCCAGAGCCTGCATTCAATACTGGCAGGCTAGAGTTCTGGAGGGGATAGCGGAATTCCTGGTGTAGCGGTGAAATGCGTAGATATCAGGAGGAGCACCGGTGGCGAAGGCGGCTATCTGGACAGAGTCTGACGCTGAGGCGCGAAAGCTAGGGGAGCAAACAGGATTAGAAACCCGAGTAGTCC	Bacteria	Acidobacteriota	Acidobacteriota_unclassified	Acidobacteriota_unclassified	Acidobacteriota_unclassified	Acidobacteriota_unclassified	0	2	0	gi|636559713	NR_115773.1	84880	1.57e-79	Streptomyces glaucescens	Streptomyces glaucescens	Bacteria; Actinobacteria; Streptomycetales; Streptomycetaceae; Streptomyces.	Goodfellow,M., Labeda,D.P., Vancanneyt,M., Lanoot,B., Kim,S., Liu,Z., Chun,J., Ward,A. and Swings,J.	Finally a phylogeny for Streptomyces	Unpublished	Streptomyces glaucescens	NRRL B-2706
Otu023288	TGTCAGCAGCCGCGGTAATACGGAGGGGGCAAGCGTTATTCGGAATTATTGGGCGTAAAGGGCGTGTAGGCGGCTTGATAAGCCAAAGGTGAAATCCCTCAGCTCAACTGAGGAACTGCCTTTGGAACTGTCTCGCTAGAGGCCAGGAGAGGGTAGCGGAATTCCCAGTGTAGCGGTGAAATGCGCAGATATTGGGAGGAACACCAGTGGCGAAGGCGGCTACCAGGACTGGTACTGCCGCTGAGGCGCGAAAGCGTGGGGAGCAAACGGGATTAGAAACCCGCGTAGTCC	Bacteria	Acidobacteriota	Acidobacteriota_unclassified	Acidobacteriota_unclassified	Acidobacteriota_unclassified	Acidobacteriota_unclassified	2	0	0	gi|444439640	NR_074955.1	86598	7.19e-88	Desulfobacca acetoxidans DSM 11109	Desulfobacca acetoxidans DSM 11109	Bacteria; Proteobacteria; Deltaproteobacteria; Syntrophobacterales; Syntrophaceae; Desulfobacca.	Goker,M., Teshima,H., Lapidus,A., Nolan,M., Lucas,S., Hammon,N., Deshpande,S., Cheng,J.F., Tapia,R., Han,C., Goodwin,L., Pitluck,S., Huntemann,M., Liolios,K., Ivanova,N., Pagani,I., Mavromatis,K., Ovchinikova,G., Pati,A., Chen,A., Palaniappan,K., Land,M., Hauser,L., Brambilla,E.M., Rohde,M., Spring,S., Detter,J.C., Woyke,T., Bristow,J., Eisen,J.A., Markowitz,V., Hugenholtz,P., Kyrpides,N.C. and K…	Complete genome sequence of the acetate-degrading sulfate reducer Desulfobacca acetoxidans type strain (ASRB2)	Stand Genomic Sci 4 (3), 393-401 (2011)	Desulfobacca acetoxidans DSM 11109	DSM 11109		anaerobic granular sludge of a pilot-scale UASB reacter fed with acetate and an excess of sulfate	Netherlands
Otu023390	TGTCAGCCGCCGCGGTAATACGGAGGGGGCGAACGTTATTCGGAATTATTGGGCGTAAAGGGCGCGTAGGCGGCTCTACAAGTCAAAGGTGAAATCCCTCGGCTCAACTGAGGAACTGCCTTTGAAACTGTAAGGCTTGAGGCCGGGAGGGGGTAGCGGAATTCCCAGTGTAGCGGTGAAATGCGTAGATATTGGGAGGAACACCAGTGGCGAAGGCGGCTACCTGGACCGGTACTGACGCTGATGCGCGAAAGCGTGGCTAGCAATCATGAATAGAAACCCTAGTACTCC	Bacteria	Acidobacteriota	Acidobacteriota_unclassified	Acidobacteriota_unclassified	Acidobacteriota_unclassified	Acidobacteriota_unclassified	0	2	0	gi|566085447	NR_109490.1	86689	7.19e-88	Limimonas halophila	Limimonas halophila	Bacteria; Proteobacteria; Alphaproteobacteria; Rhodospirillales; Rhodospirillaceae; Limimonas.	Amoozegar,M.A., Makhdoumi-Kakhki,A., Ramezani,M., Nikou,M.M., Fazeli,S.A., Schumann,P. and Ventosa,A.	Limimonas halophila gen. nov., sp. nov., an extremely halophilic bacterium in the family Rhodospirillaceae	Int. J. Syst. Evol. Microbiol. 63 (PT 4), 1562-1567 (2013)	Limimonas halophila	IA16
Otu023409	TGTCAGCAGCCGCGGTAATACGGGGGGGGCAAGCGTTGTTCGGATTTACTGGGCGTAAAGGGCTCGTAGGCGGCCGCCCAAGTCGGTTGTGAAATCCCCGGGCTCAACTCGGGAATTGCAGCCGAAACTGGACGGCTAGGAGCCGGGAGAGGGATGCGGAATTCCAGGTGTAGCGGTGAAATGCGCAGATATCTGGAGGAACACCCGTGGCGAAGGCGGCATCCTGAACCGGTCTTGACGCTGAGGAGCGAAAGCTAGGGTAGCAAACGGGATTAGAAACCCGTGTAGTCC	Bacteria	Acidobacteriota	Acidobacteriota_unclassified	Acidobacteriota_unclassified	Acidobacteriota_unclassified	Acidobacteriota_unclassified	2	0	0	gi|1277396194	NR_151905.1	86942	1.55e-89	Vicinamibacter silvestris	Vicinamibacter silvestris	Bacteria; Acidobacteria; Vicinamibacteria; Vicinamibacteraceae; Vicinamibacter.	Huber,K.J., Geppert,A.M., Wanner,G., Fosel,B.U., Wust,P.K. and Overmann,J.	The first representative of the globally widespread subdivision 6 Acidobacteria,Vicinamibacter silvestris gen. nov., sp. nov., isolated from subtropical savannah soil	Int. J. Syst. Evol. Microbiol. 66 (8), 2971-2979 (2016)	Vicinamibacter silvestris	Ac_5_C6
Otu023436	TGTCAGCCGCCGCGGTAATACGGGGGGAGCAAGCGTTGTTCGGATTTACTGGGCGTAAAGGGCGCGTAGGCGGCACCGCAAGTCGACTGTGAAATCTCCGGGCTTAACCCGGAAAGGTCAGCCGATACTGCGGGGCTAGAGTGCAGAAGGGGCAACTGGAATTCTCGGTGTAGCGGTGAAATGCGTAGATATCAGGAGGAACACCTGTGGTGTAGACAGCTTACTGGACCACGACTGACGCTGAGACACGAAAGCGTGGGTAGCAAACAGGATTAGAAACCCCAGTAGTCC	Bacteria	Acidobacteriota	Acidobacteriota_unclassified	Acidobacteriota_unclassified	Acidobacteriota_unclassified	Acidobacteriota_unclassified	0	0	2	gi|959494819	NR_133698.1	88014	1.54e-94	Aridibacter kavangonensis	Aridibacter kavangonensis	Bacteria; Acidobacteria; Blastocatellia; Blastocatellales; Blastocatellaceae; Aridibacter.	Huber,K.J., Wust,P.K., Rhode,M., Overmann,J. and Foesel,B.U.	Aridibacter famidurans gen. nov., sp. nov. and Aridibacter kavangonensis sp. nov., two novel members of subdivision 4 of the Acidobacteria isolated from semiarid savannah soil	Int. J. Syst. Evol. Microbiol. 64 (6), 1866-1875 (2014)	Aridibacter kavangonensis	Ac_23_E3		soil	Namibia
Otu043177	TGCCAGCAGCCGCGGTAATACGGGGGGGGCAGGCGTTGTTCGGAATTACTGGGCGTAAAGGGTGCGTAGGCGGATTCGGAAGTCTGAGGTGAAAGTCCCCGGCTCAACCGGGGGAGGTCCTCAGAAACCACGGGTCTTGAGAGCTGGAGAGGGAAGCGGAATTCCCGGTGGAGCGGTGAAATGCGTAGATATCTGGAGGAACACCCGTGGCGAAGGCGGCATCCTGGACCGGTCTTGACGCTGAGGAGCGAAAGCTAGGGTAGCAAACGGGATTAGATACCCCAGTAGTCC	Bacteria	Acidobacteriota	Acidobacteriota_unclassified	Acidobacteriota_unclassified	Acidobacteriota_unclassified	Acidobacteriota_unclassified	2	0	0	gi|1397641809	NR_156918.1	86348	3.35e-86	Luteitalea pratensis	Luteitalea pratensis	Bacteria; Acidobacteria; Vicinamibacteria; Vicinamibacteraceae; Luteitalea.	Vieira,S., Luckner,M., Wanner,G. and Overmann,J.	Luteitalea pratensis gen. nov., sp. nov. a new member of subdivision 6 Acidobacteria isolated from temperate grassland soil	Int. J. Syst. Evol. Microbiol. 67 (5), 1408-1414 (2017)	Luteitalea pratensis	HEG_-6_39		soil	Germany
Otu045633	TGTCAGCAGCCGCGGTAATACGTAGGCAGCAAGCGTTGTTCGGAGTTACTGGGCGTAAAGGGTGTGTAGGCGGTTCTCTAAGCTTGGTGTGAAATCTCCCGGCTCAACCGGGAGGGTGCGCCGAAACTGGAGGACTGGAGTGCGGGAGAGGAGAGTGGAATTCCTGGTGTAGCGGTGAAATGCGTAGATATCTGGAGGAACACCGGTGGCGAAGGCGGCATCCTGGACCAACACTGACGCTGAGGAGCGAAAGCCAGGGGAGCAAACGGGATTAGATACCCGTGTAGTCC	Bacteria	Acidobacteriota	Acidobacteriota_unclassified	Acidobacteriota_unclassified	Acidobacteriota_unclassified	Acidobacteriota_unclassified	0	2	0	gi|961555151	NR_134120.1	88356	1.18e-95	Paludibaculum fermentans	Paludibaculum fermentans	Bacteria; Acidobacteria; Bryobacterales; Bryobacteraceae; Paludibaculum.	Kulichevskaya,I.S., Suzina,N.E., Rijpstra,W.I., Damste,J.S. and Dedysh,S.N.	Paludibaculum fermentans gen. nov., sp. nov., a facultative anaerobe capable of dissimilatory iron reduction from subdivision 3 of the Acidobacteria	Int. J. Syst. Evol. Microbiol. 64 (PT 8), 2857-2864 (2014)	Paludibaculum fermentans	P105		littoral wetland of a boreal lake	Russia: Valaam Island, Karelia
Otu045640	TGCCAGCAGCCGCGGTAATACGGGGGGGGCAAGCGTTGTTCGGATTTACTGGGCGTAAAGGGCTCGTAGGCGGCCGCCCAAGTCGGTTGTGAAATCCCCGGGCTCAACTCGGGAATTGCAGCCGAAACTGGACGGCTAGAAGCCGGGAGAGGGATGCGGAATTCCAGGTGTAGCGGTGAAATGCGTAGATATCTGGAGGAACACCCGTGGCGAAGGCGGCATCCTGGACCGGTCTTGACGCTGAGGAGCGACAGCTAGGGTCGCAAACCGGATTAGATACCCGCGTAGTCC	Bacteria	Acidobacteriota	Acidobacteriota_unclassified	Acidobacteriota_unclassified	Acidobacteriota_unclassified	Acidobacteriota_unclassified	2	0	0	gi|1277396194	NR_151905.1	87629	7.14e-93	Vicinamibacter silvestris	Vicinamibacter silvestris	Bacteria; Acidobacteria; Vicinamibacteria; Vicinamibacteraceae; Vicinamibacter.	Huber,K.J., Geppert,A.M., Wanner,G., Fosel,B.U., Wust,P.K. and Overmann,J.	The first representative of the globally widespread subdivision 6 Acidobacteria,Vicinamibacter silvestris gen. nov., sp. nov., isolated from subtropical savannah soil	Int. J. Syst. Evol. Microbiol. 66 (8), 2971-2979 (2016)	Vicinamibacter silvestris	Ac_5_C6
Otu045641	TGCCAGCAGCCGCGGTAATACGGGGGGGGCAAGCGTTGTTCGGAATTACTGGGCGTAAAGGGCTCGTAGGCGGCCAGCCAAGTCGGACGTGAAATCCCTCGGCTCAACCGGGGAACTGCATCCGATACTGGTTGGCTTGAAGCCGGGAGAGGGATGCGGAATTCCAGGTGTAGCGGTGAAATGCGTAGATATTGGGAGGAACACCAGTGGCGAAGGCGGCTACCTGGACTGGTACTGACGCTGAGGCGCGAAAGCGTGGGGAGCAAACAGGATTAGATACCCTCGTAGTCC	Bacteria	Acidobacteriota	Acidobacteriota_unclassified	Acidobacteriota_unclassified	Acidobacteriota_unclassified	Acidobacteriota_unclassified	2	0	0	gi|1397641809	NR_156918.1	91065	1.5e-109	Luteitalea pratensis	Luteitalea pratensis	Bacteria; Acidobacteria; Vicinamibacteria; Vicinamibacteraceae; Luteitalea.	Vieira,S., Luckner,M., Wanner,G. and Overmann,J.	Luteitalea pratensis gen. nov., sp. nov. a new member of subdivision 6 Acidobacteria isolated from temperate grassland soil	Int. J. Syst. Evol. Microbiol. 67 (5), 1408-1414 (2017)	Luteitalea pratensis	HEG_-6_39		soil	Germany
Otu045648	TGTCAGCCGCCGCGGTAATACGAAGGGTGCAAACGTTGCTCGGAATTATTGGGCGTAAAGCGCACGTAGGCGGCTCTGTAAGTCGACTGTGAAATCTCCAGGCTTAACCCGGAAAGGTCAGCCGATACTGCGGGGCTAGAGTGCAGAAGGGGCAACTGGAATTCTCGGTGTAGCGGTGAAATGCGTAGATATCGGGAGGAACACCTGCGGCGAAGGCGGGTTGCTGGGCTGACACTGACGCTGATGTGCGAAAGCTAGGGGAGCGAACGGGATTAGAAACCCTGGTAGTCC	Bacteria	Acidobacteriota	Acidobacteriota_unclassified	Acidobacteriota_unclassified	Acidobacteriota_unclassified	Acidobacteriota_unclassified	0	2	0	gi|1277396276	NR_151987.1	88095	4.27e-95	Brevitalea aridisoli	Brevitalea aridisoli	Bacteria; Acidobacteria; Blastocatellia; Blastocatellales; Pyrinomonadaceae; Brevitalea.	Wust,P.K., Foesel,B.U., Geppert,A., Huber,K.J., Luckner,M., Wanner,G. and Overmann,J.	Brevitalea aridisoli, B. deliciosa and Arenimicrobium luteum, three novel species of Acidobacteria subdivision 4 (class Blastocatellia) isolated from savanna soil and description of the novel family Pyrinomonadaceae	Int. J. Syst. Evol. Microbiol. 66 (9), 3355-3366 (2016)	Brevitalea aridisoli	Ac_11_E3		soil
Otu045674	TGTCAGCAGCCGCGGTAATACGTAGGCAGCAAGCGTTGTTCGGAGTTACTGGGCGTAAAGGGTGTGTAGGCGGTTGGATAAGTGTGGTGTGAAATCTCCCGGCTCAACTGGGAGGGTGCGCTACAAACTGTCTGACTAGAGTGCGGGATGGGAAAGTGGAATTCCTGGTGTAGCGGTGAAATGCGTAGATATCGAGAGGAACACCTGCGGCGAAGGCGGGTTGCTGGGCTGACACTGACGCTGATGCGCGAAAGCCAGGGGAGCGAACGGGATTAGATACCCCTGTAGTCC	Bacteria	Acidobacteriota	Acidobacteriota_unclassified	Acidobacteriota_unclassified	Acidobacteriota_unclassified	Acidobacteriota_unclassified	0	0	2	gi|961555151	NR_134120.1	86301	3.35e-86	Paludibaculum fermentans	Paludibaculum fermentans	Bacteria; Acidobacteria; Bryobacterales; Bryobacteraceae; Paludibaculum.	Kulichevskaya,I.S., Suzina,N.E., Rijpstra,W.I., Damste,J.S. and Dedysh,S.N.	Paludibaculum fermentans gen. nov., sp. nov., a facultative anaerobe capable of dissimilatory iron reduction from subdivision 3 of the Acidobacteria	Int. J. Syst. Evol. Microbiol. 64 (PT 8), 2857-2864 (2014)	Paludibaculum fermentans	P105		littoral wetland of a boreal lake	Russia: Valaam Island, Karelia
Otu045676	TGTCAGCAGCCGCGGTAATACAGAGGGGGCTAGCGTTATTCGGAGTTATTGGGCGTAAAGGGCGCGTAGGCGGCCATGCGTGTCTCCCGTGAAATCCCTCGGCTTAACTGAGGACGTGCGGGAGAAACTGCAAGGCTCGAGTCCGGGAGAGGGGGGTGGAATTCCCAGTGTAGCGGTGAAATGCGTAGATATCTGGAGGAACACCGGTGGCGAAGGCGGCGTCCTGGACCAACACTGACACTGATGAGCGAAAGCCAGGGGAGCAAACGGGATTAGATACCCCGGTAGTCC	Bacteria	Acidobacteriota	Acidobacteriota_unclassified	Acidobacteriota_unclassified	Acidobacteriota_unclassified	Acidobacteriota_unclassified	2	0	0	gi|1277396194	NR_151905.1	87671	7.14e-93	Vicinamibacter silvestris	Vicinamibacter silvestris	Bacteria; Acidobacteria; Vicinamibacteria; Vicinamibacteraceae; Vicinamibacter.	Huber,K.J., Geppert,A.M., Wanner,G., Fosel,B.U., Wust,P.K. and Overmann,J.	The first representative of the globally widespread subdivision 6 Acidobacteria,Vicinamibacter silvestris gen. nov., sp. nov., isolated from subtropical savannah soil	Int. J. Syst. Evol. Microbiol. 66 (8), 2971-2979 (2016)	Vicinamibacter silvestris	Ac_5_C6
Otu045679	TGTCAGCCGCCGCGGTAATACGGGGGGGGCAAGCGTTGTTCGGATTTACTGGGCGTAAAGGGCTCGTAGGCGGCCGCCCAAGTCGGTTGTGAAATCCCCGGGCTCAACTCGGGAATTGCAGCCGAAACTGGACGGCTAGAAGCCGGGAGAGGGATGCGAAATTCCAGGTGTAGCGGTGAAATGCGTAGATATCTGGAGGAACACCCGTGGCGAAGGCGGCATCCTGGGCCGGTCTTGACGCTGAGGAGCGAAAGCTAGGGTAGCAAACGGGATTAGATACCCGTGCAGACC	Bacteria	Acidobacteriota	Acidobacteriota_unclassified	Acidobacteriota_unclassified	Acidobacteriota_unclassified	Acidobacteriota_unclassified	2	0	0	gi|1277396194	NR_151905.1	87589	1.55e-89	Vicinamibacter silvestris	Vicinamibacter silvestris	Bacteria; Acidobacteria; Vicinamibacteria; Vicinamibacteraceae; Vicinamibacter.	Huber,K.J., Geppert,A.M., Wanner,G., Fosel,B.U., Wust,P.K. and Overmann,J.	The first representative of the globally widespread subdivision 6 Acidobacteria,Vicinamibacter silvestris gen. nov., sp. nov., isolated from subtropical savannah soil	Int. J. Syst. Evol. Microbiol. 66 (8), 2971-2979 (2016)	Vicinamibacter silvestris	Ac_5_C6
Otu045726	TGTCAGCAGCCGCGGTAATACGGGGGGGGCAAGCGCTGTTCGGATTTACTGGGCGTAAAGGGCTCGTAGGCGGCCGCCCAAGTCAGTTGTGAAATCCCCGGGCTCAACTCGGGAATTGCAGCCGAAACTGGACGGCTAGAAGCCGGGAGAGGGATGCGGAATTCCAGGTGTAGCGGTGAAATGCGTAGATATCTGGAGGAACACCCGTGGCGAAGGCGGCATCCTGGACCGGTCTTGACGCTGAGGAGCGAAGGCTAGGGTAGCAAACGGGATTAGATACCCCTGTAGTCC	Bacteria	Acidobacteriota	Acidobacteriota_unclassified	Acidobacteriota_unclassified	Acidobacteriota_unclassified	Acidobacteriota_unclassified	2	0	0	gi|1277396194	NR_151905.1	88316	3.3e-96	Vicinamibacter silvestris	Vicinamibacter silvestris	Bacteria; Acidobacteria; Vicinamibacteria; Vicinamibacteraceae; Vicinamibacter.	Huber,K.J., Geppert,A.M., Wanner,G., Fosel,B.U., Wust,P.K. and Overmann,J.	The first representative of the globally widespread subdivision 6 Acidobacteria,Vicinamibacter silvestris gen. nov., sp. nov., isolated from subtropical savannah soil	Int. J. Syst. Evol. Microbiol. 66 (8), 2971-2979 (2016)	Vicinamibacter silvestris	Ac_5_C6
Otu045740	TGTCAGCCGCCGCGGTAATACAGAGGTGGCAAGCGTTGTTCGGAATTACTGGGCGTAAAGGGCGCGTAGGCGGCTCGTTAAGTCCTGTGTGAAATCCCCCGGCTCAACTGGGGAACTGCACAGGAAACTGGCGGGCTTGAGTTCGGGAGAGGGAAGCGGAATTCCGGGTGTAGCGGTGAAATGCGTAGATATCGGGAGGAACACCGGTGGCGAAAGCGCTCATCTGGCCCAATACTGACGCTGAGGCGCGAAAGCTAGGGGAGCAAACGGGATTAGATACCCTTGTAGTCC	Bacteria	Acidobacteriota	Acidobacteriota_unclassified	Acidobacteriota_unclassified	Acidobacteriota_unclassified	Acidobacteriota_unclassified	2	0	0	gi|1397641809	NR_156918.1	89041	1.52e-99	Luteitalea pratensis	Luteitalea pratensis	Bacteria; Acidobacteria; Vicinamibacteria; Vicinamibacteraceae; Luteitalea.	Vieira,S., Luckner,M., Wanner,G. and Overmann,J.	Luteitalea pratensis gen. nov., sp. nov. a new member of subdivision 6 Acidobacteria isolated from temperate grassland soil	Int. J. Syst. Evol. Microbiol. 67 (5), 1408-1414 (2017)	Luteitalea pratensis	HEG_-6_39		soil	Germany
Otu045675	TGCCAGCCGCCGCGGTAATACGGAGGGGGCGAGCGTTATTCGGAATCATTGGGCGTAAAGGGCGCGTAGGCGGCCTGATAAGTCAGGGGTGAAATCCCTCGGCTCAACCGAGGAATTGCCCTTGAAACTGTCAGGCTTGAGGCCGGGAGAGGGTAGTGGAATTCCGAGTGTAGCGGTGAAATGCGTAGATATTCGGAGGAACACCAGTGGCGAAGGCGGCTACCTGGACCGGTTCTGACGCTGAGGCGCGAAAGCGTGGGGAGCAAACAGGATTAGATACCCGGGTAGTCC	Bacteria	Acidobacteriota	Acidobacteriota_unclassified	Acidobacteriota_unclassified	Acidobacteriota_unclassified	Acidobacteriota_unclassified	1	0	0	gi|645319750	NR_117122.1	90068	1.51e-104	Desulfovibrio giganteus	Desulfovibrio giganteus	Bacteria; Proteobacteria; Deltaproteobacteria; Desulfovibrionales; Desulfovibrionaceae; Desulfovibrio.	Yarza,P., Sproer,C., Swiderski,J., Mrotzek,N., Spring,S., Tindall,B.J., Gronow,S., Pukall,R., Klenk,H.P., Lang,E., Verbarg,S., Crouch,A., Lilburn,T., Beck,B., Unosson,C., Cardew,S., Moore,E.R., Gomila,M., Nakagawa,Y., Janssens,D., De Vos,P., Peiren,J., Suttels,T., Clermont,D., Bizet,C., Sakamoto,M., Iida,T., Kudo,T., Kosako,Y., Oshida,Y., Ohkuma,M., R Arahal,D., Spieck,E., Pommerening Roeser,A., …	Sequencing orphan species initiative (SOS): Filling the gaps in the published names	Syst. Appl. Microbiol. 36 (1), 69-73 (2013)	Desulfovibrio giganteus	DSM 4123
Otu023276	TGCCAGCAGCCGCGGTAATACGGGGGGGCAAGCGTTGTTCGGAATTACTGGGCGTAAAGGGCGCGTAGGCGGTGCTCTAAGTCGGATGTGAAAACTCTGGGCTCAACCCAGAGCCTGCATCCGAAACTGGAGTGCTAGAGTTCTGGAGGGGGTAGCGGAATTCCTGGTGTAGCGGTGAAATGCGTAGATATCTGGAGGAACACCCGTGGCGAAGGCGGCATCCTGGACCGGTCTTGACGCTGAAGAGCGAAAGCTAGGGGAGCAAACGGGATTAGAAACCCGAGTAGTCC	Bacteria	Acidobacteriota	Acidobacteriota_unclassified	Acidobacteriota_unclassified	Acidobacteriota_unclassified	Acidobacteriota_unclassified	1	0	0	gi|1277396194	NR_151905.1	87629	2.56e-92	Vicinamibacter silvestris	Vicinamibacter silvestris	Bacteria; Acidobacteria; Vicinamibacteria; Vicinamibacteraceae; Vicinamibacter.	Huber,K.J., Geppert,A.M., Wanner,G., Fosel,B.U., Wust,P.K. and Overmann,J.	The first representative of the globally widespread subdivision 6 Acidobacteria,Vicinamibacter silvestris gen. nov., sp. nov., isolated from subtropical savannah soil	Int. J. Syst. Evol. Microbiol. 66 (8), 2971-2979 (2016)	Vicinamibacter silvestris	Ac_5_C6
Otu023283	TGCCAGCAGCCGCGGTAAGACGTAGGGGGCCAGCGTTGTTCGGAATTACTGGGTGTAAAGGGTCAGTGGGCGGTGTGGTAAGTTGGGAGTGAAATCTCTGGGCTCAACCCAGAGGCTGCTTCCAAAACTGCTGTGCTTGAGTGTGGGAGAGGCGCGTGGAATTGCAGGTGTAGCGGTGAAATGCGTAGATATCTGGAGGAACACCGGTGGCGAAGGCGGCATCCTGGACCACGACTGACGCTGATGAGCGAAAGCCAGGGGAGCAAACGGGATTAGAAACCCCCGTAGTCC	Bacteria	Acidobacteriota	Acidobacteriota_unclassified	Acidobacteriota_unclassified	Acidobacteriota_unclassified	Acidobacteriota_unclassified	0	0	1	gi|1397641809	NR_156918.1	85616	7.25e-83	Luteitalea pratensis	Luteitalea pratensis	Bacteria; Acidobacteria; Vicinamibacteria; Vicinamibacteraceae; Luteitalea.	Vieira,S., Luckner,M., Wanner,G. and Overmann,J.	Luteitalea pratensis gen. nov., sp. nov. a new member of subdivision 6 Acidobacteria isolated from temperate grassland soil	Int. J. Syst. Evol. Microbiol. 67 (5), 1408-1414 (2017)	Luteitalea pratensis	HEG_-6_39		soil	Germany
Otu023408	TGTCAGCAGCCGCGGTAATACGGGGGGGCAAGCGTTGTTCGGAATTACTGGGCGTAAAGGGCTCGTAGGCGGCCATCTAAGTCGGACGTGAAATCCCTCGGCTTAACCGAGGAACTGCGTCCGATACTGGAGGGCTTGAGTGTGGGAGAGGGATGCGGAATTCCAGGTGTAGCGGTGAAATGCGTAGATATCTGGAGGAACACCAGTGGCGAAGGCGATCTCCTGGTCTGTTTCTGACGCTCAGACGCGACAGCTAGGGTAGTAAACGGGATTAGAAACCCTAGCAGTCC	Bacteria	Acidobacteriota	Acidobacteriota_unclassified	Acidobacteriota_unclassified	Acidobacteriota_unclassified	Acidobacteriota_unclassified	0	0	1	gi|1397641809	NR_156918.1	89007	1.18e-95	Luteitalea pratensis	Luteitalea pratensis	Bacteria; Acidobacteria; Vicinamibacteria; Vicinamibacteraceae; Luteitalea.	Vieira,S., Luckner,M., Wanner,G. and Overmann,J.	Luteitalea pratensis gen. nov., sp. nov. a new member of subdivision 6 Acidobacteria isolated from temperate grassland soil	Int. J. Syst. Evol. Microbiol. 67 (5), 1408-1414 (2017)	Luteitalea pratensis	HEG_-6_39		soil	Germany
Otu023445	TGTCAGCCGCCGCGGTAATACGGGGGGGGCAAGCGTTGTTCGGAATTACTGGGCGTAAAGGGCTCGTAGGCGGCTGGCTAAGTCGGATGTGGAATCCCCAGGCTCAACTTGGGAACTGCATCCGATACTGGCCGGCTTGAATCCGGGAGAGGGATGCAGAATTCCAGGTGTAGCGGTGAAACGCGTAGATATCTGGAGGAATACCGGTGGCGAAGGCGCACATCTGGCCCGATACTGACGCTGAGGCGCGAAAGCTAGGGGAGCAAACGGGATTAGAAACCCGCGTAGTCC	Bacteria	Acidobacteriota	Acidobacteriota_unclassified	Acidobacteriota_unclassified	Acidobacteriota_unclassified	Acidobacteriota_unclassified	0	1	0	gi|1397641809	NR_156918.1	89384	3.28e-101	Luteitalea pratensis	Luteitalea pratensis	Bacteria; Acidobacteria; Vicinamibacteria; Vicinamibacteraceae; Luteitalea.	Vieira,S., Luckner,M., Wanner,G. and Overmann,J.	Luteitalea pratensis gen. nov., sp. nov. a new member of subdivision 6 Acidobacteria isolated from temperate grassland soil	Int. J. Syst. Evol. Microbiol. 67 (5), 1408-1414 (2017)	Luteitalea pratensis	HEG_-6_39		soil	Germany
Otu023446	TGTCAGCAGCCGCGGTAATACGGAGGGGGCAAGCGTTATTCGGAATTATTGGGCGTAAAGGGCGTGTAGGCGGCTTGATAAGCCAAAGGTGAAATCCCTCAGCTCAACTGAGGAACTGCCTTTGGAACTGTCTCGCTAGAGGCCAGGAGAGGGATGCGGAATTCCAGGTGTAGCGGTGAAATGCGTAGATATCTGGAGGAACACCGGTGGCGAAGGCGGCATCCTGGACCGGTCTTGACGCTGAGGAGCGAAAGCCAGGGGAGCAAACGGGATTAGATACCCTCGTAGTCC	Bacteria	Acidobacteriota	Acidobacteriota_unclassified	Acidobacteriota_unclassified	Acidobacteriota_unclassified	Acidobacteriota_unclassified	1	0	0	gi|1397641809	NR_156918.1	88316	3.3e-96	Luteitalea pratensis	Luteitalea pratensis	Bacteria; Acidobacteria; Vicinamibacteria; Vicinamibacteraceae; Luteitalea.	Vieira,S., Luckner,M., Wanner,G. and Overmann,J.	Luteitalea pratensis gen. nov., sp. nov. a new member of subdivision 6 Acidobacteria isolated from temperate grassland soil	Int. J. Syst. Evol. Microbiol. 67 (5), 1408-1414 (2017)	Luteitalea pratensis	HEG_-6_39		soil	Germany
Otu043180	TGTCAGCAGCCGCGGTAATACGAGGGGGGCAAGCGTTGTTCGGAATTACTGGGCGTAAAGGGCGCGTAGGCGGTCTGACAAGTCTTCCGTGAAAGCCCACGGCTCAACCGTGGAACTGCGGGGGAAACTGCCAGACTTGAGTCCGGGAGGGGAGAGTGGAATTCCCAGTGTAGCGGTGAAATGCGCAGATATTGGGAGGAACACCGGTGGCGAAAGCGGCTCTCTGGAACGGTTCTGACGCTGAGGCTCGAAAGCGTGGGGAGCAAACAGGATTAGAAACCCCAGTAGTCC	Bacteria	Acidobacteriota	Acidobacteriota_unclassified	Acidobacteriota_unclassified	Acidobacteriota_unclassified	Acidobacteriota_unclassified	1	0	0	gi|219878209	NR_025348.1	87285	3.32e-91	Desulfatiglans anilini	Desulfatiglans anilini	Bacteria; Proteobacteria; Deltaproteobacteria; Desulfobacterales; Desulfobacteraceae; Desulfatiglans.	Hippe,H., Vainshtein,M., Gogotova,G.I. and Stackebrandt,E.	Reclassification of Desulfobacterium macestii as Desulfomicrobium macestii comb. nov	Int. J. Syst. Evol. Microbiol. 53 (PT 4), 1127-1130 (2003)	Desulfatiglans anilini	Ani1; DSM 4660			Germany: Lower saxony
Otu045572	TGCCAGCCGCCGCGGTAATACGAGGGGGGCGAGCGTTGTTCGGAATTATTGGGCGTAAAGGGCGCGTAGGCGGCCAGGTAAGTTTGATGTGAAATCCCACGGCTTAACCGTGGAATTGCATCTTATACTGCCCGGCTAGAGTCTGGGAGAGGGAAGTGGAATTCCCGGTGTAGCGGTGAAATGCGTAGATATCGGGAGGAACACCAGTGGCGAAGGCGGCTTCCTGGACCAGTACTGACGCTGAGGCGCGAAAGCTAGGGTAGCAAACAGGATTAGATACCCTTGTAGTCC	Bacteria	Acidobacteriota	Acidobacteriota_unclassified	Acidobacteriota_unclassified	Acidobacteriota_unclassified	Acidobacteriota_unclassified	1	0	0	gi|1227086026	NR_148577.1	89003	1.52e-99	Inmirania thermothiophila	Inmirania thermothiophila	Bacteria; Proteobacteria; Gammaproteobacteria; Chromatiales; Ectothiorhodospiraceae; Inmirania.	Slobodkina,G.B., Baslerov,R.V., Novikov,A.A., Viryasov,M.B., Bonch-Osmolovskaya,E.A. and Slobodkin,A.I.	Inmirania thermothiophila gen. nov., sp. nov., a thermophilic, facultatively autotrophic, sulfur-oxidizing gammaproteobacterium isolated from a shallow-sea hydrothermal vent	Int. J. Syst. Evol. Microbiol. 66 (2), 701-706 (2016)	Inmirania thermothiophila	S2479
Otu045573	TGCCAGCCGCCGCGGTAATACGGGGGGGGCAAGCGTTGTTCGGATTTACTGGGCGTAAAGGGCTCGTAGGCGGCCGCCCAAGTCGGTTGTGAAATCCCCGGGCTCAACTCGGGAATTGCAGCCGAAACTGGACGGCTAGAAGCCGGGAGAGGGATGCGGAATTCCAGGTGTAGCGGTGAAATGCGTAGATATCTGGAGGAACACCGGTGGCGAAGGCGGCATCCTGGACCGGTCTTGACGCTGAGGAGCGAAAGCGTGGGGAGCAAACAGGATTAGATACCCCTGTAGTCC	Bacteria	Acidobacteriota	Acidobacteriota_unclassified	Acidobacteriota_unclassified	Acidobacteriota_unclassified	Acidobacteriota_unclassified	1	0	0	gi|1277396194	NR_151905.1	88660	7.09e-98	Vicinamibacter silvestris	Vicinamibacter silvestris	Bacteria; Acidobacteria; Vicinamibacteria; Vicinamibacteraceae; Vicinamibacter.	Huber,K.J., Geppert,A.M., Wanner,G., Fosel,B.U., Wust,P.K. and Overmann,J.	The first representative of the globally widespread subdivision 6 Acidobacteria,Vicinamibacter silvestris gen. nov., sp. nov., isolated from subtropical savannah soil	Int. J. Syst. Evol. Microbiol. 66 (8), 2971-2979 (2016)	Vicinamibacter silvestris	Ac_5_C6
Otu045615	TGCCAGCCGCCGCGGTAATATGGGGGGGGCAAGCGTTGTTCGGAATTACTGGGCGTAAAGGGCGCGTAGGCGGTCTATTAAGTTGGATGTGAAAACTCTGGGCTTAACTCAGAGCCTGCATTCAAAACTGATAGGCTGGAGTTCTGGAGGGGATAGCGGAATTCCTGGTGTAGCGGTGAAATGCGTAGATATCTGGAGGAACACCGGTGGCGAAGGCGGCATCCTGGACCGGCATTGACGCTGAGGCGCGAAAGCCAGGCGAGCAAACGTGATTAGGAACCCTAGCAGACC	Bacteria	Acidobacteriota	Acidobacteriota_unclassified	Acidobacteriota_unclassified	Acidobacteriota_unclassified	Acidobacteriota_unclassified	0	0	1	gi|1397641809	NR_156918.1	87770	7.19e-88	Luteitalea pratensis	Luteitalea pratensis	Bacteria; Acidobacteria; Vicinamibacteria; Vicinamibacteraceae; Luteitalea.	Vieira,S., Luckner,M., Wanner,G. and Overmann,J.	Luteitalea pratensis gen. nov., sp. nov. a new member of subdivision 6 Acidobacteria isolated from temperate grassland soil	Int. J. Syst. Evol. Microbiol. 67 (5), 1408-1414 (2017)	Luteitalea pratensis	HEG_-6_39		soil	Germany
Otu045644	TGCCAGCCGCCGCGGTAATACGGAGGGGGCAAGCGTTATTCGGAATTACTGGGCGTAAAGGGCGTGTAGGCGGCCTAGCAGGTCAGATGTGAAATCCCCGGGCTTAACCCGGGAATTGCGTTTGAAACCGTTGGGCTTGAGTCTGGGAGAGGAAAGTGGAATTCCTGGTGTAGCGGTGAAATGCGTAGATATCAGGAGGAACACCGGTGGCGAAAGCGGCTTTCTGGACTGTAACTGACACTGAGGCACGAAAGCGTGGGGAGCAAACAGGATTAGAAACCCCGGTAGTCC	Bacteria	Acidobacteriota	Acidobacteriota_unclassified	Acidobacteriota_unclassified	Acidobacteriota_unclassified	Acidobacteriota_unclassified	0	0	1	gi|343198902	NR_043971.1	89347	3.28e-101	Desulfatiferula olefinivorans	Desulfatiferula olefinivorans	Bacteria; Proteobacteria; Deltaproteobacteria; Desulfobacterales; Desulfobacteraceae; Desulfatiferula.	Cravo-Laureau,C., Labat,C., Joulian,C., Matheron,R. and Hirschler-Rea,A.	Desulfatiferula olefinivorans gen. nov., sp. nov., a long-chain n-alkene-degrading, sulfate-reducing bacterium	Int. J. Syst. Evol. Microbiol. 57 (PT 11), 2699-2702 (2007)	Desulfatiferula olefinivorans	LM2801
Otu045655	TGTCAGCCGCCGCGGTAATACGGGGGGGGCAAGCGTTGTTCGGAATTACTGGGCGTAAAGGGCGCGTAGGCGGTTGGATAAGTCAGTTGTGAAAACCTCAGGCTCAACTTGAGGCCTGCAGTTGAAACTGTCCAGCTAGAGTGTGGGAGAGGAGAGTGGAATTCCCGGTGTAGCGGTGAAATGCGTAGATATCGGGAGGAACACCAGAGGCGAAGGCGGCCAACTGGCTTGGAACTGACGCTCAGGGACGAAAGCGTGGGTAGCAAACCGGATTAGATACCCGAGTAGTCC	Bacteria	Acidobacteriota	Acidobacteriota_unclassified	Acidobacteriota_unclassified	Acidobacteriota_unclassified	Acidobacteriota_unclassified	1	0	0	gi|265678664	NR_028969.1	85763	7.25e-83	Caldithrix abyssi	Caldithrix abyssi	Bacteria; Calditrichaeota; Calditrichae; Calditrichales; Calditrichaceae; Caldithrix.	Miroshnichenko,M.L., Kostrikina,N.A., Chernyh,N.A., Pimenov,N.V., Tourova,T.P., Antipov,A.N., Spring,S., Stackebrandt,E. and Bonch-Osmolovskaya,E.A.	Caldithrix abyssi gen. nov., sp. nov., a nitrate-reducing, thermophilic, anaerobic bacterium isolated from a Mid-Atlantic Ridge hydrothermal vent, represents a novel bacterial lineage	Int. J. Syst. Evol. Microbiol. 53 (PT 1), 323-329 (2003)	Caldithrix abyssi	LF13; DSM 13497
Otu045658	TGTCGGCAGCCGCGGTAATACGGGGGGGGCGAGCGTTGTTAGGAATTACTGGGCGTAAAGGGTGCGTAGGCGGCTTTCTAAGTCGGATGTGAAAACTCTGGGCTCAACCCAGAGCCTGCATCTGAAACTGGAGAGCTAGGGTTCTGGAGGGGAAAGCGGAATTCCTGGTGTAGCGGTGAAATGCGTAGATATCTGGAGGAACACCGGTGGCGAAGGCGGCATCCTGGACCAATTCTGACGCTGAGGAGCGAAAGCCAGGGGAGCAAACGGGAATAGAAACCCTGGTAGTCC	Bacteria	Acidobacteriota	Acidobacteriota_unclassified	Acidobacteriota_unclassified	Acidobacteriota_unclassified	Acidobacteriota_unclassified	1	0	0	gi|1277396194	NR_151905.1	86713	9.31e-87	Vicinamibacter silvestris	Vicinamibacter silvestris	Bacteria; Acidobacteria; Vicinamibacteria; Vicinamibacteraceae; Vicinamibacter.	Huber,K.J., Geppert,A.M., Wanner,G., Fosel,B.U., Wust,P.K. and Overmann,J.	The first representative of the globally widespread subdivision 6 Acidobacteria,Vicinamibacter silvestris gen. nov., sp. nov., isolated from subtropical savannah soil	Int. J. Syst. Evol. Microbiol. 66 (8), 2971-2979 (2016)	Vicinamibacter silvestris	Ac_5_C6
Otu045677	TGTCAGCAGCCGCGGTAATACGGGGGGGGCAAGCGTTGTTCGGAATTACTGGGCGTAAAGGGCTCGTAGGCGGCCAGCCAAGTCGGACGTGAAATCCCTCGGCTCAACCGGGGGACTGCATCCGATACTGGTTGGCTTGAAGCCGGGAGAGGGATGCGGAATTCCAGGTGTAGCGGTGAAATGCGCAGATATTGGGAGGAACACCGGAGGCGAAGGCGTCTCTCTGGACCGGTACTGACGCTGAGGCGCGAAAGCCAGGGGAGCGAACGGGATTAGAAACCCTAGTAGTCC	Bacteria	Acidobacteriota	Acidobacteriota_unclassified	Acidobacteriota_unclassified	Acidobacteriota_unclassified	Acidobacteriota_unclassified	1	0	0	gi|1397641809	NR_156918.1	90411	3.25e-106	Luteitalea pratensis	Luteitalea pratensis	Bacteria; Acidobacteria; Vicinamibacteria; Vicinamibacteraceae; Luteitalea.	Vieira,S., Luckner,M., Wanner,G. and Overmann,J.	Luteitalea pratensis gen. nov., sp. nov. a new member of subdivision 6 Acidobacteria isolated from temperate grassland soil	Int. J. Syst. Evol. Microbiol. 67 (5), 1408-1414 (2017)	Luteitalea pratensis	HEG_-6_39		soil	Germany
Otu045678	TGTCAGCCGCCGCGGTAATACGGAGGGGGCGAGCGTTATTCGGAATTATTGGGCGTAAAGCGCGCGTAGGCGGCTTGGCAAGTCATGGGTGAAATCCCTCGGCTCAACCGAGGAACTGCCCATGAAACTGCCTGGCTCGAGGTCGGGAGGGGGTGACGGAATTCCCAGTGTAGCGGTGAAATGCGTAGATACTGGGAGGAACACCGGTGGCGAAGGCGGTCACCTGGACCGATTCTGACGCTGAGGCGCGAAAGCGTGGGGAGCAAACAGGATTAGATACCCCGGTAGTCC	Bacteria	Acidobacteriota	Acidobacteriota_unclassified	Acidobacteriota_unclassified	Acidobacteriota_unclassified	Acidobacteriota_unclassified	0	1	0	gi|636560634	NR_116694.1	88660	7.09e-98	Desulfonatronum thiosulfatophilum	Desulfonatronum thiosulfatophilum	Bacteria; Proteobacteria; Deltaproteobacteria; Desulfovibrionales; Desulfonatronaceae; Desulfonatronum.	Sorokin,D.Y., Tourova,T.P., Kolganova,T.V., Detkova,E.N., Galinski,E.A. and Muyzer,G.	Culturable diversity of lithotrophic haloalkaliphilic sulfate-reducing bacteria in soda lakes and the description of Desulfonatronum thioautotrophicum sp. nov., Desulfonatronum thiosulfatophilum sp. nov., Desulfonatronovibrio thiodismutans sp. nov., and Desulfonatronovibrio magnus sp. nov	Extremophiles 15 (3), 391-401 (2011)	Desulfonatronum thiosulfatophilum	ASO4-2		soda lake thiosulfatophilum
Otu045681	TGCCAGCCGCCGCGGTAATACGGGGGGGGCAAGCGTTGTTCGGAATTACTGGGCGTAAAGGGCGCGTAGGTGGCTTGCTATGTCGGATGCGAAAACTCTGGGCTCAACCCAGAGCCTGCATCCGAAACTGGCGGGCTAGGGTGCTGGAGGGGAAAGCGGAATTCCTGGTGTAGCGGTGAAATGCGTAGATATCAGGAGGAACACCGGTGGCGAAGGCGGCTTTCTGGGCAGTAACCGACACTGAGGCGTGAAAGCTAGGGGAGCAAACAGGATTAGATACCCGGGTAGTCC	Bacteria	Acidobacteriota	Acidobacteriota_unclassified	Acidobacteriota_unclassified	Acidobacteriota_unclassified	Acidobacteriota_unclassified	0	0	1	gi|343205398	NR_043898.1	86598	7.19e-88	Edaphobacter aggregans	Edaphobacter aggregans	Bacteria; Acidobacteria; Acidobacteriales; Acidobacteriaceae; Edaphobacter.	Koch,I.H., Gich,F., Dunfield,P.F. and Overmann,J.	Edaphobacter modestus gen. nov., sp. nov., and Edaphobacter aggregans sp. nov., acidobacteria isolated from alpine and forest soils	Int. J. Syst. Evol. Microbiol. 58 (PT 5), 1114-1122 (2008)	Edaphobacter aggregans	Wbg-1; DSM 19364		forest soil
Otu001605	TGTCAGCCGCCGCGGTAATACGTAGGGACCAAGCGTTGTTCGGATTTACTGGGCGTAAAGGGCGCGTAGGCGGCCTAGCAAGTCACTTGTGAAATCTCCGGGCTTAACTCGGAACTGCCAAGTGAAACTGCTGGGCTAGAGTGCAGAAGGGGCAATCGGAATTCTTGGTGTAGCGGTGAAATGCGTAGATATCAAGAGGAACACCTGAGGTGAAGACGGGTTGCTGGGCTGACACTGACGCTGAGTGCGCGAAAGCCAGGGGAGCAAACGGGATTAGAAACCCGCGTAGTCC	Bacteria	Acidobacteriota	Blastocatellia	Blastocatellales	Blastocatellaceae	Blastocatellaceae_unclassified	0	106	0	gi|1150406769	NR_146023.1	94863	6.82e-128	Stenotrophobacter terrae	Stenotrophobacter terrae	Bacteria; Acidobacteria; Blastocatellia; Blastocatellales; Blastocatellaceae; Stenotrophobacter.	Pascual,J., Wuest,P.K., Geppert,A., Foesel,B.U., Huber,K.J. and Overmann,J.	Novel isolates double the number of chemotrophic species and allow the first description of higher taxa in Acidobacteria subdivision 4	Syst. Appl. Microbiol. 38 (8), 534-544 (2015)	Stenotrophobacter terrae	Ac_28_D10		soil
Otu002209	TGTCAGCCGCCGCGGTAAGACGAAGGGGGCTAGCGTTGTTCGGAATTACTGGGCGTAAAGGGCGCGTAGGCGGCGCGGTAAGTCACTTGTGAAATCTCTGAGCTTAACTCAGAACGGCCAAGTGATACTGCAGTGCTAGAGTGCAGAAAGGGCAATCGGAATTCTTGGTGTAGCGGTGAAATGCGTAGATATCAAGAGGAACACCTGAGGCGAAGGCGGGTTGCTAGGCTGACACTGACGCTGAGTGCGCGAAAGCCAGGGGAGCAAACGGGATTAGAAACCCGGGTAGTCC	Bacteria	Acidobacteriota	Blastocatellia	Blastocatellales	Blastocatellaceae	Blastocatellaceae_unclassified	0	79	0	gi|1150406769	NR_146023.1	94178	1.48e-124	Stenotrophobacter terrae	Stenotrophobacter terrae	Bacteria; Acidobacteria; Blastocatellia; Blastocatellales; Blastocatellaceae; Stenotrophobacter.	Pascual,J., Wuest,P.K., Geppert,A., Foesel,B.U., Huber,K.J. and Overmann,J.	Novel isolates double the number of chemotrophic species and allow the first description of higher taxa in Acidobacteria subdivision 4	Syst. Appl. Microbiol. 38 (8), 534-544 (2015)	Stenotrophobacter terrae	Ac_28_D10		soil
Otu005054	TGCCAGCAGCCGCGGTAAGACAGAGGGGGCAAGCGTTGCTCGGATTTACTGGGCGTAAAGGGCGCGTAGGCGGCCCCGCAAGTCACTTGTGAAATCTCCGGGCTTAACTCGGAACTGCCAAGTGAAACTGCAGGGCTAGAGTGCGGAAGGGGCAATCGGAATTCTTGGTGTAGCGGTGAAATGCGTAGATATCAAGAGGTACACCTGAGGTGAAGACGGGTTGCTGGGCCGACACTGACGCTGAGTGCGCGAAAGCCAGGGGAGCAAACGGGATTAGAAACCCTCGTAGTCC	Bacteria	Acidobacteriota	Blastocatellia	Blastocatellales	Blastocatellaceae	Blastocatellaceae_unclassified	0	25	0	gi|1150406769	NR_146023.1	91781	6.97e-113	Stenotrophobacter terrae	Stenotrophobacter terrae	Bacteria; Acidobacteria; Blastocatellia; Blastocatellales; Blastocatellaceae; Stenotrophobacter.	Pascual,J., Wuest,P.K., Geppert,A., Foesel,B.U., Huber,K.J. and Overmann,J.	Novel isolates double the number of chemotrophic species and allow the first description of higher taxa in Acidobacteria subdivision 4	Syst. Appl. Microbiol. 38 (8), 534-544 (2015)	Stenotrophobacter terrae	Ac_28_D10		soil
Otu007040	TGTCAGCAGCCGCGGTAATACGTAGGGAGCAAGCGTTGTTCGGATTTACTGGGCGTAAAGGGCGCGTAGGCGGCGCGGTAAGTCACTTGTGAAATCTCTGAGCTTAACTCAGAACGGCCAAGTGATACTGCAGTGCTAGAGTGCAGAAAGGGCAATCGGAATTCTTGGTGTAGCGGTGAAATGCGTAGATATCAAGAGGAACACCTGAGGCGAAGGCGGGTTGCTAAGCTGACACTGACGCTGAGTGCGCGAAAGCCAGGGGAGCAAACGGGATTAGATACCCCCGTAGTCC	Bacteria	Acidobacteriota	Blastocatellia	Blastocatellales	Blastocatellaceae	Blastocatellaceae_unclassified	0	11	0	gi|1150406769	NR_146023.1	96233	1.46e-134	Stenotrophobacter terrae	Stenotrophobacter terrae	Bacteria; Acidobacteria; Blastocatellia; Blastocatellales; Blastocatellaceae; Stenotrophobacter.	Pascual,J., Wuest,P.K., Geppert,A., Foesel,B.U., Huber,K.J. and Overmann,J.	Novel isolates double the number of chemotrophic species and allow the first description of higher taxa in Acidobacteria subdivision 4	Syst. Appl. Microbiol. 38 (8), 534-544 (2015)	Stenotrophobacter terrae	Ac_28_D10		soil
Otu009565	TGTCAGCAGCCGCGGTAATACGTAGGGACCAAGCGTTGTTCGGATTTACTGGGCGTAAAGGGCGCGTAGGCGGCATATTAAGTCAGCTGTGAAATCTCCGAGCTTAACTCGGAACTGTCAGCTGATACTGATGTGCTCGAGTGCAGAAGGGGCAATCGGAATTCTTGGTGTAGCGGTGAAATGCGTAGATATCAAGAGGAACACCTGAGGTGAAGACGGGTTGCTGGGCTGACACTGACGCTGAAGCGCGAAAGCCAGGGGAGCAAACGGGATTAGAAACCCTCGTAGTCC	Bacteria	Acidobacteriota	Blastocatellia	Blastocatellales	Blastocatellaceae	Blastocatellaceae_unclassified	0	0	10	gi|1150406768	NR_146022.1	97595	3.1e-141	Stenotrophobacter roseus	Stenotrophobacter roseus	Bacteria; Acidobacteria; Blastocatellia; Blastocatellales; Blastocatellaceae; Stenotrophobacter.	Pascual,J., Wuest,P.K., Geppert,A., Foesel,B.U., Huber,K.J. and Overmann,J.	Novel isolates double the number of chemotrophic species and allow the first description of higher taxa in Acidobacteria subdivision 4	Syst. Appl. Microbiol. 38 (8), 534-544 (2015)	Stenotrophobacter roseus	Ac_15_C4		soil	Namibia
Otu009981	TGCCAGCCGCCGCGGTAATACGTAGGGACCAAGCGTTGTTCGGATTTACTGGGCGTAAAGGGCGCGTAGGCGGCAAATTAAGTCATCTGTGAAATCTCCGAGCTTAACTCGGAACGGTCAGGTGATACTGATCTGCTAGAGTGCGGAAGGGGCAATCGGAATTCTTGGTGTAGCGGTGAAATGCGTAGATATCAAGAGGAACACCTGAGGTGAAGACGGGTTGCTGGGCTGACACTGACGCTGATGCGCGAAAGCTAGGGGAGCGAACGGGATTAGAAACCCTTGTAGTCC	Bacteria	Acidobacteriota	Blastocatellia	Blastocatellales	Blastocatellaceae	Blastocatellaceae_unclassified	0	0	10	gi|1150406768	NR_146022.1	95189	1.46e-129	Stenotrophobacter roseus	Stenotrophobacter roseus	Bacteria; Acidobacteria; Blastocatellia; Blastocatellales; Blastocatellaceae; Stenotrophobacter.	Pascual,J., Wuest,P.K., Geppert,A., Foesel,B.U., Huber,K.J. and Overmann,J.	Novel isolates double the number of chemotrophic species and allow the first description of higher taxa in Acidobacteria subdivision 4	Syst. Appl. Microbiol. 38 (8), 534-544 (2015)	Stenotrophobacter roseus	Ac_15_C4		soil	Namibia
Otu013794	TGCCAGCCGCCGCGGTAATACGTAGGGACCAAGCGTTGTTCGGATTTACTGGGCGTAAAGGGCGCGTAGGCGGCAAATTAAGTCATCTGTGAAATCTCCGAGCTTAACTCGGAACGGTCAGGTGATACTGATCTGCTAGAGTGCGGAAGGGGCAATCAGAATTCTTGGTGTAGCGGTGAAATGCGTAGATATCAAGAGGAACACCTGAGGTGAAGACGGGTTGCTGGGCCGACACTGACGCTGACAGCGCGAAAGCCAGGCGCGCAAACGGGATTAGATACCCTAGTACTCC	Bacteria	Acidobacteriota	Blastocatellia	Blastocatellales	Blastocatellaceae	Blastocatellaceae_unclassified	0	0	7	gi|1150406768	NR_146022.1	95053	1.48e-124	Stenotrophobacter roseus	Stenotrophobacter roseus	Bacteria; Acidobacteria; Blastocatellia; Blastocatellales; Blastocatellaceae; Stenotrophobacter.	Pascual,J., Wuest,P.K., Geppert,A., Foesel,B.U., Huber,K.J. and Overmann,J.	Novel isolates double the number of chemotrophic species and allow the first description of higher taxa in Acidobacteria subdivision 4	Syst. Appl. Microbiol. 38 (8), 534-544 (2015)	Stenotrophobacter roseus	Ac_15_C4		soil	Namibia
Otu012794	TGCCAGCAGCCGCGGTAATACGGGGGGAGCAAGCGTTGTTCGGATTTACTGGGCGTAAAGGGCGCGTAGGCGGCCAGCGCAAGTCAGTTGTGAAATCCCCGGGCTTAACTCGGAACGGCCAAGTGATACTGCAGTGCTAGAGTGCAGAAAGGGCAATCGGAATTCTTGGTGTAGCGGTGAAATGCGTAGATATCAAGAGGAACACCTGAGGCGAAGGCGGGTTGCTAGGCTGACACTGACGCTGATGCGCGAAAGCTAGGGGAGCAAACGGGATTAGATACCCGAGTAGTCC	Bacteria	Acidobacteriota	Blastocatellia	Blastocatellales	Blastocatellaceae	Blastocatellaceae_unclassified	0	0	5	gi|959494819	NR_133698.1	92808	6.92e-118	Aridibacter kavangonensis	Aridibacter kavangonensis	Bacteria; Acidobacteria; Blastocatellia; Blastocatellales; Blastocatellaceae; Aridibacter.	Huber,K.J., Wust,P.K., Rhode,M., Overmann,J. and Foesel,B.U.	Aridibacter famidurans gen. nov., sp. nov. and Aridibacter kavangonensis sp. nov., two novel members of subdivision 4 of the Acidobacteria isolated from semiarid savannah soil	Int. J. Syst. Evol. Microbiol. 64 (6), 1866-1875 (2014)	Aridibacter kavangonensis	Ac_23_E3		soil	Namibia
Otu019560	TGTCAGCAGCCGCGGTAACACGGGGGGAGCAAACGTTGTTCGGATTTACTGGGCGTAAAGGGCGCGTAGGCGGCGTGGTAAGTCACTTGTGAAATCTCTGAGCTTAACTCAGAACGGCCAAGTGATACTGCTGTGCTAGAGTGCAGAAGGGGCAATCGGAATTCTTGGTGTAGCGGTGAAATGCGTAGATATCAAGAGGAACACCTGAGGTGAAGACGGGTTGCTGGGCTGACACTGACGCTGATGCGCGAAAGCCAGGGGAGCAAACGGGATTAGAAACCCTTGTAGTCC	Bacteria	Acidobacteriota	Blastocatellia	Blastocatellales	Blastocatellaceae	Blastocatellaceae_unclassified	0	0	3	gi|1150406769	NR_146023.1	96564	3.12e-136	Stenotrophobacter terrae	Stenotrophobacter terrae	Bacteria; Acidobacteria; Blastocatellia; Blastocatellales; Blastocatellaceae; Stenotrophobacter.	Pascual,J., Wuest,P.K., Geppert,A., Foesel,B.U., Huber,K.J. and Overmann,J.	Novel isolates double the number of chemotrophic species and allow the first description of higher taxa in Acidobacteria subdivision 4	Syst. Appl. Microbiol. 38 (8), 534-544 (2015)	Stenotrophobacter terrae	Ac_28_D10		soil
Otu032988	TGCCAGCAGCCGCGGTAATACGTAGGGACCAAGCGTTGTTCGGATTTACTGGGCGTAAAGGGCGCGTAGGCGGCAATTCAAGTCATCTGTGAAATCTCCGGGCTTAACTCGGAACGGTCAGATGATACTGCTTTGCTAGAGTGCGGAAGGGGCAATCGGAATTCTCGGTGTAGCGGTGAAATGCGTAGATATCGAGAGGAACACCTGAGGTGAAGACGGGTTGCTGGGCCGACACTGACGCTGAGTGCGCGAAAGCCAGGGGAGCAAACCGGATTAGAAACCCTCGTAGTCC	Bacteria	Acidobacteriota	Blastocatellia	Blastocatellales	Blastocatellaceae	Blastocatellaceae_unclassified	2	0	0	gi|1150406772	NR_146026.1	97260	1.45e-139	Tellurimicrobium multivorans	Tellurimicrobium multivorans	Bacteria; Acidobacteria; Blastocatellia; Blastocatellales; Blastocatellaceae; Tellurimicrobium.	Pascual,J., Wuest,P.K., Geppert,A., Foesel,B.U., Huber,K.J. and Overmann,J.	Novel isolates double the number of chemotrophic species and allow the first description of higher taxa in Acidobacteria subdivision 4	Syst. Appl. Microbiol. 38 (8), 534-544 (2015)	Tellurimicrobium multivorans	Ac_18_E7		soil multivorans	Namibia
Otu003069	TGCCAGCCGCCGCGGTAATACGTAGGGAGCAAGCGTTGTTCGGATTTACTGGGCGTAAAGGGCGCGTAGGCGGCGTGTCAAGTCGATTGTGAAATCTCCGGGCTTAACTCGGAACGGCCAATCGATACTGACGTGCTAGAGTGCAGAAAGGGCAATCGGAATTCTTGGTGTAGCGGTGAAATGCGTAGATATCAAGAGGAACACCTGAGGCGAAGGCGGGTTGCTAGGCTGACACTGACGCTGATGCGCGAAAGCCAGGGGAGCAAACGGGATTAGAAACCCCGGTAGTCC	Bacteria	Acidobacteriota	Blastocatellia	Blastocatellales	Blastocatellaceae	Blastocatellaceae_unclassified	0	42	16	gi|1150406769	NR_146023.1	93471	3.19e-121	Stenotrophobacter terrae	Stenotrophobacter terrae	Bacteria; Acidobacteria; Blastocatellia; Blastocatellales; Blastocatellaceae; Stenotrophobacter.	Pascual,J., Wuest,P.K., Geppert,A., Foesel,B.U., Huber,K.J. and Overmann,J.	Novel isolates double the number of chemotrophic species and allow the first description of higher taxa in Acidobacteria subdivision 4	Syst. Appl. Microbiol. 38 (8), 534-544 (2015)	Stenotrophobacter terrae	Ac_28_D10		soil
Otu008463	TGTCAGCCGCCGCGGTAATACGGGGGGAGCAAGCGTTGTTCGGATTTACTGGGCGTAAAGGGCGCGTAGGCGGCCACCGCAAGTCGACTGTGAAATCTCCGGGCTTAACCCGGAAAGGTCAGCCGATACTGCGGGGCTAGAGTGCAGAAGGGGCAACTGGAATTCTCGGTGTAGCGGTGAAATGTGTAGAGATCGGGAGGAACACCGGTGGCGAAGGCGGGTCTCTGGGCATTTCCTGACGCTGAGGCGCGAAAGCGTGGGGAGCAAACGGGATTAGAAACCCGGGTAGTCC	Bacteria	Acidobacteriota	Blastocatellia	Blastocatellia_unclassified	Blastocatellia_unclassified	Blastocatellia_unclassified	0	18	0	gi|1277396276	NR_151987.1	88776	1.98e-98	Brevitalea aridisoli	Brevitalea aridisoli	Bacteria; Acidobacteria; Blastocatellia; Blastocatellales; Pyrinomonadaceae; Brevitalea.	Wust,P.K., Foesel,B.U., Geppert,A., Huber,K.J., Luckner,M., Wanner,G. and Overmann,J.	Brevitalea aridisoli, B. deliciosa and Arenimicrobium luteum, three novel species of Acidobacteria subdivision 4 (class Blastocatellia) isolated from savanna soil and description of the novel family Pyrinomonadaceae	Int. J. Syst. Evol. Microbiol. 66 (9), 3355-3366 (2016)	Brevitalea aridisoli	Ac_11_E3		soil
Otu009473	TGTCAGCCGCCGCGGTAATACAGAGGGTGCGAGCGTTAATCGGAATTACTGGGCGTAAAGCGCGCGTAGGCGGCTTTGCAAGCCGGATGTGAAATCTCCGGGCTTAACCCGGAAAGGTCAGCCGATACTGCGGGGCTAGAGTGCAGAAGGGGCAACTGGAATTCTCGGTGTAGCGGTGAAATGCGTAGATATCGAGAGGAACACCTGCGGCGAAGGCGGGTTGCTGGGCTGACACTGACGCTGATGCGCGAAAGCTAGGGGAGCGAACGGGATTAGATACCCCCGTAGTCC	Bacteria	Acidobacteriota	Blastocatellia	Blastocatellia_unclassified	Blastocatellia_unclassified	Blastocatellia_unclassified	0	0	14	gi|1277396277	NR_151988.1	89420	9.11e-102	Brevitalea deliciosa	Brevitalea deliciosa	Bacteria; Acidobacteria; Blastocatellia; Blastocatellales; Pyrinomonadaceae; Brevitalea.	Wust,P.K., Foesel,B.U., Geppert,A., Huber,K.J., Luckner,M., Wanner,G. and Overmann,J.	Brevitalea aridisoli, B. deliciosa and Arenimicrobium luteum, three novel species of Acidobacteria subdivision 4 (class Blastocatellia) isolated from savanna soil and description of the novel family Pyrinomonadaceae	Int. J. Syst. Evol. Microbiol. 66 (9), 3355-3366 (2016)	Brevitalea deliciosa	Ac_16_C4		soil	Namibia
Otu006118	TGCCAGCCGCCGCGGTAATACGTAGGGGGCTAGCGTTGTCCGGATTTATTGGGCGTAAAGGGCGCGTAGGCGGCCAGCGCAAGTCAGTTGTGAAATCTCCGGGCTTAACTCGGAACGGTCAACTGATACTGCGCGGCTAGAGTGCAGAAGGGGCAACTGGAATTCTCGGTGTAGCGGTGAAATGCGTAGATATCGAGAGGAACACCTGCGACGAAGGCGGGTTGCTGGGCTGACACTGACGCTGATGCGCGAAAGCCAGGGGAGCGAACGGGATTAGAAACCCTTGTAGTCC	Bacteria	Acidobacteriota	Blastocatellia	Blastocatellia_unclassified	Blastocatellia_unclassified	Blastocatellia_unclassified	0	0	13	gi|1277396277	NR_151988.1	91525	9.02e-112	Brevitalea deliciosa	Brevitalea deliciosa	Bacteria; Acidobacteria; Blastocatellia; Blastocatellales; Pyrinomonadaceae; Brevitalea.	Wust,P.K., Foesel,B.U., Geppert,A., Huber,K.J., Luckner,M., Wanner,G. and Overmann,J.	Brevitalea aridisoli, B. deliciosa and Arenimicrobium luteum, three novel species of Acidobacteria subdivision 4 (class Blastocatellia) isolated from savanna soil and description of the novel family Pyrinomonadaceae	Int. J. Syst. Evol. Microbiol. 66 (9), 3355-3366 (2016)	Brevitalea deliciosa	Ac_16_C4		soil	Namibia
Otu008464	TGTCAGCAGCCGCGGTAATACGAAGGGTGCAAGCGTTACTCGGAATTACTGGGCGTAAAGCGTGCGTAGGCGGCCAGCGCAAGTCAGTTGTGAAATCTCCGGGCTTAACTCGGAACGGTCAACTGATACTGCGCGGCTAGAGTGCAGAAGGGGCAACTGGAATTCTCGGTGTAGCGGTGAAATGCGTAGATATCGAGAGGAACACCTGCGGCGAAGGCGGGTTGCTGGGCTGACACTGACGCTGATGCGCGAAAGCCAGGGGGGCGAACGGGATTAGAAACCCTAGTAGTCC	Bacteria	Acidobacteriota	Blastocatellia	Blastocatellia_unclassified	Blastocatellia_unclassified	Blastocatellia_unclassified	0	9	0	gi|1277396277	NR_151988.1	90847	1.95e-108	Brevitalea deliciosa	Brevitalea deliciosa	Bacteria; Acidobacteria; Blastocatellia; Blastocatellales; Pyrinomonadaceae; Brevitalea.	Wust,P.K., Foesel,B.U., Geppert,A., Huber,K.J., Luckner,M., Wanner,G. and Overmann,J.	Brevitalea aridisoli, B. deliciosa and Arenimicrobium luteum, three novel species of Acidobacteria subdivision 4 (class Blastocatellia) isolated from savanna soil and description of the novel family Pyrinomonadaceae	Int. J. Syst. Evol. Microbiol. 66 (9), 3355-3366 (2016)	Brevitalea deliciosa	Ac_16_C4		soil	Namibia
Otu008872	TGTCAGCAGCCGCGGTAATACGAAGGGTGCAAACGTTGCTCGGAATTATTGGGCGTAAAGCGCACGTAGGCGGCTCTGTAAGTCGACTGTGAAATCTCCAGGCTTAACCCGGAAAGGTCAGCCGATACTGCGGGGCTAGAGTGCAGAAGGGGCAACTGGAATTCTCGGTGTAGCGGTGAAATGCGTAGATATCGAGAGGAACACCTGCGGCGAAGGCGGGTTGCTGGGCTGACACTGACGCTGATGTGCGAAAGCTAGGGGAGCGAACGGGATTAGATACCCCAGTAGTCC	Bacteria	Acidobacteriota	Blastocatellia	Blastocatellia_unclassified	Blastocatellia_unclassified	Blastocatellia_unclassified	0	7	0	gi|1277396276	NR_151987.1	89116	4.24e-100	Brevitalea aridisoli	Brevitalea aridisoli	Bacteria; Acidobacteria; Blastocatellia; Blastocatellales; Pyrinomonadaceae; Brevitalea.	Wust,P.K., Foesel,B.U., Geppert,A., Huber,K.J., Luckner,M., Wanner,G. and Overmann,J.	Brevitalea aridisoli, B. deliciosa and Arenimicrobium luteum, three novel species of Acidobacteria subdivision 4 (class Blastocatellia) isolated from savanna soil and description of the novel family Pyrinomonadaceae	Int. J. Syst. Evol. Microbiol. 66 (9), 3355-3366 (2016)	Brevitalea aridisoli	Ac_11_E3		soil
Otu011758	TGTCAGCAGCCGCGGTAATACGGGGGGAGCAAGCGTTGTTCGGATTTACTGGGCGTAAGGGGCGCGTAGGCGGCCACCGCAAGTCGACTGTGAAATCTCCGGGCTTAACCCGGAAAGGTCAGCCGATACTGCGGGGCTAGAGTGCAGAAGGGGCAACTGGAATTCTCGGTGTAGCGGTGAAATGCGTAGATATCTGGAGGAACACCGGTGGCGAAGGCGGCATCCTGGACCGAAATTGACGCTGAGGCGCGAAAGCCAGGGGAGCAAACGGGATTAGATACCCGCGTAGTCC	Bacteria	Acidobacteriota	Blastocatellia	Blastocatellia_unclassified	Blastocatellia_unclassified	Blastocatellia_unclassified	0	7	0	gi|1277396276	NR_151987.1	89796	1.97e-103	Brevitalea aridisoli	Brevitalea aridisoli	Bacteria; Acidobacteria; Blastocatellia; Blastocatellales; Pyrinomonadaceae; Brevitalea.	Wust,P.K., Foesel,B.U., Geppert,A., Huber,K.J., Luckner,M., Wanner,G. and Overmann,J.	Brevitalea aridisoli, B. deliciosa and Arenimicrobium luteum, three novel species of Acidobacteria subdivision 4 (class Blastocatellia) isolated from savanna soil and description of the novel family Pyrinomonadaceae	Int. J. Syst. Evol. Microbiol. 66 (9), 3355-3366 (2016)	Brevitalea aridisoli	Ac_11_E3		soil
Otu018218	TGTCAGCAGCCGCGGTAATACGTAGGGGGCTAGCGTTGTCCGGATTTATTGGGCGTAAAGCGTGTGCAGGCGGCTCTTCAAGTCGAGTGTGAAAGCTCCAGGCTTAACCTGGGAATTGCGCTCGATACTGTTGAGCTAGAGTGCGGAAGGGGCTACTGGAATTCCGTGTGTAGCGGTGAAATGCGTAGATATACGGAGGAACACCAGCGGCGAAGGCGAGTAGCTGGGCCAACACTGACGCTGATTCACGAAAGCTAGGGGAGCAAACGGGATTAGAAACCCCTGTAGTCC	Bacteria	Acidobacteriota	Blastocatellia	Blastocatellia_unclassified	Blastocatellia_unclassified	Blastocatellia_unclassified	0	0	4	gi|672238867	NR_125455.1	84354	3.4e-76	Hydrogenispora ethanolica	Hydrogenispora ethanolica	Bacteria; Firmicutes; Hydrogenispora.	Liu,Y., Qiao,J.T., Yuan,X.Z., Guo,R.B. and Qiu,Y.L.	Hydrogenispora ethanolica gen. nov., sp. nov., an anaerobic carbohydrate-fermenting bacterium from anaerobic sludge	Int. J. Syst. Evol. Microbiol. 64 (PT 5), 1756-1762 (2014)	Hydrogenispora ethanolica	LX-B		anaerobic sludge	China: Qingdao
Otu019485	TGTCAGCCGCCGCGGTAATACGGGGGGAGCAAGCGTTGTTCGGATTTACTGGGCGTAAAGGGCGCGTAGGCGGCCAGCGCAAGTCAGTTGTGAAATCCCCGGGCTTAACTCGGAACGGCCAAGTGATACTGCAGTGCTAGAGTGCAGAAAGGGCAATCGGAATTCTTGGTGTAGCGGTGAAATGCGTAGATATCAAGAGGAACACCTGAGGCGAAGGCGGGTTGCTAGGCTGACACTGACGCTGATGCGCGAAAGCTAGGGGAGCAGACGGGATTAGATACCCCGGTAGTCC	Bacteria	Acidobacteriota	Blastocatellia	Blastocatellia_unclassified	Blastocatellia_unclassified	Blastocatellia_unclassified	0	0	3	gi|959494819	NR_133698.1	92466	3.22e-116	Aridibacter kavangonensis	Aridibacter kavangonensis	Bacteria; Acidobacteria; Blastocatellia; Blastocatellales; Blastocatellaceae; Aridibacter.	Huber,K.J., Wust,P.K., Rhode,M., Overmann,J. and Foesel,B.U.	Aridibacter famidurans gen. nov., sp. nov. and Aridibacter kavangonensis sp. nov., two novel members of subdivision 4 of the Acidobacteria isolated from semiarid savannah soil	Int. J. Syst. Evol. Microbiol. 64 (6), 1866-1875 (2014)	Aridibacter kavangonensis	Ac_23_E3		soil	Namibia
Otu023659	TGTCAGCCGCCGCGGTAAGACAGAGGTTGCAAGCGTTGTTCGGAATTACTGGGCATAAAGCGCACGTAGGCGGTCCACTAAGTCATGTGTGAAATCTCCGGGCTTAACTCGGAAAGGTCAACTGATACTGCGCGGCTAGAGTGCAGAAGGGGCAACTGGAATTCTTGGTGTAGCGGTGAAATGCGTAGATATCAAGAGGAACACCTGCGGCGAAGGCGGGTTGCTGGGCTGACACTGGCGCTGAAGTGCGAAAGCCAGGGGAGCGAACGGGATTAGAAACCCTAGTAGTCC	Bacteria	Acidobacteriota	Blastocatellia	Blastocatellia_unclassified	Blastocatellia_unclassified	Blastocatellia_unclassified	3	0	0	gi|1277396277	NR_151988.1	87797	1.99e-93	Brevitalea deliciosa	Brevitalea deliciosa	Bacteria; Acidobacteria; Blastocatellia; Blastocatellales; Pyrinomonadaceae; Brevitalea.	Wust,P.K., Foesel,B.U., Geppert,A., Huber,K.J., Luckner,M., Wanner,G. and Overmann,J.	Brevitalea aridisoli, B. deliciosa and Arenimicrobium luteum, three novel species of Acidobacteria subdivision 4 (class Blastocatellia) isolated from savanna soil and description of the novel family Pyrinomonadaceae	Int. J. Syst. Evol. Microbiol. 66 (9), 3355-3366 (2016)	Brevitalea deliciosa	Ac_16_C4		soil	Namibia
Otu023660	GTGCCAGCCGCCGCGGTAATACGTAGGGGGCTAGCGTTGTCCGGATTTATTGGGCGTAAAGCGTGCGTAGGCGGCTCTTAAAGTCGAGTGTGAAAGCTCCAGGCTTAACCTGGGAATTGCGCTCGATACTGTTGAGCTAGAGTGCGGAAGGGGCTACTGGAATTCCGTGTGTAGCGGTGAAATGCGTAGATATACGGAGGAACACCAGCGGCGAAGGCGGGTAGCTGGGCCAACACTGACGCTGATTCACGAAAGCTAGGGGAGCAAACGGGATTAGATACCCTCGTAGTCC	Bacteria	Acidobacteriota	Blastocatellia	Blastocatellia_unclassified	Blastocatellia_unclassified	Blastocatellia_unclassified	0	0	3	gi|631252818	NR_114016.1	83959	4.41e-75	Enterococcus camelliae	Enterococcus camelliae	Bacteria; Firmicutes; Bacilli; Lactobacillales; Enterococcaceae; Enterococcus.	Nakagawa,Y., Muramatsu,Y., Miyashita,M., Sugimoto,M., Yoshino,M. and Kamakura,Y.	NITE Biological Resource Center (NBRC)	Unpublished	Enterococcus camelliae	NBRC 101868
Otu018217	TGCCAGCAGCCGCGGTAATACGTAGGGGGCTAGCGTTGTCCGGATTTATTGGGCGTAAAGGGCGCGTAGGCGGCCAGCGCAAGTCAGTTGTGAAATCTCCGGGCTTAACTCGGAACGGTCAACTGATACTGCGCGGCTAGAGTGCAGAAGGGGCAACTGGAATTCTCGGTGTAGCGGTGAAATGCGTAGATATCGAGAGGAACACCTGCGGCGAAGGCGGGTTGCTGGGCTGACACTGACGCTGATGCGCGAAAGTCAGGGGAGCGAACGGGATTAGAAACCCGAGTAGTCC	Bacteria	Acidobacteriota	Blastocatellia	Blastocatellia_unclassified	Blastocatellia_unclassified	Blastocatellia_unclassified	0	0	2	gi|1277396277	NR_151988.1	91864	1.94e-113	Brevitalea deliciosa	Brevitalea deliciosa	Bacteria; Acidobacteria; Blastocatellia; Blastocatellales; Pyrinomonadaceae; Brevitalea.	Wust,P.K., Foesel,B.U., Geppert,A., Huber,K.J., Luckner,M., Wanner,G. and Overmann,J.	Brevitalea aridisoli, B. deliciosa and Arenimicrobium luteum, three novel species of Acidobacteria subdivision 4 (class Blastocatellia) isolated from savanna soil and description of the novel family Pyrinomonadaceae	Int. J. Syst. Evol. Microbiol. 66 (9), 3355-3366 (2016)	Brevitalea deliciosa	Ac_16_C4		soil	Namibia
Otu018219	TGTCAGCCGCCGCGGTAATACGTAGGAGGCGAGCGTTGTCCGGAGTTACTGGGCGTAAAGGGCGCGTAGGCGGCCAGCACAAGTCAGTTGTGAAATCTCCGGGCTTAACTCGGAAAGGTCAACTGATACTGTGCGGCTAGAGTGCAGAAGGGGCAACTGGAATTCTCGGTGTAGCGGTGAAATGCGTAGATATCGAGAGGAACACCTGCGGCGAAGGCGGGTTGCTGGGCTGACACTGACGCTGATGCGCGAAAGCCAGTGGAGCGAACGTGATTAGGAACCCCCGTAGTCC	Bacteria	Acidobacteriota	Blastocatellia	Blastocatellia_unclassified	Blastocatellia_unclassified	Blastocatellia_unclassified	0	0	2	gi|1277396276	NR_151987.1	90102	4.23e-105	Brevitalea aridisoli	Brevitalea aridisoli	Bacteria; Acidobacteria; Blastocatellia; Blastocatellales; Pyrinomonadaceae; Brevitalea.	Wust,P.K., Foesel,B.U., Geppert,A., Huber,K.J., Luckner,M., Wanner,G. and Overmann,J.	Brevitalea aridisoli, B. deliciosa and Arenimicrobium luteum, three novel species of Acidobacteria subdivision 4 (class Blastocatellia) isolated from savanna soil and description of the novel family Pyrinomonadaceae	Int. J. Syst. Evol. Microbiol. 66 (9), 3355-3366 (2016)	Brevitalea aridisoli	Ac_11_E3		soil
Otu019484	TGTCAGCAGCCGCGGTAATACGGGGGGAGCAAGCGTTGTTCGGATTTACTGGGCGTAAAGGGCGCGTAGGCGGCCAGCGCAAGTCAGTTGTGAAATCTCCGGGCTTAACTCGGAACGGTCAACTGATACTGCGCGGCTAGAGTGCGGAAGGGGCAACTGGAGTTCTAGGTGTAGCGGTGAAATGCGTAGATATCTGGAGGAACGCCGGTGGCGAAGGCGGCGTCCTGGACCAACACTGACACTGATGAGCGAAAGCCAGGGGAGCAAACGGGATTAGAAACCCCGGTAGTCC	Bacteria	Acidobacteriota	Blastocatellia	Blastocatellia_unclassified	Blastocatellia_unclassified	Blastocatellia_unclassified	0	2	0	gi|1277396277	NR_151988.1	90169	4.23e-105	Brevitalea deliciosa	Brevitalea deliciosa	Bacteria; Acidobacteria; Blastocatellia; Blastocatellales; Pyrinomonadaceae; Brevitalea.	Wust,P.K., Foesel,B.U., Geppert,A., Huber,K.J., Luckner,M., Wanner,G. and Overmann,J.	Brevitalea aridisoli, B. deliciosa and Arenimicrobium luteum, three novel species of Acidobacteria subdivision 4 (class Blastocatellia) isolated from savanna soil and description of the novel family Pyrinomonadaceae	Int. J. Syst. Evol. Microbiol. 66 (9), 3355-3366 (2016)	Brevitalea deliciosa	Ac_16_C4		soil	Namibia
Otu023661	TGCCAGCAGCCGCGGTAATACGTAGGTGGCAAGCGTTGTTCGAAATTATTGGGCGTAAAGGGCGCGTAGGCGGTTTGGTAAGTCAGCTGTGAAAGCCCGGGGCTCAACCCCGGAGGGTCGGCTGATACTGCTAGGCTAGAGTACAGAAGAGGTAACTGGAATTCCCGGTGTAGCGGTGAAATGCGTAGATATCGGGAGGAACACCTGAGGCGAAGGCGGGTTACTGGGCTGATACTGACGCTGATGCGCGAAAGCCAGTGGAGCAAACGGGACTAGAAACCCGCGTAGACC	Bacteria	Acidobacteriota	Blastocatellia	Blastocatellia_unclassified	Blastocatellia_unclassified	Blastocatellia_unclassified	0	0	2	gi|636558399	NR_114455.1	85563	1.57e-79	Thermanaerovibrio acidaminovorans DSM 6589	Thermanaerovibrio acidaminovorans DSM 6589	Bacteria; Synergistetes; Synergistia; Synergistales; Synergistaceae; Thermanaerovibrio.	Baena,S., Fardeau,M.L., Ollivier,B., Labat,M., Thomas,P., Garcia,J.L. and Patel,B.K.	Aminomonas paucivorans gen. nov., sp. nov., a mesophilic, anaerobic, amino-acid-utilizing bacterium	Int. J. Syst. Bacteriol. 49 (PT 3), 975-982 (1999)	Thermanaerovibrio acidaminovorans DSM 6589	DSM 6589
Otu033219	TGTCAGCAGCCGCGGTAATACGTAGGGGGCTAGCGTTGTCCGGATTTATTGGGCGTAAAGCGTGCGTAGGCGGCTCTTCAAGTCGAGTATGAAAGCTCCAGGCTTAACCTGGGAATTGCGCTCGATACTGTTGAGCTAGAGTGCGGAAGGGGCTACTGGAATTCCGTGTGTAGCGGTGAAATGCGTAGATATACGGAGGAACACCAGCGGCGAAGGCGGGTAGCTGGGCCAACACTGACGCTGATTCACGAAAGCTAGTGGAGCAAACGGGATTAGAAACCCCGGTAGCCC	Bacteria	Acidobacteriota	Blastocatellia	Blastocatellia_unclassified	Blastocatellia_unclassified	Blastocatellia_unclassified	0	0	2	gi|219857172	NR_024800.1	82986	1.59e-69	Longispora albida	Longispora albida	Bacteria; Actinobacteria; Micromonosporales; Micromonosporaceae; Longispora.	Matsumoto,A., Takahashi,Y., Shinose,M., Seino,A., Iwai,Y. and Omura,S.	Longispora albida gen. nov., sp. nov., a novel genus of the family Micromonosporaceae	Int. J. Syst. Evol. Microbiol. 53 (PT 5), 1553-1559 (2003)	Longispora albida	K97-0003; NRRL B-24201
Otu033224	TGCCAGCCGCCGCGGTAATACGGAAGGTGCAAGCGTTAATCGGAATTACTGGGTGTAAAGGGCGCGTAGGCGGCCACCGTAAGTCAGTTGTGAAATCTCTGGGCTTAACCCAGAAAGGTCAACTGATACTGCGGGGCTAGAGTGCAGAAGGGGCAACTGGAATTCTCGGTGTAGCGGTGAAATGCGTAGATATCGAGAGGAACACCTGCGGCGAAGGCGGGTTGCTGGGCTGACACTGACGCTGACGTGCGAAAGCTAGGGGAGCGAGCGGGATTAGAAACCCGTGTAGTCC	Bacteria	Acidobacteriota	Blastocatellia	Blastocatellia_unclassified	Blastocatellia_unclassified	Blastocatellia_unclassified	0	2	0	gi|1277396276	NR_151987.1	90102	4.23e-105	Brevitalea aridisoli	Brevitalea aridisoli	Bacteria; Acidobacteria; Blastocatellia; Blastocatellales; Pyrinomonadaceae; Brevitalea.	Wust,P.K., Foesel,B.U., Geppert,A., Huber,K.J., Luckner,M., Wanner,G. and Overmann,J.	Brevitalea aridisoli, B. deliciosa and Arenimicrobium luteum, three novel species of Acidobacteria subdivision 4 (class Blastocatellia) isolated from savanna soil and description of the novel family Pyrinomonadaceae	Int. J. Syst. Evol. Microbiol. 66 (9), 3355-3366 (2016)	Brevitalea aridisoli	Ac_11_E3		soil
Otu033225	TGCCAGCCGCCGCGGTAATACGGAGGGTGCAAGCGTTAATCGGAATCACTGGGCGTAAAGCGCACGCAGGCGGTTTGTTAAGTCAGTTGTGAAATCTCCGGGCTTAACTCGGAAAGGTCAACTGATACTGTGCGACTAGAGTGCAGAAGGGGCAACTGGAATTCTCGGTGTAGCGGTGAAATGCGTAGATATCGAGAGGAACACCTGCGGCGAAGGCGGGTTGCTGGGCTGACACTGACGCTGATGCGCGAAAGCCAGGGGAGCGAACGGGATTAGAAACCCGGGTAGTCC	Bacteria	Acidobacteriota	Blastocatellia	Blastocatellia_unclassified	Blastocatellia_unclassified	Blastocatellia_unclassified	0	0	2	gi|1277396277	NR_151988.1	89078	4.24e-100	Brevitalea deliciosa	Brevitalea deliciosa	Bacteria; Acidobacteria; Blastocatellia; Blastocatellales; Pyrinomonadaceae; Brevitalea.	Wust,P.K., Foesel,B.U., Geppert,A., Huber,K.J., Luckner,M., Wanner,G. and Overmann,J.	Brevitalea aridisoli, B. deliciosa and Arenimicrobium luteum, three novel species of Acidobacteria subdivision 4 (class Blastocatellia) isolated from savanna soil and description of the novel family Pyrinomonadaceae	Int. J. Syst. Evol. Microbiol. 66 (9), 3355-3366 (2016)	Brevitalea deliciosa	Ac_16_C4		soil	Namibia
Otu033218	TGTCAGCAGCCGCGGTAATACGGGGGGAGCAAGCGTTGTTCGGATTTACTGGGCGTAAAGGGCGCGTAGGCGGCCACCGCAAGTCAGTTGTGAAATCTCCGGGCTTAACCCGGAAAGGTCAACTGATACTGCGGGGCTAGAGTGCAGAAGGGACAACTGGAATTCTCGGTGTAGCGGTGAAATGCGTAGATATCAGGAGGAACACCGGTGGCGAAGGCGCTCATCTGGCCCAATACTGACGCTGAGGCGCGAAAGCTAGGGGAGCAAACGGGATTTGATACCCGAGTAGTCC	Bacteria	Acidobacteriota	Blastocatellia	Blastocatellia_unclassified	Blastocatellia_unclassified	Blastocatellia_unclassified	0	0	1	gi|1277396276	NR_151987.1	90102	4.23e-105	Brevitalea aridisoli	Brevitalea aridisoli	Bacteria; Acidobacteria; Blastocatellia; Blastocatellales; Pyrinomonadaceae; Brevitalea.	Wust,P.K., Foesel,B.U., Geppert,A., Huber,K.J., Luckner,M., Wanner,G. and Overmann,J.	Brevitalea aridisoli, B. deliciosa and Arenimicrobium luteum, three novel species of Acidobacteria subdivision 4 (class Blastocatellia) isolated from savanna soil and description of the novel family Pyrinomonadaceae	Int. J. Syst. Evol. Microbiol. 66 (9), 3355-3366 (2016)	Brevitalea aridisoli	Ac_11_E3		soil
Otu033221	TGTCAGCAGCCGCGGTAATACGGGGGGGGCAAGCGTTGTTCGGATTTACTGGGCGTAAAGGGCGGGTAGGCGGCCACTGCAAGTCGATTGTGAAATCTCCGGGCTTAACCCGGAAAGGTCAACCGATACTGCAGGGCTAGAGTGCAGAAGGGGCAACTGGAATTCTCGGTGTAGCGGTGAAATGCGTAGATATCGGGAGGAACACCGGTGGCGAAGGCGGCTGCCTGGACAGAAACTGACGCTGAGGCGCGAAAGCTAGGGGAGCAAACAGGATTAGAAACCCCAGTAGTCC	Bacteria	Acidobacteriota	Blastocatellia	Blastocatellia_unclassified	Blastocatellia_unclassified	Blastocatellia_unclassified	0	1	0	gi|959494980	NR_133835.1	90816	1.95e-108	Pyrinomonas methylaliphatogenes	Pyrinomonas methylaliphatogenes	Bacteria; Acidobacteria; Blastocatellia; Blastocatellales; Pyrinomonadaceae; Pyrinomonas.	Stott,M.B., Crowe,M.A., Mountain,B.W., Smirnova,A.V., Hou,S., Alam,M. and Dunfield,P.F.	Isolation of novel bacteria, including a candidate division, from geothermal soils in New Zealand	Environ. Microbiol. 10 (8), 2030-2041 (2008)	Pyrinomonas methylaliphatogenes	K22		steam-affected geothermal soil methylaliphatogenes	New Zealand: Ngauruhoe
Otu033222	TGTCAGCCGCCGCGGTAATACGGGGGGAGCAAGCGTTGTTCGGATTTACTGGGCGTAAAGGGCGGGTAGGCGGCCTCTGCAAGTCGACTGTGAAATCTCCGGGCTTAACTCGGAAAGGTCAGCCGATACTGCAGGGCTAGAGTGCAGAAGGGGCAACTGGAATTCTCGGTGTAGCGGTGAAATGCGTAGATATCGAGAGGAACACCAGTGGCGAAGGCGGTTACCTGGAGCTTTGCTGACGCTGATGCGCGAAAGCGTGGGGAGCGATCCGGATAGAAACCCCTGTAGTCC	Bacteria	Acidobacteriota	Blastocatellia	Blastocatellia_unclassified	Blastocatellia_unclassified	Blastocatellia_unclassified	0	1	0	gi|1277396276	NR_151987.1	87075	4.3e-90	Brevitalea aridisoli	Brevitalea aridisoli	Bacteria; Acidobacteria; Blastocatellia; Blastocatellales; Pyrinomonadaceae; Brevitalea.	Wust,P.K., Foesel,B.U., Geppert,A., Huber,K.J., Luckner,M., Wanner,G. and Overmann,J.	Brevitalea aridisoli, B. deliciosa and Arenimicrobium luteum, three novel species of Acidobacteria subdivision 4 (class Blastocatellia) isolated from savanna soil and description of the novel family Pyrinomonadaceae	Int. J. Syst. Evol. Microbiol. 66 (9), 3355-3366 (2016)	Brevitalea aridisoli	Ac_11_E3		soil
Otu033223	TGTCAGCAGCCGCGGTAATACGGGGGGGGCAAGCGTTGTTCGGATTTACTGGGCGTAAAGGGCGCGTAGGCGGCACCGCAAGTCGACTGTGAAATCTCCGGGCTTAACTCGGAGAGGTCAGCCGATACTGCGGGGCTAGAGTGCAGAAGGGGCAACTGGAATTCTCGGTGTAGCGGTGAAATGCGTAGATATCGAGAGGAACACCAGTGGCGAAGGCGACTTACTGGACACATATTGACGCTGAGGTGCGAAAGCGTGGGGAGCAAACAGGATTAGATACCCCCGTAGTCC	Bacteria	Acidobacteriota	Blastocatellia	Blastocatellia_unclassified	Blastocatellia_unclassified	Blastocatellia_unclassified	0	0	1	gi|1277396276	NR_151987.1	88776	1.97e-98	Brevitalea aridisoli	Brevitalea aridisoli	Bacteria; Acidobacteria; Blastocatellia; Blastocatellales; Pyrinomonadaceae; Brevitalea.	Wust,P.K., Foesel,B.U., Geppert,A., Huber,K.J., Luckner,M., Wanner,G. and Overmann,J.	Brevitalea aridisoli, B. deliciosa and Arenimicrobium luteum, three novel species of Acidobacteria subdivision 4 (class Blastocatellia) isolated from savanna soil and description of the novel family Pyrinomonadaceae	Int. J. Syst. Evol. Microbiol. 66 (9), 3355-3366 (2016)	Brevitalea aridisoli	Ac_11_E3		soil
Otu031296	TGTCAGCCGCCGCGGTAATACGTAGGGGGCAAGCGTTGTTCGGAATTACTGGGCGTAAAGGGCGCGTAGGCGGCACGGCAAGTCGGGAGTGAAAGGCCTGGGCTCAACCGAGGAACTGCTTCCGAGACTGCCGAGCTAGAGTGCGGAAGGGGCAACTGGAATTCCCAGTGTAGCGGTGAAATGCGTAGATATTGGGAAGAACACCTGAGGCGAAGGCGGGTTGCTGGGCCGACACTGACGCTGAGGCGCGAAAGCCAGGGGAGCAAACGGGATTAGATACCCTTGTAGTCC	Bacteria	Acidobacteriota	Blastocatellia	DS-100	DS-100_fa	DS-100_ge	0	0	2	gi|1384992338	NR_156087.1	86986	1.55e-89	Aliidongia dinghuensis	Aliidongia dinghuensis	Bacteria; Proteobacteria; Alphaproteobacteria; Rhodospirillales; Rhodospirillaceae; Aliidongia.	Chen,M.H., Zhou,X.Y., Ou,F.H., Xia,F., Lv,Y.Y. and Qiu,L.H.	Aliidongia dinghuensis gen. nov., sp. nov., a poly-beta-hydroxybutyrate-producing bacterium isolated from Pinus massoniana forest soil	Int. J. Syst. Evol. Microbiol. 67 (2), 212-217 (2017)	Aliidongia dinghuensis	7M-Z19		forest soil	China
Otu009528	TGTCAGCCGCCGCGGTAATACGGGGGGAGCAAGCGTTGTTCGGATTTACTGGGCGTAAAGGGCGGGTAGGCGGCCTCTGCAAGTCGACTGTGAAATCTCCGGGCTTAACTCGGAAAGGTCAGCCGATACTGCAGGGCTAGAGTGCAGAAGGGGCAACTGGAATTCTCGGTGTAGCGGTGAAATGCGTAGATATCGAGAGGAACACCAGTGGCGAAGGCGGTTACCTGGAGCTTTGCTGACGCTGATGCGCGAAAGCGTGGGGAGCGATCCGGATAGAAACCCCCGTAGTCC	Bacteria	Acidobacteriota	Blastocatellia	Pyrinomonadales	Pyrinomonadaceae	Pyrinomonadaceae_unclassified	0	6	0	gi|1277396276	NR_151987.1	87075	4.3e-90	Brevitalea aridisoli	Brevitalea aridisoli	Bacteria; Acidobacteria; Blastocatellia; Blastocatellales; Pyrinomonadaceae; Brevitalea.	Wust,P.K., Foesel,B.U., Geppert,A., Huber,K.J., Luckner,M., Wanner,G. and Overmann,J.	Brevitalea aridisoli, B. deliciosa and Arenimicrobium luteum, three novel species of Acidobacteria subdivision 4 (class Blastocatellia) isolated from savanna soil and description of the novel family Pyrinomonadaceae	Int. J. Syst. Evol. Microbiol. 66 (9), 3355-3366 (2016)	Brevitalea aridisoli	Ac_11_E3		soil
Otu019550	TGCCAGCCGCCGCGGTACTACGGGGGGAGCAAGCGTTGTTCGGATTTACTGGGCGTAAAGGGCGCGTAGGCGGCACCGCAAGTCGACTGTGAAATCTCCGGGCTTAACCCGGAAAGGTCAGCCGATACTGCGGGGCTAGAGTGCAGAAGGGGCAACTGGAATTCTCGGTGTAGCGGTGAAATGCGTAGATATCGGGAGGAACACCGGTGGCGAAGGCGGCCTTCTGGTCGGATACTGACGCTAAAACGCGAAAGCGTGGGGAGCAAACAGGATTAGATACCCTGGTAGTCC	Bacteria	Acidobacteriota	Blastocatellia	Pyrinomonadales	Pyrinomonadaceae	Pyrinomonadaceae_unclassified	4	0	0	gi|959494980	NR_133835.1	89078	1.52e-99	Pyrinomonas methylaliphatogenes	Pyrinomonas methylaliphatogenes	Bacteria; Acidobacteria; Blastocatellia; Blastocatellales; Pyrinomonadaceae; Pyrinomonas.	Stott,M.B., Crowe,M.A., Mountain,B.W., Smirnova,A.V., Hou,S., Alam,M. and Dunfield,P.F.	Isolation of novel bacteria, including a candidate division, from geothermal soils in New Zealand	Environ. Microbiol. 10 (8), 2030-2041 (2008)	Pyrinomonas methylaliphatogenes	K22		steam-affected geothermal soil methylaliphatogenes	New Zealand: Ngauruhoe
Otu017530	TGTCAGCAGCCGCGGTAATACGGGGGGAGCAAGCGTTGTTCGGATTTACTGGGCGTAAAGAGCGCGTAGGCGGCGCAACAAGTCACTTGTGAAATCTCCGGGCTTAACTCGGAGCGGTCAAGTGATACTGTCGTGCTAGAGTGCGGAAGGGGCTACTGGAATTCTCGGTGTAGCGGTGAAATGCGTAGATATCGAGAGGAACACCAGTGGCGAAGGCGAGTCCCTGGACAACACCTGACACTGAGGCACGAAAGCTAGGGGAGCAAACAGGGTTAGAAACCCGTGTAGTCC	Bacteria	Acidobacteriota	Blastocatellia	Pyrinomonadales	Pyrinomonadaceae	Pyrinomonadaceae_unclassified	0	0	3	gi|1277396275	NR_151986.1	92466	3.21e-116	Arenimicrobium luteum	Arenimicrobium luteum	Bacteria; Acidobacteria; Blastocatellia; Blastocatellales; Pyrinomonadaceae; Arenimicrobium.	Wust,P.K., Foesel,B.U., Geppert,A., Huber,K.J., Luckner,M., Wanner,G. and Overmann,J.	Brevitalea aridisoli, B. deliciosa and Arenimicrobium luteum, three novel species of Acidobacteria subdivision 4 (class Blastocatellia) isolated from savanna soil and description of the novel family Pyrinomonadaceae	Int. J. Syst. Evol. Microbiol. 66 (9), 3355-3366 (2016)	Arenimicrobium luteum	Ac_12_G8		soil
Otu019551	TGTCAGCCGCCGCGGTAATACGGGGGGAGCAAGCGTTGTTCGGATTTACTGGGCGTAAAGGGCGCGTAGGCGGCACCGCAAGTCGACTGTGAAATCTCCGGGCTTAACCCGGAAAGGTCAGCCGATACTGCGGGGCTAGAGTGCAGAAGGGGCAACTGGAATTCTCGGTGTAGCGGTGAAACGTGTAGAGATCGGGAGGAACACCGGTGGCGAAGGCGGGTCTCTGGGCGTTTCCTGACGCTGAGGCGCGAAAGCGTGGGGAGCAAACGGGATTAGAAACCCTCGTAGTCC	Bacteria	Acidobacteriota	Blastocatellia	Pyrinomonadales	Pyrinomonadaceae	Pyrinomonadaceae_unclassified	0	1	1	gi|1277396276	NR_151987.1	87755	1.99e-93	Brevitalea aridisoli	Brevitalea aridisoli	Bacteria; Acidobacteria; Blastocatellia; Blastocatellales; Pyrinomonadaceae; Brevitalea.	Wust,P.K., Foesel,B.U., Geppert,A., Huber,K.J., Luckner,M., Wanner,G. and Overmann,J.	Brevitalea aridisoli, B. deliciosa and Arenimicrobium luteum, three novel species of Acidobacteria subdivision 4 (class Blastocatellia) isolated from savanna soil and description of the novel family Pyrinomonadaceae	Int. J. Syst. Evol. Microbiol. 66 (9), 3355-3366 (2016)	Brevitalea aridisoli	Ac_11_E3		soil
Otu031736	GGCCAGCCGCCGCGGTAATACGGGGGGGGCAAGCGTTGTTCGGATTTACTGGGCGTAAAGGGCGCGTAGGCGGCACCGCAAGTCGACTGTGAAATCTCCGGGCTTAACTCGGAAAGGTCAGCCGATACTGCGGGGCTAGAGTGCAGAAGGGGCAACTGGAATTCTCGGTGTAGCGGTGAAATGCGTAGATATCGAGAGGAACACCAGTGGCGAAGGCGACTTACTGGACACATATTGACGCTGAGGTGCGAAAGCGTGGGGAGCAAACAGGATTAGAAACCCGGGTAGTCC	Bacteria	Acidobacteriota	Blastocatellia	Pyrinomonadales	Pyrinomonadaceae	Pyrinomonadaceae_unclassified	0	0	2	gi|1277396276	NR_151987.1	88055	1.54e-94	Brevitalea aridisoli	Brevitalea aridisoli	Bacteria; Acidobacteria; Blastocatellia; Blastocatellales; Pyrinomonadaceae; Brevitalea.	Wust,P.K., Foesel,B.U., Geppert,A., Huber,K.J., Luckner,M., Wanner,G. and Overmann,J.	Brevitalea aridisoli, B. deliciosa and Arenimicrobium luteum, three novel species of Acidobacteria subdivision 4 (class Blastocatellia) isolated from savanna soil and description of the novel family Pyrinomonadaceae	Int. J. Syst. Evol. Microbiol. 66 (9), 3355-3366 (2016)	Brevitalea aridisoli	Ac_11_E3		soil
Otu031812	TGTCAGCAGCCGCGGTAATACGGGGGGAGCAAGCGTTGTTCGGATTTACTGGGCGTAAAGGGCGCGTAGGCGGCCACCGCAAGTCGACTGTGAAATCTCCGGGCTTAACCCGGAAAGGTCAGCCGATACTGCGGGGCTAGAGTGCAGAAGGGGCAACTGGAATTCTCGGTGTAGCGGTGAAATGTGTAGAGATCGGGAGGAACACCGGTGGCGAAGGCGGGTCTCTGGGCATTTCCTGACGCTGAGGCGCGAAAGCGAGGGGAGCAAAAGGGATTAGATACCCCGGTAGACC	Bacteria	Acidobacteriota	Blastocatellia	Pyrinomonadales	Pyrinomonadaceae	Pyrinomonadaceae_unclassified	0	2	0	gi|1277396276	NR_151987.1	89691	9.15e-102	Brevitalea aridisoli	Brevitalea aridisoli	Bacteria; Acidobacteria; Blastocatellia; Blastocatellales; Pyrinomonadaceae; Brevitalea.	Wust,P.K., Foesel,B.U., Geppert,A., Huber,K.J., Luckner,M., Wanner,G. and Overmann,J.	Brevitalea aridisoli, B. deliciosa and Arenimicrobium luteum, three novel species of Acidobacteria subdivision 4 (class Blastocatellia) isolated from savanna soil and description of the novel family Pyrinomonadaceae	Int. J. Syst. Evol. Microbiol. 66 (9), 3355-3366 (2016)	Brevitalea aridisoli	Ac_11_E3		soil
Otu032034	TGTCAGCAGCCGCGGTAATACGGGGGGAGCAAGCGTTGTTCGGATTTACTGGGCGTGAAGGGCGCGTAGGCGGCCACCGCAAGTCGACTGTGAAATCTCCGGGCCTAACCCGGAAAGGTCAGCCGATACTGCGGGGCTAGAGTGCAGAAGGGGCAACTGGAATTCTCGGTGTAGCGGTGAAATGCGTAGATATCGAGAGGAACACCTGTGGCGAAAGCGGCGCACTGGACCACAACTGACGCTGAGGCGCGAAAGCTAGGGGAGCAAACAGGATTAGAAACCCCTGTAGTCC	Bacteria	Acidobacteriota	Blastocatellia	Pyrinomonadales	Pyrinomonadaceae	Pyrinomonadaceae_unclassified	0	0	1	gi|1277396276	NR_151987.1	89831	1.97e-103	Brevitalea aridisoli	Brevitalea aridisoli	Bacteria; Acidobacteria; Blastocatellia; Blastocatellales; Pyrinomonadaceae; Brevitalea.	Wust,P.K., Foesel,B.U., Geppert,A., Huber,K.J., Luckner,M., Wanner,G. and Overmann,J.	Brevitalea aridisoli, B. deliciosa and Arenimicrobium luteum, three novel species of Acidobacteria subdivision 4 (class Blastocatellia) isolated from savanna soil and description of the novel family Pyrinomonadaceae	Int. J. Syst. Evol. Microbiol. 66 (9), 3355-3366 (2016)	Brevitalea aridisoli	Ac_11_E3		soil
Otu008300	TGCCAGCAGCCGCGGTAATACGGGGGGAGCAAGCGTTGTTCGGATTTACTGGGCGTAAAGGGCGCGTAGGCGGCCACCGCAAGTCGACTGTGAAATCTCCGGGCTTAACCCGGAAAGGTCAGCCGATACTGCGGGGCTAGAGTGCAGAAGGGGCAACTGGAATTCTCGGTGTAGCGGTGAAATGCGTAGATATCGAGAGGAACACCTGTGGCGAAGGCGGCCCCCTGGTTGGATACTGACGCTGATACGCGAAAGCGTGGGGAGCAAACAGAATTAGATACCCCGGTAGTCC	Bacteria	Acidobacteriota	Blastocatellia	Pyrinomonadales	Pyrinomonadaceae	Pyrinomonadaceae_unclassified	0	0	9	gi|1277396276	NR_151987.1	89796	1.97e-103	Brevitalea aridisoli	Brevitalea aridisoli	Bacteria; Acidobacteria; Blastocatellia; Blastocatellales; Pyrinomonadaceae; Brevitalea.	Wust,P.K., Foesel,B.U., Geppert,A., Huber,K.J., Luckner,M., Wanner,G. and Overmann,J.	Brevitalea aridisoli, B. deliciosa and Arenimicrobium luteum, three novel species of Acidobacteria subdivision 4 (class Blastocatellia) isolated from savanna soil and description of the novel family Pyrinomonadaceae	Int. J. Syst. Evol. Microbiol. 66 (9), 3355-3366 (2016)	Brevitalea aridisoli	Ac_11_E3		soil
Otu022604	TGTCAGCCGCCGCGGTAATACGGGGGGAGCAAGCGTTGTTCGGATTTACAGGGCGTAAAGGGCGCGTAGGCGGCCACCGCAAGTCGACTGTGAAATCTCCGGGCTTAACCCGGAAAGGTCAGCCGATACTGCGGGGCTAGAGTGCAGAAGGGGCAACTGGAGTTCTCGGTGTAGCGGTGAAATGCGTAGATATCAGGAGGAACACCGGTGGCGAAGGCGGCTACCTGGACAGAAACTGACGCTGAGGCGCGAAAGCTAGGGGAGCAAACAGGATTAGAAACCCGGGTAGTCC	Bacteria	Acidobacteriota	Blastocatellia	Pyrinomonadales	Pyrinomonadaceae	Pyrinomonadaceae_unclassified	0	0	1	gi|1277396276	NR_151987.1	89116	4.26e-100	Brevitalea aridisoli	Brevitalea aridisoli	Bacteria; Acidobacteria; Blastocatellia; Blastocatellales; Pyrinomonadaceae; Brevitalea.	Wust,P.K., Foesel,B.U., Geppert,A., Huber,K.J., Luckner,M., Wanner,G. and Overmann,J.	Brevitalea aridisoli, B. deliciosa and Arenimicrobium luteum, three novel species of Acidobacteria subdivision 4 (class Blastocatellia) isolated from savanna soil and description of the novel family Pyrinomonadaceae	Int. J. Syst. Evol. Microbiol. 66 (9), 3355-3366 (2016)	Brevitalea aridisoli	Ac_11_E3		soil
Otu012884	TGTCAGCAGCCGCGGTAATACGGGGGGAGCAAGCGTTGTTCGGATTTACTGGGCGTAAAGGGCGCGTAGGCGGCCACCGCAAGTCAGTTGTGAAATCTCCGGGCTTAACCCGGAAAGGTCAACTGATACTGCGGGGCTAGAGTGCAGAAGGGACAACTGGAATTCTCGGTGTAGCGGTGAAATGCGTAGATATCAGGAGGAACACCGGTGGCGAAGGCGCTCATCTGGCCCAATACTGACGCTGAGGCGCGAAAGCTAGGGGAGCAAACGGGATTAGATACCCTAGTAGTCC	Bacteria	Acidobacteriota	Blastocatellia	Pyrinomonadales	Pyrinomonadaceae	Pyrinomonadaceae_unclassified	0	0	6	gi|1277396276	NR_151987.1	90444	9.08e-107	Brevitalea aridisoli	Brevitalea aridisoli	Bacteria; Acidobacteria; Blastocatellia; Blastocatellales; Pyrinomonadaceae; Brevitalea.	Wust,P.K., Foesel,B.U., Geppert,A., Huber,K.J., Luckner,M., Wanner,G. and Overmann,J.	Brevitalea aridisoli, B. deliciosa and Arenimicrobium luteum, three novel species of Acidobacteria subdivision 4 (class Blastocatellia) isolated from savanna soil and description of the novel family Pyrinomonadaceae	Int. J. Syst. Evol. Microbiol. 66 (9), 3355-3366 (2016)	Brevitalea aridisoli	Ac_11_E3		soil
Otu017531	TGTCAGCCGCCGCGGTAATACGGGCGGAGCAAGCGTTGTTCGGATTTACTGGGCGTGAAGGGCGCGTAGGCGGCCTTTGCAAGTCGACTGTGAAATCCCCGGGCTTAACCCGGAAAGGTCAGCCGATACTGCAGGGCTAGAGTGCAGAAGGGGCAACTGGAATTCTCGGTGTAGCGGTGAAATGCGTAGATATCGAGAGGAACACCTGCGGCGAAAGCGGCGCACTGGTCCACAACTGACGCTGAGGCGCGAAAGCTAGGGGAGCAAACAGGATTAGATACCCGCGTAGTCC	Bacteria	Acidobacteriota	Blastocatellia	Pyrinomonadales	Pyrinomonadaceae	Pyrinomonadaceae_unclassified	0	0	3	gi|1277396276	NR_151987.1	88814	1.98e-98	Brevitalea aridisoli	Brevitalea aridisoli	Bacteria; Acidobacteria; Blastocatellia; Blastocatellales; Pyrinomonadaceae; Brevitalea.	Wust,P.K., Foesel,B.U., Geppert,A., Huber,K.J., Luckner,M., Wanner,G. and Overmann,J.	Brevitalea aridisoli, B. deliciosa and Arenimicrobium luteum, three novel species of Acidobacteria subdivision 4 (class Blastocatellia) isolated from savanna soil and description of the novel family Pyrinomonadaceae	Int. J. Syst. Evol. Microbiol. 66 (9), 3355-3366 (2016)	Brevitalea aridisoli	Ac_11_E3		soil
Otu003519	TGTCAGCAGCCGCGGTAATACGGGGGGAGCAAGCGTTGTTCGGATTTACTGGGCGTAAAGGGCGGGTAGGCGGCCACTGCAAGTCGATTGTGAAATCTCCGGGCTTAACCCGGAAAGGTCAACCGATACTGCAGGGCTAGAGTGCAGAAGGGGCAACTGGAATTCTCGGTGTAGCGGTGAAATGCGTAGATATCGGGAGGAACACCGGTGGCGAAGGCGGCTGCCTGGACAGAAACTGACGCTGAGGCGCGAAAGCTAGGGGAGCAAACAGGATAAGAAACCCCTGTAGTCC	Bacteria	Acidobacteriota	Blastocatellia	Pyrinomonadales	Pyrinomonadaceae	Pyrinomonadaceae_unclassified	0	21	0	gi|1277396276	NR_151987.1	90102	4.23e-105	Brevitalea aridisoli	Brevitalea aridisoli	Bacteria; Acidobacteria; Blastocatellia; Blastocatellales; Pyrinomonadaceae; Brevitalea.	Wust,P.K., Foesel,B.U., Geppert,A., Huber,K.J., Luckner,M., Wanner,G. and Overmann,J.	Brevitalea aridisoli, B. deliciosa and Arenimicrobium luteum, three novel species of Acidobacteria subdivision 4 (class Blastocatellia) isolated from savanna soil and description of the novel family Pyrinomonadaceae	Int. J. Syst. Evol. Microbiol. 66 (9), 3355-3366 (2016)	Brevitalea aridisoli	Ac_11_E3		soil
Otu012971	TGTCAGCCGCCGCGGTAATACGGGGGGAGCAAGCGTTGTTCGGATTTACTGGGCGTAAGGGGCGCGTAGGCGGCCACCGCAAGTCGACTGTGAAATCTCCGGGCTTAACCCGGAAAGGTCAGCCGATACTGCGGGGCTAGAGTGCAGAAGGGGCAACTGGAATTCTCGGTGTAGCGGTGAAATGCGTAGATATCTGGAGGAACACCGGTGGCGAAGGCGGCATCCTGGACCGAAATTGACGCTGAGGCGCGAAAGCCAGGGGAGCAAACGGGATTAGAAACCCCCGTAGTCC	Bacteria	Acidobacteriota	Blastocatellia	Pyrinomonadales	Pyrinomonadaceae	Pyrinomonadaceae_unclassified	0	21	0	gi|1277396276	NR_151987.1	89456	9.15e-102	Brevitalea aridisoli	Brevitalea aridisoli	Bacteria; Acidobacteria; Blastocatellia; Blastocatellales; Pyrinomonadaceae; Brevitalea.	Wust,P.K., Foesel,B.U., Geppert,A., Huber,K.J., Luckner,M., Wanner,G. and Overmann,J.	Brevitalea aridisoli, B. deliciosa and Arenimicrobium luteum, three novel species of Acidobacteria subdivision 4 (class Blastocatellia) isolated from savanna soil and description of the novel family Pyrinomonadaceae	Int. J. Syst. Evol. Microbiol. 66 (9), 3355-3366 (2016)	Brevitalea aridisoli	Ac_11_E3		soil
Otu002123	TGTCAGCCGCCGCGGTAAGACAGAGGGGGCAAGCGTTGCTCGGAATCACTGGGCGTAAAGGGCGCGTAGGCGGCCTTCTAAGTCGGACGTGAAATCCCTCGGCTCAACCGGGGAACTGCGTCCGATACTGGAGGGCTTGAATCCGGGAGAGGGATGTGGAATTCCAGGTGTAGCGGTGAAATGCGTAGATATCTGGAGGAACACCGGTGGCGAAGGCGGCATCCTGGACCGGTATTGACGCTGAGGCGCGAAAGCTAGGGGAGCAAACGGGATTAGAAACCCCCGTAGTCC	Bacteria	Acidobacteriota	Vicinamibacteria	Vicinamibacterales	Vicinamibacteraceae	Vicinamibacteraceae_unclassified	0	0	83	gi|1397641809	NR_156918.1	95189	1.46e-129	Luteitalea pratensis	Luteitalea pratensis	Bacteria; Acidobacteria; Vicinamibacteria; Vicinamibacteraceae; Luteitalea.	Vieira,S., Luckner,M., Wanner,G. and Overmann,J.	Luteitalea pratensis gen. nov., sp. nov. a new member of subdivision 6 Acidobacteria isolated from temperate grassland soil	Int. J. Syst. Evol. Microbiol. 67 (5), 1408-1414 (2017)	Luteitalea pratensis	HEG_-6_39		soil	Germany
Otu005080	TGTCAGCCGCCGCGGTAATACAGAGGGGGCAAGCGTTGTTCGGAATTACTGGGCGTAAAGGGCGCGTAGGCGGCCTTCTAAGTCGAACGTGAAATCCCCGGGCTCAACCCGGGAACTGCGTCCGATACTGGAAGGCTTGAATCCGGGAGAGGGATGTGGAATTCCAGGTGTAGCGGTGAAATGCGTAGATATCTGGAGGAACACCGGTGGCGAAAGCGGCGTGCTGGATCTCTTCTGACGCTGAGGCGCGAAAGCCAGGGGAGCAAACGGGATTAGAAACCCGCGTAGTCC	Bacteria	Acidobacteriota	Vicinamibacteria	Vicinamibacterales	Vicinamibacteraceae	Vicinamibacteraceae_unclassified	0	0	30	gi|1397641809	NR_156918.1	92466	3.21e-116	Luteitalea pratensis	Luteitalea pratensis	Bacteria; Acidobacteria; Vicinamibacteria; Vicinamibacteraceae; Luteitalea.	Vieira,S., Luckner,M., Wanner,G. and Overmann,J.	Luteitalea pratensis gen. nov., sp. nov. a new member of subdivision 6 Acidobacteria isolated from temperate grassland soil	Int. J. Syst. Evol. Microbiol. 67 (5), 1408-1414 (2017)	Luteitalea pratensis	HEG_-6_39		soil	Germany
Otu012974	TGTCAGCCGCCGCGGTAATACAAAGGGGGCAAGCGTTGTTCGGAATTACTGGGCGTCAAGGGCGCGTAGGCAGCCTTCTAAGTCGAACGTGAAATCCCCGGGCTCAACCCGGGAACTGCGTCCGATACTGGAAGGCTTGAATCCGGGAGAGGGATGCGGAATTCCAGGTGTAGCGGTGAAACGCGTAGATATCTGGAGGAACACCGGTGGCGAAGGCGGCATCCTGGACCGGTATTGACGCTGAGGCGCGAAAGCCAGGGGAGCAAACGGGATTAGATACCCGCGTAGTCC	Bacteria	Acidobacteriota	Vicinamibacteria	Vicinamibacterales	Vicinamibacteraceae	Vicinamibacteraceae_unclassified	0	6	0	gi|1277396194	NR_151905.1	93127	1.48e-119	Vicinamibacter silvestris	Vicinamibacter silvestris	Bacteria; Acidobacteria; Vicinamibacteria; Vicinamibacteraceae; Vicinamibacter.	Huber,K.J., Geppert,A.M., Wanner,G., Fosel,B.U., Wust,P.K. and Overmann,J.	The first representative of the globally widespread subdivision 6 Acidobacteria,Vicinamibacter silvestris gen. nov., sp. nov., isolated from subtropical savannah soil	Int. J. Syst. Evol. Microbiol. 66 (8), 2971-2979 (2016)	Vicinamibacter silvestris	Ac_5_C6
Otu014281	TGTCAGCAGCCGCGGTAATACAGAGGGGGCAAGCGTTGTTCGGAATTACTGGGCGTAAAGGGCGCGTAGGCGGCCTGTTAAGTCGAACGTGAAATCCCCGGGCTCAACCCGGGAACTGCGTCCGATACTGGTAGGCTTGAATTCGGGAGAGGGATGTGGAATTCCAGGTGTAGCGGTGAAATGCGTAGATATCTGGAGGAACACCGGTGGCGAAGGCGGCATCCTGGACCGATATTGACGCTGAGGCGCGAAAGCCAGGGGAGCAAACGGGATTAGAAACCCTGGTAGTCC	Bacteria	Acidobacteriota	Vicinamibacteria	Vicinamibacterales	Vicinamibacteraceae	Vicinamibacteraceae_unclassified	0	0	5	gi|1397641809	NR_156918.1	96564	3.12e-136	Luteitalea pratensis	Luteitalea pratensis	Bacteria; Acidobacteria; Vicinamibacteria; Vicinamibacteraceae; Luteitalea.	Vieira,S., Luckner,M., Wanner,G. and Overmann,J.	Luteitalea pratensis gen. nov., sp. nov. a new member of subdivision 6 Acidobacteria isolated from temperate grassland soil	Int. J. Syst. Evol. Microbiol. 67 (5), 1408-1414 (2017)	Luteitalea pratensis	HEG_-6_39		soil	Germany
Otu011948	TGTCAGCCGCCGCGGTAATACGAAGGGGGCAAGCGTTGTTCGGAATTACTGGGCGTAAAGGGCGTGTAGGCGGCCTTCTAAGTCGAACGTGAAATCCCCGGGCTCAACCCGGGAACTGCGTCCGATACTGGAAGGCTTGAATCCGGGAGAGGGATGCGGAATTCCAGGTGTAGCGGTGAAATGCGTAGATATCTGGAGGAACACCGGTGGCGAAGGCGGCATCCTGGACCGGTATTGACGCTGAGGCGCGAAAGCCAGGGGAGCAAACGGGGTTAGAAACCCGTGTAGTCC	Bacteria	Acidobacteriota	Vicinamibacteria	Vicinamibacterales	Vicinamibacteraceae	Vicinamibacteraceae_unclassified	0	0	4	gi|1277396194	NR_151905.1	92784	6.9e-118	Vicinamibacter silvestris	Vicinamibacter silvestris	Bacteria; Acidobacteria; Vicinamibacteria; Vicinamibacteraceae; Vicinamibacter.	Huber,K.J., Geppert,A.M., Wanner,G., Fosel,B.U., Wust,P.K. and Overmann,J.	The first representative of the globally widespread subdivision 6 Acidobacteria,Vicinamibacter silvestris gen. nov., sp. nov., isolated from subtropical savannah soil	Int. J. Syst. Evol. Microbiol. 66 (8), 2971-2979 (2016)	Vicinamibacter silvestris	Ac_5_C6
Otu014299	TGTCAGCAGCCGCGGTAATACAGAGGGGGCAAGCGTTGTTCGGAATTACTGGGCGTAAAGGGCGCGTAGGCGGCCTTCTAAGTCGAACGTGAAATCCCCGGGCTCAACCCGGGAACTGCGTCCGATACTGGAAGGCTTGAATCCGGGAGAGGGATGCGGAATTCCAGGTGTAGCGGTGAAATGCGTAGATATCTGGAGGAACGCCGGTGGCGAAGGCGGCATCCTGGACCGGTATTGACGCTGAGGCACGAAAGCGTGGGGAGCAAACAGGATTAGATACCCGTGTAGACC	Bacteria	Acidobacteriota	Vicinamibacteria	Vicinamibacterales	Vicinamibacteraceae	Vicinamibacteraceae_unclassified	0	0	3	gi|1277396194	NR_151905.1	93617	6.9e-118	Vicinamibacter silvestris	Vicinamibacter silvestris	Bacteria; Acidobacteria; Vicinamibacteria; Vicinamibacteraceae; Vicinamibacter.	Huber,K.J., Geppert,A.M., Wanner,G., Fosel,B.U., Wust,P.K. and Overmann,J.	The first representative of the globally widespread subdivision 6 Acidobacteria,Vicinamibacter silvestris gen. nov., sp. nov., isolated from subtropical savannah soil	Int. J. Syst. Evol. Microbiol. 66 (8), 2971-2979 (2016)	Vicinamibacter silvestris	Ac_5_C6
Otu022336	TGCCAGCCGCCGCGGTAATACGTAGGTGGCGAGCGTTGTCCGGATTTACTGGGCGTAAAGGGCGCGTAGGCGGCCTGCTAAGTCGAACGTGAAATCCCCGGGCTCAACCCGGGAACTGCGTCCGATACTGGCAGGCTTGAATCCGGGAGAGGGATGTGGAATTCCAGGTGTAGCGGTGAAATGCGTAGATATCTGGAGGAACACCGGTGGCGAAGGCGGCATCCTGGACCGGCATTGACGCTGAGGCGCGAAAGCCAGGGGAGCAAACGGGATTAGAAACCCTGGTAGTCC	Bacteria	Acidobacteriota	Vicinamibacteria	Vicinamibacterales	Vicinamibacteraceae	Vicinamibacteraceae_unclassified	0	0	3	gi|1397641809	NR_156918.1	94158	1.47e-124	Luteitalea pratensis	Luteitalea pratensis	Bacteria; Acidobacteria; Vicinamibacteria; Vicinamibacteraceae; Luteitalea.	Vieira,S., Luckner,M., Wanner,G. and Overmann,J.	Luteitalea pratensis gen. nov., sp. nov. a new member of subdivision 6 Acidobacteria isolated from temperate grassland soil	Int. J. Syst. Evol. Microbiol. 67 (5), 1408-1414 (2017)	Luteitalea pratensis	HEG_-6_39		soil	Germany
Otu031309	TGTCAGCAGCCGCGGTAATACAGAGGGGGCAAGCGTTGTTCGGAATTACTGGGCGTAAGGGGCGCGTAGGCGGCCTGCTAAGTCGAACGTGAAATCCCCGGGCTCAACCCGGGAACTGCGTCCGATACTGGTTGGCTTGAATCCGGGGGAGGGATGCGGAATTCCAGGTGTGGCGGTGAAATGCGTAGATATCTGGAGGAACACCGGTGGCGAAGGCGGCATCCTGGACCGGCATTGACGCTGAGGCGCGAAAGCCAGGGGAGCAAACGGGATTAGATACCCTAGTAGTCC	Bacteria	Acidobacteriota	Vicinamibacteria	Vicinamibacterales	Vicinamibacteraceae	Vicinamibacteraceae_unclassified	1	0	2	gi|1397641809	NR_156918.1	94502	3.16e-126	Luteitalea pratensis	Luteitalea pratensis	Bacteria; Acidobacteria; Vicinamibacteria; Vicinamibacteraceae; Luteitalea.	Vieira,S., Luckner,M., Wanner,G. and Overmann,J.	Luteitalea pratensis gen. nov., sp. nov. a new member of subdivision 6 Acidobacteria isolated from temperate grassland soil	Int. J. Syst. Evol. Microbiol. 67 (5), 1408-1414 (2017)	Luteitalea pratensis	HEG_-6_39		soil	Germany
Otu022406	TGTCAGCCGCCGCGGTAATACGTAGGGCGCGAGCGTTAATCGGAATTACTGGGCGTAAAGGGCGCGTAGGCGGCCTGTTAAGTCGAACGTGAAATCCCCGGGCTCAACCCGGGAACTGCGTCCGATACTGGCAGGCTTGAATCCGGGAGAGGGATGCGGAATTCCAGGTGTAGCGGTGAAATGCGTAGATATCTGGAGGAACACCGGTGGCGAAGGCGGCATCCTGGACCGGCATTGACGCTGAGGCGCGAAAGCCAGGGGAGCAAACGGGATTAGAAACCCGGGTAGTCC	Bacteria	Acidobacteriota	Vicinamibacteria	Vicinamibacterales	Vicinamibacteraceae	Vicinamibacteraceae_unclassified	0	2	0	gi|1397641809	NR_156918.1	93814	6.85e-123	Luteitalea pratensis	Luteitalea pratensis	Bacteria; Acidobacteria; Vicinamibacteria; Vicinamibacteraceae; Luteitalea.	Vieira,S., Luckner,M., Wanner,G. and Overmann,J.	Luteitalea pratensis gen. nov., sp. nov. a new member of subdivision 6 Acidobacteria isolated from temperate grassland soil	Int. J. Syst. Evol. Microbiol. 67 (5), 1408-1414 (2017)	Luteitalea pratensis	HEG_-6_39		soil	Germany
Otu034892	TGTCAGCAGCCGCGGTAATACAGAGGGGGCAAGCGTTGTTCGGAATTACTGGGCGTGAAGGGCGCGTAGGCGGCCTTCTAAGTCGAACGTGAAATCCCCGGGCTCAACCCGGGAACTGCGTCCGATACTGGAAGGCTTGAATCCGGGAGAGGGATGCGGAATTCCAGGTGTAGCGGTGAAATGCGTAGATATCTGGAGGAACACCGGCGGCGAAGGCGGCATCCTGGACCGGCATTGACGCTGAGGCGCGAAAGCCAGGCGAGCAAACGGGACTAGAAACCCTAGCACTCC	Bacteria	Acidobacteriota	Vicinamibacteria	Vicinamibacterales	Vicinamibacteraceae	Vicinamibacteraceae_unclassified	0	1	1	gi|1397641809	NR_156918.1	93972	1.48e-119	Luteitalea pratensis	Luteitalea pratensis	Bacteria; Acidobacteria; Vicinamibacteria; Vicinamibacteraceae; Luteitalea.	Vieira,S., Luckner,M., Wanner,G. and Overmann,J.	Luteitalea pratensis gen. nov., sp. nov. a new member of subdivision 6 Acidobacteria isolated from temperate grassland soil	Int. J. Syst. Evol. Microbiol. 67 (5), 1408-1414 (2017)	Luteitalea pratensis	HEG_-6_39		soil	Germany
Otu034900	TGCCAGCAGCCGCGGTAATACAGAGGGGGCAAGCGTTGTTCGGAATTACTGGGCGTCAAGGGCGCGTAGGCGGCCTTCTAAGTCGAACGTGAAATCCCCGGGCTCAACCCGGGAATTGCGTCCGATACTGGAAGGCTTGAATCCGGGAGAGGGATGCGGAATTCCAGGTGTAGCGGTGAAATGCGTAGATATCTGGAGGAACACCGGTGGCGAAGGCGGCATCCTGGACCGGTATTGACGCTGAGGCGCGAAAGCCAGGGGAGCAAACGGGATTAGGTACCCCAGTAGTGC	Bacteria	Acidobacteriota	Vicinamibacteria	Vicinamibacterales	Vicinamibacteraceae	Vicinamibacteraceae_unclassified	0	2	0	gi|1277396194	NR_151905.1	94464	4.09e-125	Vicinamibacter silvestris	Vicinamibacter silvestris	Bacteria; Acidobacteria; Vicinamibacteria; Vicinamibacteraceae; Vicinamibacter.	Huber,K.J., Geppert,A.M., Wanner,G., Fosel,B.U., Wust,P.K. and Overmann,J.	The first representative of the globally widespread subdivision 6 Acidobacteria,Vicinamibacter silvestris gen. nov., sp. nov., isolated from subtropical savannah soil	Int. J. Syst. Evol. Microbiol. 66 (8), 2971-2979 (2016)	Vicinamibacter silvestris	Ac_5_C6
Otu034903	TGTCAGCAGCCGCGGTACTACAGAGGGGGCAAGCGTTGTTCGGAATTACTGGGCGTAAAGGGCGCGTAGGTGGCCTTCTTAGTCGAACGTGAAATCCCCGGGCTCAACCCGGGAACTGCGTCCGATACTGGAAGGCTTGAATCCGGGAGAGGGATGCGGAATTCCAGGTGTAGCGGTGAAGTGCGTAGATATCTGGAGGAGCACCGGTGGCGAAGGCGGCATCCTGGACCGGCATTGACGCTGAGGCGCGAAAGCCAGGGGAGCAAACGGGATTAGAAACCCGCGTAGCCC	Bacteria	Acidobacteriota	Vicinamibacteria	Vicinamibacterales	Vicinamibacteraceae	Vicinamibacteraceae_unclassified	2	0	0	gi|1397641809	NR_156918.1	93617	6.9e-118	Luteitalea pratensis	Luteitalea pratensis	Bacteria; Acidobacteria; Vicinamibacteria; Vicinamibacteraceae; Luteitalea.	Vieira,S., Luckner,M., Wanner,G. and Overmann,J.	Luteitalea pratensis gen. nov., sp. nov. a new member of subdivision 6 Acidobacteria isolated from temperate grassland soil	Int. J. Syst. Evol. Microbiol. 67 (5), 1408-1414 (2017)	Luteitalea pratensis	HEG_-6_39		soil	Germany
Otu034924	TGTCAGCAGCCGCGGTAATACGTAGGTGGCGAGCGTTGTCCGGAATTACTGGGCGTAAAGGGCGCGTAGGCGGCCTTCTAAGTCGAACGTGAAATCCCCAGGCTCAACCTGGGAACTGCGTCCGATACTGGGAGGCTTGAATCCGGGAGAGGGATGTGGAATTCCAGGTGTAGCGGTGAAATGCGTAGATATCTGGAGGAACACCGGTGGCGAAGGCGGCATCCTGGACCGGTATTGACGCTGAGGCGCGAAAGCTAGGGGAGCAAACGGGATTAGAAACCCTAGTAGTCC	Bacteria	Acidobacteriota	Vicinamibacteria	Vicinamibacterales	Vicinamibacteraceae	Vicinamibacteraceae_unclassified	0	2	0	gi|1397641809	NR_156918.1	92784	6.9e-118	Luteitalea pratensis	Luteitalea pratensis	Bacteria; Acidobacteria; Vicinamibacteria; Vicinamibacteraceae; Luteitalea.	Vieira,S., Luckner,M., Wanner,G. and Overmann,J.	Luteitalea pratensis gen. nov., sp. nov. a new member of subdivision 6 Acidobacteria isolated from temperate grassland soil	Int. J. Syst. Evol. Microbiol. 67 (5), 1408-1414 (2017)	Luteitalea pratensis	HEG_-6_39		soil	Germany
Otu034933	TGTCAGCCGCCGCGGTAATACGGAGGGTGCAAGCGTTAATCGGAATCACTGGGCGTAAAGGGCGCGTAGGCGGCCTTCTAAGTCAGACGTGAAATCCCCGGGCTCAACCCGGGAACTGCGTCTGATACTGGAAGGCTTGAATCCGGGAGAGGGATGTGGAATTCCAGGTGTAGCGGTGAAATGCGTAGATATCTGGAGGAACACCGGTGGCGAAGGCGGCATCCTGGACCGGTATTGACGCTGAGGCGCGAAAGCCAGGGGAGCAAACGGGATTAGATACCCTAGTAGTCC	Bacteria	Acidobacteriota	Vicinamibacteria	Vicinamibacterales	Vicinamibacteraceae	Vicinamibacteraceae_unclassified	0	0	2	gi|1277396194	NR_151905.1	94158	1.47e-124	Vicinamibacter silvestris	Vicinamibacter silvestris	Bacteria; Acidobacteria; Vicinamibacteria; Vicinamibacteraceae; Vicinamibacter.	Huber,K.J., Geppert,A.M., Wanner,G., Fosel,B.U., Wust,P.K. and Overmann,J.	The first representative of the globally widespread subdivision 6 Acidobacteria,Vicinamibacter silvestris gen. nov., sp. nov., isolated from subtropical savannah soil	Int. J. Syst. Evol. Microbiol. 66 (8), 2971-2979 (2016)	Vicinamibacter silvestris	Ac_5_C6
Otu034963	TGCCAGCAGCAGAGGTAATACAGAGGGGGCAAGCGTTGTTCGGAATTACTGGGCGTAAAGGGCGCGTAGGCGGCCTGCTAAGTCGAACGTGAAATCCCCGAGCTCAACTCGGGAACTGCGTCCGATACTGGCAGGCTTGAATCCGGGAGAGGGATGCGGAATTCCAGGTGTAGCGGTGAAATGCGTAGATATCTGGAGGAACACCGGTGGCGAAGGCGGCACCCTGGACCGGCATTGACGCTGAGGCGCGAAGGCCAGGGGAGCAAACGGGATTAGATACCCCCGTAGTCC	Bacteria	Acidobacteriota	Vicinamibacteria	Vicinamibacterales	Vicinamibacteraceae	Vicinamibacteraceae_unclassified	0	2	0	gi|1397641809	NR_156918.1	94863	6.8e-128	Luteitalea pratensis	Luteitalea pratensis	Bacteria; Acidobacteria; Vicinamibacteria; Vicinamibacteraceae; Luteitalea.	Vieira,S., Luckner,M., Wanner,G. and Overmann,J.	Luteitalea pratensis gen. nov., sp. nov. a new member of subdivision 6 Acidobacteria isolated from temperate grassland soil	Int. J. Syst. Evol. Microbiol. 67 (5), 1408-1414 (2017)	Luteitalea pratensis	HEG_-6_39		soil	Germany
Otu035022	TGTCAGCAGCCGCGGTAATACAGAGGGGGCAAGCGTTGTTCGGAATTACTGGGCGTAAAGGGCGCGTAGGCGGCCTTCCAAGTCGAACGTGAAATCCCCGGGCTTAACCCGGGAACTGCGTCCGATACTGGAAGGCTTGAATCCGGGAGAGGGATGCGGGATTCCAGGTGTAGCGGTGAAATGCGTAGATATCTGGAGGAACACCGGTGGCGAAGGCGGCATCCTGGACCGGCATTGACGCTGAGGCGCGAAAGCCAGTGGAGCAAATGTGATTAGATACCCGTGTAGTCC	Bacteria	Acidobacteriota	Vicinamibacteria	Vicinamibacterales	Vicinamibacteraceae	Vicinamibacteraceae_unclassified	0	1	1	gi|1397641809	NR_156918.1	93127	1.48e-119	Luteitalea pratensis	Luteitalea pratensis	Bacteria; Acidobacteria; Vicinamibacteria; Vicinamibacteraceae; Luteitalea.	Vieira,S., Luckner,M., Wanner,G. and Overmann,J.	Luteitalea pratensis gen. nov., sp. nov. a new member of subdivision 6 Acidobacteria isolated from temperate grassland soil	Int. J. Syst. Evol. Microbiol. 67 (5), 1408-1414 (2017)	Luteitalea pratensis	HEG_-6_39		soil	Germany
Otu035049	TGTCAGCAGCCGCGGTAATACAGAGGGGGCAAGCGTTGTTCGGAATTACTGGGCGTAAAGGGCGCGTAGGCGGCCTTCTAAGTCGAACGTGAAATCCCCGGGCTCAGCCCGGGAACTACGTCCGATACTGGAAGGCTTGAATCCGGGAGAGGGATGCGGAATTCCAGATGTAGCGGTGAAATGCGTAGATATCTGGAGGAACACCGGTGGCGAAGGCGGCATCATGGACCGGTATTGACGCTGAGGCGCGAAAGCCAGGGGAGCAAACGGGATTAGAAACCCCAGTAGTCC	Bacteria	Acidobacteriota	Vicinamibacteria	Vicinamibacterales	Vicinamibacteraceae	Vicinamibacteraceae_unclassified	0	2	0	gi|1277396194	NR_151905.1	93471	3.19e-121	Vicinamibacter silvestris	Vicinamibacter silvestris	Bacteria; Acidobacteria; Vicinamibacteria; Vicinamibacteraceae; Vicinamibacter.	Huber,K.J., Geppert,A.M., Wanner,G., Fosel,B.U., Wust,P.K. and Overmann,J.	The first representative of the globally widespread subdivision 6 Acidobacteria,Vicinamibacter silvestris gen. nov., sp. nov., isolated from subtropical savannah soil	Int. J. Syst. Evol. Microbiol. 66 (8), 2971-2979 (2016)	Vicinamibacter silvestris	Ac_5_C6
Otu035166	TGTCAGCCGCCGCGGTAATACGGAGGGTGCGAGCGTTAATCGGAATTACTGGGCGTAAAGGGCGCGTAGGCGGCCTTCTAAGTCGAACGTGAAATCCCCGGGCTCAACCCGGGAACTGCGTCCGATACTGGAAGGCTTGAATCCGGGAGAGGGATGCGGAATTCCAGGTGTAGCGGTGAAATTCGTAGATATCTGGAGGAACACCGGTGGCGAAGGCGGCATCCTGGACCGGTATTGACGCTGAGGCGCGAAAGCCAGGGGAGCAAACGGGATTAGAAACCCGGGCAGTCC	Bacteria	Acidobacteriota	Vicinamibacteria	Vicinamibacterales	Vicinamibacteraceae	Vicinamibacteraceae_unclassified	1	0	1	gi|1277396194	NR_151905.1	92096	1.49e-114	Vicinamibacter silvestris	Vicinamibacter silvestris	Bacteria; Acidobacteria; Vicinamibacteria; Vicinamibacteraceae; Vicinamibacter.	Huber,K.J., Geppert,A.M., Wanner,G., Fosel,B.U., Wust,P.K. and Overmann,J.	The first representative of the globally widespread subdivision 6 Acidobacteria,Vicinamibacter silvestris gen. nov., sp. nov., isolated from subtropical savannah soil	Int. J. Syst. Evol. Microbiol. 66 (8), 2971-2979 (2016)	Vicinamibacter silvestris	Ac_5_C6
Otu035654	TGTCAGCCGCCGCGGTAATACAGAGGGGGCAAGCGTTGTTCGGAATTACTGGGCGTAAAGGGCGCGTAGGCGGCCTGCTAAGTCGAACGTGAAATCCCCGAGCTCAACTCGGGAACTGCGTCCGATACTGGCAGGCTTGAATCCGGGAGAGGGATGCGGAATTCCAGGTGTAGCGGTGAAATGCGTAGATATCTGGAGGAACACCGGTGGCGAAGGCGGCATCCTGGACCGGCATTGACGCTGAGGCGCGAAAGCCAGGGGAGCAAACGGGACAAGAAACCCCAGCAGACC	Bacteria	Acidobacteriota	Vicinamibacteria	Vicinamibacterales	Vicinamibacteraceae	Vicinamibacteraceae_unclassified	1	0	1	gi|1397641809	NR_156918.1	94718	1.9e-123	Luteitalea pratensis	Luteitalea pratensis	Bacteria; Acidobacteria; Vicinamibacteria; Vicinamibacteraceae; Luteitalea.	Vieira,S., Luckner,M., Wanner,G. and Overmann,J.	Luteitalea pratensis gen. nov., sp. nov. a new member of subdivision 6 Acidobacteria isolated from temperate grassland soil	Int. J. Syst. Evol. Microbiol. 67 (5), 1408-1414 (2017)	Luteitalea pratensis	HEG_-6_39		soil	Germany
Otu036395	TGTCAGCAGTCGCGGTAATACAGAGGGGGCAAGCGTTGTTCGGAATTACTGGGCGTAAAGGGCGCGTAGGCGGCCTGCTAAGTCGAACGTGAAATCCCCGGGCTCAACCCGGGAACTGCGTCCGAGACTGGCAGGCTTGAATCCGGGAGAGGGATGCGGAATTCCAGGTGTAGCGGTGAAATGCGTAGATATCTGGAGGAACACCGGTGGCGAAGGCGGCATCCTGGACCGGCATTGACGCTGAGGCGCGAAAGCCAGGGGAGCAACCAGGATTAGAAACCCCAGTAGTCC	Bacteria	Acidobacteriota	Vicinamibacteria	Vicinamibacterales	Vicinamibacteraceae	Vicinamibacteraceae_unclassified	0	0	2	gi|1397641809	NR_156918.1	94502	3.16e-126	Luteitalea pratensis	Luteitalea pratensis	Bacteria; Acidobacteria; Vicinamibacteria; Vicinamibacteraceae; Luteitalea.	Vieira,S., Luckner,M., Wanner,G. and Overmann,J.	Luteitalea pratensis gen. nov., sp. nov. a new member of subdivision 6 Acidobacteria isolated from temperate grassland soil	Int. J. Syst. Evol. Microbiol. 67 (5), 1408-1414 (2017)	Luteitalea pratensis	HEG_-6_39		soil	Germany
Otu036455	TGTCAGCCGCCGCGGTAATACAGAGGGGGCAAGTGTTGTTCGGAATTACTGGGCGTAAAGGGCGCGTAGGCGGCCTTCTAAGTCGAACGTGAAATCCCCGGGCTCAACCCGGGAACTGCGTCCGATACTGGAAGGCTTGAATCCGGGAGAGGGATGCGGAATTCCAGGTGTAGCGGTGAAATGCGTAGATATCTGGAGGAACACCGGTGGCGAAGGCGGCATCCTGGACCGGCATTGACGCTGAGGCGCGAAAACCAGTGGAGCAGACGGGAATAGAAACCCCCGTAGTCC	Bacteria	Acidobacteriota	Vicinamibacteria	Vicinamibacterales	Vicinamibacteraceae	Vicinamibacteraceae_unclassified	0	0	2	gi|1397641809	NR_156918.1	93127	1.48e-119	Luteitalea pratensis	Luteitalea pratensis	Bacteria; Acidobacteria; Vicinamibacteria; Vicinamibacteraceae; Luteitalea.	Vieira,S., Luckner,M., Wanner,G. and Overmann,J.	Luteitalea pratensis gen. nov., sp. nov. a new member of subdivision 6 Acidobacteria isolated from temperate grassland soil	Int. J. Syst. Evol. Microbiol. 67 (5), 1408-1414 (2017)	Luteitalea pratensis	HEG_-6_39		soil	Germany
Otu022412	TGTCAGCAGCCGCGGTAATACAGAGGGGGCGAGCGTTGTTCGGAATTACTGGGCGTAAAGGGCGCGTAGGCGGCCTGCTATGTCGAACGTGAAATCCCCGGGCTCAACCCGGGAACTGCGTCCGAAACTGGCAGGCTCGAATCCGGGAGAGGGATGTGGAATTCCAGGTGTAGCGGTGAAATGCGTAGATATCTGGAGGAACACCGGTGGCGAAGGCGGCATCCTGGACCGGTATTGACGCTGAGGCGCGAAAGCCAGTGGAGCAAACGGGATAAGGAACCCCGGCAGAGC	Bacteria	Acidobacteriota	Vicinamibacteria	Vicinamibacterales	Vicinamibacteraceae	Vicinamibacteraceae_unclassified	0	0	1	gi|1397641809	NR_156918.1	93684	1.48e-119	Luteitalea pratensis	Luteitalea pratensis	Bacteria; Acidobacteria; Vicinamibacteria; Vicinamibacteraceae; Luteitalea.	Vieira,S., Luckner,M., Wanner,G. and Overmann,J.	Luteitalea pratensis gen. nov., sp. nov. a new member of subdivision 6 Acidobacteria isolated from temperate grassland soil	Int. J. Syst. Evol. Microbiol. 67 (5), 1408-1414 (2017)	Luteitalea pratensis	HEG_-6_39		soil	Germany
Otu034882	TGTCAGCAGCCGCGGTAATACAGAGGGGGCAAGCGTTGTTCGGAATTACTGGGCGTAAAGGGCGCGTAGGCGGCCTGCTAAGTCGAACGTGAAATCCCCGGGCTCAGCCCGGGAACTGCGTCCGATACTGGCAGGCTTGAATCCGGGAGAGGGATGTGGAATTCCAGGTGTAGCGGTGAAATGCGTAGATATCTGGAGGAACACCGGTGGCGAAGGCGGCATCCTGGGCCGGCATTGACGCTGAGGCGCGAAAGCCAGGGGAGCAAACGGGATTAGGAACCCTCGTAGTCC	Bacteria	Acidobacteriota	Vicinamibacteria	Vicinamibacterales	Vicinamibacteraceae	Vicinamibacteraceae_unclassified	0	0	1	gi|1397641809	NR_156918.1	94845	6.8e-128	Luteitalea pratensis	Luteitalea pratensis	Bacteria; Acidobacteria; Vicinamibacteria; Vicinamibacteraceae; Luteitalea.	Vieira,S., Luckner,M., Wanner,G. and Overmann,J.	Luteitalea pratensis gen. nov., sp. nov. a new member of subdivision 6 Acidobacteria isolated from temperate grassland soil	Int. J. Syst. Evol. Microbiol. 67 (5), 1408-1414 (2017)	Luteitalea pratensis	HEG_-6_39		soil	Germany
Otu034919	TGCCAGCCGCCGCGGTAATACAGAGGGGGCAAGCGTTGTTCGGAATTACTGGGCGTAAAGGGCGCGTAGGCGGCCTTCTAAGTCGAACGTGAAATCCCCGGGCTCAACCCGGGAACTGCGTCCGATACTGGAAGGCTTGAATCCGGGAGAGGGATGCGGAATTCCAGGTGTAGCGGTGAAATGCGTAGATATCTGGAGGAACACCGGTGGCGAAGGCGGCACCCTGGACCGGCATTGACGCTGAGGTGCGAAAGCCAGTGGAGCAAACGTGATTAGGTACCCCGGTAGTCC	Bacteria	Acidobacteriota	Vicinamibacteria	Vicinamibacterales	Vicinamibacteraceae	Vicinamibacteraceae_unclassified	1	0	0	gi|1397641809	NR_156918.1	94158	1.47e-124	Luteitalea pratensis	Luteitalea pratensis	Bacteria; Acidobacteria; Vicinamibacteria; Vicinamibacteraceae; Luteitalea.	Vieira,S., Luckner,M., Wanner,G. and Overmann,J.	Luteitalea pratensis gen. nov., sp. nov. a new member of subdivision 6 Acidobacteria isolated from temperate grassland soil	Int. J. Syst. Evol. Microbiol. 67 (5), 1408-1414 (2017)	Luteitalea pratensis	HEG_-6_39		soil	Germany
Otu034932	TACCAGCCGCCGCGGTAATACAGAGGGGGCAAGCGTTGTTCGGAATTACTGGGCGTAAAGGGCGCGTAGGCGGCCTTCTAAGTCGAACGTGAAATCCCCGGGCTCGACCCGGGAACTGCGTCCGATACTGGAAGGCTTGAATCCGGGAGAGGGGTGCGGAATTCCAGGTGTAGCGGTGAAATGCGTAGATATCTGGAGGAACACCGGTGGCGAAGGCGGCATCCAGGACCGGCATTGACGCTGAGGCGCGAAAGCCAGGGGAGCAAACGGGATTAGATACCCGGGTAGTCC	Bacteria	Acidobacteriota	Vicinamibacteria	Vicinamibacterales	Vicinamibacteraceae	Vicinamibacteraceae_unclassified	0	0	1	gi|1397641809	NR_156918.1	94464	4.09e-125	Luteitalea pratensis	Luteitalea pratensis	Bacteria; Acidobacteria; Vicinamibacteria; Vicinamibacteraceae; Luteitalea.	Vieira,S., Luckner,M., Wanner,G. and Overmann,J.	Luteitalea pratensis gen. nov., sp. nov. a new member of subdivision 6 Acidobacteria isolated from temperate grassland soil	Int. J. Syst. Evol. Microbiol. 67 (5), 1408-1414 (2017)	Luteitalea pratensis	HEG_-6_39		soil	Germany
Otu034977	TGTCAGCAGCCGCGGTAATACAGAGGGTGCGAGCGTTAATCGGAATTACTGGGCGTAAAGGGCGCGTAGGCGGCCTTCTAAGTCGAACGTGAAATCCCCGGGCTCAACCCGGGAACTGCGTCCGATACTGGAAGGCTTGAATCCGGGAGAGGGATGCGGAATTCCAGGTGTAGCGGTGAAATGCGTAGATATCTGGAGGAACACCGGTGGCGAAGGCGGCATCCTGGACCGGCATTGACGCTGAGGCGCGAAAGCCAGTGGAGCAAACGGGATTAGATACCCTCGTAGTCC	Bacteria	Acidobacteriota	Vicinamibacteria	Vicinamibacterales	Vicinamibacteraceae	Vicinamibacteraceae_unclassified	0	1	0	gi|1397641809	NR_156918.1	93471	3.19e-121	Luteitalea pratensis	Luteitalea pratensis	Bacteria; Acidobacteria; Vicinamibacteria; Vicinamibacteraceae; Luteitalea.	Vieira,S., Luckner,M., Wanner,G. and Overmann,J.	Luteitalea pratensis gen. nov., sp. nov. a new member of subdivision 6 Acidobacteria isolated from temperate grassland soil	Int. J. Syst. Evol. Microbiol. 67 (5), 1408-1414 (2017)	Luteitalea pratensis	HEG_-6_39		soil	Germany
Otu035001	TGTCAGCAGCCGGGTAATACAGAGGGGGCGAGCGTTGTTCGGAATTACTGGGCGTAAAGGGCGCGTAGGCGGCCTTCTAAGTCAGACGTGAAATCCCCGGGCTCAACCCGGGAACTGCGTCTGATACTGGAAGGCTTGAATCCGGGAGAGGGATGTGGAATTCCAGGTGTAGCGGTGAAATGCGTAGATACCTGGAGGAACACCGGTGGCGAAGGCGGCATCCTGGACCGGTATTGACGCTGAGGCGCGAAAGCCAGGGGAACAAACGGGATTAGATACCCTTGTAGTCC	Bacteria	Acidobacteriota	Vicinamibacteria	Vicinamibacterales	Vicinamibacteraceae	Vicinamibacteraceae_unclassified	0	0	1	gi|1277396194	NR_151905.1	94845	2.44e-127	Vicinamibacter silvestris	Vicinamibacter silvestris	Bacteria; Acidobacteria; Vicinamibacteria; Vicinamibacteraceae; Vicinamibacter.	Huber,K.J., Geppert,A.M., Wanner,G., Fosel,B.U., Wust,P.K. and Overmann,J.	The first representative of the globally widespread subdivision 6 Acidobacteria,Vicinamibacter silvestris gen. nov., sp. nov., isolated from subtropical savannah soil	Int. J. Syst. Evol. Microbiol. 66 (8), 2971-2979 (2016)	Vicinamibacter silvestris	Ac_5_C6
Otu035006	TGCCAGCAGCCGCGGTAATACAGAGGGGGCAAGCGTTGTTCGGAATTACTGGGCGTAAAGGGCGCGTAGGCGGCCTCCTAAGTCGAACGTGAAATCCCCGGGCTCAACCCGGGAACTGCGTCCGATACTGGAAGGCTTGAATCCGGGAGAGGGATGCGGAATTCCAGGTGTAGCGGTGAAATGCGTAGATATCTGGAGGAACACCGGTGGCGAAGGCGGCATCCTGGACCGGTATTGACGCTGAGGCGCGAAAGCCAGTCGAGCAAATGGGATTAGATACCCTCGTAGTCC	Bacteria	Acidobacteriota	Vicinamibacteria	Vicinamibacterales	Vicinamibacteraceae	Vicinamibacteraceae_unclassified	0	1	0	gi|1397641809	NR_156918.1	94158	1.47e-124	Luteitalea pratensis	Luteitalea pratensis	Bacteria; Acidobacteria; Vicinamibacteria; Vicinamibacteraceae; Luteitalea.	Vieira,S., Luckner,M., Wanner,G. and Overmann,J.	Luteitalea pratensis gen. nov., sp. nov. a new member of subdivision 6 Acidobacteria isolated from temperate grassland soil	Int. J. Syst. Evol. Microbiol. 67 (5), 1408-1414 (2017)	Luteitalea pratensis	HEG_-6_39		soil	Germany
Otu035041	TGTCAGCCGCCGCGGTAATACGGAGGGTGCAAGCGTTGCTCGGAATCACTGGGCGTAAAGGGCGCGTAGGCGGCCTTCTAAGTCGGACGTGAAATCCCTCGGCTCAACCGGGGAACTGCGTCCGATACTGGAGGGCTTGAATCCGGGAGAGGGATGTGGAATTCCAGGTGTAGCGGTGAAATGCGTAGATATCTGGAGGAACACCGGCGGCGAAGGCGGCATCCTGGACAGGTATTGACGCTGAGGCGCGAAAGCTAGGGGAGCAAACGGGATTAGATACCCTCGTAGTCC	Bacteria	Acidobacteriota	Vicinamibacteria	Vicinamibacterales	Vicinamibacteraceae	Vicinamibacteraceae_unclassified	0	0	1	gi|1397641809	NR_156918.1	94158	1.47e-124	Luteitalea pratensis	Luteitalea pratensis	Bacteria; Acidobacteria; Vicinamibacteria; Vicinamibacteraceae; Luteitalea.	Vieira,S., Luckner,M., Wanner,G. and Overmann,J.	Luteitalea pratensis gen. nov., sp. nov. a new member of subdivision 6 Acidobacteria isolated from temperate grassland soil	Int. J. Syst. Evol. Microbiol. 67 (5), 1408-1414 (2017)	Luteitalea pratensis	HEG_-6_39		soil	Germany
Otu035060	TGTCAGCAGCCGCGGTAATACGTAGGGCGCGAGCGTTAATCGGAATTACTGGGCGTAAAGGGCGCGTAGGCGGCCTGCTATGTCGAACGTGAGATCCCCGGGCTCAACCCGGGAACTGCGTCCGAAACTGGCAGGCTCGAATCCGGGAGAGGGATGTGGAATTCCAGGTGTAGCGGTGAAATGCGTAGATATCTGGAGGAACACCGGTGGCGAAGGCGGCATCCTGGACCGGTATTGACGCTGAGGCGCGAAAGCCAGGGGAGCAAACGGGATTAGATACCCCCGTAGTCC	Bacteria	Acidobacteriota	Vicinamibacteria	Vicinamibacterales	Vicinamibacteraceae	Vicinamibacteraceae_unclassified	0	1	0	gi|1397641809	NR_156918.1	92784	6.9e-118	Luteitalea pratensis	Luteitalea pratensis	Bacteria; Acidobacteria; Vicinamibacteria; Vicinamibacteraceae; Luteitalea.	Vieira,S., Luckner,M., Wanner,G. and Overmann,J.	Luteitalea pratensis gen. nov., sp. nov. a new member of subdivision 6 Acidobacteria isolated from temperate grassland soil	Int. J. Syst. Evol. Microbiol. 67 (5), 1408-1414 (2017)	Luteitalea pratensis	HEG_-6_39		soil	Germany
Otu035164	TGCCAGCCGCCGCGGTAATACAGAGGGGGCAAGCGTTGTTCGGAATTACTTGGCGTAAAGGGCGCGTAGGCGGCCTTCTGAGTCGAACGTGAGATCCCCGGGCTCAACCCGGGAACTGCGTCCGATACTGGAAGGCTTGAATCCGGGAGAGGGATGCGGAATTCCAGGCGTAGCGGTGAAATGCGTAGATATCTGGAGGAACGCCGGTGGCGAAGGCGGCATCCTGGACCGGTATTGACGCTGAGGCGCGAAAGCCAGGGGAGCAAACGGGATTAGAAACCCCAGTAGTCC	Bacteria	Acidobacteriota	Vicinamibacteria	Vicinamibacterales	Vicinamibacteraceae	Vicinamibacteraceae_unclassified	0	1	0	gi|1277396194	NR_151905.1	93127	1.48e-119	Vicinamibacter silvestris	Vicinamibacter silvestris	Bacteria; Acidobacteria; Vicinamibacteria; Vicinamibacteraceae; Vicinamibacter.	Huber,K.J., Geppert,A.M., Wanner,G., Fosel,B.U., Wust,P.K. and Overmann,J.	The first representative of the globally widespread subdivision 6 Acidobacteria,Vicinamibacter silvestris gen. nov., sp. nov., isolated from subtropical savannah soil	Int. J. Syst. Evol. Microbiol. 66 (8), 2971-2979 (2016)	Vicinamibacter silvestris	Ac_5_C6
Otu035193	TGTCAGCAGCCGCGGTAATACAGAGGGGGCAAGCGTTGTTCGGAATTACTGGGCGTAAAGGGCGCGTAGGCGGCCTGTTAAGTCGAACGTGAAATCCCCGGGCTCAACCCGGGAACTGCGTCCGATACTGGCAGGCTTGAATCCGGGAGAGGGATGTGGAATTCCAGGTGTAGCGGTGAAATGCGTAGATATCTGGAGGAACACCGGTGGCGAAGGCGGCATCCTGGACCGGTATTGACGCTGAGGCGCGAAAGCCAGGGGAGCAAACGGGACTAGAAACCCGCGCAGACC	Bacteria	Acidobacteriota	Vicinamibacteria	Vicinamibacterales	Vicinamibacteraceae	Vicinamibacteraceae_unclassified	1	0	0	gi|1397641809	NR_156918.1	96099	1.46e-129	Luteitalea pratensis	Luteitalea pratensis	Bacteria; Acidobacteria; Vicinamibacteria; Vicinamibacteraceae; Luteitalea.	Vieira,S., Luckner,M., Wanner,G. and Overmann,J.	Luteitalea pratensis gen. nov., sp. nov. a new member of subdivision 6 Acidobacteria isolated from temperate grassland soil	Int. J. Syst. Evol. Microbiol. 67 (5), 1408-1414 (2017)	Luteitalea pratensis	HEG_-6_39		soil	Germany
Otu004361	TGTCAGCCGCCGCGGTAATACAGAGGGGGCAAGCGTTGTTCGGAATTACTGGGCGTAAAGGGCGCGTAGGCGGCCTGCTAAGTCGAACGTGAAATCCCTGGGCTCAACCAAGGAACTGCGTCCGATACTGGTTGGCTTGAATCCGGGAGAGGGATGTGGAATTCCAGGTGTAGCGGTGAAATGCGTAGATATCTGGAGGAACACCGGTGGCGAAGGCGACATCCTGGACCGGTATTGACGCTGAGGCGCGAAAGCCAGGGGAGCAAACGGGATTAGATACCCCGGTAGTCC	Bacteria	Acidobacteriota	Vicinamibacteria	Vicinamibacterales	Vicinamibacteraceae	Vicinamibacteraceae_unclassified	0	17	0	gi|1397641809	NR_156918.1	95533	3.14e-131	Luteitalea pratensis	Luteitalea pratensis	Bacteria; Acidobacteria; Vicinamibacteria; Vicinamibacteraceae; Luteitalea.	Vieira,S., Luckner,M., Wanner,G. and Overmann,J.	Luteitalea pratensis gen. nov., sp. nov. a new member of subdivision 6 Acidobacteria isolated from temperate grassland soil	Int. J. Syst. Evol. Microbiol. 67 (5), 1408-1414 (2017)	Luteitalea pratensis	HEG_-6_39		soil	Germany
Otu011538	TGCCAGCCGCCGCGGTAATACAGAGGGGGCAAGCGTTGTTCAGAATTACTGGGCGTAAAGGGCGCGTAGGCGGCCTGCTAAGTCGAACGTGAAATCCCCGGGCTCAACCCGGGAACTGCGTCCGATACTGGCAGGCTTGAATTCGGGAGAGGGATGCGGAATTCCAGGTGTAGCGGTGAAATGCGTAGATATCTGGAGGAACACCGGTGGCGAAGGCGGCATCCTGGACCGAAATTGACGCTGAGGCGCGAAAGCCAGGGGAGCAAACGGGATTAGAAACCCTCGTAGTCC	Bacteria	Acidobacteriota	Vicinamibacteria	Vicinamibacterales	Vicinamibacteraceae	Vicinamibacteraceae_unclassified	0	0	6	gi|1397641809	NR_156918.1	95533	3.14e-131	Luteitalea pratensis	Luteitalea pratensis	Bacteria; Acidobacteria; Vicinamibacteria; Vicinamibacteraceae; Luteitalea.	Vieira,S., Luckner,M., Wanner,G. and Overmann,J.	Luteitalea pratensis gen. nov., sp. nov. a new member of subdivision 6 Acidobacteria isolated from temperate grassland soil	Int. J. Syst. Evol. Microbiol. 67 (5), 1408-1414 (2017)	Luteitalea pratensis	HEG_-6_39		soil	Germany
Otu002868	TGTCAGCAGCCGCGGTAAGACAGAGGGGGCAAGCGTTGTTCGGAATTACTGGGCGTAAAGGGCGCGTAGGCGGCCTTCTAAGTCGAACGTGAAATCCCCGGGCTCAACCCGGGAACTGCGTCCGAGACTGGAAGGCTCGAATCCGGGAGAGGGATGCGGAATTCCAGGTGTAGCGGTGAAATGCGTAGATATCAGGAGGAACACCGGTGGCGAAGGCGGCATCCTGGACCGGTATTGACGCTGAGGCGCGAAAGCCAGGGGAGCAAACGGGATTAGAAACCCCCGTAGTCC	Bacteria	Acidobacteriota	Vicinamibacteria	Vicinamibacterales	Vicinamibacteraceae	Vicinamibacteraceae_unclassified	0	32	0	gi|1277396194	NR_151905.1	94158	1.47e-124	Vicinamibacter silvestris	Vicinamibacter silvestris	Bacteria; Acidobacteria; Vicinamibacteria; Vicinamibacteraceae; Vicinamibacter.	Huber,K.J., Geppert,A.M., Wanner,G., Fosel,B.U., Wust,P.K. and Overmann,J.	The first representative of the globally widespread subdivision 6 Acidobacteria,Vicinamibacter silvestris gen. nov., sp. nov., isolated from subtropical savannah soil	Int. J. Syst. Evol. Microbiol. 66 (8), 2971-2979 (2016)	Vicinamibacter silvestris	Ac_5_C6
Otu016914	TGTCAGCAGCCGCGGTAATACAGAGGGGGCAAGCGTTGTTCGGAATTACTGGGCGTAAAGGGCGCGTAGGCGGCCTTCTAAGTCGAACGTGAAATCCCCGGGCTCAACCCGGGAACTGCGTCCGATACTGGAAGGCTTGAATCCGGGAGAGGGATGCGGAATTCCAGGTGTAGCGGTGAAATGCGTAGATATCTTGAGGAACACCGGTGGCGATGGCGGCATCCTGGACCGGTATTGACGCTGAGGCGCGAAAGCCAGTGGAGCAAACGGGATTAGAAACCCCAGTAGACC	Bacteria	Acidobacteriota	Vicinamibacteria	Vicinamibacterales	Vicinamibacteraceae	Vicinamibacteraceae_unclassified	1	1	2	gi|1277396194	NR_151905.1	93750	3.19e-121	Vicinamibacter silvestris	Vicinamibacter silvestris	Bacteria; Acidobacteria; Vicinamibacteria; Vicinamibacteraceae; Vicinamibacter.	Huber,K.J., Geppert,A.M., Wanner,G., Fosel,B.U., Wust,P.K. and Overmann,J.	The first representative of the globally widespread subdivision 6 Acidobacteria,Vicinamibacter silvestris gen. nov., sp. nov., isolated from subtropical savannah soil	Int. J. Syst. Evol. Microbiol. 66 (8), 2971-2979 (2016)	Vicinamibacter silvestris	Ac_5_C6
Otu015928	TGCCAGCAGCCGCGGTAATACAGAGGGGGCGAGCGTTGTTCGGAATTACTGGGCGTAAAGGGCGCGTAGGCGGCCTTCTGAGTCGAACGTGAAATCCCCGGGCTCAACCCGGGAACTGCGTCCGATACTGGAAGGCTTGAATCCGGGAGAGGGATGCGGAATTCCAGGTGTAGCGGTGAAATGCGTAGATATCTGGAGGAACACCGGTGGCGAAGGCGGCATCCTGGACCGGCATTGACGCTGAGGCGCGAAAGCCAGGGGAGCAAACGTGATTAGAAACCCTCGCAGTCC	Bacteria	Acidobacteriota	Vicinamibacteria	Vicinamibacterales	Vicinamibacteraceae	Vicinamibacteraceae_unclassified	0	0	3	gi|1397641809	NR_156918.1	94681	6.85e-123	Luteitalea pratensis	Luteitalea pratensis	Bacteria; Acidobacteria; Vicinamibacteria; Vicinamibacteraceae; Luteitalea.	Vieira,S., Luckner,M., Wanner,G. and Overmann,J.	Luteitalea pratensis gen. nov., sp. nov. a new member of subdivision 6 Acidobacteria isolated from temperate grassland soil	Int. J. Syst. Evol. Microbiol. 67 (5), 1408-1414 (2017)	Luteitalea pratensis	HEG_-6_39		soil	Germany
Otu030898	TGTCAGCAGCCGCGGTAATACAGAGGTCTCAAGCGTTGTTCGGAATTACTGGGCGTAAAGGGCGCGTGGGCGGCCTTCTAAGTCAGACGTGAAATCCCCGGGCTCAACCCGGGAACTGCGTCTGATACTGGAAGGCTTGAATCCGGGAGAGGGATGTGGGATTCCAGGTGTAGCGGTGAAATGCGTAGATATCTGGAGGAACACCGGTGGCGAAGGCGGCATCCTGGACCGGTATTGACGCTGAGGCGCGAAAGCCAGGGGAGCAAACGGGATTAGATACCCCCGTAGTCC	Bacteria	Acidobacteriota	Vicinamibacteria	Vicinamibacterales	Vicinamibacteraceae	Vicinamibacteraceae_unclassified	2	0	1	gi|1277396194	NR_151905.1	94845	6.8e-128	Vicinamibacter silvestris	Vicinamibacter silvestris	Bacteria; Acidobacteria; Vicinamibacteria; Vicinamibacteraceae; Vicinamibacter.	Huber,K.J., Geppert,A.M., Wanner,G., Fosel,B.U., Wust,P.K. and Overmann,J.	The first representative of the globally widespread subdivision 6 Acidobacteria,Vicinamibacter silvestris gen. nov., sp. nov., isolated from subtropical savannah soil	Int. J. Syst. Evol. Microbiol. 66 (8), 2971-2979 (2016)	Vicinamibacter silvestris	Ac_5_C6
Otu022386	GGTCAGCCGCCGCGGTAATACAGAGGGGGCAAGCGTTGTTCGGAATTACTGGGCGTAAAGGGCGCGTAGGCGGCCTTCTAAGTCGAACGTGAAATCCCCGGGCTCAACCCGGGAACTGCGTCCGATACTGGAAGGCTTGAATCCGGGAGAGGGATGCGGAATTCCAGGTGTAGCGGTGAAATGCGTAGATATCTGGAGGAACACCGGTGGCGAAGGCGGCATCCTGGACCGGCATTGACGCTGAGGCGCGAAAGCCAGGGGAGCAAACGGGATTAGAAACCCCTGAAGAGC	Bacteria	Acidobacteriota	Vicinamibacteria	Vicinamibacterales	Vicinamibacteraceae	Vicinamibacteraceae_unclassified	0	0	2	gi|1397641809	NR_156918.1	95357	4.09e-125	Luteitalea pratensis	Luteitalea pratensis	Bacteria; Acidobacteria; Vicinamibacteria; Vicinamibacteraceae; Luteitalea.	Vieira,S., Luckner,M., Wanner,G. and Overmann,J.	Luteitalea pratensis gen. nov., sp. nov. a new member of subdivision 6 Acidobacteria isolated from temperate grassland soil	Int. J. Syst. Evol. Microbiol. 67 (5), 1408-1414 (2017)	Luteitalea pratensis	HEG_-6_39		soil	Germany
Otu022387	GTGTAGCAGCCGCGGTAATACAGAGGGGGCAAGCGTTGTTCGGAATTACTGGGCGTAAAGGGCGCGTAGGCGGCCTTCTAAGTCGAACGTGAAATCCCCGGGCTCAACCCGGGAACTGCGTCCGCTACTGGAAGGCTTGAATCCGGGAGAGGGATGCGGAATTCTAGGTGTAGCGGTGAAATGCGTAGATATCTGGAGGAACACCGGTGGCGAAGGCGGCATCCTGGACCGGTATTGACGCTGAGGCGCGAAAGCCAGGGGAGCAAACGGGATTAGATACCCCTGTAGTCC	Bacteria	Acidobacteriota	Vicinamibacteria	Vicinamibacterales	Vicinamibacteraceae	Vicinamibacteraceae_unclassified	0	2	0	gi|1277396194	NR_151905.1	94774	1.14e-125	Vicinamibacter silvestris	Vicinamibacter silvestris	Bacteria; Acidobacteria; Vicinamibacteria; Vicinamibacteraceae; Vicinamibacter.	Huber,K.J., Geppert,A.M., Wanner,G., Fosel,B.U., Wust,P.K. and Overmann,J.	The first representative of the globally widespread subdivision 6 Acidobacteria,Vicinamibacter silvestris gen. nov., sp. nov., isolated from subtropical savannah soil	Int. J. Syst. Evol. Microbiol. 66 (8), 2971-2979 (2016)	Vicinamibacter silvestris	Ac_5_C6
Otu030852	TGCCAGCAGCGCGGTAATACGGAGGGGGCAAGCGTTGTTCGGAATTACTGGGCGTAAAGGGCGCGTAGGCGGCCTTCTAAGTCGAACGTGAAATCCCCGGGCTCAACCCGGGAACTGCGTCCGATACTGGAAGGCTTGAATCCGGGAGAGGGATGCGGAATTCCAGGTGTAGCGGTGAAATGCGTAGATATCTGGAGGAACACCGGTGGCGAAGGCGGCATCCTGGACCGGCATTGACGCTGAGGCGCGAAAGCCAGGGGCGCAAACGGGATTAGAAACCCGCGTAGTCG	Bacteria	Acidobacteriota	Vicinamibacteria	Vicinamibacterales	Vicinamibacteraceae	Vicinamibacteraceae_unclassified	0	0	2	gi|1397641809	NR_156918.1	94138	1.9e-123	Luteitalea pratensis	Luteitalea pratensis	Bacteria; Acidobacteria; Vicinamibacteria; Vicinamibacteraceae; Luteitalea.	Vieira,S., Luckner,M., Wanner,G. and Overmann,J.	Luteitalea pratensis gen. nov., sp. nov. a new member of subdivision 6 Acidobacteria isolated from temperate grassland soil	Int. J. Syst. Evol. Microbiol. 67 (5), 1408-1414 (2017)	Luteitalea pratensis	HEG_-6_39		soil	Germany
Otu030863	TGTCAGCAGCCGCGGTAATACGGGGGGAGCAAGCGTTGTTCGGATTTACTGGGCGTAAAGGGCGCGTAGGCGGCCTGCTAAGTCGAACGTGAAATCCCCGGGCTCAACCCGGGAACTGCGTCCGATACTGGCAGGCTTGAATCCGGGAGAGGGATGTGGAATTCCAGGTGTAGCGGTGAAATGCGTAGATATCTGGAGGAACACCGGTGGCGAAGGCGGCATCCTGGACCGGTATTGACGCTGATGCGGGAAAGCCAGGGGAGCAAACGGGATTAGAAACCCTTGTAGTCC	Bacteria	Acidobacteriota	Vicinamibacteria	Vicinamibacterales	Vicinamibacteraceae	Vicinamibacteraceae_unclassified	1	0	1	gi|1397641809	NR_156918.1	93471	3.19e-121	Luteitalea pratensis	Luteitalea pratensis	Bacteria; Acidobacteria; Vicinamibacteria; Vicinamibacteraceae; Luteitalea.	Vieira,S., Luckner,M., Wanner,G. and Overmann,J.	Luteitalea pratensis gen. nov., sp. nov. a new member of subdivision 6 Acidobacteria isolated from temperate grassland soil	Int. J. Syst. Evol. Microbiol. 67 (5), 1408-1414 (2017)	Luteitalea pratensis	HEG_-6_39		soil	Germany
Otu030697	TGTCAGCAGCCGCGGTAAGACAGAGGGGGCAAACGTTGCTCGGAATCACTGGGCGTAAAGGGCGCGTAGGCGGCCTTCTAAGTCGGACGTGAAATCCCTCGGCTCAACCGGGGAACTGCGTCCCATACTGGAGGGCTTGAATCCGGGAGAGGGATGTGGAATTCCAGGTGTAGCGGTGACATGCGTAGATATCTGGAGGAACACCGGTGGCGAAGGCGGCATCCTGGACCGATATTGACGCTGAGGCGCGAAAGCTAGGGGAACAAACGGGATTAGAAACCCCCGTAGTCC	Bacteria	Acidobacteriota	Vicinamibacteria	Vicinamibacterales	Vicinamibacteraceae	Vicinamibacteraceae_unclassified	1	0	0	gi|1397641809	NR_156918.1	94502	3.16e-126	Luteitalea pratensis	Luteitalea pratensis	Bacteria; Acidobacteria; Vicinamibacteria; Vicinamibacteraceae; Luteitalea.	Vieira,S., Luckner,M., Wanner,G. and Overmann,J.	Luteitalea pratensis gen. nov., sp. nov. a new member of subdivision 6 Acidobacteria isolated from temperate grassland soil	Int. J. Syst. Evol. Microbiol. 67 (5), 1408-1414 (2017)	Luteitalea pratensis	HEG_-6_39		soil	Germany
Otu030735	TGTCAGCAGCCGCGGTAATACGTAGGTGGCGAGCGTTGTTCGGAATTACTGGGCGTAAAGGGCGCGTAGGCGGCCTGCTAAGTCGAACGTGAAATCCCCGAGCTCAACTCGGGAACTGCGTCCGATACTGGCAGGCTTGAATCCGGGAGAGGGATGCGGAATTCCAGGTGTAGCGGTGAAATGCGTAGATATCTGGAGGAACACCGGTGGCGAAGGCGGCATCCTGGACCGGTATTGACGCTGATGCGCGAAAGCCAGGGGAGCAAACGGGATAAGAAACCCCCGTAGTCC	Bacteria	Acidobacteriota	Vicinamibacteria	Vicinamibacterales	Vicinamibacteraceae	Vicinamibacteraceae_unclassified	0	1	0	gi|1397641809	NR_156918.1	93151	1.48e-119	Luteitalea pratensis	Luteitalea pratensis	Bacteria; Acidobacteria; Vicinamibacteria; Vicinamibacteraceae; Luteitalea.	Vieira,S., Luckner,M., Wanner,G. and Overmann,J.	Luteitalea pratensis gen. nov., sp. nov. a new member of subdivision 6 Acidobacteria isolated from temperate grassland soil	Int. J. Syst. Evol. Microbiol. 67 (5), 1408-1414 (2017)	Luteitalea pratensis	HEG_-6_39		soil	Germany
Otu007856	TGTCAGCCGCCGCGGTAATACAGAGGGGGCAAGCGTTGTTCGGAATTACTGGGCGTAAAGGGCGCGTAGGCGGCCTTCTAAGTCGAACGTGAAATCCCCGGGCTCAACCCGGGAACTGCGCTTGATACTGGAAGGCTTGAATCCGGGAGAGGGATGTGGAATTCCAGGTGTAGCGGTGAAATGCGTAGATATCTGGAGGAACACCGGTGGCGAAGGCGGCATCCTGGACCGGCATTGACGCTGAGGCGCGAAAGCCAGGGGAGCAAACGGGATTAGAAACCCGTGTAGTCC	Bacteria	Acidobacteriota	Vicinamibacteria	Vicinamibacterales	Vicinamibacteraceae	Vicinamibacteraceae_unclassified	0	0	14	gi|1277396194	NR_151905.1	93814	6.85e-123	Vicinamibacter silvestris	Vicinamibacter silvestris	Bacteria; Acidobacteria; Vicinamibacteria; Vicinamibacteraceae; Vicinamibacter.	Huber,K.J., Geppert,A.M., Wanner,G., Fosel,B.U., Wust,P.K. and Overmann,J.	The first representative of the globally widespread subdivision 6 Acidobacteria,Vicinamibacter silvestris gen. nov., sp. nov., isolated from subtropical savannah soil	Int. J. Syst. Evol. Microbiol. 66 (8), 2971-2979 (2016)	Vicinamibacter silvestris	Ac_5_C6
Otu014330	TGTCAGCCGCCGCGGTAATACAGAGGGGGCAAGCGTTGTACGGAATTACTGGGCGTAAAGGGCGCGTAGGCGGCCTTCTAAGTCGAACGTGAAATCCCCGGGCTCAACCCGGGAACTGCGTCCGATACTGGAAGGCTTGAATCCGGGAGAGAGATGCGGAATTCCAGGTGTAGCGGTGAAATGCGTAGATATCTGGAGGAACACCGGTGGCGAAGGCGGCATCCTGGACCGGCATTGACGCTGAGGCGCGAAAGCCAGGGGCGCAGACGGGATTAGAAACCCGGGTAGTCC	Bacteria	Acidobacteriota	Vicinamibacteria	Vicinamibacterales	Vicinamibacteraceae	Vicinamibacteraceae_unclassified	0	0	1	gi|1397641809	NR_156918.1	93471	3.19e-121	Luteitalea pratensis	Luteitalea pratensis	Bacteria; Acidobacteria; Vicinamibacteria; Vicinamibacteraceae; Luteitalea.	Vieira,S., Luckner,M., Wanner,G. and Overmann,J.	Luteitalea pratensis gen. nov., sp. nov. a new member of subdivision 6 Acidobacteria isolated from temperate grassland soil	Int. J. Syst. Evol. Microbiol. 67 (5), 1408-1414 (2017)	Luteitalea pratensis	HEG_-6_39		soil	Germany
[truncated: 10,375 more rows]

## Sheet: Table S6b
Table S6a. Blast of the unclassified OTUs associated with sponge species. Phylogenetic distribution of the unclassified OTUs using NCBI Type Strain database.
[truncated: 32 more rows]

[truncated: 2 more sheets: Table S6c, Table S6d]
