# Supplementary material for: Community composition and functional prediction of prokaryotes associated with sympatric sponge species of southwestern Atlantic coast
Source: Sci Rep. 2021 May 5;11:9576. doi: 10.1038/s41598-021-88288-3 (PMC8100286; doi:10.1038/s41598-021-88288-3)
Supplement: Supplementary file 9 — Supplementary Table S7. [file 41598_2021_88288_MOESM9_ESM.xlsx]

## Sheet: Table S7a
Table S7a: Venn diagram shared and exclusive OTUs. Taxonomic composition of OTUs obained exclusively in Aplysina caissara.
Domain	Number of OTUs	Number of Sequences	Phyla	Number of OTUs	Number of Sequences	Class	Number of OTUs	Number of Sequences
Archaea	353	1553	Crenarchaeota	352	1552	Nitrososphaeria	352	1552
			Iainarchaeota	1	1	Iainarchaeia	1	1
Bacteria	5129	29252	Acidobacteriota	577	2587	Acidobacteriae	36	246
						Acidobacteriota (unclassified)	22	43
						Blastocatellia	14	30
						Holophagae	5	13
						Subgroup 11	20	47
						Subgroup 21	12	21
						Subgroup 22	1	2
						Subgroup 25	2	7
						Subgroup 5	10	22
						Thermoanaerobaculia	37	101
						Vicinamibacteria	418	2055
			Actinobacteriota	204	2259	Acidimicrobiia	125	1966
						Actinobacteria	34	84
						Actinobacteriota (unclassified)	16	117
						Thermoleophilia	29	92
			AncK6	77	275	AncK6	77	275
			Armatimonadota	1	2	Fimbriimonadia	1	2
			Bacteria (unclassified)	1147	6761	Bacteria (unclassified)	1147	6761
			Bacteroidota	89	386	Bacteroidia	33	170
						Bacteroidota (unclassified)	3	5
						Rhodothermia	52	208
						SJA-28	1	3
			Bdellovibrionota	6	55	Bdellovibrionia	6	55
			Chloroflexi	1333	8309	Anaerolineae	262	946
						Chloroflexi (unclassified)	336	1804
						Chloroflexia	6	18
						Dehalococcoidia	544	4413
						JG30-KF-CM66	35	578
						KD4-96	4	9
						Ktedonobacteria	7	31
						N9D0	4	7
						OLB14	2	25
						P2-11E	2	3
						TK10	10	56
						TK17	121	419
			Cyanobacteria	7	37	Cyanobacteriia	5	31
						Sericytochromatia	1	3
						Vampirivibrionia	1	3
			Dadabacteria	119	580	Dadabacteriia	119	580
			Deinococcota	13	25	Deinococci	13	25
			Dependentiae	4	13	Babeliae	4	13
			Desulfobacterota	4	11	Desulfobacteria	1	2
						Desulfobacterota (unclassified)	1	2
						Syntrophobacteria	1	1
						uncultured	1	6
			Elusimicrobiota	1	4	Lineage IIb	1	4
			Entotheonellaeota	10	40	Entotheonellia	10	40
			FCPU426	1	3	FCPU426	1	3
			Firmicutes	7	15	Bacilli	5	11
						Clostridia	1	2
						Negativicutes	1	2
			Fusobacteriota	1	2	Fusobacteriia	1	2
			Gemmatimonadota	174	1220	BD2-11 terrestrial group	141	1130
						Gemmatimonadetes	20	57
						PAUC43f marine benthic group	12	32
						S0134 terrestrial group	1	1
			Latescibacterota	2	4	Latescibacterota	2	4
			MBNT15	1	1	MBNT15	1	1
			Methylomirabilota	25	52	Methylomirabilia	25	52
			Myxococcota	40	126	bacteriap25	13	55
						Myxococcia	5	10
						Myxococcota (unclassified)	8	17
						Polyangia	14	44
			NB1-j	2	3	NB1-j	2	3
			Nitrospinota	116	370	P9X2b3D02	82	271
						Nitrospiria	34	99
			Patescibacteria	12	29	Saccharimonadia	12	29
			PAUC34f	198	720	PAUC34f	198	720
			Planctomycetota	56	179	OM190	3	11
						Phycisphaerae	13	45
						Pla4 lineage	1	3
						Planctomycetes	37	117
						Planctomycetota (unclassified)	2	3
			Poribacteria	26	263	Poribacteria	26	263
			Proteobacteria	805	4523	Alphaproteobacteria	486	2227
						Gammaproteobacteria	315	2277
						Proteobacteria (unclassified)	4	19
			RCP2-54	3	5	RCP2-54	3	5
			Spirochaetota	25	184	Spirochaetia	25	184
			Verrucomicrobiota	43	209	Verrucomicrobiae	43	209
Total	5482	30805		5482	30805		5482	30805

## Sheet: Table S7b
Table S7b: Venn diagram shared and exclusive OTUs. Taxonomic composition of OTUs obained exclusively in Axinella corrugata.
Domain	Number of OTUs	Number of Sequences	Phyla	Number of OTUs	Number of Sequences	Class	Number of OTUs	Number of Sequences
Archaea	213	1027	Crenarchaeota	170	814	Bathyarchaeia	1	1
						Nitrososphaeria	169	813
			Nanoarchaeota	39	208	Nanoarchaeia	39	208
			Thermoplasmatota	4	5	Thermoplasmata	4	5
Bacteria	4032	40845	Acidobacteriota	358	4435	Acidobacteriae	91	1086
						Acidobacteriota (unclassified)	17	148
						Blastocatellia	61	806
						Holophagae	1	19
						Subgroup 22	5	88
						Subgroup 5	25	341
						Thermoanaerobaculia	4	108
						Vicinamibacteria	154	1839
			Actinobacteriota	275	3141	Acidimicrobiia	54	517
						Actinobacteria	98	1256
						Actinobacteriota (unclassified)	33	286
						MB-A2-108	4	41
						Thermoleophilia	86	1041
			Armatimonadota	2	18	Chthonomonadetes	1	16
						Fimbriimonadia	1	2
			Bacteria (unclassified)	1471	12979	Bacteria (unclassified)	1471	12979
			Bacteroidota	88	917	Bacteroidia	84	807
						Kryptonia	4	110
			Bdellovibrionota	13	248	Bdellovibrionia	10	214
						Oligoflexia	3	34
			Campilobacterota	6	32	Campylobacteria	6	32
			Chloroflexi	69	819	AD3	10	136
						Anaerolineae	8	92
						Chloroflexi (unclassified)	6	102
						Chloroflexia	4	47
						KD4-96	9	152
						Ktedonobacteria	13	150
						P2-11E	1	1
						TK10	18	139
			Cyanobacteria	165	278	Cyanobacteria (unclassified)	2	2
						Cyanobacteriia	162	273
						Vampirivibrionia	1	3
			Deinococcota	2	8	Deinococci	2	8
			Dependentiae	4	118	Babeliae	4	118
			Desulfobacterota	16	114	Desulfobacterota (unclassified)	6	52
						Desulfobulbia	1	7
						Desulfovibrionia	2	7
						Desulfuromonadia	3	5
						uncultured	4	43
			Elusimicrobiota	1	5	Lineage IIa	1	5
			Entotheonellaeota	7	83	Entotheonellia	7	83
			Fibrobacterota	1	2	Fibrobacteria	1	2
			Firmicutes	19	157	Bacilli	12	114
						Clostridia	4	22
						Clostridia	1	11
						Negativicutes	2	10
			Fusobacteriota	1	3	Fusobacteriia	1	3
			Gemmatimonadota	48	399	BD2-11 terrestrial group	3	53
						Gemmatimonadetes	44	345
						S0134 terrestrial group	1	1
			Hydrogenedentes	2	2	Hydrogenedentia	2	2
			Latescibacterota	23	538	Latescibacteria	2	52
						Latescibacterota	21	486
			Margulisbacteria	3	22	Margulisbacteria	3	22
			Marinimicrobia	3	3	Marinimicrobia	3	3
			Methylomirabilota	54	291	Methylomirabilia	54	291
			Myxococcota	44	468	bacteriap25	5	15
						Myxococcia	7	78
						Myxococcota (unclassified)	6	32
						Polyangia	26	343
			NB1-j	2	5	NB1-j	2	5
			Nitrospirota	23	314	Nitrospiria	23	314
			Patescibacteria	11	80	Gracilibacteria	2	15
						Parcubacteria	5	10
						Saccharimonadia	4	55
			Planctomycetota	108	1881	OM190	5	41
						Phycisphaerae	14	212
						Pla3 lineage	5	43
						Pla4 lineage	5	128
						Planctomycetes	69	1396
						Planctomycetota (unclassified)	10	61
			Proteobacteria	1063	12104	Alphaproteobacteria	404	6660
						Gammaproteobacteria	625	5094
						Proteobacteria (unclassified)	34	350
			RCP2-54	15	118	RCP2-54	15	118
			SAR324 clade	5	6	SAR324 clade	5	6
			Spirochaetota	1	5	Leptospirae	1	5
			Verrucomicrobiota	129	1252	Chlamydiae	8	42
						Lentisphaeria	1	11
						Omnitrophia	1	2
						Verrucomicrobiae	116	1189
						Verrucomicrobiota (unclassified)	3	8
Total	4245	41872		4245	41872		4245	41872

## Sheet: Table S7c
Table S7c: Venn diagram shared and exclusive OTUs. Taxonomic composition of OTUs obained exclusively in Dragmacidon reticulatum.
Domain	Number of OTUs	Number of Sequences	Phyla	Number of OTUs	Number of Sequences	Class	Number of OTUs	Number of Sequences
Archaea	104	6667	Archaea unclassified	60	3095	Archaea (unclassified)	60	3095
			Crenarchaeota	20	2745	Nitrososphaeria	20	2745
			Euryarchaeota	5	263	Methanobacteria	5	263
			Halobacterota	3	276	Methanosarcinia	3	276
			Nanoarchaeota	9	143	Nanoarchaeia	9	143
			Thermoplasmatota	7	145	Thermoplasmata	5	131
						Thermoplasmatota (unclassified)	2	14
Bacteria	4954	70900	Acidobacteriota	552	7420	Acidobacteria	160	2301
						Acidobacteriota (unclassified)	19	371
						Blastocatellia	167	1714
						d142	1	6
						Holophagae	11	141
						Subgroup 11	4	56
						Subgroup 18	1	15
						Subgroup 22	3	52
						Subgroup 25	1	17
						Subgroup 5	26	104
						Thermoanaerobaculia	5	85
						Vicinamibacteria	154	2558
			Actinobacteriota	382	8537	Acidimicrobiia	65	1205
						Actinobacteria	228	5258
						Actinobacteriota (unclassified)	16	206
						Coriobacteriia	6	251
						MB-A2-108	6	335
						Thermoleophilia	59	1251
						WCHB1-81	2	31
			Armatimonadota	2	61	Fimbriimonadia	2	61
			Bacteria (unclassified)	597	4723	Bacteria (unclassified)	597	4723
			Bacteroidota	165	2054	Bacteroidia	162	2013
						Bacteroidota (unclassified)	1	19
						Kapabacteria	1	11
						Kryptonia	1	11
			Bdellovibrionota	13	89	Bdellovibrionia	5	30
						Oligoflexia	8	59
			Campilobacterota	2	6	Campylobacteria	2	6
			Chloroflexi	128	1920	AD3	7	75
						Anaerolineae	24	572
						Chloroflexi (unclassified)	11	46
						Chloroflexia	21	273
						Dehalococcoidia	7	9
						Gitt-GS-136	1	10
						JG30-KF-CM66	4	53
						KD4-96	6	36
						Ktedonobacteria	28	444
						P2-11E	5	47
						TK10	14	355
			Cloacimonadota	1	10	Cloacimonadia	1	10
			Cyanobacteria	109	576	Cyanobacteriia	104	259
						Sericytochromatia	2	49
						Vampirivibrionia	3	268
			Dadabacteria	5	167	Dadabacteriia	5	167
			Dependentiae	7	63	Babeliae	7	63
			Desulfobacterota	12	70	Desulfobacterota (unclassified)	5	17
						Desulfovibrionia	1	9
						Desulfuromonadia	1	11
						uncultured	5	33
			Elusimicrobiota	4	61	Elusimicrobia	1	9
						Lineage IIa	2	43
						Lineage IIb	1	9
			Entotheonellaeota	4	51	Entotheonellia	4	51
			FCPU426	2	11	FCPU426	2	11
			Fibrobacterota	1	11	Fibrobacteria	1	11
			Firmicutes	849	15125	Bacilli	320	6238
						Clostridia	500	8514
						Desulfotomaculia	1	7
						Dethiobacteria	1	7
						Firmicutes (unclassified)	25	103
						Negativicutes	1	235
						Syntrophomonadia	1	21
			Fusobacteriota	6	33	Fusobacteriia	6	33
			Gemmatimonadota	77	1261	BD2-11 terrestrial group	3	7
						Gemmatimonadetes	71	1154
						Longimicrobia	2	9
						S0134 terrestrial group	1	91
			Margulisbacteria	34	627	Margulisbacteria	34	627
			Marinimicrobia	1	2	Marinimicrobia	1	2
			MBNT15	1	2	MBNT15	1	2
			Methylomirabilota	77	943	Methylomirabilia	77	943
			Myxococcota	66	1112	bacteriap25	9	20
						Myxococcia	9	497
						Myxococcota (unclassified)	3	7
						Polyangia	45	588
			NB1-j	7	259	NB1-j	7	259
			Nitrospirota	21	662	Nitrospiria	21	662
			Patescibacteria	23	399	Gracilibacteria	6	189
						Parcubacteria	3	49
						Saccharimonadia	14	161
			PAUC34f	1	2	PAUC34f	1	2
			Planctomycetota	124	3181	OM190	5	12
						Phycisphaerae	34	1001
						Pla3 lineage	3	8
						Pla4 lineage	3	11
						Planctomycetes	74	2115
						Planctomycetota (unclassified)	4	32
						vadinHA49	1	2
			Poribacteria	1	2	Poribacteria	1	2
			Proteobacteria	1521	19279	Alphaproteobacteria	504	7422
						Gammaproteobacteria	1012	11785
						Proteobacteria (unclassified)	5	72
			RCP2-54	12	110	RCP2-54	12	110
			SAR324 clade	2	2	SAR324 clade	2	2
			Spirochaetota	2	6	Spirochaetia	2	6
			Synergistota	2	20	Synergistia	2	20
			Verrucomicrobiota	139	2013	Chlamydiae	9	69
			Verrucomicrobiota			Kiritimatiellae	4	151
			Verrucomicrobiota			Lentisphaeria	1	4
			Verrucomicrobiota			Verrucomicrobiae	125	1789
			WPS-2	2	30	WPS-2	2	30
Total	5058	77567		5058	77567		5058	77567

## Sheet: Table S7d
Table S7d: Venn diagram shared and exclusive OTUs. Taxonomic composition of OTUs obained exclusively in seawater.
Domain	Number of OTUs	Number of Sequences	Phyla	Number of OTUs	Number of Sequences	Class	Number of OTUs	Number of Sequences
Archaea	179	640	Crenarchaeota	2	2	Nitrososphaeria	2	2
			Nanoarchaeota	13	30	Nanoarchaeia	13	30
			Thermoplasmatota	164	608	Thermoplasmata	164	608
Bacteria	2862	7361	Acidobacteriota	9	14	Acidobacteriota (unclassified)	1	1
						Blastocatellia	3	5
						Subgroup 11	1	1
						Thermoanaerobaculia	1	2
						Vicinamibacteria	3	5
			Actinobacteriota	157	452	Actinobacteria	154	445
						Actinobacteriota (unclassified)	1	4
						Thermoleophilia	2	3
			Bacteria (unclassified)	151	457	Bacteria (unclassified)	151	457
			Bacteroidota	245	563	Bacteroidia	237	554
						Rhodothermia	8	9
			Bdellovibrionota	30	103	Bdellovibrionia	22	86
						Bdellovibrionota (unclassified)	1	2
						Oligoflexia	7	15
			Calditrichota	1	1	Calditrichia	1	1
			Campilobacterota	1	1	Campylobacteria	1	1
			Chloroflexi	3	5	Anaerolineae	1	2
						Dehalococcoidia	1	1
						Ktedonobacteria	1	2
			Cyanobacteria	520	1159	Cyanobacteria (unclassified)	1	1
						Cyanobacteriia	518	1156
						Vampirivibrionia	1	2
			Dependentiae	3	4	Babeliae	3	4
			Desulfobacterota	8	24	Desulfobacterota (unclassified)	1	2
						Desulfuromonadia	7	22
			Entotheonellaeota	1	2	Entotheonellia	1	2
			Fibrobacterota	1	1	Fibrobacteria	1	1
			Firmicutes	4	13	Bacilli	4	13
			Fusobacteriota	2	10	Fusobacteriia	2	10
			Gemmatimonadota	1	1	Gemmatimonadetes	1	1
			Hydrogenedentes	3	4	Hydrogenedentia	3	4
			Margulisbacteria	13	42	Margulisbacteria	13	42
			Marinimicrobia	42	178	Marinimicrobia	42	178
			Methylomirabilota	1	1	Methylomirabilia	1	1
			Myxococcota	9	21	Myxococcia	2	3
						Polyangia	7	18
			NB1-j	2	4	NB1-j	2	4
			Nitrospirota	1	1	Nitrospiria	1	1
			Patescibacteria	5	8	Gracilibacteria	3	6
						Parcubacteria	1	1
						Patescibacteria (unclassified)	1	1
			Planctomycetota	47	73	OM190	11	14
						Phycisphaerae	8	13
						Pla3 lineage	2	2
						Planctomycetes	24	35
						Planctomycetota (unclassified)	2	9
			Proteobacteria	1547	4090	Alphaproteobacteria	1211	3203
						Gammaproteobacteria	317	842
						Proteobacteria (unclassified)	19	45
			SAR324 clade	11	39	SAR324 clade	11	39
			Schekmanbacteria	1	3	Schekmanbacteria	1	3
			Spirochaetota	1	1	V2072-189E03	1	1
			Sva0485	1	1	Sva0485	1	1
			Verrucomicrobiota	38	80	Kiritimatiellae	2	16
						Lentisphaeria	1	1
						Verrucomicrobiae	35	63
			WPS-2	3	5	WPS-2	3	5
Total	3041	8001		3041	8001		3041	8001

## Sheet: Table S7e
Table S7e: Venn diagram shared and exclusive OTUs. Taxonomic composition of OTUs obained exclusively in sediment.
Domain	Number of OTUs	Number of Sequences	Phyla	Number of OTUs	Number of Sequences	Class	Number of OTUs	Number of Sequences
Archaea	1726	12651	Aenigmarchaeota	2	6	Aenigmarchaeia	2	6
			Archaea unclassified	51	144	Archaea (unclassified)	51	144
			Asgardarchaeota	22	96	Asgardarchaeota	2	6
						Asgardarchaeota (unclassified)	3	9
						Lokiarchaeia	13	74
						Odinarchaeia	4	7
			Crenarchaeota	1334	11581	Bathyarchaeia	66	279
						Crenarchaeota (unclassified)	5	19
						Nitrososphaeria	1263	11283
			Halobacterota	5	21	Methanosarcinia	5	21
			Hydrothermarchaeota	12	46	Hydrothermarchaeia	12	46
			Nanoarchaeota	292	737	Nanoarchaeia	292	737
			Thermoplasmatota	8	20	Thermoplasmata	8	20
Bacteria	18018	158405	Acetothermia	4	7	Acetothermiia	4	7
			Acidobacteriota	1069	9278	Acidobacteriae	52	249
						Acidobacteriota (unclassified)	64	216
						Aminicenantia	17	65
						AT-s3-28	109	537
						Blastocatellia	25	347
						Holophagae	11	30
						Subgroup 11	2	5
						Subgroup 18	4	14
						Subgroup 21	55	594
						Subgroup 22	282	2585
						Subgroup 26	27	247
						Subgroup 5	11	45
						Thermoanaerobaculia	210	2500
						Vicinamibacteria	200	1844
			Actinobacteriota	484	8388	Acidimicrobiia	401	7835
						Actinobacteria	25	67
						Actinobacteriota (unclassified)	19	100
						Coriobacteriia	2	4
						MB-A2-108	2	3
						Thermoleophilia	34	377
						WCHB1-81	1	2
			AncK6	7	32	AncK6	7	32
			Armatimonadota	2	5	Fimbriimonadia	2	5
			Bacteria (unclassified)	2407	12758	Bacteria (unclassified)	2407	12758
			Bacteroidota	1338	11702	Bacteroidia	1219	10729
						Bacteroidota (unclassified)	3	12
						Ignavibacteria	12	53
						Kapabacteria	1	6
						Kryptonia	6	15
						Rhodothermia	97	887
			Bdellovibrionota	238	946	Bdellovibrionia	171	695
						Bdellovibrionota (unclassified)	1	4
						Oligoflexia	66	247
			Calditrichota	65	403	Calditrichia	65	403
			Campilobacterota	26	481	Campylobacteria	26	481
			Chloroflexi	848	7526	Anaerolineae	700	6719
						Chloroflexi (unclassified)	54	325
						Chloroflexia	9	49
						Dehalococcoidia	40	203
						JG30-KF-CM66	12	46
						KD4-96	26	171
						Ktedonobacteria	1	2
						OLB14	3	4
						P2-11E	1	1
						TK10	1	3
						TK17	1	3
			Cyanobacteria	99	741	Cyanobacteria (unclassified)	2	6
						Cyanobacteriia	80	674
						Vampirivibrionia	17	61
			Dadabacteria	16	235	Dadabacteriia	16	235
			Deferrisomatota	12	69	Defferrisomatia	12	69
			Deinococcota	21	369	Deinococci	21	369
			Dependentiae	17	34	Babeliae	17	34
			Desulfobacterota	499	4611	Desulfarculia	2	4
						Desulfobaccia	1	3
						Desulfobacteria	213	1689
						Desulfobacterota (unclassified)	46	114
						Desulfobulbia	97	1463
						Desulfomonilia	2	4
						Desulfovibrionia	3	7
						Desulfuromonadia	98	846
						Syntrophobacteria	27	421
						uncultured	10	60
			Elusimicrobiota	26	58	Elusimicrobia	3	18
						Lineage IIa	4	5
						Lineage IIb	18	33
						Lineage IIc	1	2
			Fibrobacterota	96	1173	Chitinivibrionia	90	1152
						Fibrobacteria	6	21
			Firmicutes	52	142	Bacilli	8	23
						Clostridia	42	116
						Firmicutes (unclassified)	2	3
			Fusobacteriota	21	53	Fusobacteriia	21	53
			Gemmatimonadota	214	2036	AKAU4049	5	98
						BD2-11 terrestrial group	150	1521
						Gemmatimonadetes	28	175
						Gemmatimonadota (unclassified)	3	4
						PAUC43f marine benthic group	27	237
						S0134 terrestrial group	1	1
			Hydrogenedentes	37	124	Hydrogenedentia	37	124
			Latescibacterota	85	688	Latescibacteria	85	688
			Margulisbacteria	200	1384	Margulisbacteria	200	1384
			Marinimicrobia	2	3	Marinimicrobia	2	3
			MBNT15	9	48	MBNT15	9	48
			Methylomirabilota	18	40	Methylomirabilia	18	40
			Modulibacteria	18	109	Moduliflexia	18	109
			Myxococcota	458	2127	bacteriap25	6	37
						Myxococcia	46	205
						Myxococcota (unclassified)	37	112
						Polyangia	369	1773
			NB1-j	427	4842	NB1-j	427	4842
			Nitrospinota	45	475	Nitrospinia	30	214
						P9X2b3D02	15	261
			Nitrospirota	132	1369	4-29-1	4	117
						Nitrospiria	66	701
						Thermodesulfovibrionia	62	551
			Patescibacteria	129	460	ABY1	2	4
						Gracilibacteria	67	225
						Parcubacteria	12	19
						Patescibacteria (unclassified)	2	5
						Saccharimonadia	46	207
			PAUC34f	46	231	PAUC34f	46	231
			Planctomycetota	3705	33989	028H05-P-BN-P5	24	231
						BD7-11	73	527
						Brocadiae	10	63
						OM190	715	6608
						Phycisphaerae	636	6632
						Pla3 lineage	221	1485
						Pla4 lineage	68	479
						Planctomycetes	1532	15522
						Planctomycetota (unclassified)	391	2140
						vadinHA49	35	302
			Poribacteria	2	8	Poribacteria	2	8
			Proteobacteria	4365	47506	Alphaproteobacteria	1087	9734
						Gammaproteobacteria	3253	37716
						Proteobacteria (unclassified)	25	56
			RCP2-54	3	5	RCP2-54	3	5
			SAR324 clade	27	146	SAR324 clade	27	146
			Schekmanbacteria	11	96	Schekmanbacteria	11	96
			Spirochaetota	107	543	Leptospirae	18	42
						Spirochaetia	86	496
						V2072-189E03	3	5
			Sumerlaeota	30	160	Sumerlaeia	30	160
			Sva0485	12	63	Sva0485	12	63
			Verrucomicrobiota	544	2705	Chlamydiae	14	22
						Kiritimatiellae	119	628
						Lentisphaeria	63	285
						Omnitrophia	51	141
						Verrucomicrobiae	259	1470
						Verrucomicrobiota (unclassified)	38	159
			WPS-2	4	69	WPS-2	4	69
			WS1	1	1	WS1	1	1
			WS2	13	44	WS2	13	44
			Zixibacteria	27	123	Zixibacteria	27	123
Total	19744	171056		19744	171056		19744	171056

## Sheet: Table S7f
Table S7f: Venn diagram shared and exclusive OTUs. Taxonomic composition of OTUs encompassed by the core.
Domain	Number of OTUs	Number of Sequences	Phyla	Number of OTUs	Number of Sequences	Class	Number of OTUs	Number of Sequences
Archaea	10	117669	Crenarchaeota	8	111905	Nitrososphaeria	8	111905
			Thermoplasmatota	2	5764	Thermoplasmata	2	5764
Bacteria	152	622777	Acidobacteriota	12	5855	Acidobacteriae	2	605
						Blastocatellia	2	946
						Subgroup 5	2	980
						Vicinamibacteria	6	3324
			Actinobacteriota	7	19515	Actinobacteria	7	19515
			Bacteria (unclassified)	4	144574	Bacteria (unclassified)	4	144574
			Bacteroidota	20	19305	Bacteroidia	20	19305
			Bdellovibrionota	1	95	Oligoflexia	1	95
			Chloroflexi	2	620	KD4-96	1	284
						TK10	1	336
			Cyanobacteria	10	188769	Cyanobacteriia	10	188769
			Firmicutes	1	5689	Bacilli	1	5689
			Gemmatimonadota	1	508	Gemmatimonadetes	1	508
			Marinimicrobia	2	1374	Marinimicrobia	2	1374
			Methylomirabilota	6	4534	Methylomirabilia	6	4534
			Myxococcota	2	155	Polyangia	2	155
			NB1-j	2	334	NB1-j	2	334
			Nitrospirota	1	807	Nitrospiria	1	807
			Planctomycetota	12	6768	Phycisphaerae	3	1036
						Planctomycetes	9	5732
			Proteobacteria	62	212404	Alphaproteobacteria	33	175269
						Gammaproteobacteria	28	36947
						Proteobacteria (unclassified)	1	188
			RCP2-54	2	1453	RCP2-54	2	1453
			SAR324 clade	1	3003	SAR324 clade	1	3003
			Verrucomicrobiota	4	7015	Verrucomicrobiae	4	7015
Total	162	740446		162	740446		162	740446
