# Supplementary material for: Community composition and functional prediction of prokaryotes associated with sympatric sponge species of southwestern Atlantic coast
Source: Sci Rep. 2021 May 5;11:9576. doi: 10.1038/s41598-021-88288-3 (PMC8100286; doi:10.1038/s41598-021-88288-3)
Supplement: Supplementary file 10 — Supplementary Table S8. [file 41598_2021_88288_MOESM10_ESM.xlsx]

## Sheet: Table S8
Table S8: LEfSe features. List of features provided by LEfSe that are differential among sponge species, seawater and sediment with statistical and biological significance and ranked according to the effect size (LDA).
	Taxonomy affiliation (Domains, Phylum, Class)	LDA value	p value
A. caissara	Bacteria, Chloroflexi, Dehalococcoidia	5.86506	0.000395069
	Bacteria, Chloroflexi	5.40698	0.000360737
	Bacteria, PAUC34f	5.38562	0.000858163
	Bacteria, Gemmatimonadota, BD2_11	5.24092	0.00022574
	Bacteria, Chloroflexi, TK17	5.14845	0.00317831
	Bacteria, Dadabacteria, Dadabacteriia	5.14356	0.000464278
	Bacteria, Dadabacteria	5.14356	0.000464278
	Bacteria, Nitrospinota, P9X2b3D02	4.98221	0.000274703
	Bacteria, Nitrospinota	4.9822	0.000274703
	Bacteria, Bacteroidota, Rhodothermia	4.97216	0.000507059
	Bacteria, Chloroflexi, JG30_KF_CM66	4.84489	0.000769941
	Bacteria, Myxococcota, bacteriap25	4.55502	0.00352627
	Bacteria, Gemmatimonadota, PAUC43f	4.41803	0.000638104
	Bacteria, Acidobacteriota, Subgroup_11	4.28489	0.00137779
	Bacteria, Deinococcota	4.25624	0.000715412
	Bacteria, Deinococcota, Deinococci	4.2548	0.000715412
A. corrugata	Bacteria unclassified	4.69156	0.000543437
D. reticulatum	Bacteria, Gemmatimonadota, Gemmatimonadetes	4.61229	0.00537548
	Bacteria, Acidobacteriota, Subgroup_5	4.56979	0.00974989
	Bacteria, RCP2_54	4.44977	0.0058359
	Bacteria, Elusimicrobiota	4.38868	0.0063278
	Bacteria, Desulfobacterota_uncultured	4.3729	0.0378465
	Bacteria, Planctomycetota, Planctomycetes	4.36778	0.0170746
	Bacteria, Patescibacteria, Parcubacteria	4.3069	0.0247
	Archaea, Nanoarchaeota	4.19425	0.000611307
	Archaea, Nanoarchaeota, Nanoarchaeia	4.19421	0.000611307
	Bacteria, Actinobacteriota, MB_A2_108	4.1864	0.0384475
	Bacteria, Acidobacteriota	4.16527	0.0224578
	Bacteria, Chloroflexi, TK10	4.10907	0.0458318
Seawater	Bacteria, Marinimicrobia	5.90247	0.000332415
	Bacteria, SAR324_clade	5.82182	0.000150972
	Bacteria, Bdellovibrionota, Bdellovibrionia	5.15082	0.000154744
	Bacteria, Margulisbacteria	4.98116	0.00023305
	Bacteria, Proteobacteria (unclassified)	4.98078	0.00109668
	Bacteria, WPS_2	4.27153	0.00059683
	Bacteria, Desulfobacterota	4.2342	0.00176754
Sediment	Bacteria, Planctomycetota, OM190	5.47633	0.000178725
	Bacteria, NB1_j	5.44816	0.000825445
	Bacteria, Nitrospirota	5.09429	0.000739856
	Bacteria, Acidobacteriota, Subgroup_22	5.04355	0.00134518
	Bacteria, Nitrospirota, Nitrospiria	4.96711	0.000772709
	Bacteria, Planctomycetota	4.89163	0.000330178
	Bacteria, Planctomycetota, Pla3_lineage	4.8652	0.00034693
	Bacteria, Latescibacterota	4.80515	0.00350672
	Bacteria, Planctomycetota, Pla4_lineage	4.74058	0.00221141
	Bacteria, MBNT15	4.69122	0.0107479
	Bacteria, Desulfobacterota, Syntrophobacteria	4.64727	0.000237426
	Bacteria, Nitrospirota, Thermodesulfovibrionia	4.54115	0.00349041
	Bacteria, Acidobacteriota, Subgroup_21	4.4264	0.000354674
	Bacteria, Chloroflexi, KD4_96	4.39758	0.00990059
	Bacteria, Proteobacteria, Alphaproteobacteria	4.37338	0.000940885
	Bacteria, Myxococcota	4.35193	0.000492593
	Archaea, Crenarchaeota	4.32312	0.00208124
	Bacteria, Bacteroidota, Bacteroidia	4.0665	0.00847616
