# Supplementary material for: Community composition and functional prediction of prokaryotes associated with sympatric sponge species of southwestern Atlantic coast
Source: Sci Rep. 2021 May 5;11:9576. doi: 10.1038/s41598-021-88288-3 (PMC8100286; doi:10.1038/s41598-021-88288-3)
Supplement: Supplementary file 11 — Supplementary Table S9. [file 41598_2021_88288_MOESM11_ESM.xlsx]

## Sheet: Table S9
Table S9: Relative abundance of the KEGG Orthologs (KO). The KEGG Orthologs (KO) relative abundance across the categories (sponge, seawater and sediment). Ac = Aplysina caissara, Ax = Axinella corrugata, Dr = Dragmacidon reticulatum, SW = seawater, SD = sediment.
KO, description	Aplysina caissara 1	Aplysina caissara 2	Aplysina caissara 3	Aplysina caissara 4	Aplysina caissara 5	Axinella corrugata 1	Axinella corrugata 2	Axinella corrugata 3	Axinella corrugata 4	Axinella corrugata 5	Dragmacidon reticulatum 1	Dragmacidon reticulatum 2	Dragmacidon reticulatum 3	Dragmacidon reticulatum 4	Dragmacidon reticulatum 5	Seawater 1	Seawater 2	Seawater 3	Seawater 4	Seawater 5	Sediment 1	Sediment 2	Sediment 3	Sediment 4	Sediment 5
K00001, alcohol dehydrogenase [EC:1.1.1.1]	0.00207071	0.00202689	0.00212123	0.00215454	0.00209474	0.000836233	0.0010259	0.000972861	0.000944155	0.000938263	0.000952639	0.000823212	0.00086338	0.000917886	0.00106964	0.00136758	0.0013048	0.0014624	0.00140029	0.00136935	0.0014254	0.00148321	0.00136499	0.00146961	0.00145404
K00002, alcohol dehydrogenase (NADP+) [EC:1.1.1.2]	1.39974e-05	3.35454e-06	2.57841e-06	6.26296e-07	4.26921e-06	1.94559e-05	4.72294e-05	2.7773e-05	1.2259e-05	1.36009e-05	8.49548e-05	3.01574e-05	0.00011145	2.8658e-05	1.79856e-05	6.7093e-06	9.11544e-06	6.15726e-06	8.02124e-06	8.03497e-06	2.66715e-05	2.60288e-05	2.47884e-05	2.12541e-05	2.73779e-05
K00003, homoserine dehydrogenase [EC:1.1.1.3]	0.000675139	0.000671658	0.000707834	0.000721881	0.000690841	0.000314161	0.000429899	0.000508006	0.000528538	0.000521945	0.000309658	0.000322602	0.000328204	0.000322391	0.000519968	0.000617908	0.000609125	0.000626487	0.000615965	0.000617402	0.000594521	0.000583576	0.000510178	0.000599611	0.000552359
K00004, (R,R)-butanediol dehydrogenase / meso-butanediol dehydrogenase / diacetyl reductase [EC:1.1.1.4 1.1.1.- 1.1.1.303]	2.55437e-05	3.53505e-05	1.91686e-05	1.02101e-05	2.40414e-05	0.000181998	0.000155205	0.000170663	0.000142618	0.000164887	0.000279225	0.000263387	0.000163761	0.000210793	0.000177397	0.000251233	0.000234854	0.00028483	0.000265641	0.000253615	8.47617e-05	8.94118e-05	7.06476e-05	8.04452e-05	9.79993e-05
K00005, glycerol dehydrogenase [EC:1.1.1.6]	8.33581e-06	5.65908e-06	6.24541e-06	8.33835e-06	4.36295e-06	0.000139145	0.000304072	0.000361712	0.000439329	0.000413554	0.00012944	0.000152318	0.000189463	0.000160584	0.00031759	0.000356717	0.000365443	0.000337024	0.00034305	0.000356622	1.89455e-05	2.21977e-05	2.24584e-05	1.64643e-05	2.27617e-05
K00007, D-arabinitol 4-dehydrogenase [EC:1.1.1.11]	1.3893e-07	6.1164e-08	5.66373e-07	5.51803e-07	4.98998e-07	1.14394e-05	2.17323e-06	1.18049e-06	3.5782e-06	2.16828e-06	6.58934e-06	1.08075e-06	4.19935e-06	6.00914e-07	6.0347e-07	1.78777e-07	2.16457e-07	2.53381e-07	1.53145e-07	1.80523e-07	7.36494e-07	1.31146e-06	1.59741e-06	1.67796e-06	1.37773e-06
K00008, L-iditol 2-dehydrogenase [EC:1.1.1.14]	0.00131523	0.00132312	0.00139473	0.00142677	0.00136593	0.000270979	0.00022008	0.000198275	0.000169339	0.000190844	0.000386701	0.000291849	0.000243179	0.00024539	0.000250134	0.000254724	0.000236746	0.000284564	0.000265714	0.000255864	0.00110867	0.00109932	0.000948273	0.00113421	0.00103895
K00009, mannitol-1-phosphate 5-dehydrogenase [EC:1.1.1.17]	6.32904e-07	6.31489e-07	9.45065e-07	1.61862e-07	6.65331e-07	2.01029e-05	6.99689e-06	4.14037e-06	7.9894e-06	8.56461e-06	7.23126e-05	3.73307e-05	3.05063e-05	3.19652e-05	6.73951e-06	9.31474e-07	1.07856e-06	2.2979e-06	2.54994e-06	9.18055e-07	1.80252e-05	2.1587e-05	2.12988e-05	1.54711e-05	2.46617e-05
K00010, myo-inositol 2-dehydrogenase / D-chiro-inositol 1-dehydrogenase [EC:1.1.1.18 1.1.1.369]	0.000101488	2.8463e-05	2.67198e-05	1.44583e-05	4.28161e-05	0.000614165	0.000670566	0.000626174	0.000623041	0.000624026	0.000616034	0.000419757	0.000418554	0.000504275	0.000693701	0.000869185	0.000849675	0.000900533	0.000878732	0.000872395	0.000199778	0.000206243	0.000205733	0.000202357	0.000202762
K00011, aldehyde reductase [EC:1.1.1.21]	4.50751e-06	1.03979e-06	5.09735e-07	0	1.33066e-06	2.7112e-06	1.30879e-05	1.5548e-06	1.48586e-06	1.86057e-06	2.99374e-05	4.27057e-06	1.30272e-05	5.89358e-06	1.89411e-06	1.37521e-08	8.379e-08	2.69759e-08	1.51182e-07	2.72487e-08	1.78863e-06	1.0686e-06	9.76194e-07	1.72881e-06	1.55436e-06
K00012, UDPglucose 6-dehydrogenase [EC:1.1.1.22]	5.08396e-05	4.72549e-05	3.09596e-05	1.9858e-05	3.68133e-05	0.000474797	0.000558895	0.000642509	0.000658481	0.000674775	0.000421634	0.000479226	0.000393632	0.000491375	0.000650766	0.000870944	0.000840436	0.000910462	0.000877386	0.00086846	0.000242453	0.000234997	0.000241754	0.000219584	0.000247762
K00013, histidinol dehydrogenase [EC:1.1.1.23]	0.000684513	0.000696492	0.000716667	0.000726181	0.000706454	0.000322902	0.000456504	0.000511865	0.000542298	0.000535326	0.000362391	0.000336903	0.000316273	0.000335768	0.000531008	0.000625636	0.000616327	0.00063479	0.000624307	0.00062473	0.000610841	0.000603664	0.000565411	0.000616764	0.000578545
K00014, shikimate dehydrogenase [EC:1.1.1.25]	0.000695249	0.000700332	0.000722006	0.000730443	0.000711457	0.000495918	0.000563044	0.000599903	0.000651921	0.000644407	0.000432524	0.000442078	0.000458148	0.000448906	0.000595157	0.000668169	0.000666564	0.000675256	0.000669084	0.000670055	0.000647002	0.000640878	0.000614394	0.000649982	0.00062401
K00015, glyoxylate reductase [EC:1.1.1.26]	0.000694613	0.000725855	0.000733769	0.000730361	0.000726535	0.000552676	0.00039406	0.000430366	0.000377036	0.000400033	0.0004673	0.000467706	0.000385907	0.000442746	0.000457416	0.000542118	0.000515231	0.000600312	0.000566788	0.000547791	0.000718358	0.000703688	0.000611545	0.000705642	0.000689423
K00016, L-lactate dehydrogenase [EC:1.1.1.27]	0.000647811	0.000631638	0.000685876	0.000706016	0.000664161	7.51535e-05	4.76652e-05	5.8807e-05	2.3516e-05	2.12325e-05	0.000163812	8.77333e-05	0.000279834	9.09969e-05	5.68926e-05	5.83569e-06	5.91208e-06	6.01816e-06	6.61635e-06	5.51378e-06	0.000530488	0.000521479	0.000456307	0.00054345	0.000484779
K00018, glycerate dehydrogenase [EC:1.1.1.29]	3.20604e-05	5.70733e-05	3.05151e-05	1.75705e-05	4.00573e-05	0.000222883	0.000176078	0.000173844	0.000173928	0.000159091	0.000302853	0.000272658	0.000241442	0.000206766	0.000117478	5.41745e-05	6.1054e-05	5.23527e-05	5.76202e-05	5.60652e-05	0.000169215	0.00016845	0.000166071	0.000157417	0.00017358
K00019, 3-hydroxybutyrate dehydrogenase [EC:1.1.1.30]	0.000191377	0.0001854	9.53147e-05	5.43194e-05	0.000135938	0.00126635	0.000915795	0.000706113	0.000606196	0.00064958	0.000927165	0.00102581	0.000921451	0.00105803	0.000785343	0.000724524	0.000707419	0.000767937	0.000748142	0.000728987	0.000571171	0.00056741	0.000489746	0.000525289	0.000648987
K00020, 3-hydroxyisobutyrate dehydrogenase [EC:1.1.1.31]	0.000746409	0.000802353	0.000773243	0.000762878	0.000774966	0.000922375	0.00117073	0.00133337	0.00138736	0.00143168	0.000727797	0.000983956	0.000650356	0.00103379	0.00139866	0.00190454	0.00183592	0.00201585	0.00193276	0.00191067	0.000805052	0.000782977	0.000741281	0.000790417	0.000782536
K00021, hydroxymethylglutaryl-CoA reductase (NADPH) [EC:1.1.1.34]	3.40168e-06	7.21736e-07	5.09735e-07	1.83934e-07	1.5726e-06	6.96284e-06	9.61716e-06	5.20569e-06	2.91108e-06	3.6181e-06	1.2633e-05	8.13555e-06	1.13127e-05	5.154e-07	8.90566e-06	9.68146e-07	1.08089e-06	6.63608e-07	1.23969e-06	9.37356e-07	4.60835e-05	5.13898e-05	3.84265e-05	4.47761e-05	5.8312e-05
K00023, acetoacetyl-CoA reductase [EC:1.1.1.36]	0.000740264	0.000729262	0.000723412	0.000729911	0.000726242	0.00070303	0.000475944	0.000321699	0.000243458	0.000284835	0.000522815	0.000617329	0.000450334	0.000634828	0.000355347	0.000292914	0.000285953	0.000318245	0.000310924	0.000298648	0.000563591	0.000571833	0.000534043	0.000571865	0.000586252
K00024, malate dehydrogenase [EC:1.1.1.37]	0.00130278	0.0012935	0.00138256	0.00141848	0.00134741	0.000227044	0.000200963	0.000186043	0.000180577	0.000191663	0.000241571	0.000190889	0.000234877	0.000182594	0.000253648	0.00028612	0.000271583	0.000315895	0.000299126	0.000287266	0.000985847	0.000982143	0.000893568	0.00102007	0.000922405
K00027, malate dehydrogenase (oxaloacetate-decarboxylating) [EC:1.1.1.38]	3.73051e-05	4.37065e-05	2.07548e-05	1.26614e-05	2.95748e-05	0.00027635	0.000262541	0.000286475	0.000258411	0.000251368	0.000268338	0.000278072	0.000334536	0.000238821	0.000282248	0.000243432	0.000246713	0.000232117	0.000238294	0.000240245	0.000169946	0.000163634	0.000164971	0.000156694	0.000171354
K00029, malate dehydrogenase (oxaloacetate-decarboxylating)(NADP+) [EC:1.1.1.40]	3.58761e-05	4.4261e-05	2.04097e-05	1.09634e-05	2.79387e-05	0.000308164	0.000223712	0.000204294	0.000173998	0.000204225	0.000280685	0.000291793	0.000341769	0.000262238	0.000234183	0.000273673	0.000261853	0.000306126	0.000290833	0.000278094	0.000128597	0.000128455	0.000154142	0.000116232	0.000150571
K00030, isocitrate dehydrogenase (NAD+) [EC:1.1.1.41]	8.19688e-06	4.21267e-06	4.92036e-06	2.62873e-06	5.6892e-06	7.85596e-05	4.35993e-05	3.69593e-05	2.79307e-05	2.44558e-05	3.22266e-05	5.16914e-05	0.000130484	2.2671e-05	4.53845e-05	1.14583e-05	1.20733e-05	1.17102e-05	1.28137e-05	1.19338e-05	0.000375496	0.000353566	0.000337298	0.000333329	0.000355278
K00031, isocitrate dehydrogenase [EC:1.1.1.42]	0.000681763	0.000678129	0.000708922	0.000722498	0.000693834	0.000354409	0.000472335	0.00052188	0.000545799	0.000542654	0.000353664	0.000393854	0.000330647	0.00039013	0.00054596	0.000625056	0.000616596	0.000635633	0.000626473	0.000623849	0.000749128	0.000741901	0.000708415	0.000743848	0.000721969
K00032, phosphogluconate 2-dehydrogenase [EC:1.1.1.43]	8.02146e-06	2.58305e-05	1.14332e-05	6.27877e-06	1.65273e-05	5.06846e-05	3.11937e-05	3.10493e-05	2.07136e-05	2.24747e-05	2.86604e-05	7.62056e-05	2.7647e-05	7.99928e-05	1.66912e-05	1.89134e-05	2.01864e-05	1.71744e-05	1.88333e-05	1.7916e-05	1.89278e-06	7.96968e-07	9.35416e-07	6.10167e-07	1.35726e-06
K00033, 6-phosphogluconate dehydrogenase [EC:1.1.1.44 1.1.1.343]	3.74918e-05	1.74041e-05	1.3689e-05	9.90026e-06	1.75542e-05	0.000263392	0.000349553	0.000385586	0.000397582	0.000375097	0.000320898	0.000271182	0.000315494	0.000246604	0.000347091	0.000336771	0.000342802	0.000315769	0.000323974	0.000334665	7.17301e-05	7.21047e-05	8.63962e-05	6.24438e-05	8.24681e-05
K00034, glucose 1-dehydrogenase [EC:1.1.1.47]	0.000779641	0.000686795	0.000721735	0.000729887	0.000717861	0.00111791	0.000775483	0.000532201	0.000522288	0.000526788	0.000935258	0.000894243	0.000835717	0.000882124	0.000532468	0.000301911	0.000333949	0.000283117	0.000307805	0.000308312	0.00063377	0.000630325	0.000635674	0.0006437	0.0006472
K00035, D-galactose 1-dehydrogenase [EC:1.1.1.48]	7.83154e-06	4.36813e-06	6.13098e-06	5.80926e-06	4.52795e-06	0.000136864	0.000188515	0.000286919	0.000273146	0.000271461	7.27422e-05	0.00010705	5.72965e-05	0.00012753	0.0002783	0.000313412	0.000316602	0.000291044	0.000298723	0.000309199	1.24459e-05	1.069e-05	1.03942e-05	1.14406e-05	1.17519e-05
K00036, glucose-6-phosphate 1-dehydrogenase [EC:1.1.1.49 1.1.1.363]	4.55181e-05	4.27348e-05	2.21459e-05	1.59418e-05	3.31102e-05	0.000301991	0.000356658	0.00040101	0.000408652	0.000393821	0.000305305	0.000316918	0.000314206	0.000319198	0.000380788	0.000351076	0.000360438	0.000328315	0.000339296	0.000349858	0.00011776	0.000124023	0.000124044	0.000108432	0.000137291
K00038, 3alpha(or 20beta)-hydroxysteroid dehydrogenase [EC:1.1.1.53]	0.000189646	0.000113615	6.05997e-05	3.66819e-05	9.35025e-05	0.000962978	0.000705036	0.000321745	0.00024578	0.000261644	0.000847407	0.00103773	0.001062	0.000958885	0.000330785	9.09429e-05	0.000116231	8.73871e-05	0.000106283	9.77276e-05	0.000465289	0.000446313	0.000476027	0.000434961	0.000515775
K00039, ribitol 2-dehydrogenase [EC:1.1.1.56]	1.07907e-05	2.91185e-06	2.28973e-06	1.97729e-06	3.84382e-06	6.05326e-05	4.82528e-05	2.46128e-05	1.25995e-05	1.5407e-05	6.48575e-05	3.70251e-05	5.49097e-05	4.6334e-05	1.97126e-05	5.60083e-06	7.90768e-06	4.8502e-06	7.0854e-06	6.36939e-06	6.62844e-05	6.58271e-05	5.00786e-05	6.15048e-05	7.5116e-05
K00040, fructuronate reductase [EC:1.1.1.57]	1.59255e-05	2.7433e-05	1.29083e-05	7.07991e-06	1.85524e-05	0.00013103	6.60501e-05	4.94749e-05	3.32091e-05	4.93438e-05	0.000200368	0.000116594	6.47585e-05	0.000129374	5.08914e-05	3.02938e-05	3.51024e-05	2.73337e-05	3.15221e-05	2.95329e-05	3.36549e-05	3.28872e-05	2.84453e-05	3.24371e-05	3.96793e-05
K00041, tagaturonate reductase [EC:1.1.1.58]	2.46987e-06	5.50476e-07	6.79647e-07	1.83934e-07	9.42552e-07	2.11227e-05	1.01471e-05	2.01548e-06	2.64827e-06	3.256e-06	5.83381e-05	3.03628e-05	2.66639e-05	2.83162e-05	4.04341e-06	1.55857e-07	1.2103e-07	1.88832e-07	1.64926e-07	1.31702e-07	2.80569e-06	3.02523e-06	2.79546e-06	2.18643e-06	2.87321e-06
K00042, 2-hydroxy-3-oxopropionate reductase [EC:1.1.1.60]	0.000690825	0.000700493	0.000723014	0.000731523	0.000710535	0.000476007	0.000623505	0.000713486	0.000762422	0.00078081	0.000417055	0.000512159	0.000246759	0.000601124	0.000768	0.00107632	0.00102539	0.00114618	0.00108851	0.00107825	0.000424062	0.000425415	0.000396308	0.000445452	0.000418198
K00043, 4-hydroxybutyrate dehydrogenase [EC:1.1.1.61]	2.01088e-05	5.35072e-05	2.44851e-05	1.40604e-05	3.47448e-05	0.000126668	0.000137973	0.000166524	0.00015171	0.000170256	9.21742e-05	0.000128514	8.5236e-05	0.00015673	0.000178285	0.000283811	0.000270091	0.000310892	0.000293519	0.000285501	0.000103786	0.000109254	9.0874e-05	9.04013e-05	0.000120028
K00045, mannitol 2-dehydrogenase [EC:1.1.1.67]	2.21918e-05	5.214e-05	2.11994e-05	1.12127e-05	3.27164e-05	7.67785e-05	6.12037e-05	4.94808e-05	2.67804e-05	4.34464e-05	6.63732e-05	7.63222e-05	5.29165e-05	8.26942e-05	4.65333e-05	3.49944e-05	4.2226e-05	3.11413e-05	3.71169e-05	3.6219e-05	5.34363e-05	4.75233e-05	3.85876e-05	5.29032e-05	5.19491e-05
K00046, gluconate 5-dehydrogenase [EC:1.1.1.69]	0.00148818	0.00145683	0.00146541	0.00147026	0.00146923	0.00132662	0.00112558	0.000892947	0.000841884	0.00088335	0.00108929	0.00132805	0.00109644	0.00136266	0.00100562	0.00114559	0.00109404	0.0012572	0.00119125	0.00115606	0.00125958	0.00126355	0.00113943	0.00127119	0.00129127
K00048, lactaldehyde reductase [EC:1.1.1.77]	0.000636408	0.000627871	0.000680971	0.000704407	0.000660462	1.33364e-05	9.71896e-06	2.02757e-05	1.07892e-05	7.35284e-06	3.54776e-05	3.68106e-05	8.55767e-05	3.9695e-06	2.78634e-05	4.9645e-06	6.31916e-06	6.42537e-06	8.7498e-06	5.7052e-06	0.00041634	0.00044354	0.000391009	0.000422459	0.000427672
K00050, hydroxypyruvate reductase [EC:1.1.1.81]	1.54652e-05	2.85636e-05	1.18392e-05	6.03918e-06	1.75407e-05	9.93027e-05	5.12137e-05	2.59277e-05	1.81336e-05	2.4804e-05	5.72782e-05	5.05914e-05	4.24068e-05	5.94819e-05	3.53457e-05	1.20867e-05	1.59871e-05	1.12166e-05	1.36047e-05	1.31645e-05	4.78924e-05	4.12304e-05	3.67722e-05	4.09354e-05	4.34035e-05
K00052, 3-isopropylmalate dehydrogenase [EC:1.1.1.85]	0.000685244	0.000680133	0.000712287	0.000724024	0.000696857	0.00043471	0.000503192	0.000559859	0.000575807	0.00057437	0.000406832	0.000393123	0.000408285	0.000391835	0.00057617	0.000636683	0.000630844	0.000642765	0.00063702	0.00063574	0.000673518	0.000665012	0.000628023	0.00066334	0.000643158
K00053, ketol-acid reductoisomerase [EC:1.1.1.86]	0.000676003	0.000670768	0.000707004	0.000721146	0.000690728	0.000303601	0.000439499	0.000499056	0.000531101	0.000525422	0.000337465	0.000324577	0.000296269	0.00032773	0.000520061	0.000620068	0.000609907	0.000629645	0.000618431	0.000619146	0.000605241	0.000599629	0.0005626	0.000612862	0.000574408
K00054, hydroxymethylglutaryl-CoA reductase [EC:1.1.1.88]	0.000637905	0.000629725	0.000684158	0.000705449	0.00066169	1.97219e-05	1.22312e-05	1.94363e-05	1.11919e-05	9.21699e-06	8.26301e-05	4.04729e-05	8.3465e-05	3.12142e-05	3.29305e-05	5.63835e-06	6.11667e-06	5.26906e-06	6.62378e-06	6.38983e-06	0.000510092	0.000500783	0.000458249	0.000524845	0.000466055
K00055, aryl-alcohol dehydrogenase [EC:1.1.1.90]	7.54944e-06	7.28451e-06	3.61966e-06	1.99671e-06	3.44618e-06	9.32739e-05	3.5354e-05	2.69525e-05	1.43039e-05	2.06703e-05	3.95989e-05	7.0533e-05	7.12453e-05	5.63858e-05	3.00496e-05	2.40836e-06	4.11402e-06	3.304e-06	4.43228e-06	2.58652e-06	0.000122951	0.000107693	0.000100625	0.000110155	0.000108568
K00057, glycerol-3-phosphate dehydrogenase (NAD(P)+) [EC:1.1.1.94]	4.37896e-05	6.51397e-05	3.06009e-05	1.72285e-05	4.17344e-05	0.000257982	0.000277624	0.000254468	0.000275818	0.000284682	0.000303854	0.000273068	0.000325299	0.000263014	0.000248315	0.000329225	0.000320687	0.00035704	0.000343294	0.000332448	0.000136778	0.000141261	0.000151956	0.000128288	0.000159709
K00058, D-3-phosphoglycerate dehydrogenase / 2-oxoglutarate reductase [EC:1.1.1.95 1.1.1.399]	0.000751223	0.000774994	0.000770662	0.000753789	0.00076524	0.00104796	0.000862102	0.00094703	0.000872297	0.000871239	0.00107248	0.000964826	0.000903371	0.000857139	0.000902721	0.000937944	0.0009225	0.000975502	0.00095519	0.000940801	0.000998882	0.000969875	0.000912382	0.000961542	0.000959637
K00059, 3-oxoacyl-[acyl-carrier protein] reductase [EC:1.1.1.100]	0.00415862	0.00400773	0.0038791	0.00381897	0.00395018	0.00728464	0.00531974	0.00431007	0.00387563	0.00406358	0.00578208	0.00703169	0.00558934	0.00693099	0.00439597	0.00358033	0.00360373	0.00366734	0.00367604	0.0035967	0.00543394	0.00540419	0.00504089	0.00527811	0.00564453
K00060, threonine 3-dehydrogenase [EC:1.1.1.103]	2.14552e-05	5.47362e-06	3.92789e-06	1.8382e-06	8.48452e-06	0.000160403	7.93023e-05	4.28363e-05	3.46703e-05	4.21419e-05	0.000157325	9.07742e-05	0.000117257	8.22922e-05	5.56816e-05	1.30209e-05	1.64681e-05	1.14967e-05	1.59393e-05	1.48985e-05	8.57031e-05	9.32641e-05	9.46892e-05	8.38573e-05	0.000104548
K00064, D-threo-aldose 1-dehydrogenase [EC:1.1.1.122]	2.27924e-05	4.81622e-06	5.87738e-06	3.44174e-06	7.35178e-06	0.000145474	7.50098e-05	4.53234e-05	1.72577e-05	3.19233e-05	0.000117006	0.000138704	8.59278e-05	0.000137034	5.5238e-05	6.63406e-06	7.96789e-06	7.73121e-06	7.89727e-06	6.97045e-06	3.30767e-05	3.39669e-05	4.86136e-05	3.30626e-05	4.14026e-05
K00065, 2-dehydro-3-deoxy-D-gluconate 5-dehydrogenase [EC:1.1.1.127]	0.000145162	0.0001473	7.54743e-05	4.56216e-05	0.000109019	0.00110553	0.000730875	0.000572072	0.00054719	0.000584174	0.000865692	0.000966912	0.000843202	0.000984222	0.000590608	0.000599229	0.000586551	0.000654672	0.000629789	0.000609528	0.000686245	0.000673702	0.00061449	0.000635653	0.000741075
K00066, GDP-mannose 6-dehydrogenase [EC:1.1.1.132]	5.14041e-06	2.20955e-06	3.57408e-06	2.21488e-06	3.37461e-06	5.47056e-05	9.0476e-05	0.000114445	0.000115116	0.000129938	4.81722e-05	8.46252e-05	2.57582e-05	9.09923e-05	0.000130673	0.000240982	0.000221506	0.000271127	0.00024887	0.000241741	1.80182e-05	1.67474e-05	1.2432e-05	1.47474e-05	2.02174e-05
K00067, dTDP-4-dehydrorhamnose reductase [EC:1.1.1.133]	0.000674289	0.000671035	0.000707089	0.00072294	0.000691597	0.000353541	0.000416932	0.000503558	0.000525342	0.000529581	0.000337756	0.0003622	0.000384369	0.000357474	0.000526396	0.000607159	0.00059621	0.000616224	0.000604713	0.000605574	0.000514558	0.000524637	0.000518838	0.000531489	0.00050169
K00068, sorbitol-6-phosphate 2-dehydrogenase [EC:1.1.1.140]	1.52766e-05	4.6449e-06	3.99812e-06	2.59194e-06	5.14259e-06	0.000168056	7.06301e-05	2.95066e-05	2.20242e-05	2.54552e-05	0.000129342	0.000136255	0.000159853	0.000132696	3.54187e-05	5.4386e-06	7.6157e-06	5.01617e-06	6.72382e-06	6.59124e-06	5.02197e-05	4.6813e-05	3.81636e-05	4.70845e-05	5.45027e-05
K00073, ureidoglycolate dehydrogenase (NAD+) [EC:1.1.1.350]	6.28834e-06	3.35893e-06	4.19588e-06	3.0809e-06	2.94023e-06	0.000103339	0.000107097	0.000117509	0.000120582	0.000139514	9.26222e-05	7.90491e-05	5.27436e-05	9.4748e-05	0.000138511	0.000247802	0.000230028	0.000276159	0.000256346	0.000249336	2.40281e-05	2.23636e-05	1.89359e-05	2.29194e-05	2.57804e-05
K00074, 3-hydroxybutyryl-CoA dehydrogenase [EC:1.1.1.157]	7.26616e-05	7.87895e-05	3.80922e-05	1.93836e-05	5.57217e-05	0.000530596	0.00027962	0.000179369	0.000126412	0.000127194	0.000351406	0.000457874	0.00041711	0.000434526	0.000148446	3.30192e-05	4.35192e-05	3.3095e-05	4.24397e-05	3.76139e-05	0.000326985	0.000291548	0.000288443	0.000292028	0.000303619
K00075, UDP-N-acetylmuramate dehydrogenase [EC:1.3.1.98]	4.53213e-05	7.20803e-05	3.42817e-05	2.1361e-05	4.414e-05	0.000313924	0.000437263	0.000505274	0.000527464	0.000524323	0.000348313	0.000326013	0.000347818	0.000330372	0.000494934	0.000615177	0.000605345	0.000624042	0.000613222	0.000614102	0.000115068	0.000119444	0.000136792	0.000108825	0.000132784
K00076, 7-alpha-hydroxysteroid dehydrogenase [EC:1.1.1.159]	1.80271e-05	3.78309e-05	1.28511e-05	7.7704e-06	1.97483e-05	0.000120577	5.96803e-05	5.03609e-05	3.52086e-05	4.30429e-05	0.000125739	0.000150698	7.71792e-05	0.000144231	5.14149e-05	2.96348e-05	3.68398e-05	2.62488e-05	3.27049e-05	3.18367e-05	8.61321e-05	8.40096e-05	6.57676e-05	8.19578e-05	9.61313e-05
K00077, 2-dehydropantoate 2-reductase [EC:1.1.1.169]	2.80054e-05	3.36732e-05	2.6667e-05	1.25013e-05	2.73736e-05	0.000316086	0.000230721	0.000245273	0.000214642	0.000236777	0.000347499	0.000337076	0.000331627	0.000305814	0.000247989	0.000291642	0.000281436	0.000318664	0.000305828	0.00029399	0.000110605	0.000119985	0.000171633	0.000107829	0.000140598
K00082, 5-amino-6-(5-phosphoribosylamino)uracil reductase [EC:1.1.1.193]	0.000656025	0.000635005	0.00068786	0.000710967	0.000668869	0.000122189	0.000280694	0.000324224	0.00036443	0.000335847	0.000105995	0.000115484	0.000120123	0.000121269	0.000313851	0.000334805	0.000340252	0.000313903	0.000320866	0.000332211	0.000318639	0.000327185	0.000286861	0.000346168	0.000298672
K00086, 1,3-propanediol dehydrogenase [EC:1.1.1.202]	1.04352e-05	2.87956e-06	1.31076e-06	1.12451e-06	2.93987e-06	1.34526e-05	2.85899e-05	2.89434e-05	1.94502e-05	1.36024e-05	4.49347e-05	7.74379e-05	7.08825e-05	3.97242e-05	2.25461e-05	7.02965e-06	8.36646e-06	7.9965e-06	1.03353e-05	7.57242e-06	6.96081e-05	7.67194e-05	7.29161e-05	6.13932e-05	8.69951e-05
K00087, xanthine dehydrogenase molybdenum-binding subunit [EC:1.17.1.4]	1.34464e-05	3.23864e-06	3.1311e-06	1.309e-06	5.10087e-06	8.45606e-05	5.70976e-05	3.51825e-05	3.23402e-05	2.86208e-05	6.20797e-05	5.65433e-05	7.78732e-05	5.38327e-05	2.83271e-05	4.98635e-06	8.54495e-06	4.52386e-06	7.32614e-06	6.47112e-06	7.50479e-05	7.77639e-05	8.21428e-05	5.99794e-05	8.28865e-05
K00088, IMP dehydrogenase [EC:1.1.1.205]	0.000697797	0.000682626	0.00071456	0.000725611	0.000700462	0.000436545	0.000579636	0.000609707	0.000660429	0.000635044	0.00047161	0.000450019	0.000522873	0.000430515	0.000588393	0.000650284	0.000644274	0.000660035	0.000650235	0.000651339	0.000712218	0.000694276	0.000666679	0.000711509	0.000670397
K00090, glyoxylate/hydroxypyruvate/2-ketogluconate reductase [EC:1.1.1.79 1.1.1.81 1.1.1.215]	2.25006e-05	5.88397e-05	2.75853e-05	1.51572e-05	3.7252e-05	0.00026961	0.000105566	9.4912e-05	6.07602e-05	7.36194e-05	0.000150666	0.000231522	0.000160739	0.000256599	7.62436e-05	1.6724e-05	1.97488e-05	1.9266e-05	2.03709e-05	1.70543e-05	0.000174988	0.000156699	0.000136326	0.000155465	0.000163125
K00091, dihydroflavonol-4-reductase [EC:1.1.1.219]	2.25198e-05	8.0476e-06	7.05701e-06	6.57916e-06	9.90295e-06	0.000121756	0.000132206	0.000117438	0.000102757	0.000114459	0.000177015	0.000220291	0.000117349	0.000209109	0.00012031	9.29605e-05	9.654e-05	8.7644e-05	9.24246e-05	9.27113e-05	0.000304105	0.000289944	0.000259002	0.000286203	0.00028926
K00094, galactitol-1-phosphate 5-dehydrogenase [EC:1.1.1.251]	6.63777e-07	1.83492e-07	2.83186e-07	1.22623e-07	4.06591e-07	1.87576e-05	5.76028e-06	2.76408e-07	2.38749e-06	1.84268e-06	4.59913e-05	2.25368e-05	5.50877e-06	2.26653e-05	1.61166e-06	1.14601e-07	1.00082e-07	1.3488e-07	1.30566e-07	9.42352e-08	4.55925e-07	5.34298e-07	4.21538e-07	8.49149e-07	1.16577e-06
K00096, glycerol-1-phosphate dehydrogenase [NAD(P)+] [EC:1.1.1.261]	0.000640849	0.000629378	0.00068362	0.000705123	0.000663115	2.81646e-05	2.54459e-05	2.36799e-05	2.00561e-05	1.51279e-05	2.25629e-05	1.15005e-05	4.48951e-05	1.64703e-05	3.92835e-05	1.95967e-05	2.07241e-05	1.76835e-05	1.97933e-05	1.85291e-05	0.000504852	0.000495396	0.000436572	0.000519008	0.000458987
K00097, 4-hydroxythreonine-4-phosphate dehydrogenase [EC:1.1.1.262]	3.60704e-05	6.6403e-05	3.58454e-05	2.30962e-05	4.37068e-05	0.000383531	0.000496973	0.000594182	0.000633696	0.000647259	0.000298606	0.000346061	0.00016642	0.000389153	0.000611964	0.0008532	0.0008228	0.000892164	0.000858321	0.000852785	0.000113814	0.000118574	0.000137456	0.000107484	0.000128519
K00098, L-idonate 5-dehydrogenase [EC:1.1.1.264]	1.26962e-05	2.65179e-05	1.09001e-05	6.07482e-06	1.72457e-05	6.1375e-05	3.51139e-05	1.72956e-05	1.70499e-05	1.54222e-05	3.8883e-05	5.5102e-05	4.53171e-05	6.09406e-05	1.46578e-05	5.06839e-06	7.42791e-06	6.36686e-06	7.92656e-06	6.14391e-06	3.40025e-05	3.15964e-05	2.30434e-05	2.9805e-05	3.55326e-05
K00099, 1-deoxy-D-xylulose-5-phosphate reductoisomerase [EC:1.1.1.267]	3.96512e-05	4.27537e-05	2.39576e-05	1.61249e-05	2.99197e-05	0.000302006	0.000432134	0.000490711	0.00052092	0.000516344	0.000282166	0.000299175	0.000268948	0.000313643	0.000488977	0.00061345	0.000603602	0.000622261	0.000611133	0.000612187	9.49477e-05	9.863e-05	0.000104541	8.82054e-05	0.000108662
K00100, butanol dehydrogenase [EC:1.1.1.-]	9.94122e-06	3.9308e-06	3.89401e-06	2.26501e-06	4.28216e-06	7.07416e-05	0.000109959	0.000126506	0.000122567	0.00013377	6.89203e-05	7.38496e-05	6.02818e-05	9.03117e-05	0.000142537	0.000245899	0.000228048	0.000274716	0.000254196	0.000247378	5.5311e-05	5.60014e-05	5.00428e-05	4.98557e-05	6.29113e-05
K00101, L-lactate dehydrogenase (cytochrome) [EC:1.1.2.3]	3.16143e-05	5.09782e-05	2.5475e-05	1.58636e-05	2.88674e-05	0.000351118	0.000317703	0.00035458	0.00033426	0.000358093	0.000309959	0.00035356	0.000253414	0.000386283	0.000375791	0.000454943	0.000445322	0.000470872	0.000460297	0.000454686	0.000133871	0.000137046	0.000164777	0.000124025	0.000153675
K00102, D-lactate dehydrogenase (cytochrome) [EC:1.1.2.4]	4.84815e-05	9.81589e-05	4.36021e-05	2.51446e-05	5.95908e-05	0.000421124	0.000315191	0.000301671	0.000274923	0.000290241	0.000306939	0.00032914	0.000226348	0.000368839	0.000319914	0.000276527	0.000291566	0.000257397	0.000274153	0.000278439	0.000252667	0.00022815	0.000194857	0.000230346	0.000241928
K00103, L-gulonolactone oxidase [EC:1.1.3.8]	1.2276e-05	2.8742e-06	1.92229e-06	1.41783e-06	4.23775e-06	4.5645e-05	5.25098e-05	2.36625e-05	1.85899e-05	1.33906e-05	5.03297e-05	3.9115e-05	7.09421e-05	3.77433e-05	1.85706e-05	4.34187e-06	4.58133e-06	4.53512e-06	5.15363e-06	4.30689e-06	2.31794e-05	2.26843e-05	1.6667e-05	2.04431e-05	2.57708e-05
K00104, glycolate oxidase [EC:1.1.3.15]	0.000724081	0.000772107	0.000749022	0.000746566	0.000750913	0.000698232	0.000777935	0.000874314	0.000888731	0.000869804	0.000553069	0.000623302	0.00048429	0.00069679	0.000890732	0.000962076	0.000965889	0.000945186	0.000950779	0.000960209	0.000743469	0.000724984	0.000663711	0.00073828	0.000715468
K00105, alpha-glycerophosphate oxidase [EC:1.1.3.21]	3.08734e-07	2.44656e-07	0	0	2.03296e-07	9.11948e-06	9.69472e-08	1.03653e-06	3.03237e-07	1.71745e-07	5.40011e-06	2.38579e-08	7.3593e-05	2.19565e-07	1.9938e-07	1.51273e-07	2.2344e-07	8.09278e-08	1.51182e-07	1.90741e-07	6.73366e-06	6.99445e-06	5.94591e-06	7.11861e-06	8.71382e-06
K00106, xanthine dehydrogenase/oxidase [EC:1.17.1.4 1.17.3.2]	5.5572e-07	1.22328e-07	5.66373e-08	0	1.66333e-07	6.16181e-08	1.61579e-06	0	0	0	1.44692e-06	0	1.30479e-06	5.08466e-07	1.9938e-07	0	0	2.69759e-08	2.74876e-08	0	1.05213e-06	9.71451e-07	9.31821e-07	9.66097e-07	1.27175e-06
K00108, choline dehydrogenase [EC:1.1.99.1]	6.42386e-05	3.43473e-05	2.19554e-05	1.37665e-05	2.67227e-05	0.000485309	0.000473474	0.000402452	0.000399922	0.000430566	0.00036889	0.000470059	0.000341945	0.000531305	0.000391348	0.000418025	0.000418939	0.000441903	0.000434765	0.000424766	0.000187197	0.000179941	0.000174073	0.000175197	0.000201152
K00109, 2-hydroxyglutarate dehydrogenase [EC:1.1.99.2]	1.80188e-06	3.66984e-07	1.69912e-07	0	5.39321e-07	9.24271e-07	6.05112e-06	1.06532e-06	1.18262e-06	5.72484e-08	7.30349e-06	1.07361e-07	1.01408e-05	1.1556e-08	1.82765e-06	0	0	1.3488e-08	4.12315e-08	0	4.3839e-07	2.42863e-07	1.10931e-06	5.08472e-07	3.76814e-07
K00111, glycerol-3-phosphate dehydrogenase [EC:1.1.5.3]	6.84241e-05	7.25423e-05	3.71585e-05	2.3543e-05	5.31159e-05	0.00040964	0.000456887	0.00045361	0.000455924	0.000442054	0.00042191	0.000430448	0.000432391	0.000447266	0.000414501	0.000380081	0.000396358	0.000357885	0.000372743	0.000380294	0.00014282	0.000143318	0.000131971	0.000120699	0.000158489
K00112, glycerol-3-phosphate dehydrogenase subunit B [EC:1.1.5.3]	5.5572e-07	1.22328e-07	2.83186e-07	1.83934e-07	3.8811e-07	1.52645e-05	4.89583e-06	3.46819e-06	5.03373e-06	3.92151e-06	4.8911e-05	3.28285e-05	5.88757e-06	2.62204e-05	5.2141e-06	1.9803e-07	2.06682e-07	1.60507e-07	2.04783e-07	1.70305e-07	3.69299e-06	2.28291e-06	3.35899e-06	2.74067e-06	5.03518e-06
K00113, glycerol-3-phosphate dehydrogenase subunit C [EC:1.1.5.3]	2.84035e-06	1.59027e-06	3.17169e-06	1.77803e-06	2.16233e-06	6.24807e-05	8.83997e-05	0.000108807	0.000120324	0.000127421	8.40246e-05	7.07149e-05	1.92819e-05	7.56343e-05	0.000131392	0.000244553	0.000223957	0.000275674	0.000252165	0.000245218	1.07318e-05	1.15117e-05	1.10265e-05	1.12627e-05	1.31048e-05
K00114, alcohol dehydrogenase (cytochrome c) [EC:1.1.2.8]	1.46957e-05	5.4548e-05	2.3025e-05	1.10046e-05	3.50746e-05	0.000212617	4.85378e-05	5.85802e-05	5.19631e-05	4.77042e-05	2.27236e-05	6.13556e-05	8.1354e-05	7.20581e-05	7.0516e-05	1.23989e-05	1.67315e-05	1.07204e-05	1.47753e-05	1.41148e-05	3.76181e-05	3.26393e-05	2.43681e-05	3.17829e-05	3.66652e-05
K00116, malate dehydrogenase (quinone) [EC:1.1.5.4]	1.57711e-05	7.3869e-06	8.19577e-06	7.8728e-06	6.68307e-06	0.000158338	0.000266094	0.000331969	0.000360106	0.000350839	0.000168629	0.000262655	0.000127072	0.000267469	0.000304125	0.000333679	0.000338346	0.000314835	0.000321002	0.000331009	7.63586e-06	7.0304e-06	9.09103e-06	7.55081e-06	9.56858e-06
K00117, quinoprotein glucose dehydrogenase [EC:1.1.5.2]	0.000657537	0.000633804	0.000692275	0.000707658	0.000674744	0.000335224	0.000174889	0.000165087	0.000159486	0.000168768	0.000229759	0.000190865	0.000144837	0.000184195	0.000218379	0.000245501	0.00022769	0.000279286	0.000259562	0.00024688	0.000574084	0.000597909	0.000481486	0.000597684	0.00058607
K00118, glucose-fructose oxidoreductase [EC:1.1.99.28]	3.84755e-05	1.00613e-05	6.36461e-06	1.59835e-06	1.35239e-05	0.000148518	0.000137094	3.77173e-05	3.58991e-05	3.01923e-05	0.000234144	0.000117972	0.000151521	0.000131037	5.33545e-05	1.84792e-05	2.24952e-05	1.55665e-05	2.09521e-05	1.99004e-05	5.57773e-05	5.04492e-05	5.61944e-05	5.0058e-05	5.16541e-05
K00121, S-(hydroxymethyl)glutathione dehydrogenase / alcohol dehydrogenase [EC:1.1.1.284 1.1.1.1]	8.53427e-05	0.000126254	6.11269e-05	3.75092e-05	8.61999e-05	0.000692771	0.000566592	0.000666482	0.00060099	0.000630508	0.000519627	0.000695332	0.000393179	0.000707277	0.000683856	0.000739295	0.000733585	0.000732175	0.000733305	0.000736468	0.000170908	0.000159235	0.000158029	0.000154872	0.000177472
K00122, formate dehydrogenase [EC:1.17.1.9]	9.23581e-06	2.81419e-06	2.07467e-06	2.02743e-06	3.21556e-06	3.75673e-05	2.98753e-05	1.48094e-05	1.46799e-05	1.27681e-05	5.57613e-05	0.000142814	4.05261e-05	0.000117252	1.96105e-05	8.01054e-07	9.86278e-07	3.06487e-06	3.28566e-06	8.99208e-07	0.000113669	0.000106357	9.13684e-05	0.000106995	0.000104765
K00123, formate dehydrogenase major subunit [EC:1.17.1.9]	8.18177e-05	8.33608e-05	3.83696e-05	2.19948e-05	5.78396e-05	0.000472418	0.000420856	0.000303035	0.000320564	0.000328521	0.00051378	0.000518732	0.000382667	0.000520898	0.000337792	0.000319386	0.000315718	0.000346566	0.000337091	0.000326319	0.000232038	0.000218895	0.000201412	0.000212368	0.000244435
K00124, formate dehydrogenase iron-sulfur subunit	3.28783e-05	8.97708e-05	3.73632e-05	1.96047e-05	5.56494e-05	0.000276961	0.000132828	0.000106804	7.786e-05	9.2717e-05	0.00017776	0.000165268	0.00015573	0.000179797	0.00011684	5.83493e-05	6.68595e-05	5.40921e-05	6.28089e-05	5.9236e-05	0.000134004	0.000131965	0.000121805	0.000116677	0.000142263
K00125, formate dehydrogenase (coenzyme F420) beta subunit [EC:1.17.98.3 1.8.98.6]	0	0	0	0	0	0	3.23157e-08	0	7.27769e-07	2.86242e-08	1.14548e-06	1.67005e-07	3.00309e-06	0	6.64601e-08	0	0	0	0	2.72487e-08	4.73461e-07	2.91435e-07	6.65586e-07	8.64403e-07	2.82611e-07
K00126, formate dehydrogenase subunit delta [EC:1.17.1.9]	1.16393e-05	2.63464e-05	1.11717e-05	5.25746e-06	1.70214e-05	4.48888e-05	3.56927e-05	1.18913e-05	5.17019e-06	1.16429e-05	3.21078e-05	1.69988e-05	3.03571e-05	2.79656e-05	1.33336e-05	2.67822e-06	3.87878e-06	2.64364e-06	3.85171e-06	3.19491e-06	3.29318e-05	2.94228e-05	2.29849e-05	2.68982e-05	3.31361e-05
K00127, formate dehydrogenase subunit gamma	2.12399e-05	5.74831e-05	2.28389e-05	1.15802e-05	3.40729e-05	0.000136504	6.71201e-05	4.11676e-05	3.11045e-05	4.02797e-05	0.000116605	0.000111944	6.18795e-05	0.000128883	4.71299e-05	1.44435e-05	2.0302e-05	1.2918e-05	1.81342e-05	1.69051e-05	6.90084e-05	6.4742e-05	5.64201e-05	6.24489e-05	7.25453e-05
K00128, aldehyde dehydrogenase (NAD+) [EC:1.2.1.3]	0.000205189	0.000225586	0.000120614	7.27618e-05	0.000160038	0.00161996	0.00128646	0.00123051	0.00116711	0.00125279	0.00111755	0.0016491	0.00117484	0.00173826	0.00120195	0.00132755	0.00131583	0.00139181	0.001363	0.00133249	0.000655471	0.000623535	0.000586125	0.000597931	0.000696097
K00129, aldehyde dehydrogenase (NAD(P)+) [EC:1.2.1.5]	7.85065e-07	1.23884e-07	2.0839e-07	1.84714e-07	2.63496e-07	2.20365e-06	8.93149e-06	4.5981e-06	5.55695e-06	3.10852e-06	5.01094e-06	4.484e-06	5.7159e-06	5.1656e-06	3.49634e-06	3.33294e-06	3.76124e-06	4.45552e-06	4.20168e-06	3.2426e-06	3.48958e-06	3.66669e-06	3.40302e-06	2.74575e-06	4.02279e-06
K00130, betaine-aldehyde dehydrogenase [EC:1.2.1.8]	8.35054e-05	2.96026e-05	2.85983e-05	1.70472e-05	3.32972e-05	0.000807039	0.00047008	0.000403156	0.000334738	0.000360756	0.000490012	0.000711992	0.000508737	0.000791829	0.000391429	0.000379477	0.000379564	0.0004043	0.000398714	0.000380962	0.000164911	0.00015673	0.000141538	0.00014088	0.000187379
K00131, glyceraldehyde-3-phosphate dehydrogenase (NADP+) [EC:1.2.1.9]	2.78122e-05	3.08498e-05	1.51885e-05	7.33491e-06	2.37472e-05	0.000144753	9.70739e-05	6.39126e-05	4.16534e-05	5.08917e-05	9.1105e-05	0.000111228	0.000184756	0.0001145	6.31312e-05	2.90159e-05	3.31222e-05	2.83013e-05	3.25001e-05	2.85594e-05	3.35607e-05	3.07712e-05	2.64402e-05	3.22405e-05	3.7299e-05
K00132, acetaldehyde dehydrogenase (acetylating) [EC:1.2.1.10]	6.17467e-08	2.44656e-07	1.13275e-07	6.13114e-08	4.98998e-07	9.98213e-06	5.81683e-07	7.08296e-06	4.51823e-06	9.35056e-07	1.80865e-06	3.93656e-07	6.0476e-05	4.57619e-06	2.70271e-06	5.50083e-08	6.517e-08	2.69759e-08	2.74876e-08	1.13536e-07	3.08626e-06	1.99147e-06	3.52021e-06	2.7966e-06	3.15582e-06
K00133, aspartate-semialdehyde dehydrogenase [EC:1.2.1.11]	0.000684323	0.000673531	0.00070953	0.000722118	0.000694772	0.000391811	0.000476385	0.000528507	0.000545485	0.00054243	0.000454502	0.000414518	0.000404192	0.000421992	0.000539697	0.000617255	0.000606949	0.00062567	0.000615952	0.000615853	0.000640822	0.000643891	0.000639066	0.000647585	0.000629904
K00134, glyceraldehyde 3-phosphate dehydrogenase [EC:1.2.1.12]	6.79705e-05	7.43083e-05	3.90922e-05	2.47729e-05	5.18474e-05	0.000430416	0.000585594	0.000613447	0.000675784	0.000656864	0.000534361	0.000519172	0.00049251	0.000502603	0.000605168	0.000683712	0.000686962	0.000691325	0.000688966	0.00068847	0.000328002	0.000342734	0.000408008	0.000316192	0.000386154
K00135, succinate-semialdehyde dehydrogenase / glutarate-semialdehyde dehydrogenase [EC:1.2.1.16 1.2.1.79 1.2.1.20]	0.00078187	0.000769726	0.000754943	0.000747946	0.00075757	0.00133406	0.000811929	0.000667944	0.000574034	0.000664734	0.000873834	0.00123507	0.000956576	0.00129779	0.000636394	0.000467078	0.000485492	0.00049393	0.000497462	0.000473943	0.000732174	0.000730333	0.000685256	0.000724102	0.000758922
K00137, aminobutyraldehyde dehydrogenase [EC:1.2.1.19]	1.35642e-05	4.4547e-06	7.59755e-06	5.07987e-06	6.574e-06	0.000221345	8.27951e-05	0.000104617	6.61288e-05	8.73548e-05	0.000125289	0.000259236	9.03767e-05	0.000300837	8.38203e-05	5.59378e-05	6.17599e-05	5.36418e-05	5.87809e-05	5.48142e-05	3.6963e-05	3.42527e-05	2.73823e-05	3.38032e-05	4.57047e-05
K00138, aldehyde dehydrogenase [EC:1.2.1.-]	3.26657e-05	6.20929e-05	2.9301e-05	1.72856e-05	3.78094e-05	0.000331009	0.000154189	0.000132474	7.94864e-05	0.000110302	0.000229354	0.000398132	0.000218575	0.000406923	0.000115426	6.32207e-05	7.015e-05	6.47679e-05	6.93308e-05	6.31442e-05	0.000112005	0.000126091	0.000187071	0.000111575	0.000157878
K00140, malonate-semialdehyde dehydrogenase (acetylating) / methylmalonate-semialdehyde dehydrogenase [EC:1.2.1.18 1.2.1.27]	6.08368e-05	5.39307e-05	3.03788e-05	2.01372e-05	3.74608e-05	0.000571329	0.000347617	0.00031825	0.00027204	0.000319762	0.000377511	0.000594836	0.000364067	0.000643383	0.000343389	0.000363873	0.000360992	0.000386093	0.000379406	0.000364085	0.000206533	0.000213447	0.000219208	0.000193413	0.000248633
K00141, benzaldehyde dehydrogenase (NAD) [EC:1.2.1.28]	7.94406e-06	3.85962e-06	2.67068e-06	2.27096e-06	4.12913e-06	0.000110466	3.74554e-05	4.24215e-05	1.94411e-05	3.1736e-05	5.78952e-05	0.000134795	6.95066e-05	0.000137084	3.07863e-05	6.43552e-06	7.94864e-06	5.83165e-06	6.86545e-06	6.27992e-06	0.000138124	0.000135668	0.000106425	0.000129292	0.0001432
K00145, N-acetyl-gamma-glutamyl-phosphate reductase [EC:1.2.1.38]	4.13446e-05	4.41689e-05	2.68868e-05	1.79723e-05	3.12162e-05	0.000335728	0.00044211	0.000502776	0.000526888	0.000525581	0.000344253	0.000333429	0.000295494	0.000340311	0.000505458	0.000615022	0.000605219	0.000624051	0.00061325	0.000614026	0.000298405	0.000281492	0.000285473	0.000275923	0.000286587
K00146, phenylacetaldehyde dehydrogenase [EC:1.2.1.39]	4.5853e-05	6.31059e-05	3.7417e-05	2.15822e-05	4.67397e-05	0.000587816	0.000230941	0.000215486	0.000136973	0.000180422	0.000296046	0.00055288	0.00027289	0.000577759	0.00019258	8.74962e-05	9.89861e-05	8.79617e-05	9.61971e-05	8.65011e-05	0.000197363	0.000182137	0.000165791	0.000179809	0.00019927
K00147, glutamate-5-semialdehyde dehydrogenase [EC:1.2.1.41]	4.01354e-05	4.29985e-05	2.50338e-05	1.65763e-05	3.03837e-05	0.000311855	0.000434682	0.000508184	0.00052655	0.000527088	0.000335767	0.000321326	0.000352067	0.000322763	0.000493367	0.000614973	0.00060502	0.000623839	0.000612848	0.000613997	0.000109559	0.000116264	0.000155126	0.000104781	0.000130519
K00148, glutathione-independent formaldehyde dehydrogenase [EC:1.2.1.46]	1.10755e-05	3.47238e-06	3.84164e-06	2.436e-06	7.02129e-06	0.000120543	5.69892e-05	4.27388e-05	1.59418e-05	2.18267e-05	8.43365e-05	0.0001218	8.34569e-05	0.000113985	3.28116e-05	2.10442e-07	1.94463e-07	4.52451e-07	7.62911e-07	1.2875e-07	1.05923e-05	7.88162e-06	7.3209e-06	8.46041e-06	7.21426e-06
K00150, glyceraldehyde-3-phosphate dehydrogenase (NAD(P)) [EC:1.2.1.59]	0.000642629	0.000633403	0.000688095	0.000711437	0.000665301	9.35283e-05	0.000239933	0.000316212	0.000355092	0.000334605	6.74347e-05	0.000104278	4.74287e-05	0.000111633	0.000315254	0.000338559	0.000342715	0.000318765	0.000324166	0.000336087	0.000515773	0.000505453	0.000446063	0.000528522	0.000468488
K00151, 5-carboxymethyl-2-hydroxymuconic-semialdehyde dehydrogenase [EC:1.2.1.60]	1.38978e-05	5.32372e-06	1.01387e-05	6.07914e-06	7.40994e-06	0.000282575	0.000122807	0.000121791	9.62005e-05	9.53102e-05	0.000140064	0.000261291	0.000140806	0.00023542	0.000108948	6.5353e-05	7.30742e-05	6.27023e-05	6.87013e-05	6.57031e-05	3.51715e-05	3.00048e-05	3.93239e-05	2.79784e-05	4.04011e-05
K00152, salicylaldehyde dehydrogenase [EC:1.2.1.65]	0	6.1164e-08	9.18442e-09	0	5.99397e-08	6.16181e-08	0	4.6068e-07	0	0	9.95215e-07	7.6276e-08	1.11761e-06	4.62242e-08	1.44206e-07	0	1.3965e-08	2.18724e-09	6.68618e-09	0	1.09479e-07	3.40008e-07	9.23426e-08	5.5932e-07	1.40259e-06
K00153, S-(hydroxymethyl)mycothiol dehydrogenase [EC:1.1.1.306]	2.87093e-05	3.07675e-05	1.46695e-05	7.1662e-06	2.25064e-05	0.000111082	8.2514e-05	4.4575e-05	3.02095e-05	2.60504e-05	0.000100206	0.000109302	0.000232017	8.37511e-05	4.91866e-05	9.33826e-06	1.26065e-05	7.99876e-06	1.14192e-05	1.07217e-05	5.10516e-05	4.73426e-05	4.02406e-05	4.49563e-05	4.97456e-05
K00154, coniferyl-aldehyde dehydrogenase [EC:1.2.1.68]	1.78728e-05	1.54362e-05	5.2563e-06	5.19695e-06	5.48243e-06	0.000136587	0.000137738	0.000107156	0.000121488	0.000128888	0.000117442	0.000204361	0.000135326	0.000186602	7.99212e-05	5.5848e-05	6.33685e-05	6.03021e-05	6.31592e-05	5.71547e-05	0.000126271	0.000142222	0.000124502	0.000127876	0.000165646
K00156, pyruvate dehydrogenase (quinone) [EC:1.2.5.1]	2.0909e-05	1.0598e-05	7.75506e-06	3.08136e-06	1.07506e-05	0.0002423	0.000106532	7.36969e-05	3.45318e-05	4.52889e-05	0.000190444	0.000195959	0.000163537	0.000175788	5.67259e-05	1.07906e-06	1.27603e-06	1.13409e-06	1.81524e-06	7.27314e-07	1.18732e-05	6.81347e-06	8.47641e-06	7.1934e-06	8.01992e-06
K00158, pyruvate oxidase [EC:1.2.3.3]	7.88346e-06	2.57507e-06	3.89437e-06	1.49926e-06	4.49662e-06	0.000100916	4.07677e-05	4.53599e-05	2.33099e-05	2.60856e-05	9.36872e-05	7.27968e-05	0.000145543	7.44097e-05	3.27163e-05	5.17663e-06	6.36978e-06	4.60859e-06	5.53017e-06	5.09025e-06	1.93874e-05	1.69667e-05	1.44881e-05	1.57576e-05	2.01258e-05
K00161, pyruvate dehydrogenase E1 component alpha subunit [EC:1.2.4.1]	4.98426e-05	4.57994e-05	2.82604e-05	1.88433e-05	3.36032e-05	0.000396281	0.000513385	0.000608147	0.00061354	0.000609792	0.000327374	0.000316361	0.000320179	0.000336561	0.000596275	0.000723961	0.000717171	0.000721572	0.000714888	0.000719643	0.00011558	0.000113391	0.000110852	0.000103205	0.000128596
K00162, pyruvate dehydrogenase E1 component beta subunit [EC:1.2.4.1]	6.30675e-05	0.000100448	4.74357e-05	2.98506e-05	6.56075e-05	0.000513874	0.000536468	0.000629085	0.000623391	0.000626475	0.000374722	0.000416505	0.000367873	0.000432487	0.000619934	0.000716788	0.000710007	0.000716893	0.000709113	0.000713499	0.000137812	0.000135263	0.000145117	0.000120971	0.000150493
K00163, pyruvate dehydrogenase E1 component [EC:1.2.4.1]	3.30911e-05	1.58152e-05	1.01958e-05	6.20012e-06	1.48261e-05	0.000256376	0.000216921	0.000165955	0.000167041	0.000176519	0.000226592	0.000227306	0.000211465	0.000224009	0.000183299	0.000256375	0.000237976	0.000289931	0.000269228	0.000258362	6.55666e-05	7.14185e-05	7.61883e-05	6.56568e-05	8.3373e-05
K00164, 2-oxoglutarate dehydrogenase E1 component [EC:1.2.4.2]	3.18633e-05	3.76923e-05	1.85062e-05	9.21204e-06	2.47274e-05	0.000204664	0.000193435	0.000177547	0.000172678	0.000185742	0.000216375	0.000197641	0.000170423	0.00019678	0.000200778	0.000281467	0.000267	0.000311171	0.000293811	0.000282862	8.89343e-05	9.47647e-05	0.000133026	8.79352e-05	0.00010882
K00166, 2-oxoisovalerate dehydrogenase E1 component alpha subunit [EC:1.2.4.4]	8.57765e-06	7.34733e-06	2.83333e-06	1.2952e-06	2.88651e-06	0.000110194	3.17556e-05	2.05819e-05	1.14396e-05	2.2241e-05	6.11383e-05	7.71846e-05	5.49531e-05	8.55321e-05	2.61368e-05	1.1679e-06	1.8535e-06	1.4684e-06	2.30728e-06	1.1206e-06	3.74854e-05	4.41869e-05	5.46029e-05	3.51507e-05	5.12425e-05
K00167, 2-oxoisovalerate dehydrogenase E1 component beta subunit [EC:1.2.4.4]	1.42069e-05	9.21715e-06	5.37782e-06	2.92631e-06	7.45619e-06	0.000182203	7.12325e-05	6.36975e-05	2.80139e-05	4.75863e-05	0.000107651	0.000140675	0.000176385	0.00013062	6.00026e-05	2.1626e-05	2.36815e-05	2.04476e-05	2.30273e-05	2.091e-05	6.80801e-05	7.52082e-05	9.33891e-05	6.04421e-05	8.82369e-05
K00169, pyruvate ferredoxin oxidoreductase alpha subunit [EC:1.2.7.1]	9.87947e-07	6.1164e-07	5.09735e-07	2.64865e-07	1.99599e-06	1.76404e-05	5.84915e-06	1.30718e-05	6.67121e-06	8.01477e-06	3.37614e-06	1.05452e-05	2.1522e-05	2.31121e-08	9.33765e-06	8.11373e-07	7.5411e-07	4.31615e-07	1.29192e-06	9.6733e-07	4.88359e-05	5.66356e-05	5.39569e-05	3.55931e-05	6.06671e-05
K00170, pyruvate ferredoxin oxidoreductase beta subunit [EC:1.2.7.1]	1.01882e-06	6.26931e-07	6.08851e-07	2.60574e-07	2.10688e-06	2.09986e-05	7.54572e-06	1.07972e-05	4.26048e-06	8.1078e-06	1.42969e-06	1.05452e-05	2.12546e-05	6.00914e-07	7.66784e-06	2.23471e-07	2.26931e-07	1.3488e-07	3.81391e-07	2.92924e-07	2.43964e-05	2.71156e-05	2.30626e-05	2.00847e-05	3.05926e-05
K00171, pyruvate ferredoxin oxidoreductase delta subunit [EC:1.2.7.1]	4.93974e-07	3.0582e-07	2.26549e-07	1.22623e-07	9.97997e-07	8.82899e-06	2.90842e-06	5.81609e-06	2.66849e-06	3.89289e-06	1.42969e-06	6.70408e-06	1.10597e-05	0	4.4196e-06	2.20033e-07	1.9551e-07	1.07904e-07	3.43596e-07	2.58863e-07	1.34147e-05	1.51546e-05	1.46429e-05	9.91521e-06	1.59204e-05
K00172, pyruvate ferredoxin oxidoreductase gamma subunit [EC:1.2.7.1]	9.87947e-07	6.1164e-07	4.53098e-07	2.64865e-07	1.99599e-06	1.70242e-05	5.07357e-06	9.44395e-06	4.12402e-06	7.41366e-06	1.42969e-06	6.70408e-06	2.04658e-05	0	6.71247e-06	2.06281e-07	1.9551e-07	1.07904e-07	3.43596e-07	2.72487e-07	1.38524e-05	1.51061e-05	1.52197e-05	1.00169e-05	1.65327e-05
K00174, 2-oxoglutarate/2-oxoacid ferredoxin oxidoreductase subunit alpha [EC:1.2.7.3 1.2.7.11]	0.000654289	0.000655503	0.000693771	0.000710239	0.000680931	5.28837e-05	5.57366e-05	2.45024e-05	2.1871e-05	1.17681e-05	5.63006e-05	4.05764e-05	7.03022e-05	2.51228e-05	4.5305e-05	2.20205e-06	2.01271e-06	1.71972e-06	3.4686e-06	2.11518e-06	0.000599894	0.000596623	0.000522458	0.000600074	0.000570084
K00175, 2-oxoglutarate/2-oxoacid ferredoxin oxidoreductase subunit beta [EC:1.2.7.3 1.2.7.11]	0.000654778	0.000655625	0.000693828	0.000710239	0.000681077	5.37464e-05	5.73806e-05	2.50927e-05	2.18103e-05	1.18254e-05	5.77648e-05	4.05764e-05	6.9374e-05	2.51228e-05	4.55044e-05	2.22956e-06	1.98478e-06	1.77367e-06	3.48234e-06	2.12881e-06	0.000599947	0.000596914	0.000522546	0.000599972	0.000570226
K00176, 2-oxoglutarate ferredoxin oxidoreductase subunit delta [EC:1.2.7.3]	4.38402e-06	2.43433e-05	9.23187e-06	4.8436e-06	1.46927e-05	7.64064e-06	1.09873e-06	5.413e-06	4.6092e-06	1.51708e-06	3.51394e-06	1.01158e-05	4.4073e-06	0	6.64601e-06	8.66381e-07	7.2618e-07	4.85567e-07	1.29192e-06	9.94579e-07	5.33958e-05	5.93071e-05	5.63086e-05	4.11863e-05	6.33048e-05
K00177, 2-oxoglutarate ferredoxin oxidoreductase subunit gamma [EC:1.2.7.3]	4.38402e-06	2.43433e-05	9.23187e-06	4.8436e-06	1.46927e-05	7.64064e-06	1.09873e-06	5.413e-06	4.6092e-06	1.51708e-06	3.51394e-06	4.93859e-06	4.78424e-06	2.72723e-06	6.64601e-06	8.66381e-07	7.2618e-07	4.85567e-07	1.30566e-06	9.94579e-07	5.30802e-05	5.92585e-05	5.60424e-05	4.07795e-05	6.31164e-05
K00179, indolepyruvate ferredoxin oxidoreductase, alpha subunit [EC:1.2.7.8]	1.10064e-05	2.66358e-05	1.01593e-05	5.587e-06	1.67442e-05	4.28092e-05	2.56829e-05	6.72306e-06	1.27132e-05	7.70348e-06	2.86246e-05	2.10045e-05	2.98915e-05	1.45491e-05	1.47227e-05	1.43194e-06	2.79475e-06	1.48079e-06	2.37105e-06	1.89719e-06	2.10683e-05	1.92057e-05	1.83918e-05	2.15395e-05	1.98913e-05
K00180, indolepyruvate ferredoxin oxidoreductase, beta subunit [EC:1.2.7.8]	1.10218e-05	2.61542e-05	1.02372e-05	5.59467e-06	1.67996e-05	4.05755e-05	2.61273e-05	7.39968e-06	1.12956e-05	7.10595e-06	2.74238e-05	1.722e-05	3.00552e-05	1.48495e-05	1.212e-05	1.43365e-06	2.79649e-06	1.4066e-06	2.33498e-06	1.8461e-06	2.10822e-05	1.91012e-05	1.81372e-05	2.14575e-05	1.98534e-05
K00183, prokaryotic molybdopterin-containing oxidoreductase family, molybdopterin binding subunit	1.17319e-06	3.0582e-07	4.53098e-07	0	4.98998e-07	1.45111e-05	7.75577e-06	0	2.97172e-06	4.57987e-07	3.37873e-05	1.95516e-05	4.94992e-06	2.08587e-05	1.76119e-06	5.50083e-08	5.586e-08	5.39519e-08	6.87191e-08	1.08995e-07	2.57773e-06	1.89433e-06	1.55304e-06	2.03389e-06	2.96741e-06
K00184, prokaryotic molybdopterin-containing oxidoreductase family, iron-sulfur binding subunit	6.52457e-06	2.94199e-05	1.02702e-05	5.27278e-06	1.60234e-05	1.98123e-05	8.39132e-06	1.33981e-05	8.79387e-06	1.24229e-05	1.84015e-05	2.01152e-05	1.50207e-05	5.76647e-06	1.86375e-05	7.68592e-06	9.23086e-06	7.10816e-06	8.43871e-06	8.04519e-06	2.96597e-05	2.3263e-05	5.28343e-05	2.77321e-05	2.53141e-05
K00185, prokaryotic molybdopterin-containing oxidoreductase family, membrane subunit	4.71333e-06	8.56297e-07	8.02361e-07	1.83934e-07	1.8851e-06	9.80755e-06	1.28886e-05	6.20959e-06	4.30597e-06	8.04339e-06	1.59161e-05	1.54719e-05	1.58385e-05	3.54771e-06	1.01217e-05	4.42847e-06	5.05533e-06	4.46452e-06	5.30512e-06	5.12276e-06	2.77658e-05	2.46635e-05	8.24972e-05	2.9105e-05	2.53769e-05
K00186, 2-oxoisovalerate ferredoxin oxidoreductase, alpha subunit [EC:1.2.7.7]	6.17467e-08	0	1.13275e-07	6.13114e-08	2.77221e-07	3.57385e-06	5.17052e-07	2.7065e-06	1.57683e-06	5.15235e-07	1.13686e-06	5.47539e-06	2.4439e-06	0	3.25655e-06	4.12562e-07	3.6309e-07	2.29295e-07	6.32216e-07	4.63228e-07	2.32522e-05	2.76864e-05	2.59135e-05	1.70847e-05	2.93915e-05
K00187, 2-oxoisovalerate ferredoxin oxidoreductase, beta subunit [EC:1.2.7.7]	6.17467e-08	0	1.13275e-07	6.13114e-08	2.77221e-07	3.38899e-06	2.58526e-07	1.49721e-06	7.88416e-07	3.14866e-07	8.44036e-07	4.33021e-06	2.94096e-06	0	2.42579e-06	2.33785e-07	1.81545e-07	1.21392e-07	3.16108e-07	2.31614e-07	1.23626e-05	1.42803e-05	1.37111e-05	9.45759e-06	1.53081e-05
K00188, 2-oxoisovalerate ferredoxin oxidoreductase, delta subunit [EC:1.2.7.7]	0	0	0	0	0	0	0	0	0	0	0	3.18503e-06	1.01484e-06	0	0	0	0	0	0	0	2.10427e-07	3.40008e-07	4.88097e-07	1.52542e-07	3.76814e-07
K00192, acetyl-CoA decarbonylase/synthase complex subunit alpha [EC:1.2.7.4]	0	0	0	0	0	0	0	0	0	0	0	9.5551e-06	1.65688e-07	0	0	0	0	0	0	0	1.05213e-07	1.45718e-07	2.21862e-07	5.08472e-08	9.42035e-08
K00193, acetyl-CoA decarbonylase/synthase complex subunit beta [EC:2.3.1.-]	0	0	0	0	0	0	0	0	0	0	0	6.37006e-06	3.31376e-07	0	0	0	0	0	1.37438e-08	0	2.10427e-07	2.42863e-07	4.43724e-07	2.54236e-07	9.42035e-08
K00194, acetyl-CoA decarbonylase/synthase complex subunit delta [EC:2.1.1.245]	0	0	0	0	0	0	0	0	0	0	0	9.5551e-06	4.3493e-07	0	0	0	0	0	1.37438e-08	0	3.68247e-07	3.8858e-07	7.09959e-07	7.11861e-07	1.88407e-07
K00195, acetyl-CoA decarbonylase/synthase complex subunit epsilon	0	0	0	0	0	0	0	0	0	0	0	6.37006e-06	1.65688e-07	0	0	0	0	0	0	0	1.05213e-07	1.45718e-07	2.21862e-07	5.08472e-08	9.42035e-08
K00196, anaerobic carbon-monoxide dehydrogenase iron sulfur subunit	2.75054e-07	0	1.13275e-07	1.83934e-07	3.78029e-07	3.38899e-06	5.49367e-07	6.04643e-06	4.51823e-06	8.13048e-07	1.07529e-06	5.53205e-06	3.57231e-05	0	2.97798e-06	3.11031e-07	3.40805e-07	2.02319e-07	4.89514e-07	4.08731e-07	2.14535e-05	2.42863e-05	2.18492e-05	1.95664e-05	2.53878e-05
K00197, acetyl-CoA decarbonylase/synthase complex subunit gamma [EC:2.1.1.245]	0	0	0	0	0	0	0	0	0	4.29363e-07	0	1.59252e-05	1.15981e-06	0	0	0	0	0	2.74876e-08	0	1.26256e-06	9.71451e-07	1.85096e-06	2.13558e-06	6.59425e-07
K00198, anaerobic carbon-monoxide dehydrogenase catalytic subunit [EC:1.2.7.4]	8.02707e-07	0	0	0	0	0	1.93894e-06	0	1.45554e-06	5.72484e-08	0	6.70408e-06	4.70139e-06	2.42677e-07	1.3292e-07	2.75042e-08	0	0	2.74876e-08	5.44975e-08	3.1564e-06	1.70004e-06	2.48486e-06	4.37286e-06	1.69566e-06
K00200, formylmethanofuran dehydrogenase subunit A [EC:1.2.7.12]	1.23493e-07	4.0776e-08	4.71977e-09	1.22623e-07	1.47851e-07	1.32838e-05	4.63192e-07	1.32926e-06	1.2736e-06	3.4349e-07	2.58378e-06	9.55907e-06	3.9161e-06	0	3.539e-06	9.62645e-08	8.379e-08	5.39519e-08	5.49753e-08	1.08995e-07	5.69205e-06	6.64554e-06	4.16213e-06	5.97963e-06	5.58077e-06
K00201, formylmethanofuran dehydrogenase subunit B [EC:1.2.7.12]	1.02911e-07	0	2.31269e-07	1.83934e-07	1.66333e-07	1.23904e-05	4.98201e-07	8.8777e-07	1.27401e-06	1.14497e-06	1.15401e-06	2.55749e-05	4.06453e-06	0	2.09903e-06	9.62645e-08	2.2344e-07	2.31969e-06	2.17078e-06	1.08995e-07	3.85081e-06	4.15214e-06	3.4078e-06	3.48812e-06	3.6967e-06
K00202, formylmethanofuran dehydrogenase subunit C [EC:1.2.7.12]	3.49898e-07	1.83492e-07	8.54279e-07	4.2918e-07	1.10889e-07	1.7936e-05	9.57892e-06	1.43627e-05	1.23114e-05	1.20508e-05	3.59146e-06	1.13802e-05	4.70657e-06	8.26257e-06	1.22342e-05	1.88128e-05	2.01375e-05	1.69948e-05	1.85679e-05	1.79433e-05	3.7456e-06	4.24929e-06	2.95774e-06	3.38643e-06	3.36699e-06
K00203, formylmethanofuran dehydrogenase subunit D [EC:1.2.7.12]	0	0	0	0	0	0	0	0	0	0	1.13686e-06	1.27401e-05	1.18053e-06	0	0	0	0	0	0	0	2.10427e-07	2.91435e-07	4.43724e-07	1.01694e-07	1.88407e-07
K00204, 4Fe-4S ferredoxin	0	0	0	0	0	0	0	0	0	0	0	0	8.4915e-07	0	0	0	0	0	0	0	0	0	0	0	0
K00205, 4Fe-4S ferredoxin	0	0	0	0	0	4.62136e-06	1.26031e-06	0	0	0	0	9.5551e-06	2.40247e-06	0	0	0	0	0	0	0	7.89101e-07	3.8858e-07	1.02057e-06	6.10167e-07	4.23916e-07
K00207, dihydropyrimidine dehydrogenase (NADP+) [EC:1.3.1.2]	0	0	0	0	0	0	0	0	0	0	0	0	3.52087e-07	0	0	0	0	0	0	0	1.05213e-07	9.71451e-08	1.33117e-07	0	4.71018e-08
K00208, enoyl-[acyl-carrier protein] reductase I [EC:1.3.1.9 1.3.1.10]	6.07776e-05	9.52426e-05	4.80097e-05	2.8173e-05	6.39111e-05	0.000455733	0.000522814	0.000563333	0.000564327	0.000573413	0.000339795	0.000358067	0.0002828	0.000390934	0.000563313	0.000652473	0.0006504	0.000658466	0.000652659	0.000652898	0.000124639	0.000113279	0.000132019	0.000105157	0.000120262
K00209, enoyl-[acyl-carrier protein] reductase / trans-2-enoyl-CoA reductase (NAD+) [EC:1.3.1.9 1.3.1.44]	5.01692e-06	1.86092e-06	1.69204e-06	1.38717e-06	2.16233e-06	5.97541e-05	2.77382e-05	2.0365e-05	1.41991e-05	2.00291e-05	3.75185e-05	6.74851e-05	8.12105e-05	6.37039e-05	1.913e-05	2.07427e-06	2.11887e-06	1.56056e-06	2.87086e-06	1.96259e-06	4.73871e-05	5.9046e-05	7.01119e-05	4.69322e-05	6.88039e-05
K00210, prephenate dehydrogenase [EC:1.3.1.12]	4.19878e-06	2.20191e-06	3.51151e-06	2.1459e-06	2.27321e-06	5.90301e-05	8.83431e-05	0.000115026	0.000119021	0.000130612	5.53446e-05	9.46086e-05	1.95057e-05	9.50138e-05	0.000137728	0.000245047	0.000224571	0.000278297	0.000255443	0.000245961	2.7829e-05	3.08921e-05	2.44048e-05	2.96439e-05	3.33951e-05
K00211, prephenate dehydrogenase (NADP+) [EC:1.3.1.13]	0	0	0	0	0	0	0	0	1.81942e-07	0	0	0	0	0	0	0	0	0	0	0	0	0	0	0	0
K00214, biliverdin reductase [EC:1.3.1.24]	6.17467e-07	3.0582e-07	1.69912e-07	1.53279e-07	1.10889e-07	1.28404e-05	2.39346e-06	7.19813e-08	2.02158e-08	8.58725e-07	9.14001e-06	9.07126e-06	1.47048e-06	9.33205e-06	1.6615e-07	9.16805e-09	4.655e-09	0	5.49753e-08	1.81658e-08	6.48817e-07	1.9429e-07	3.10607e-07	7.62708e-07	6.12323e-07
K00215, 4-hydroxy-tetrahydrodipicolinate reductase [EC:1.17.1.8]	4.47926e-05	4.44051e-05	2.57228e-05	1.72285e-05	3.09211e-05	0.000313482	0.000445079	0.00050796	0.000529118	0.000525998	0.000357794	0.000378685	0.000371592	0.000364478	0.000495757	0.000615015	0.000605148	0.000624083	0.000613062	0.000613917	0.000113894	0.000117766	0.000134759	0.000105661	0.000130741
K00216, 2,3-dihydro-2,3-dihydroxybenzoate dehydrogenase [EC:1.3.1.28]	2.51493e-05	1.23059e-05	8.98812e-06	5.61484e-06	1.01394e-05	0.000233008	9.63368e-05	8.31994e-05	5.12057e-05	7.16013e-05	0.000182053	0.000300426	0.000143973	0.000272799	8.25932e-05	1.55174e-05	2.10837e-05	1.48297e-05	1.82682e-05	1.71129e-05	0.000153784	0.000144915	0.000145027	0.0001446	0.000152629
K00217, maleylacetate reductase [EC:1.3.1.32]	1.28639e-06	5.47632e-07	1.64352e-06	1.0332e-06	1.34759e-06	5.41092e-05	2.48852e-05	1.4655e-05	1.21154e-05	1.25848e-05	1.64873e-05	3.87853e-05	3.24564e-05	5.40996e-05	1.71903e-05	2.74402e-07	3.03739e-07	3.78885e-07	3.50768e-07	1.70305e-07	7.21765e-06	6.2619e-06	6.5229e-06	5.82709e-06	6.93668e-06
K00218, protochlorophyllide reductase [EC:1.3.1.33]	5.57573e-05	2.18526e-05	2.15329e-05	2.08779e-05	2.44362e-05	0.000357421	0.000769907	0.000929957	0.00100546	0.000939459	0.00030755	0.000408044	0.000292291	0.000455403	0.000873335	0.000983106	0.000995235	0.000919378	0.000939238	0.000973949	6.28037e-05	6.05241e-05	5.42935e-05	5.79675e-05	6.55207e-05
K00219, 2,4-dienoyl-CoA reductase (NADPH2) [EC:1.3.1.34]	4.88503e-05	6.22977e-05	3.30182e-05	1.83081e-05	4.58215e-05	0.000336463	0.000212964	0.000147965	8.58292e-05	0.000112423	0.000400301	0.000575892	0.000377002	0.000505565	0.000124731	2.16687e-05	2.78159e-05	3.08184e-05	3.58352e-05	2.31707e-05	0.000288018	0.000302083	0.000299649	0.00027343	0.000354694
K00220, cyclohexadieny/prephenate dehydrogenase [EC:1.3.1.43 1.3.1.12]	2.02118e-05	3.12956e-05	1.84408e-05	9.80983e-06	2.27856e-05	0.000180664	0.000225424	0.000268961	0.0002623	0.000295192	0.000160754	0.00020895	8.35377e-05	0.000233051	0.000305661	0.000518288	0.000483035	0.00058028	0.000539464	0.00052011	6.59319e-05	6.45205e-05	4.8956e-05	5.98472e-05	6.82504e-05
K00221, alkylmercury lyase [EC:4.99.1.2]	9.94808e-07	2.19806e-07	1.99596e-08	1.30605e-07	2.37271e-07	1.86388e-06	2.27976e-06	1.84519e-06	1.15703e-08	8.0806e-07	5.60088e-06	6.88964e-06	3.20479e-06	5.54754e-06	3.05049e-06	5.24722e-10	0	1.3488e-08	1.37438e-08	0	4.26699e-07	2.97759e-07	9.04379e-08	2.76835e-07	1.74978e-08
K00226, dihydroorotate dehydrogenase (fumarate) [EC:1.3.98.1]	4.12171e-06	1.36304e-06	1.95823e-06	6.47755e-07	2.62772e-06	1.87576e-05	1.45663e-05	1.86363e-05	9.54014e-06	8.95837e-06	7.20087e-05	2.73958e-05	0.000101008	1.6808e-05	1.30838e-05	2.02327e-06	2.01382e-06	2.11087e-06	1.99801e-06	2.01981e-06	1.93811e-05	2.15205e-05	1.52612e-05	2.0283e-05	2.19036e-05
K00227, Delta7-sterol 5-desaturase [EC:1.14.19.20]	2.53162e-06	6.72804e-07	6.79647e-07	3.06557e-07	6.09887e-07	1.45419e-05	1.42189e-05	3.4551e-06	5.82215e-06	6.95568e-06	1.71994e-05	1.03543e-05	1.39747e-05	1.75594e-05	5.18389e-06	3.80933e-06	4.67827e-06	3.41246e-06	4.16438e-06	4.49604e-06	2.63034e-06	3.64294e-06	1.83258e-05	4.37286e-06	5.08699e-06
K00228, coproporphyrinogen III oxidase [EC:1.3.3.3]	2.98237e-05	3.99401e-05	2.22584e-05	1.53892e-05	2.55598e-05	0.00026274	0.000402719	0.000474697	0.000509499	0.000513203	0.000245821	0.000262235	0.000129207	0.000290635	0.000475329	0.000614583	0.000604704	0.000623498	0.000612244	0.00061362	8.254e-05	8.69935e-05	0.000110044	8.09996e-05	9.68412e-05
K00230, menaquinone-dependent protoporphyrinogen oxidase [EC:1.3.5.3]	6.84359e-06	1.95725e-06	1.02891e-06	4.2918e-07	2.49499e-06	2.81697e-05	2.37467e-05	6.49751e-06	1.31605e-05	9.10249e-06	6.88578e-05	4.77039e-05	2.24303e-05	3.76496e-05	1.01795e-05	1.08641e-06	1.13116e-06	8.09278e-07	1.40187e-06	9.6733e-07	1.8991e-05	1.66199e-05	1.69059e-05	1.54576e-05	1.95551e-05
K00231, protoporphyrinogen/coproporphyrinogen III oxidase [EC:1.3.3.4 1.3.3.15]	1.67081e-05	8.83165e-06	4.73801e-06	1.78723e-06	6.71243e-06	8.40614e-05	6.18244e-05	2.86564e-05	2.4391e-05	1.97033e-05	7.14592e-05	7.01847e-05	0.000194515	6.62899e-05	2.38679e-05	5.33887e-06	5.14121e-06	6.05807e-06	5.67288e-06	5.18097e-06	1.63652e-05	1.33745e-05	1.05053e-05	1.25898e-05	1.40269e-05
K00232, acyl-CoA oxidase [EC:1.3.3.6]	9.08799e-06	2.32423e-06	1.20163e-06	9.80983e-07	2.76309e-06	1.78692e-05	2.40752e-05	7.29891e-06	9.46099e-06	3.26316e-06	3.08248e-05	4.19461e-05	5.30111e-05	3.64362e-05	7.21092e-06	1.37521e-07	1.6758e-07	2.86164e-07	3.5251e-07	1.36244e-07	3.42513e-06	1.21431e-06	1.2916e-06	8.13556e-07	1.78987e-06
K00239, succinate dehydrogenase / fumarate reductase, flavoprotein subunit [EC:1.3.5.1 1.3.5.4]	0.000687873	0.000674682	0.000709255	0.000722988	0.000697207	0.000399686	0.000478863	0.000523174	0.000551127	0.000545746	0.000359224	0.000385375	0.000309933	0.000368042	0.00054156	0.000615256	0.000604818	0.00062391	0.000613987	0.000613592	0.000654601	0.000645559	0.000600248	0.000655849	0.000628106
K00240, succinate dehydrogenase / fumarate reductase, iron-sulfur subunit [EC:1.3.5.1 1.3.5.4]	0.000682836	0.000672147	0.000707159	0.000720425	0.000694081	0.000321184	0.000400961	0.000458537	0.000460083	0.000452928	0.000307947	0.00034903	0.000253304	0.000335962	0.000495895	0.000590806	0.00057639	0.000598417	0.000588163	0.000586799	0.000617406	0.000610212	0.000566492	0.000624607	0.000590242
K00241, succinate dehydrogenase / fumarate reductase, cytochrome b subunit	0.000677403	0.000671061	0.000706692	0.000719888	0.000692085	0.000296165	0.000379261	0.000451685	0.000445017	0.000445468	0.00029086	0.00032526	0.000228163	0.000321153	0.000492298	0.000590734	0.000576345	0.000598345	0.000587934	0.000586799	0.000693725	0.000678906	0.000649147	0.00070009	0.000652827
K00242, succinate dehydrogenase / fumarate reductase, membrane anchor subunit	0.000664531	0.000665312	0.000699215	0.000714125	0.000684942	0.000182574	0.000168536	0.000152094	0.00015271	0.000168153	0.000205872	0.000184701	0.000110912	0.00019288	0.000204182	0.0002577	0.000241608	0.000288133	0.000270108	0.000259442	0.000679763	0.000672649	0.000643573	0.00068808	0.000649482
K00243, uncharacterized protein	8.33581e-06	2.75238e-06	2.66195e-06	8.5836e-07	2.16233e-06	1.5651e-05	2.57556e-05	2.78136e-05	1.49193e-05	1.67451e-05	8.47911e-05	6.42613e-05	0.000154048	5.87509e-05	1.74126e-05	2.83293e-06	2.66731e-06	2.54923e-06	3.6696e-06	2.98374e-06	4.59783e-05	5.29441e-05	8.1379e-05	4.52032e-05	6.13736e-05
K00244, fumarate reductase flavoprotein subunit [EC:1.3.5.4]	1.24859e-05	5.77829e-06	9.72783e-06	3.5392e-06	5.94138e-06	0.000190912	8.6454e-05	9.94019e-05	7.93426e-05	7.04636e-05	0.000378739	0.000240604	0.000373853	0.000203036	7.71103e-05	2.37711e-05	2.78611e-05	2.13823e-05	2.55501e-05	2.37193e-05	6.58421e-05	6.62348e-05	6.04645e-05	5.84545e-05	7.67829e-05
K00245, fumarate reductase iron-sulfur subunit [EC:1.3.5.4]	7.40961e-07	3.0582e-07	2.83186e-07	1.22623e-07	3.8811e-07	1.95946e-05	9.50082e-06	4.31888e-06	1.02494e-05	6.64081e-06	4.92814e-05	3.01087e-05	5.38485e-06	2.36321e-05	7.87552e-06	1.18268e-06	1.38253e-06	8.76718e-07	1.41561e-06	1.21257e-06	3.95603e-05	3.44379e-05	3.4433e-05	3.40676e-05	4.00365e-05
K00246, fumarate reductase subunit C	7.40961e-07	3.0582e-07	2.83186e-07	1.22623e-07	3.8811e-07	1.95946e-05	9.50082e-06	4.6068e-06	1.09165e-05	6.69806e-06	4.92814e-05	2.81166e-05	5.38485e-06	2.36552e-05	7.87552e-06	1.18268e-06	1.38253e-06	8.76718e-07	1.41561e-06	1.21257e-06	2.18844e-05	2.26348e-05	1.96126e-05	2.15592e-05	2.71777e-05
K00247, fumarate reductase subunit D	1.8524e-07	1.83492e-07	2.26549e-07	1.22623e-07	2.21777e-07	1.95329e-05	7.33567e-06	3.97337e-06	7.94481e-06	6.24007e-06	4.78344e-05	2.97747e-05	4.08006e-06	2.3609e-05	7.4103e-06	1.16893e-06	1.3546e-06	8.6323e-07	1.37438e-06	1.14445e-06	8.68011e-06	9.3745e-06	1.03831e-05	8.99996e-06	1.14928e-05
K00248, butyryl-CoA dehydrogenase [EC:1.3.8.1]	0.000176561	0.000123586	5.84655e-05	3.40972e-05	8.55956e-05	0.000850564	0.000703712	0.000399067	0.000311097	0.000368018	0.000941142	0.00127366	0.000842216	0.00121948	0.000428991	0.000305807	0.00030517	0.000348834	0.000342804	0.000313379	0.000488736	0.000487222	0.000481474	0.000465573	0.000564663
K00249, acyl-CoA dehydrogenase [EC:1.3.8.7]	0.000354626	0.000246683	0.000111582	7.23111e-05	0.000156037	0.00217305	0.0015151	0.000802162	0.000659143	0.000714517	0.00200245	0.00288324	0.00184746	0.00279446	0.00083375	0.000376007	0.000399214	0.000426361	0.000442534	0.000390222	0.00105232	0.00102697	0.000940898	0.000992118	0.00119472
K00252, glutaryl-CoA dehydrogenase [EC:1.3.8.6]	5.74977e-05	0.000110917	3.57715e-05	2.16158e-05	5.1372e-05	0.000505102	0.000247339	0.000181178	0.00011048	0.000132917	0.00031997	0.000514539	0.000426343	0.000408417	0.000171109	2.55883e-05	3.34877e-05	3.23048e-05	3.80044e-05	2.73175e-05	0.000251132	0.000258388	0.000209748	0.000226672	0.000299698
K00253, isovaleryl-CoA dehydrogenase [EC:1.3.8.4]	0.00010373	0.000109454	3.96771e-05	2.49031e-05	6.11381e-05	0.00049816	0.000359325	0.000162921	0.000140744	0.000148793	0.000553518	0.000640953	0.000497126	0.000583713	0.000176839	3.61848e-05	4.76999e-05	4.15656e-05	5.16661e-05	3.83519e-05	0.000300873	0.000304379	0.000271858	0.000282723	0.000352588
K00254, dihydroorotate dehydrogenase [EC:1.3.5.2]	3.92555e-05	4.23485e-05	2.37381e-05	1.59027e-05	2.85045e-05	0.000294488	0.000429694	0.000490351	0.000526775	0.000520856	0.000275388	0.000301033	0.000222634	0.000319929	0.000489516	0.000614654	0.000604606	0.000623636	0.000612371	0.000613502	6.8974e-05	6.90947e-05	9.67374e-05	6.44997e-05	7.6717e-05
K00255, long-chain-acyl-CoA dehydrogenase [EC:1.3.8.8]	2.07731e-05	2.40282e-05	4.36445e-06	2.21696e-06	6.95037e-06	9.2338e-05	8.11064e-05	3.64241e-05	3.5177e-05	2.59926e-05	0.000119457	0.000137513	0.000125055	0.000106737	4.18963e-05	1.0767e-05	1.37108e-05	1.46834e-05	1.73321e-05	1.16625e-05	7.33659e-05	7.29245e-05	5.63977e-05	7.02404e-05	8.2802e-05
K00256, isoquinoline 1-oxidoreductase [EC:1.3.99.16]	6.79728e-06	2.08067e-06	1.9529e-06	6.36106e-07	2.36163e-06	1.54302e-05	2.54352e-05	9.27599e-06	3.20673e-06	6.3009e-06	2.7829e-05	3.83073e-05	2.08941e-05	3.57775e-05	8.65505e-06	3.93825e-06	4.73937e-06	3.04409e-06	4.40754e-06	4.23377e-06	7.82365e-06	6.19503e-06	5.85965e-06	4.90676e-06	6.92003e-06
K00257, acyl-ACP dehydrogenase [EC:1.3.99.-]	2.41991e-05	6.2999e-06	3.11505e-06	2.48311e-06	7.74203e-06	4.80621e-05	6.47284e-05	1.69876e-05	2.75036e-05	7.41366e-06	7.68417e-05	0.000103949	9.37624e-05	8.93398e-05	1.25942e-05	9.62645e-08	2.793e-08	1.61856e-07	6.32216e-07	8.17462e-08	5.99717e-06	9.71451e-07	1.7749e-06	1.62711e-06	1.88407e-06
K00259, alanine dehydrogenase [EC:1.4.1.1]	4.24457e-05	3.85316e-05	2.54154e-05	1.78599e-05	3.17337e-05	0.000329671	0.000502243	0.000547336	0.00062099	0.000602539	0.00021639	0.000233787	0.000306341	0.000247006	0.000527488	0.000655655	0.000651069	0.000661518	0.000651977	0.000656312	0.000113684	0.000118415	0.000154739	0.000105435	0.000134469
K00260, glutamate dehydrogenase [EC:1.4.1.2]	0.000644296	0.000658324	0.000693283	0.000709879	0.00067764	3.30581e-05	1.85331e-05	1.06244e-05	1.23266e-05	1.15713e-05	1.91544e-05	2.34165e-05	4.97985e-05	8.82882e-06	3.46976e-05	5.13745e-06	5.15658e-06	8.20068e-06	7.83054e-06	5.39525e-06	0.000506379	0.000496278	0.000437035	0.000518337	0.000459949
K00261, glutamate dehydrogenase (NAD(P)+) [EC:1.4.1.3]	0.000648194	0.000660115	0.000694295	0.000710653	0.000679627	8.56533e-05	5.59358e-05	3.57163e-05	2.9558e-05	3.24276e-05	5.05021e-05	7.19917e-05	8.08423e-05	4.27437e-05	7.22469e-05	2.48665e-05	3.01906e-05	2.78602e-05	3.18142e-05	2.74361e-05	0.00054414	0.000531145	0.000483879	0.000555608	0.000497225
K00262, glutamate dehydrogenase (NADP+) [EC:1.4.1.4]	2.04205e-05	3.49063e-05	1.4077e-05	6.9895e-06	2.12532e-05	9.56416e-05	5.70084e-05	3.33155e-05	2.13702e-05	2.84223e-05	0.0001281	0.000142276	0.000224116	0.000103443	3.25989e-05	5.4168e-06	6.71503e-06	1.00102e-05	1.14052e-05	6.24083e-06	0.000268149	0.000259463	0.000283812	0.000251098	0.000262939
K00263, leucine dehydrogenase [EC:1.4.1.9]	2.11408e-05	6.92173e-06	6.48497e-06	5.76327e-06	7.0053e-06	0.000152087	0.000211794	0.000213836	0.00024689	0.00023587	0.000114211	0.000128354	8.36463e-05	0.000134486	0.000196417	0.000205717	0.000213623	0.000194068	0.000200165	0.000205959	4.71356e-05	5.21103e-05	8.2688e-05	4.6271e-05	6.11852e-05
K00265, glutamate synthase (NADPH/NADH) large chain [EC:1.4.1.13 1.4.1.14]	5.78369e-05	4.09914e-05	2.47626e-05	1.41369e-05	3.36191e-05	0.000306817	0.000347309	0.000257218	0.000280792	0.000296715	0.000398292	0.000377719	0.000304725	0.000349379	0.000266789	0.000318329	0.000309465	0.00035054	0.000335693	0.000322695	0.000180064	0.00018327	0.000191179	0.000168086	0.000204356
K00266, glutamate synthase (NADPH/NADH) small chain [EC:1.4.1.13 1.4.1.14]	4.07502e-05	3.57498e-05	2.33456e-05	1.18093e-05	3.02309e-05	0.000292916	0.000236887	0.000250711	0.000200106	0.000223367	0.00034379	0.000363017	0.00044132	0.000349595	0.000247153	0.000284943	0.000270427	0.000313991	0.000299117	0.000286524	0.000202915	0.000214244	0.000228501	0.00018243	0.000241001
K00270, phenylalanine dehydrogenase [EC:1.4.1.20]	2.05822e-07	4.0776e-08	1.13275e-07	4.90491e-07	9.24071e-08	6.67529e-06	3.93175e-06	4.12693e-06	5.13481e-06	2.94829e-06	3.03164e-06	8.03217e-07	4.41834e-07	1.51769e-06	3.467e-06	3.20882e-06	3.61228e-06	3.57431e-06	3.38098e-06	3.19718e-06	1.87631e-06	1.57051e-06	1.46429e-06	1.27118e-06	1.69566e-06
K00271, valine dehydrogenase (NAD+) [EC:1.4.1.23]	6.50399e-06	1.72279e-06	9.34515e-07	7.66393e-07	2.00523e-06	3.29731e-05	1.79602e-05	1.07492e-05	8.36934e-06	4.66574e-06	1.89413e-05	2.24854e-05	2.5703e-05	2.51889e-05	7.5543e-06	4.81323e-07	6.00495e-07	4.18127e-07	8.38373e-07	4.3598e-07	1.30465e-05	1.46851e-05	1.39773e-05	9.71182e-06	1.62737e-05
K00273, D-amino-acid oxidase [EC:1.4.3.3]	1.86475e-05	6.78921e-06	6.96638e-06	5.8859e-06	7.98397e-06	0.000121367	0.000218675	0.000280915	0.000272309	0.000264406	0.000102443	0.00010482	8.41768e-05	0.000121005	0.000278809	0.000309828	0.000311864	0.000288136	0.000294893	0.000305499	2.16284e-05	2.78612e-05	6.01779e-05	2.36135e-05	3.41404e-05
K00274, monoamine oxidase [EC:1.4.3.4]	2.66928e-05	1.1877e-05	7.32925e-06	6.0267e-06	1.09448e-05	0.000158165	0.000151314	0.000135619	0.000117912	0.000124637	0.00013145	0.000210636	0.000152142	0.000225621	0.000123707	9.5238e-05	9.82831e-05	9.12181e-05	9.3966e-05	9.45576e-05	5.42777e-05	4.91372e-05	6.14575e-05	5.17625e-05	5.99075e-05
K00275, pyridoxamine 5-phosphate oxidase [EC:1.4.3.5]	4.42312e-05	4.49271e-05	2.68572e-05	1.81437e-05	3.20236e-05	0.000375015	0.000528908	0.000608254	0.000646609	0.000647303	0.000342657	0.00039579	0.000205231	0.000424621	0.00062568	0.00086831	0.000839456	0.000907222	0.000874324	0.000869	0.000120345	0.000124796	0.000175293	0.000111869	0.000140982
K00276, primary-amine oxidase [EC:1.4.3.21]	8.88123e-06	2.3013e-06	1.92803e-06	1.26455e-06	3.54843e-06	3.08234e-05	3.50249e-05	7.04457e-06	5.64779e-06	7.56752e-06	6.30702e-05	6.53267e-05	3.28388e-05	6.41476e-05	1.24516e-05	1.30129e-06	2.44562e-06	1.32207e-06	2.12932e-06	1.69623e-06	4.72803e-06	1.15562e-06	1.50952e-06	1.75423e-06	1.78463e-06
K00278, L-aspartate oxidase [EC:1.4.3.16]	4.44713e-05	7.12753e-05	3.29287e-05	2.07276e-05	4.52986e-05	0.000317873	0.000383223	0.000403326	0.000415908	0.000407858	0.000287356	0.000316757	0.000296864	0.000320777	0.000382934	0.000361601	0.000368681	0.000342006	0.000351085	0.000358437	0.000237823	0.000248025	0.000263838	0.000220416	0.000267167
K00281, glycine dehydrogenase [EC:1.4.4.2]	3.37343e-05	4.07873e-05	2.22999e-05	1.65777e-05	2.84067e-05	0.000316575	0.000399841	0.000474077	0.000505724	0.000505418	0.000247671	0.00029776	0.000301402	0.000320554	0.000477362	0.00059409	0.000582571	0.000602523	0.000589346	0.000593976	9.70976e-05	0.000105703	0.000160545	9.51705e-05	0.000124241
K00282, glycine dehydrogenase subunit 1 [EC:1.4.4.2]	1.31932e-05	8.82957e-06	4.18422e-06	4.04733e-06	5.75533e-06	0.000139546	0.000113625	7.80355e-05	0.000107232	0.00010271	7.28284e-05	7.80284e-05	0.000137702	7.29385e-05	6.56587e-05	3.53569e-05	4.00376e-05	3.70361e-05	3.74051e-05	3.76169e-05	2.87986e-05	2.78408e-05	2.48689e-05	2.78134e-05	3.1371e-05
K00283, glycine dehydrogenase subunit 2 [EC:1.4.4.2]	1.53441e-05	2.76324e-05	1.17281e-05	5.81004e-06	1.85984e-05	7.75297e-05	3.92075e-05	1.79839e-05	1.18188e-05	1.39022e-05	5.57861e-05	5.58913e-05	0.000119543	4.38789e-05	1.90674e-05	1.3492e-06	1.50007e-06	1.52608e-06	1.69987e-06	1.14672e-06	1.46592e-05	1.21802e-05	1.46624e-05	1.52542e-05	1.4014e-05
K00284, glutamate synthase (ferredoxin) [EC:1.4.7.1]	4.25219e-05	6.54561e-05	3.17669e-05	2.02389e-05	4.22849e-05	0.00024315	0.000359109	0.000379548	0.000402627	0.000394234	0.000253198	0.000261612	0.000222661	0.000228954	0.000360884	0.000372248	0.000380944	0.000353628	0.000363915	0.00036967	0.000111694	0.000110709	0.000127705	0.000101328	0.000122175
K00285, D-amino-acid dehydrogenase [EC:1.4.5.1]	5.16255e-05	8.1353e-05	3.34851e-05	1.75362e-05	4.43762e-05	0.000376994	0.000278456	0.000217056	0.000196675	0.000232268	0.000356482	0.000371128	0.000294572	0.000420511	0.000243393	0.000287918	0.000275853	0.000320401	0.000304334	0.000289819	7.36245e-05	6.13683e-05	5.97718e-05	6.51822e-05	7.2292e-05
K00286, pyrroline-5-carboxylate reductase [EC:1.5.1.2]	5.35315e-05	4.79226e-05	2.97695e-05	1.86027e-05	3.57614e-05	0.000396353	0.000555968	0.000621752	0.000647048	0.000661181	0.000425631	0.00039098	0.000391259	0.000416999	0.000634217	0.000860052	0.000831051	0.00089813	0.000866176	0.00086017	0.000136459	0.000141549	0.000178186	0.000128923	0.000154621
K00287, dihydrofolate reductase [EC:1.5.1.3]	3.02783e-05	1.39095e-05	9.57206e-06	3.55645e-06	9.95078e-06	0.000190054	0.000128881	7.84194e-05	6.42173e-05	6.36077e-05	0.00031682	0.000237032	0.000328914	0.000214575	7.23233e-05	3.03263e-05	3.32628e-05	3.00872e-05	3.42746e-05	2.95612e-05	9.14393e-05	0.000104723	0.000142739	9.29538e-05	0.000116083
K00288, methylenetetrahydrofolate dehydrogenase (NADP+) / methenyltetrahydrofolate cyclohydrolase / formyltetrahydrofolate synthetase [EC:1.5.1.5 3.5.4.9 6.3.4.3]	0	0	0	0	0	0	0	0	0	0	0	0	0	0	0	0	0	0	0	0	0	0	4.43724e-08	1.01694e-07	0
K00290, saccharopine dehydrogenase (NAD+, L-lysine forming) [EC:1.5.1.7]	2.87627e-05	8.19287e-06	4.98264e-06	1.83778e-06	1.01572e-05	0.000124034	0.000101196	4.45937e-05	3.7212e-05	4.03974e-05	0.000112772	9.31498e-05	0.000123952	9.75771e-05	4.97144e-05	2.06412e-05	2.61145e-05	1.87995e-05	2.37525e-05	2.32091e-05	9.40007e-05	8.52956e-05	9.22702e-05	8.68325e-05	9.54594e-05
K00293, saccharopine dehydrogenase (NADP+, L-glutamate forming) [EC:1.5.1.10]	2.84035e-06	9.17461e-07	1.18938e-06	4.2918e-07	8.31664e-07	9.98213e-06	1.94864e-05	2.22278e-05	1.86794e-05	2.18689e-05	9.72364e-06	7.21702e-06	9.00927e-06	1.32317e-05	2.25964e-05	3.01171e-05	3.48985e-05	2.67736e-05	3.12947e-05	3.10091e-05	2.50408e-05	2.42863e-05	3.58529e-05	2.30338e-05	2.43045e-05
K00294, 1-pyrroline-5-carboxylate dehydrogenase [EC:1.2.1.88]	1.6209e-05	4.05622e-06	4.32371e-06	2.10529e-06	7.00001e-06	0.000119227	5.09919e-05	2.86467e-05	1.91477e-05	2.1397e-05	4.89511e-05	7.12502e-05	9.18793e-05	4.02493e-05	3.95209e-05	2.64901e-06	2.62111e-06	4.53236e-06	4.91658e-06	2.84409e-06	0.000103872	9.16882e-05	9.83528e-05	9.52547e-05	9.30321e-05
K00295, methylenetetrahydrofolate dehydrogenase (NAD+) [EC:1.5.1.15]	0	0	0	0	0	0	0	0	0	0	0	0	0	0	0	0	0	0	0	0	2.10427e-07	4.85726e-08	8.87449e-08	2.03389e-07	9.42035e-08
K00297, methylenetetrahydrofolate reductase (NADPH) [EC:1.5.1.20]	0.000690927	0.000720931	0.000727705	0.000731629	0.000722428	0.000396136	0.000546142	0.000650058	0.000671308	0.00068793	0.000424411	0.000384688	0.000363778	0.000407616	0.000681582	0.000885725	0.000860795	0.000921233	0.000892873	0.00088644	0.000454585	0.00045609	0.000421527	0.000476457	0.000441289
K00298, N5-(carboxyethyl)ornithine synthase [EC:1.5.1.24]	1.29668e-06	3.66984e-07	4.53098e-07	0	3.69628e-07	5.83318e-06	3.23157e-06	4.03095e-07	1.6678e-06	1.42556e-06	1.10693e-05	2.07564e-06	1.55244e-05	2.43589e-06	1.05068e-06	8.25125e-08	6.9825e-08	1.3488e-07	9.62068e-08	2.72487e-08	7.67643e-07	3.8858e-07	1.33117e-07	4.97099e-07	3.76814e-07
K00299, FMN reductase [EC:1.5.1.38]	0.000652438	0.000632882	0.000686004	0.00070642	0.000667276	0.000168062	6.45398e-05	4.00276e-05	3.70416e-05	2.72034e-05	0.000154932	0.000180178	0.000118596	0.000160414	4.99127e-05	1.39289e-06	1.44363e-06	4.00271e-06	4.63042e-06	9.63924e-07	0.000512753	0.000500293	0.000439131	0.000524404	0.000465487
K00301, sarcosine oxidase [EC:1.5.3.1]	6.87634e-06	2.58418e-06	2.28577e-06	1.82402e-06	3.00833e-06	2.70657e-05	5.84592e-05	6.70722e-05	6.88196e-05	6.6513e-05	3.56606e-05	5.2379e-05	6.20165e-05	6.24633e-05	6.82739e-05	7.40653e-05	7.42682e-05	6.87564e-05	6.99674e-05	7.30822e-05	4.11494e-06	2.18577e-06	2.23581e-06	2.33897e-06	2.35509e-06
K00302, sarcosine oxidase, subunit alpha [EC:1.5.3.1]	4.70491e-05	0.000108007	5.00067e-05	2.69779e-05	6.90722e-05	0.000237324	0.000355371	0.000413009	0.00041065	0.000452788	0.000194995	0.000216801	0.000116322	0.000295651	0.000474261	0.000803254	0.000753395	0.000888013	0.000828532	0.00080679	9.66399e-05	9.01174e-05	7.65684e-05	8.21793e-05	9.78615e-05
K00303, sarcosine oxidase, subunit beta [EC:1.5.3.1]	7.25093e-05	9.29157e-05	5.13427e-05	2.92263e-05	6.69062e-05	0.000415039	0.00063663	0.000713205	0.000702759	0.00075271	0.000357053	0.00037088	0.000221716	0.000478688	0.000802544	0.00124568	0.00118456	0.00134452	0.0012732	0.00124818	0.000160924	0.000144839	0.000125806	0.000137656	0.000156979
K00304, sarcosine oxidase, subunit delta [EC:1.5.3.1]	3.02456e-05	7.92227e-05	3.66017e-05	1.92058e-05	5.00407e-05	0.000142887	0.000236958	0.000291587	0.00028336	0.000317258	0.000121434	0.000143784	6.36265e-05	0.000200347	0.000333071	0.000558451	0.000528458	0.000612386	0.000575895	0.000560931	6.7643e-05	6.08161e-05	5.24374e-05	6.03353e-05	6.60987e-05
K00305, sarcosine oxidase, subunit gamma [EC:1.5.3.1]	2.82903e-05	7.86738e-05	3.46862e-05	1.85935e-05	4.97101e-05	0.000123473	0.000210931	0.00025523	0.000256319	0.000284043	0.000113088	0.000136007	5.85446e-05	0.000181253	0.000303282	0.000515999	0.000482429	0.000574039	0.000533716	0.000520453	6.2456e-05	5.59093e-05	4.74511e-05	5.42438e-05	6.10584e-05
K00311, electron-transferring-flavoprotein dehydrogenase [EC:1.5.5.1]	3.5386e-05	9.08111e-05	3.57463e-05	1.92688e-05	5.10051e-05	0.000197654	0.00017618	0.000176426	0.000160892	0.000189465	0.000161794	0.000193044	0.000172102	0.000220214	0.000204785	0.000280493	0.000266403	0.000310088	0.000293609	0.00028201	0.000122417	0.000137377	0.000153479	0.000112215	0.000154182
K00313, electron transfer flavoprotein-quinone oxidoreductase [EC:1.5.5.-]	2.59336e-06	8.15521e-07	1.85015e-06	1.1735e-06	1.44617e-06	3.98618e-05	5.23407e-05	7.09256e-05	6.48321e-05	7.10667e-05	6.332e-05	3.40741e-05	2.15991e-05	4.13042e-05	6.9401e-05	7.31129e-05	7.31103e-05	6.77163e-05	6.90043e-05	7.20354e-05	5.27067e-06	5.83761e-06	3.79162e-06	5.30845e-06	5.47636e-06
K00314, sarcosine dehydrogenase [EC:1.5.8.3]	1.03117e-05	2.55666e-05	9.62834e-06	4.72098e-06	1.58571e-05	9.5508e-06	1.78989e-05	2.63452e-06	7.88416e-07	3.17728e-06	1.54769e-05	9.54317e-08	1.47876e-05	4.28729e-06	4.18699e-06	1.37521e-08	1.1172e-07	1.3488e-08	1.92414e-07	4.08731e-08	3.31423e-06	2.57435e-06	3.32793e-06	2.59321e-06	2.11958e-06
K00315, dimethylglycine dehydrogenase [EC:1.5.8.4]	2.42407e-05	7.40849e-06	9.33335e-06	4.54471e-06	8.87108e-06	0.000138281	0.000258965	0.000315009	0.000308673	0.000335842	0.000131176	0.000138513	6.9508e-05	0.000195245	0.000371054	0.000586885	0.0005649	0.000639651	0.000608884	0.000595947	0.000112928	9.72297e-05	9.05542e-05	9.65233e-05	0.00010277
K00316, spermidine dehydrogenase [EC:1.5.99.6]	1.06204e-06	5.49698e-07	4.21817e-07	1.95807e-07	1.49744e-06	2.23439e-05	8.82925e-06	8.75289e-06	5.84862e-06	6.98719e-06	5.36891e-06	2.60968e-05	1.56179e-05	2.1259e-05	4.33889e-06	1.6485e-07	2.15061e-07	1.62837e-07	4.07069e-07	2.0709e-07	2.18964e-05	2.415e-05	1.86016e-05	2.3288e-05	3.03319e-05
K00317, dimethylamine/trimethylamine dehydrogenase [EC:1.5.8.1 1.5.8.2]	3.44238e-06	8.59469e-07	8.00227e-07	3.11979e-07	1.18555e-06	3.44634e-05	1.32432e-05	1.59336e-05	7.61249e-06	1.07286e-05	1.26975e-05	4.37499e-05	2.42104e-05	3.82498e-05	1.49712e-05	7.4631e-07	9.73769e-07	6.46428e-07	1.28041e-06	7.66371e-07	4.7875e-05	4.9881e-05	4.51791e-05	3.84053e-05	5.68709e-05
K00318, proline dehydrogenase [EC:1.5.-.-]	1.17627e-05	3.21111e-06	3.08673e-06	1.46289e-06	4.35545e-06	5.1547e-05	3.16761e-05	1.47562e-05	1.27663e-05	9.54616e-06	5.08345e-05	6.30724e-05	6.34022e-05	2.8555e-05	2.38758e-05	1.80427e-06	1.77914e-06	1.81833e-06	2.22238e-06	1.87335e-06	9.89512e-05	8.83535e-05	0.000108189	9.18148e-05	8.49339e-05
K00319, methylenetetrahydromethanopterin dehydrogenase [EC:1.5.98.1]	0	0	0	0	0	0	0	0	0	0	1.13686e-06	3.18503e-06	1.01484e-06	0	0	0	0	0	0	0	1.05213e-07	1.45718e-07	2.21862e-07	5.08472e-08	9.42035e-08
K00320, 5,10-methylenetetrahydromethanopterin reductase [EC:1.5.98.2]	0.000675982	0.000636891	0.000685962	0.000707319	0.0006735	8.2171e-05	0.000122555	2.76456e-05	4.14828e-05	1.26662e-05	0.00013055	0.000120563	0.000145667	0.000116349	4.05794e-05	4.46255e-06	5.48126e-06	4.16778e-06	6.52144e-06	5.12276e-06	0.000352281	0.000358474	0.000308056	0.000376575	0.000336673
K00322, NAD(P) transhydrogenase [EC:1.6.1.1]	1.09583e-05	3.78778e-06	3.33141e-06	2.08724e-06	4.73303e-06	8.97863e-05	5.36102e-05	2.5422e-05	1.82425e-05	2.81201e-05	0.000115535	0.00013236	6.54723e-05	0.00012724	3.06319e-05	6.12793e-06	8.02673e-06	7.63597e-06	9.34061e-06	7.08126e-06	4.60097e-05	5.31154e-05	6.31849e-05	4.76526e-05	6.08072e-05
K00324, NAD(P) transhydrogenase subunit alpha [EC:1.6.1.2]	4.56926e-05	4.81866e-05	3.64215e-05	2.75296e-05	3.50259e-05	0.0005767	0.000795137	0.000963469	0.00103033	0.00103046	0.000438775	0.000552907	0.000263345	0.000622464	0.000961352	0.00124303	0.00122175	0.00126121	0.00123619	0.00123831	0.000116415	0.00011626	9.96318e-05	0.00010817	0.000128114
K00325, NAD(P) transhydrogenase subunit beta [EC:1.6.1.2]	2.98082e-05	3.98301e-05	2.26061e-05	1.60261e-05	2.595e-05	0.000281719	0.00040429	0.000477397	0.000513211	0.000511888	0.000250627	0.000288401	0.000145713	0.000314522	0.000479662	0.000612784	0.000602989	0.000621813	0.000610191	0.000611573	7.31191e-05	7.25727e-05	6.2933e-05	6.76214e-05	7.95417e-05
K00326, cytochrome-b5 reductase [EC:1.6.2.2]	1.11144e-06	3.66984e-07	2.26549e-07	6.13114e-08	3.8811e-07	1.78692e-06	3.78094e-06	4.37646e-06	1.69813e-06	5.40997e-06	3.84122e-06	2.79138e-06	2.96167e-06	1.9992e-06	3.85469e-06	4.95075e-06	6.85681e-06	3.99244e-06	5.79989e-06	5.66774e-06	8.25926e-06	7.04302e-06	6.61149e-06	7.67793e-06	6.73555e-06
K00329, NADH dehydrogenase [EC:1.6.5.3]	0.00133841	0.00130051	0.0013931	0.00142662	0.00136009	0.000386925	0.000584698	0.000635961	0.000639919	0.000646192	0.000423629	0.000341816	0.000292619	0.000404594	0.000721445	0.000922492	0.000893311	0.000951424	0.000923876	0.000920122	0.000953228	0.00094589	0.000829438	0.000986989	0.000893142
K00330, NADH-quinone oxidoreductase subunit A [EC:1.6.5.3]	0.000674671	0.000668074	0.000702076	0.000716424	0.000690782	0.000275556	0.000273283	0.000231761	0.000260329	0.000266777	0.000249326	0.000261296	0.000170277	0.00025146	0.000252578	0.000304665	0.000293181	0.000335203	0.000317881	0.000307979	0.000557027	0.000539827	0.000478692	0.000562167	0.000506532
K00331, NADH-quinone oxidoreductase subunit B [EC:1.6.5.3]	0.000671779	0.000667208	0.000701906	0.000716271	0.000690634	0.000281256	0.000267138	0.00023463	0.000264453	0.000272041	0.000231979	0.000229719	0.000178872	0.000223269	0.000255709	0.000304665	0.000293271	0.00033525	0.000317896	0.00030802	0.000557937	0.000540637	0.00047993	0.000563022	0.000506804
K00332, NADH-quinone oxidoreductase subunit C [EC:1.6.5.3]	0.000670131	0.000666566	0.000700621	0.000715811	0.000688773	0.000244377	0.000248552	0.000220341	0.000253716	0.000257075	0.000164052	0.000141042	0.00013896	0.000150703	0.000247287	0.00030449	0.000293046	0.000332766	0.000315517	0.000307898	0.000553773	0.000536848	0.000474881	0.000559574	0.000503376
K00333, NADH-quinone oxidoreductase subunit D [EC:1.6.5.3]	0.000671804	0.000667239	0.000701186	0.000716363	0.000689394	0.000248959	0.000253044	0.000227303	0.000256365	0.000261661	0.000184577	0.000205163	0.000149874	0.000203933	0.000248913	0.000304595	0.000293238	0.000335135	0.000317716	0.000308061	0.000562261	0.000543393	0.000482421	0.000568218	0.00050904
K00334, NADH-quinone oxidoreductase subunit E [EC:1.6.5.3]	3.21803e-05	6.12864e-05	2.7134e-05	1.43469e-05	3.89773e-05	0.000249969	0.00018389	0.000185275	0.000170318	0.000194644	0.000207245	0.00021725	0.00015236	0.000226957	0.000205874	0.000287282	0.000275112	0.00031588	0.000300679	0.000289672	0.000134807	0.00013455	0.000123857	0.000113766	0.000147122
K00335, NADH-quinone oxidoreductase subunit F [EC:1.6.5.3]	3.81055e-05	6.44837e-05	3.32069e-05	1.7883e-05	4.4557e-05	0.000345359	0.000305993	0.000327916	0.000321848	0.000344179	0.000263746	0.000298466	0.00022593	0.000324226	0.000364343	0.000548403	0.000515248	0.000606707	0.000569213	0.00054962	0.000145206	0.000149159	0.000136919	0.000121611	0.000160476
K00336, NADH-quinone oxidoreductase subunit G [EC:1.6.5.3]	4.71464e-05	0.000134663	5.42468e-05	2.86937e-05	8.26994e-05	0.00023725	0.000191223	0.000190035	0.000178126	0.000190723	0.000206853	0.000213159	0.000201789	0.000212614	0.000204541	0.000281124	0.000266269	0.000310333	0.00029392	0.000282542	0.000127494	0.000130809	0.000125418	0.000102752	0.000139395
K00337, NADH-quinone oxidoreductase subunit H [EC:1.6.5.3]	0.000682348	0.000669502	0.000702647	0.000716731	0.000692186	0.000274206	0.000291437	0.000229846	0.000268457	0.000262741	0.000268713	0.000259061	0.00018761	0.000246352	0.000253437	0.000304652	0.000293223	0.00033523	0.000318101	0.00030802	0.00055892	0.000540689	0.000479003	0.000562625	0.000506667
K00338, NADH-quinone oxidoreductase subunit I [EC:1.6.5.3]	0.000668223	0.000665894	0.000700773	0.000714524	0.00068873	0.000247728	0.000197978	0.000184698	0.000174609	0.00018784	0.000224672	0.000206694	0.000151109	0.000208198	0.000225835	0.000280529	0.000265489	0.000310156	0.000292977	0.000281725	0.00057607	0.000563903	0.000496619	0.000579048	0.000533475
K00339, NADH-quinone oxidoreductase subunit J [EC:1.6.5.3]	0.000669334	0.000666138	0.000700801	0.000714523	0.000689061	0.000248444	0.000200568	0.000184013	0.000173968	0.000187903	0.00022559	0.000208303	0.000150882	0.000208171	0.000222309	0.000280941	0.000265656	0.000310378	0.000293108	0.00028184	0.000466569	0.000457408	0.000406498	0.000478422	0.000427802
K00340, NADH-quinone oxidoreductase subunit K [EC:1.6.5.3]	0.000670281	0.00066679	0.000701339	0.000716118	0.000689264	0.000269271	0.000259775	0.000226981	0.000257448	0.000264258	0.000230585	0.000222252	0.000155878	0.00021834	0.000250101	0.000304622	0.000293209	0.000335176	0.000317771	0.000307979	0.000556764	0.00054041	0.000478736	0.000562167	0.000506485
K00341, NADH-quinone oxidoreductase subunit L [EC:1.6.5.3]	0.000677632	0.000670133	0.000703692	0.000717259	0.000694543	0.000297648	0.000284342	0.000246653	0.000266846	0.000280447	0.000251329	0.000253683	0.00020187	0.000238738	0.00027227	0.000306018	0.000295823	0.000338756	0.000321978	0.000309813	0.000748564	0.000716613	0.000631752	0.000741655	0.000674245
K00342, NADH-quinone oxidoreductase subunit M [EC:1.6.5.3]	0.00067945	0.000678493	0.000703435	0.000720041	0.000692791	0.000324667	0.000400296	0.000325375	0.000435509	0.000426176	0.000264795	0.000274876	0.000193075	0.000259388	0.000318097	0.000363235	0.000358914	0.000397275	0.000378821	0.000371659	0.000567237	0.00055163	0.000488963	0.000572879	0.000515257
K00343, NADH-quinone oxidoreductase subunit N [EC:1.6.5.3]	4.04216e-05	4.1245e-05	2.12201e-05	1.24462e-05	3.05985e-05	0.000273379	0.000270868	0.000228494	0.00026082	0.000267476	0.000242568	0.000242416	0.00017427	0.000237671	0.00023883	0.000303947	0.000292734	0.000334593	0.000316926	0.000307503	0.000356884	0.000315155	0.000288341	0.000320948	0.000308558
K00344, NADPH2:quinone reductase [EC:1.6.5.5]	0.00149718	0.0014299	0.00145886	0.00145885	0.00146052	0.00145981	0.000948023	0.000595594	0.000479866	0.00049957	0.00125248	0.00138409	0.00124077	0.00131105	0.000645249	0.000356625	0.000358247	0.00038927	0.000392651	0.000362771	0.00158207	0.0015405	0.00143657	0.00156898	0.00153666
K00346, Na+-transporting NADH:ubiquinone oxidoreductase subunit A [EC:1.6.5.8]	1.12379e-05	3.18053e-06	1.52921e-06	1.83934e-07	3.3821e-06	2.17512e-05	4.02977e-05	1.26111e-05	1.17656e-05	1.08772e-05	6.11927e-05	4.9529e-05	2.83119e-05	4.41672e-05	1.68809e-05	4.29065e-06	4.81792e-06	3.60129e-06	4.96152e-06	4.46879e-06	5.23437e-05	5.83356e-05	8.37308e-05	5.38981e-05	6.72378e-05
K00347, Na+-transporting NADH:ubiquinone oxidoreductase subunit B [EC:1.6.5.8]	1.12379e-05	3.27839e-06	1.53839e-06	1.83934e-07	3.38659e-06	2.27987e-05	4.14352e-05	1.68609e-05	1.52528e-05	1.31041e-05	6.25187e-05	5.23591e-05	3.56147e-05	4.45162e-05	1.98051e-05	4.6592e-06	5.28994e-06	3.86514e-06	5.77084e-06	5.09006e-06	8.73315e-05	0.000100545	0.000119854	8.23827e-05	0.000114222
K00348, Na+-transporting NADH:ubiquinone oxidoreductase subunit C [EC:1.6.5.8]	1.14643e-05	3.30286e-06	1.54809e-06	1.83934e-07	3.3821e-06	2.40516e-05	4.17735e-05	1.99052e-05	1.23114e-05	1.1421e-05	7.27421e-05	6.04202e-05	7.603e-05	4.41557e-05	1.75012e-05	4.08437e-06	4.7062e-06	3.50687e-06	4.96152e-06	4.48242e-06	7.3439e-05	8.34638e-05	0.000102982	7.13387e-05	9.53497e-05
K00349, Na+-transporting NADH:ubiquinone oxidoreductase subunit D [EC:1.6.5.8]	1.12379e-05	3.54829e-06	1.52957e-06	1.84324e-07	3.38316e-06	2.33768e-05	4.10533e-05	1.43042e-05	1.28005e-05	1.11147e-05	6.15411e-05	5.09732e-05	2.84375e-05	4.42407e-05	1.82469e-05	4.05704e-06	4.7062e-06	3.47989e-06	4.94778e-06	4.48242e-06	6.3812e-05	7.15477e-05	9.59781e-05	6.21862e-05	8.19105e-05
K00350, Na+-transporting NADH:ubiquinone oxidoreductase subunit E [EC:1.6.5.8]	1.12379e-05	3.54751e-06	1.52921e-06	1.83934e-07	3.3821e-06	2.33533e-05	4.1041e-05	1.47418e-05	1.32818e-05	1.11062e-05	6.16663e-05	5.08412e-05	2.86226e-05	4.4121e-05	1.83098e-05	4.05686e-06	4.72017e-06	3.47989e-06	4.94778e-06	4.50967e-06	6.44959e-05	7.26645e-05	9.78856e-05	6.33048e-05	8.4689e-05
K00351, Na+-transporting NADH:ubiquinone oxidoreductase subunit F [EC:1.6.5.8]	2.18378e-05	5.67806e-06	3.25664e-06	1.32841e-06	6.45001e-06	4.7098e-05	7.14535e-05	1.92334e-05	1.62341e-05	1.97077e-05	9.32085e-05	8.92478e-05	5.65665e-05	9.00164e-05	2.68887e-05	4.32274e-06	4.9599e-06	3.77663e-06	5.68307e-06	4.86617e-06	7.59291e-05	8.71958e-05	0.000142258	7.43217e-05	0.000101387
K00354, NADPH2 dehydrogenase [EC:1.6.99.1]	2.03184e-05	1.08023e-05	8.03122e-06	4.94641e-06	9.36416e-06	0.000211028	0.000111841	8.22231e-05	4.44051e-05	6.57272e-05	0.00015589	0.000256463	0.000272092	0.000233408	7.34427e-05	1.11164e-05	1.33829e-05	1.31394e-05	1.51318e-05	1.04971e-05	9.78725e-05	0.000103155	8.92346e-05	9.04367e-05	0.000119533
K00355, NAD(P)H dehydrogenase (quinone) [EC:1.6.5.2]	3.16538e-05	8.56959e-06	8.06018e-06	4.55208e-06	1.10623e-05	0.000181973	0.000185634	0.000152324	0.000135212	0.000156181	0.000199838	0.000276578	0.000179942	0.000251244	0.000170383	0.000246563	0.000230304	0.000278394	0.000257144	0.00024877	3.77918e-05	2.88656e-05	3.10736e-05	3.0487e-05	3.49805e-05
K00356, NADH dehydrogenase [EC:1.6.99.3]	0.00133106	0.00129874	0.00139236	0.00142656	0.00135781	0.000383598	0.000561269	0.000629224	0.000633673	0.000640352	0.00041363	0.000337939	0.000275408	0.000402386	0.000710546	0.00091574	0.000883801	0.000945247	0.000916124	0.000912083	0.000940866	0.000935058	0.000818922	0.000975651	0.000881649
K00360, assimilatory nitrate reductase electron transfer subunit [EC:1.7.99.-]	6.94763e-06	1.50362e-06	1.34891e-06	8.24639e-07	2.75037e-06	3.31813e-05	2.40677e-05	9.72132e-06	3.72476e-06	3.29607e-06	3.51168e-05	1.69709e-05	4.00754e-05	7.54995e-06	1.06455e-05	1.07276e-07	6.72647e-08	1.10601e-07	2.09593e-07	5.26809e-08	2.94159e-06	1.23293e-06	2.31402e-06	1.54576e-06	2.63613e-06
K00362, nitrite reductase (NADH) large subunit [EC:1.7.1.15]	3.21734e-05	3.29282e-05	1.74818e-05	1.08662e-05	2.4802e-05	0.000227838	0.000127834	8.36485e-05	5.65677e-05	5.85181e-05	0.000294866	0.000297671	0.000364237	0.00027493	8.64366e-05	1.01411e-05	1.27497e-05	1.41146e-05	1.73267e-05	1.09703e-05	0.000106526	0.000107942	0.000101492	9.51405e-05	0.0001262
K00363, nitrite reductase (NADH) small subunit [EC:1.7.1.15]	0.00129969	0.00128611	0.00137635	0.00141718	0.00134574	0.000165312	8.70526e-05	5.0741e-05	4.68947e-05	4.5499e-05	0.000160686	0.000194282	0.000129172	0.000170229	9.42193e-05	8.08298e-06	9.41314e-06	9.00799e-06	1.20399e-05	8.09106e-06	0.000659935	0.000677476	0.000593925	0.000714648	0.000626549
K00364, GMP reductase [EC:1.7.1.7]	4.91915e-06	7.40085e-06	4.13452e-06	2.45246e-06	2.56892e-06	6.87658e-05	9.34679e-05	0.000121138	0.000127723	0.000135457	0.000113641	7.58378e-05	0.000110711	9.00563e-05	0.000139674	0.000244145	0.00022364	0.000274966	0.000252002	0.000244934	1.13324e-05	1.31776e-05	2.97332e-05	1.3161e-05	1.5732e-05
K00365, urate oxidase [EC:1.7.3.3]	1.1135e-05	2.70141e-06	1.55752e-06	3.98524e-07	4.4725e-06	4.52893e-05	3.96406e-05	2.02651e-05	1.77697e-05	1.08343e-05	3.1858e-05	1.47601e-05	4.00486e-05	6.5985e-06	2.46512e-05	1.01284e-05	1.38603e-05	8.55137e-06	1.15929e-05	1.17578e-05	3.02752e-05	2.59297e-05	2.35839e-05	2.71016e-05	2.779e-05
K00366, ferredoxin-nitrite reductase [EC:1.7.7.1]	0.000643586	0.000631763	0.000686784	0.000710354	0.000664887	0.00011045	0.000251126	0.000324503	0.000354363	0.000333558	6.86327e-05	0.00010053	0.000108474	0.000110776	0.000315494	0.000333551	0.000337872	0.000312623	0.000318878	0.000330693	0.000327845	0.000341222	0.000298094	0.000354304	0.000311719
K00367, ferredoxin-nitrate reductase [EC:1.7.7.2]	2.03128e-05	3.16634e-05	1.679e-05	1.25012e-05	2.25816e-05	0.000156522	0.000277478	0.000334991	0.000368411	0.00034317	9.84119e-05	0.000148881	9.91329e-05	0.00016171	0.000310098	0.00033315	0.000337986	0.000313946	0.000320128	0.000330404	2.14606e-05	2.15908e-05	2.09125e-05	1.9627e-05	2.4241e-05
K00368, nitrite reductase (NO-forming) [EC:1.7.2.1]	0.00318671	0.003147	0.00341144	0.00352354	0.00330902	0.000101302	5.25104e-05	3.23724e-05	1.59326e-05	2.83558e-05	7.30671e-05	5.91831e-05	6.03853e-05	7.77048e-05	0.000130597	6.12025e-06	4.82782e-06	5.44432e-06	7.78857e-06	5.39638e-06	0.00231501	0.00229798	0.00201455	0.00240928	0.00212834
K00370, nitrate reductase / nitrite oxidoreductase, alpha subunit [EC:1.7.5.1 1.7.99.-]	1.28879e-05	8.86438e-06	3.62196e-06	2.04815e-06	7.12706e-06	0.000112794	5.49664e-05	2.96107e-05	1.87653e-05	2.8495e-05	0.000138992	0.000138022	7.56131e-05	0.000133602	2.27367e-05	4.47711e-07	6.87776e-07	8.00607e-07	9.5765e-07	5.10914e-07	3.70284e-05	3.2471e-05	2.58653e-05	3.2384e-05	4.03798e-05
K00371, nitrate reductase / nitrite oxidoreductase, beta subunit [EC:1.7.5.1 1.7.99.-]	1.28107e-05	8.96811e-06	3.23812e-06	2.06182e-06	6.51268e-06	0.000102018	5.13188e-05	2.63454e-05	1.86125e-05	2.60971e-05	0.000142296	0.000132298	7.00251e-05	0.000129892	2.12855e-05	4.41736e-07	6.63337e-07	7.26423e-07	8.51135e-07	5.07508e-07	3.6989e-05	3.28947e-05	2.59183e-05	3.2384e-05	3.97165e-05
K00372, assimilatory nitrate reductase catalytic subunit [EC:1.7.99.-]	3.43008e-05	3.80014e-05	1.70017e-05	1.14359e-05	2.56943e-05	0.000231402	0.000172384	0.000110295	0.000138447	0.000129708	0.000202496	0.000308278	0.000192556	0.000295897	9.8908e-05	3.06862e-05	3.63056e-05	3.29877e-05	3.52176e-05	3.34026e-05	8.90267e-05	8.48478e-05	7.48225e-05	8.38732e-05	0.00010007
K00373, nitrate reductase molybdenum cofactor assembly chaperone NarJ/NarW	1.24248e-05	7.86638e-06	2.67139e-06	1.60159e-06	3.8503e-06	7.72706e-05	4.80022e-05	1.51097e-05	1.4333e-05	1.46747e-05	0.000141061	0.000128806	4.67851e-05	0.000129241	1.47854e-05	4.41561e-07	6.4239e-07	6.58983e-07	8.44263e-07	4.63228e-07	3.50425e-05	3.18501e-05	2.40985e-05	3.14179e-05	3.77364e-05
K00374, nitrate reductase gamma subunit [EC:1.7.5.1 1.7.99.-]	1.24711e-05	7.86638e-06	2.67139e-06	1.60159e-06	3.8503e-06	7.80562e-05	4.80911e-05	1.54388e-05	1.52427e-05	1.60558e-05	0.000153448	0.000132411	4.79915e-05	0.000130835	1.49017e-05	4.55313e-07	6.63337e-07	6.79215e-07	8.58007e-07	5.00695e-07	3.70416e-05	3.29673e-05	2.5474e-05	3.39603e-05	3.93156e-05
K00375, GntR family transcriptional regulator / MocR family aminotransferase	7.47863e-05	3.56772e-05	2.58906e-05	1.73826e-05	3.14242e-05	0.000795475	0.000376417	0.000187075	0.000133062	0.000161689	0.000618582	0.000725918	0.000688326	0.000763203	0.000205566	3.47854e-05	4.59019e-05	3.49735e-05	4.57569e-05	3.73714e-05	0.000144239	0.000136621	0.000178257	0.000132647	0.000158615
K00376, nitrous-oxide reductase [EC:1.7.2.4]	9.73025e-06	2.82236e-06	1.39051e-06	8.27369e-07	2.88469e-06	2.50163e-05	3.09918e-05	1.04191e-05	2.65153e-06	8.07412e-06	3.5971e-05	4.90936e-05	2.66157e-05	6.23078e-05	1.22789e-05	1.44595e-06	1.41221e-06	1.66576e-06	2.10796e-06	1.59746e-06	9.2317e-06	7.20337e-06	7.2391e-06	6.27963e-06	9.32312e-06
K00380, sulfite reductase (NADPH) flavoprotein alpha-component [EC:1.8.1.2]	2.81804e-05	5.63459e-05	2.5877e-05	1.54739e-05	3.56545e-05	0.000219295	0.000157756	0.000104495	0.000130834	0.000134265	0.000215046	0.000294611	0.0001117	0.000292801	8.94768e-05	4.65239e-05	5.24736e-05	4.7877e-05	5.06283e-05	4.77351e-05	8.17519e-05	8.99422e-05	0.000130759	8.43731e-05	0.000101017
K00381, sulfite reductase (NADPH) hemoprotein beta-component [EC:1.8.1.2]	0.000654654	0.000660702	0.000694192	0.000711159	0.000680479	0.000118415	7.70414e-05	5.08332e-05	3.67075e-05	4.44247e-05	0.000159404	0.000161904	8.04014e-05	0.000157948	7.00357e-05	1.90208e-05	2.34629e-05	1.8967e-05	2.40629e-05	2.00585e-05	0.000372726	0.000387202	0.000355256	0.000402532	0.000367782
K00382, dihydrolipoamide dehydrogenase [EC:1.8.1.4]	0.00012503	0.00018176	7.86519e-05	5.00488e-05	0.000113323	0.000865807	0.000767229	0.000722461	0.000732119	0.000734586	0.000805631	0.000830473	0.000814862	0.000802655	0.000696418	0.000686075	0.000692743	0.000696908	0.000697846	0.000690105	0.000308812	0.000304051	0.000315386	0.000284975	0.000339972
K00383, glutathione reductase (NADPH) [EC:1.8.1.7]	4.51912e-05	8.70381e-05	4.23979e-05	2.61926e-05	5.50166e-05	0.000316387	0.000361506	0.000439221	0.000423794	0.000420279	0.000428818	0.000328446	0.000275581	0.000341792	0.000404314	0.000382633	0.000396102	0.000360947	0.000373534	0.00038132	0.000134858	0.000143252	0.000160083	0.000130127	0.000165513
K00384, thioredoxin reductase (NADPH) [EC:1.8.1.9]	0.00073176	0.000725041	0.000737156	0.000738318	0.000728284	0.000806755	0.000771328	0.000862238	0.000820983	0.000826018	0.000718141	0.000838309	0.000952104	0.000781012	0.00085934	0.000971586	0.000945647	0.00101212	0.000984591	0.000971081	0.000910373	0.000907477	0.000904805	0.000872888	0.000899455
K00385, anaerobic sulfite reductase subunit C	1.3893e-07	1.22328e-08	0	0	0	2.54175e-06	3.76478e-07	7.66457e-06	1.63748e-06	4.83045e-06	3.76289e-05	1.05422e-05	5.8287e-05	4.90439e-06	1.66539e-06	3.33034e-07	3.70132e-07	2.4683e-07	5.00509e-07	3.73989e-07	1.24577e-05	1.48632e-05	1.42209e-05	9.51903e-06	1.5838e-05
K00387, sulfite oxidase [EC:1.8.3.1]	1.18203e-05	2.89459e-06	1.72036e-06	8.66024e-07	4.58675e-06	6.12638e-05	3.90786e-05	1.17877e-05	1.87112e-05	5.33054e-06	5.59062e-05	3.03294e-05	4.6644e-05	3.62357e-05	1.15274e-05	1.24688e-06	1.23625e-06	1.26382e-06	1.98701e-06	1.31407e-06	1.5444e-05	1.43835e-05	1.19617e-05	1.57982e-05	1.82354e-05
K00389, putative membrane protein	1.7958e-05	2.94847e-05	1.39485e-05	7.61795e-06	2.03996e-05	0.000129906	9.15294e-05	9.48051e-05	9.11517e-05	8.74664e-05	0.000139821	0.000154088	0.000116528	0.000136996	9.49447e-05	8.12683e-05	8.13447e-05	7.58773e-05	7.79304e-05	7.98744e-05	2.61778e-05	2.39139e-05	2.1195e-05	2.19762e-05	2.76817e-05
K00390, phosphoadenosine phosphosulfate reductase [EC:1.8.4.8 1.8.4.10]	0.000688967	0.000696994	0.000713158	0.000724806	0.000707545	0.000267287	0.000386162	0.000382723	0.000406822	0.000392787	0.000306065	0.000335871	0.000270484	0.00032142	0.000393246	0.000359209	0.000371637	0.000340075	0.000353697	0.000359709	0.000630805	0.00061997	0.00059429	0.00063913	0.000600056
K00392, sulfite reductase (ferredoxin) [EC:1.8.7.1]	0.000650841	0.000635066	0.000688936	0.000712277	0.000669822	0.00014012	0.000263705	0.000331563	0.000366708	0.000342946	9.28572e-05	0.000127496	0.000123951	0.000124748	0.000328919	0.000335516	0.000339458	0.000314383	0.000320926	0.000332718	0.000522327	0.000512295	0.000469275	0.000535065	0.000476725
K00394, adenylylsulfate reductase, subunit A [EC:1.8.99.2]	2.71686e-06	1.59027e-06	2.94514e-06	1.65541e-06	1.82966e-06	4.13457e-05	8.39239e-05	0.000108836	0.000116362	0.00012483	3.70514e-05	4.18746e-05	2.39971e-05	5.27418e-05	0.000128634	0.000244017	0.0002233	0.00027506	0.000251842	0.000244993	2.17266e-05	1.98662e-05	1.91689e-05	1.9627e-05	2.12429e-05
K00395, adenylylsulfate reductase, subunit B [EC:1.8.99.2]	2.16113e-06	1.34561e-06	2.8885e-06	1.65541e-06	1.66333e-06	4.12225e-05	8.22112e-05	0.000108375	0.000116261	0.00012483	3.55959e-05	4.18587e-05	2.26578e-05	5.26609e-05	0.000128235	0.000244017	0.0002233	0.00027506	0.000251828	0.00024498	1.5519e-05	1.66604e-05	1.52641e-05	1.22542e-05	1.73805e-05
K00399, methyl-coenzyme M reductase alpha subunit [EC:2.8.4.1]	0	0	0	0	0	0	0	0	0	0	1.13686e-06	3.18503e-06	1.86399e-06	0	0	0	0	0	0	0	1.05213e-07	1.45718e-07	2.21862e-07	5.08472e-08	9.42035e-08
K00400, methyl coenzyme M reductase system, component A2	4.48693e-06	2.46171e-05	9.08084e-06	4.98585e-06	1.43785e-05	5.84195e-06	1.68042e-06	1.01873e-05	6.79292e-06	1.05909e-06	2.22743e-05	3.01335e-05	5.92413e-05	7.69528e-06	6.1244e-06	8.61797e-07	7.6342e-07	1.99172e-06	2.43532e-06	7.22091e-07	2.59607e-05	2.96803e-05	2.9754e-05	1.90677e-05	3.26337e-05
K00401, methyl-coenzyme M reductase beta subunit [EC:2.8.4.1]	0	0	0	0	0	0	0	0	0	0	1.13686e-06	3.18503e-06	1.86399e-06	0	0	0	0	0	0	0	1.05213e-07	1.45718e-07	2.21862e-07	5.08472e-08	9.42035e-08
K00402, methyl-coenzyme M reductase gamma subunit [EC:2.8.4.1]	0	0	0	0	0	0	0	0	0	0	1.13686e-06	3.18503e-06	1.86399e-06	0	0	0	0	0	0	0	1.05213e-07	1.45718e-07	2.21862e-07	5.08472e-08	9.42035e-08
K00404, cytochrome c oxidase cbb3-type subunit I [EC:1.9.3.1]	2.33711e-05	3.91742e-05	1.28265e-05	7.16815e-06	2.05431e-05	0.000106927	6.97414e-05	4.95817e-05	2.34637e-05	4.46708e-05	9.51836e-05	0.00018089	6.86406e-05	0.000215948	4.4777e-05	8.63749e-06	1.18724e-05	7.55727e-06	1.10417e-05	9.45395e-06	7.64682e-05	7.78479e-05	8.53927e-05	7.39779e-05	8.81098e-05
K00405, cytochrome c oxidase cbb3-type subunit II	2.15805e-05	3.85487e-05	1.2364e-05	6.54811e-06	1.98575e-05	0.000100266	6.56446e-05	3.75976e-05	2.09896e-05	3.79426e-05	8.65251e-05	0.000110276	6.4971e-05	0.000133679	4.13902e-05	8.58854e-06	1.1877e-05	7.52956e-06	1.10284e-05	9.44486e-06	7.59582e-05	7.75996e-05	8.51597e-05	7.30626e-05	8.74398e-05
K00406, cytochrome c oxidase cbb3-type subunit III	2.64914e-05	3.63793e-05	1.49847e-05	8.71347e-06	2.33498e-05	0.000194001	9.69217e-05	5.93991e-05	3.51041e-05	6.23786e-05	0.000117737	0.000183065	0.000106957	0.000207414	7.72182e-05	1.26652e-05	1.67192e-05	1.1912e-05	1.64311e-05	1.4178e-05	0.0001377	0.000150335	0.000163757	0.000137342	0.000172973
K00407, cytochrome c oxidase cbb3-type subunit IV	1.97898e-05	3.36129e-05	1.24334e-05	6.89919e-06	1.941e-05	8.05423e-05	5.92871e-05	4.04652e-05	1.96055e-05	3.77344e-05	7.04979e-05	0.000156103	6.00364e-05	0.000198421	3.36275e-05	6.99368e-06	9.16802e-06	5.8268e-06	8.48681e-06	7.4389e-06	6.63318e-05	6.89403e-05	7.69043e-05	6.40777e-05	7.8865e-05
K00410, ubiquinol-cytochrome c reductase cytochrome b/c1 subunit	1.62805e-05	5.74942e-06	8.3304e-06	4.2918e-06	7.20775e-06	0.000141336	0.000213911	0.000243724	0.000248675	0.000270227	0.000114367	0.000107468	6.19724e-05	0.000140746	0.000277709	0.000503286	0.000463291	0.000562899	0.000518161	0.000503452	1.1328e-05	9.40769e-06	8.58163e-06	8.53217e-06	9.44783e-06
K00411, ubiquinol-cytochrome c reductase iron-sulfur subunit [EC:1.10.2.2]	0.000658343	0.000663569	0.000698536	0.00071342	0.000682519	0.000165783	0.000157604	0.000166881	0.000163172	0.000183281	0.000126269	0.000127139	7.99222e-05	0.000169657	0.000213038	0.000285177	0.000271284	0.000311428	0.000296055	0.0002868	0.000582743	0.00057659	0.0005242	0.000594318	0.000550346
K00412, ubiquinol-cytochrome c reductase cytochrome b subunit	0.000659517	0.000664242	0.000699627	0.000714033	0.000686296	0.000192156	0.000162661	0.000176354	0.000162527	0.000190036	0.000126965	0.000123609	0.000102194	0.000159057	0.000222641	0.000281175	0.000266299	0.000308365	0.000291852	0.000282515	0.000589129	0.000583925	0.000528278	0.000599072	0.000559908
K00413, ubiquinol-cytochrome c reductase cytochrome c1 subunit	2.06028e-05	3.49858e-05	1.61463e-05	8.70622e-06	2.06253e-05	0.000152941	0.000150023	0.000160341	0.000155318	0.000176754	0.00011571	0.00012226	6.9889e-05	0.000157752	0.000183477	0.00028024	0.000265628	0.000307593	0.000290489	0.000281684	7.59641e-05	8.10231e-05	8.50176e-05	7.27115e-05	9.09574e-05
K00422, polyphenol oxidase [EC:1.10.3.1]	0	0	0	0	0	0	0	0	0	0	0	0	0	0	0	0	0	0	0	0	0	9.71451e-08	4.43724e-08	0	0
K00423, L-ascorbate oxidase [EC:1.10.3.3]	6.57088e-06	1.90373e-06	1.86667e-06	1.44848e-06	2.53657e-06	1.98462e-05	6.05489e-05	6.69522e-05	6.71746e-05	6.31414e-05	2.70511e-05	2.05852e-05	2.38082e-05	2.41088e-05	6.76459e-05	7.61676e-05	7.64636e-05	7.10585e-05	7.23099e-05	7.49272e-05	2.89995e-06	2.13517e-06	2.02449e-06	1.95762e-06	2.34724e-06
K00424, cytochrome bd-I ubiquinol oxidase subunit X [EC:1.10.3.14]	7.8161e-06	2.59542e-05	1.08488e-05	5.71002e-06	1.52482e-05	8.8009e-05	2.28267e-05	9.99858e-06	1.31866e-05	1.63833e-05	9.56011e-05	7.43957e-05	2.69245e-05	6.67334e-05	2.32882e-05	2.25173e-06	3.34776e-06	4.23477e-06	4.92269e-06	2.44489e-06	1.44891e-05	1.73549e-05	1.62575e-05	1.48932e-05	1.99443e-05
K00425, cytochrome bd ubiquinol oxidase subunit I [EC:1.10.3.14]	3.7767e-05	3.50711e-05	1.94139e-05	9.45313e-06	2.77632e-05	0.000299769	0.000163153	7.86307e-05	5.74949e-05	6.82391e-05	0.000373064	0.000303662	0.000233383	0.000257546	9.27922e-05	1.13095e-05	1.49722e-05	1.58485e-05	1.92349e-05	1.23298e-05	7.7411e-05	7.85717e-05	0.000123794	7.59005e-05	9.2788e-05
K00426, cytochrome bd ubiquinol oxidase subunit II [EC:1.10.3.14]	3.70667e-05	3.49404e-05	1.9203e-05	9.50639e-06	2.74614e-05	0.000294893	0.000161199	7.89407e-05	5.79589e-05	6.7998e-05	0.000368367	0.000297587	0.00022573	0.000254364	9.03383e-05	1.22305e-05	1.62972e-05	1.58691e-05	1.93224e-05	1.34799e-05	7.04951e-05	6.88346e-05	9.69504e-05	6.8115e-05	7.93555e-05
K00427, L-lactate permease	2.9021e-06	5.18302e-06	1.52967e-06	6.97278e-07	9.21441e-07	4.73689e-05	1.1065e-05	9.24056e-06	3.52816e-06	1.1728e-05	7.87588e-05	0.000102297	1.60152e-05	9.93261e-05	6.23132e-06	1.07277e-07	3.1654e-07	1.83205e-06	1.79338e-06	8.17462e-08	8.99983e-07	3.73007e-07	7.29476e-07	8.13556e-07	1.24154e-06
K00428, cytochrome c peroxidase [EC:1.11.1.5]	7.51948e-05	6.79619e-05	3.20868e-05	1.55679e-05	5.52648e-05	0.00028376	0.000318759	0.000226793	0.00018454	0.000236424	0.000267656	0.000233185	0.00022364	0.000222484	0.000270809	0.000284319	0.000277192	0.000309214	0.000297148	0.000290213	0.000257867	0.000292618	0.000517617	0.000267044	0.000347481
K00432, glutathione peroxidase [EC:1.11.1.9]	3.98575e-05	4.20465e-05	2.66696e-05	1.91255e-05	3.15008e-05	0.000384642	0.000450058	0.000519274	0.000542112	0.00054116	0.000408395	0.000469761	0.000335723	0.000462993	0.000506657	0.000613917	0.000603534	0.000627528	0.000616129	0.000612508	9.82899e-05	0.000108505	0.000148619	9.79623e-05	0.00012745
K00433, non-heme chloroperoxidase [EC:1.11.1.10]	8.85675e-05	3.05051e-05	3.15484e-05	2.15922e-05	3.76279e-05	0.000617552	0.000847526	0.000970844	0.000967973	0.000960351	0.000647379	0.000645689	0.000423589	0.000754421	0.000990635	0.0012609	0.00122619	0.00126714	0.00124017	0.00125081	6.55191e-05	4.71845e-05	6.4602e-05	5.49896e-05	5.27302e-05
K00435, Fe-coproporphyrin III decarboxylase [EC:1.11.1.-]	5.31022e-06	9.78625e-07	9.62834e-07	1.22623e-07	1.82966e-06	1.79309e-05	1.37342e-05	4.08854e-06	8.27837e-06	1.23084e-06	1.33582e-05	2.45737e-06	3.20813e-05	4.03306e-06	3.95438e-06	1.37521e-07	6.9825e-08	1.3488e-07	1.64926e-07	2.72487e-08	2.89337e-06	2.86578e-06	1.46429e-06	2.94914e-06	2.02538e-06
K00436, NAD-reducing hydrogenase large subunit [EC:1.12.1.2]	0.000642166	0.00063213	0.00068701	0.000710845	0.000665941	0.000116951	0.000240267	0.000318653	0.000361671	0.000337765	7.11402e-05	0.000116683	6.34791e-05	0.000120963	0.00031116	0.000335094	0.000339518	0.000314139	0.000320193	0.000332211	0.000328266	0.000340081	0.000297118	0.000356185	0.00030854
K00437, [NiFe] hydrogenase large subunit [EC:1.12.2.1]	3.08734e-08	0	0	0	0	0	1.2045e-07	0	9.92412e-07	5.72484e-08	1.07266e-07	3.35095e-07	5.87439e-07	2.72723e-06	2.14485e-07	5.50083e-08	1.3965e-08	0	5.49753e-08	2.72487e-08	3.41705e-06	1.14146e-06	1.35134e-06	2.6949e-06	1.88407e-06
K00440, coenzyme F420 hydrogenase subunit alpha [EC:1.12.98.1]	0	0	0	0	0	0	0	0	0	0	1.13686e-06	3.18503e-06	8.4915e-07	0	0	0	0	0	0	0	5.26067e-08	4.85726e-08	0	0	0
K00441, coenzyme F420 hydrogenase subunit beta [EC:1.12.98.1]	1.21435e-06	2.7184e-07	1.46313e-07	1.22623e-07	5.54443e-08	6.22856e-06	4.97393e-06	7.42367e-06	4.36661e-06	7.84302e-06	3.60198e-06	1.31505e-05	2.62512e-06	9.09461e-06	1.04398e-05	9.39817e-06	1.14066e-05	9.31209e-06	1.0492e-05	1.04635e-05	2.34205e-05	2.48489e-05	3.89235e-05	2.29016e-05	2.82603e-05
K00442, coenzyme F420 hydrogenase subunit delta	0	0	0	0	0	0	0	0	0	0	2.27373e-06	3.18503e-06	8.4915e-07	0	0	0	0	0	0	0	1.94645e-06	9.47165e-07	1.10931e-06	2.28813e-06	1.13044e-06
K00443, coenzyme F420 hydrogenase subunit gamma [EC:1.12.98.1]	5.5572e-07	1.22328e-07	5.66373e-08	0	1.66333e-07	6.16181e-08	1.61579e-06	0	0	0	2.58378e-06	3.18503e-06	2.15394e-06	0	1.9938e-07	0	0	0	2.74876e-08	0	1.05213e-07	9.71451e-08	4.43724e-08	0	0
K00446, catechol 2,3-dioxygenase [EC:1.13.11.2]	5.62257e-06	6.94295e-06	2.27841e-06	1.22224e-06	2.73631e-06	8.26547e-05	4.18502e-05	3.17355e-05	3.53973e-05	2.86492e-05	3.1597e-05	5.02215e-05	5.8158e-05	5.79841e-05	2.91006e-05	8.98046e-06	1.15756e-05	8.41734e-06	1.02914e-05	1.05616e-05	4.48269e-05	4.47597e-05	4.83519e-05	4.15331e-05	5.39808e-05
K00448, protocatechuate 3,4-dioxygenase, alpha subunit [EC:1.13.11.3]	1.20796e-05	3.34109e-06	2.9239e-06	1.26455e-06	5.52858e-06	6.0083e-05	5.51118e-05	2.78403e-05	1.01316e-05	2.15051e-05	5.06809e-05	6.38649e-05	5.80928e-05	7.03798e-05	3.30865e-05	9.7539e-06	1.3309e-05	9.19924e-06	1.23071e-05	1.14252e-05	3.3615e-05	3.29449e-05	4.66437e-05	3.07631e-05	3.72152e-05
K00449, protocatechuate 3,4-dioxygenase, beta subunit [EC:1.13.11.3]	1.27228e-05	3.48023e-06	3.57287e-06	1.56344e-06	6.36025e-06	7.50921e-05	6.59486e-05	3.30153e-05	1.60458e-05	2.63447e-05	6.47864e-05	7.62293e-05	6.88951e-05	7.44452e-05	3.62696e-05	1.01427e-05	1.36787e-05	9.55398e-06	1.28078e-05	1.17474e-05	4.19983e-05	4.14844e-05	6.99803e-05	3.98089e-05	4.62428e-05
K00450, gentisate 1,2-dioxygenase [EC:1.13.11.4]	2.70142e-06	1.28847e-06	2.43373e-06	1.53097e-06	2.23364e-06	9.21636e-05	3.85599e-05	2.5194e-05	3.66813e-05	2.59772e-05	3.10246e-05	5.09838e-05	4.77906e-05	4.99786e-05	1.91641e-05	3.56544e-06	4.65418e-06	3.36813e-06	4.30782e-06	4.31552e-06	8.28162e-06	4.25595e-06	4.89054e-06	4.94744e-06	8.09165e-06
K00451, homogentisate 1,2-dioxygenase [EC:1.13.11.5]	2.61656e-05	6.66377e-06	4.70417e-06	2.48155e-06	9.88501e-06	0.000135779	9.2064e-05	4.91525e-05	3.5138e-05	4.30452e-05	0.000121689	0.000112213	0.000106448	0.000110644	5.27027e-05	1.32979e-05	1.68976e-05	1.21796e-05	1.55717e-05	1.46053e-05	4.73855e-05	4.6681e-05	9.14826e-05	4.3932e-05	5.34987e-05
K00452, 3-hydroxyanthranilate 3,4-dioxygenase [EC:1.13.11.6]	4.80127e-06	1.61065e-06	1.01947e-06	7.35737e-07	1.31386e-06	3.74022e-05	1.97234e-05	4.45324e-06	8.46031e-06	1.03655e-05	2.58551e-05	2.35152e-05	2.37195e-05	2.37361e-05	4.87374e-06	1.55398e-06	1.61994e-06	1.64553e-06	2.03409e-06	1.82567e-06	1.51507e-05	1.49927e-05	3.00845e-05	1.74914e-05	1.97356e-05
K00453, tryptophan 2,3-dioxygenase [EC:1.13.11.11]	2.54172e-05	6.50582e-06	4.79057e-06	2.05393e-06	8.95677e-06	0.000108648	9.02734e-05	3.59724e-05	3.06673e-05	2.33173e-05	0.000103769	5.47221e-05	0.000108689	4.80123e-05	3.86466e-05	6.99202e-06	9.18571e-06	6.17864e-06	8.89834e-06	7.87307e-06	2.31426e-05	2.09793e-05	5.00188e-05	2.3105e-05	2.3178e-05
K00455, 3,4-dihydroxyphenylacetate 2,3-dioxygenase [EC:1.13.11.15]	1.62085e-06	1.16821e-06	1.18541e-06	9.26556e-07	1.31656e-06	4.44258e-05	1.79025e-05	8.74998e-06	8.03565e-06	8.14436e-06	4.67903e-05	6.46403e-05	1.37463e-05	7.27948e-05	1.09166e-05	1.37658e-06	2.15236e-06	1.29361e-06	1.48867e-06	1.58383e-06	1.52117e-05	1.47715e-05	1.34508e-05	1.41101e-05	1.77208e-05
K00456, cysteine dioxygenase [EC:1.13.11.20]	1.13202e-06	2.85432e-07	1.13275e-07	0	4.25073e-07	3.88194e-06	3.8348e-06	9.71268e-07	7.15639e-07	6.29732e-07	3.29002e-06	1.9484e-07	3.51949e-06	3.46681e-08	9.41518e-07	1.51273e-07	1.53615e-07	1.61856e-07	1.92414e-07	1.22619e-07	1.73602e-06	2.10481e-06	1.86364e-06	2.68473e-06	1.64856e-06
K00457, 4-hydroxyphenylpyruvate dioxygenase [EC:1.13.11.27]	2.88828e-05	1.21293e-05	6.90005e-06	3.59003e-06	1.07365e-05	0.00020928	0.000119348	6.58495e-05	4.7884e-05	5.8488e-05	0.000157118	0.000164254	0.000134206	0.000157654	7.69411e-05	2.08785e-05	2.67188e-05	2.10836e-05	2.68687e-05	2.32641e-05	6.92158e-05	7.27863e-05	9.6887e-05	7.07997e-05	8.29558e-05
K00459, nitronate monooxygenase [EC:1.13.12.16]	6.83946e-05	4.05217e-05	2.26018e-05	1.32796e-05	2.39834e-05	0.000516167	0.000365661	0.000262193	0.000204264	0.000245378	0.000443703	0.000561464	0.000553306	0.00057013	0.000273107	0.000257493	0.000242349	0.000291031	0.000273025	0.000258934	0.000184375	0.000187336	0.000171396	0.000175344	0.000210755
K00462, biphenyl-2,3-diol 1,2-dioxygenase [EC:1.13.11.39]	3.55044e-07	7.0994e-08	2.42813e-07	2.29918e-08	3.37161e-07	3.95896e-06	2.98113e-06	2.77848e-06	1.08407e-06	2.50104e-06	9.96712e-06	3.01496e-06	6.183e-06	9.01372e-07	1.56597e-06	3.26612e-08	1.92019e-08	3.59071e-08	3.58918e-08	1.02183e-08	3.79088e-07	3.0965e-07	2.75379e-07	4.83049e-07	6.47649e-07
K00463, indoleamine 2,3-dioxygenase [EC:1.13.11.52]	0	0	0	0	0	0	7.75577e-07	0	0	3.72114e-07	0	0	2.69243e-07	8.32035e-07	3.32301e-07	1.65025e-07	3.0723e-07	2.15807e-07	2.47389e-07	1.77117e-07	7.36494e-07	7.28588e-07	1.02057e-06	1.06779e-06	8.94933e-07
K00464, all-trans-8-apo-beta-carotenal 15,15-oxygenase [EC:1.13.11.75]	7.45763e-06	4.67225e-06	5.48438e-06	6.45473e-06	4.30001e-06	0.000100883	0.000243384	0.000317524	0.000355975	0.000336811	8.06758e-05	9.95434e-05	4.5372e-05	0.000110542	0.00029395	0.000337369	0.000342846	0.000316048	0.000322666	0.000334601	1.55126e-05	1.78153e-05	1.35158e-05	1.47615e-05	1.92557e-05
K00466, tryptophan 2-monooxygenase [EC:1.13.12.3]	8.82978e-06	2.02992e-06	1.44625e-06	7.98608e-07	3.14607e-06	3.07388e-05	2.52623e-05	1.67392e-05	1.7671e-05	1.33024e-05	3.313e-05	3.99333e-05	3.65204e-05	4.60501e-05	1.15061e-05	6.23039e-06	6.95457e-06	5.73239e-06	6.87457e-06	6.14459e-06	1.41801e-05	1.30073e-05	1.12263e-05	1.28847e-05	1.52131e-05
K00467, lactate 2-monooxygenase [EC:1.13.12.4]	6.15718e-06	6.8886e-06	2.70773e-06	1.80409e-06	3.36362e-06	4.55922e-05	2.69454e-05	2.10051e-05	2.54597e-05	2.37502e-05	6.00936e-05	5.99609e-05	5.69323e-05	5.59033e-05	2.36446e-05	4.50186e-06	5.00913e-06	5.80252e-06	5.50818e-06	4.87366e-06	1.64792e-05	1.62907e-05	1.05334e-05	1.35666e-05	1.91487e-05
K00469, inositol oxygenase [EC:1.13.99.1]	6.17467e-08	6.1164e-08	1.13275e-07	6.13114e-08	2.77221e-07	3.45061e-06	1.06642e-06	6.91021e-07	8.49064e-07	7.44229e-07	6.45946e-07	0	9.31994e-07	3.46681e-08	1.76119e-06	2.75042e-08	1.3965e-08	2.69759e-08	5.49753e-08	6.81218e-08	2.15688e-06	2.91435e-06	1.64178e-06	2.7966e-06	1.93117e-06
K00471, gamma-butyrobetaine dioxygenase [EC:1.14.11.1]	1.14334e-05	6.58737e-06	1.01711e-05	7.47999e-06	6.73648e-06	0.000158066	0.0002782	0.000366357	0.000375033	0.000396555	0.000123576	0.000162564	5.84018e-05	0.000209246	0.000405662	0.000659134	0.000620524	0.00070843	0.000666744	0.00065778	2.19136e-05	2.30625e-05	2.03029e-05	1.88027e-05	2.01478e-05
K00472, prolyl 4-hydroxylase [EC:1.14.11.2]	8.77489e-06	9.30033e-06	6.10739e-06	5.24894e-06	4.47558e-06	0.000132951	0.00018627	0.000275466	0.000271467	0.000261844	9.24726e-05	0.000109757	6.07609e-05	0.000123868	0.000273616	0.000307941	0.000309334	0.000286705	0.000292895	0.000302865	9.31724e-06	9.42847e-06	8.91886e-06	1.11581e-05	1.02839e-05
K00474, trimethyllysine dioxygenase [EC:1.14.11.8]	0	1.22328e-08	0	0	0	0	4.5242e-08	2.64891e-07	3.03237e-07	5.61034e-07	2.17038e-07	8.35027e-08	3.31376e-08	1.20183e-07	6.31371e-07	1.18268e-07	1.20099e-07	7.82302e-08	1.62177e-07	1.1172e-07	5.26067e-07	9.22879e-07	7.98704e-07	6.30506e-07	7.06526e-07
K00476, aspartate beta-hydroxylase [EC:1.14.11.16]	5.4019e-06	3.60868e-06	4.79057e-06	4.53705e-06	3.67444e-06	7.08967e-05	0.000174173	0.000267007	0.000263742	0.00025163	5.60837e-05	8.00552e-05	4.05959e-05	9.27352e-05	0.000259466	0.000304081	0.000304507	0.000282004	0.000288263	0.00029905	8.41708e-06	9.69427e-06	7.98704e-06	9.55928e-06	1.11906e-05
K00477, phytanoyl-CoA hydroxylase [EC:1.14.11.18]	7.7857e-06	2.07958e-06	1.52921e-06	7.35737e-07	2.69997e-06	3.95794e-05	3.60644e-05	2.10761e-05	2.38344e-05	1.85771e-05	3.99883e-05	2.9214e-05	2.54362e-05	3.45988e-05	2.89766e-05	2.2966e-05	2.8321e-05	2.05152e-05	2.5481e-05	2.56683e-05	2.6356e-05	2.69578e-05	2.08994e-05	2.97965e-05	3.02864e-05
K00479, glycine betaine catabolism A	3.84373e-05	3.53952e-05	1.87499e-05	1.18653e-05	2.66583e-05	0.000150651	0.0002042	0.000228353	0.000214418	0.000213248	0.000177189	0.000259641	0.000136195	0.000279856	0.000213589	0.000233343	0.000245927	0.000216693	0.000229516	0.000232498	7.92677e-05	7.30689e-05	7.66434e-05	7.43793e-05	8.08164e-05
K00480, salicylate hydroxylase [EC:1.14.13.1]	5.41383e-05	4.43661e-05	2.49975e-05	1.24637e-05	3.45412e-05	0.000309844	0.000302834	0.000228237	0.000238417	0.000236745	0.000249333	0.000353716	0.000283243	0.00031046	0.000227009	0.000264354	0.000249679	0.000295797	0.000278053	0.000266754	8.01998e-05	6.43795e-05	7.8739e-05	6.43602e-05	8.04479e-05
K00481, p-hydroxybenzoate 3-monooxygenase [EC:1.14.13.2]	1.31878e-05	3.55121e-06	4.19057e-06	2.80232e-06	5.74962e-06	0.000106837	6.22637e-05	4.57254e-05	3.40556e-05	4.06377e-05	5.92971e-05	0.000103591	7.17932e-05	0.00010382	5.05072e-05	1.50281e-05	1.99732e-05	1.32681e-05	1.74777e-05	1.65745e-05	3.16447e-05	2.51342e-05	2.28169e-05	2.54236e-05	2.83247e-05
K00483, 4-hydroxyphenylacetate 3-monooxygenase [EC:1.14.14.9]	3.1547e-06	1.38775e-06	2.3711e-06	6.75108e-07	2.13639e-06	6.24551e-05	3.4485e-05	3.09396e-05	3.98218e-05	3.16709e-05	5.7042e-05	7.64301e-05	4.48773e-05	7.73317e-05	2.30292e-05	4.82729e-06	5.70703e-06	4.22538e-06	5.05513e-06	4.65045e-06	7.25983e-06	4.75175e-06	1.95368e-05	4.55591e-06	8.03111e-06
K00484, flavin reductase (NADH) [EC:1.5.1.36]	8.89527e-06	2.57413e-06	1.37452e-06	6.73646e-07	3.6207e-06	4.57637e-05	3.45235e-05	1.57684e-05	2.15524e-05	1.00729e-05	8.20029e-05	6.24747e-05	4.7003e-05	4.66411e-05	1.99025e-05	4.5208e-06	5.23687e-06	5.09687e-06	4.79177e-06	4.60504e-06	8.2294e-06	7.64551e-06	2.25593e-05	6.96607e-06	9.93335e-06
K00485, dimethylaniline monooxygenase (N-oxide forming) [EC:1.14.13.8]	1.29107e-05	3.30286e-06	1.52921e-06	7.97049e-07	3.88278e-06	4.38515e-06	3.54504e-05	3.39752e-06	5.54924e-06	3.37765e-06	3.71979e-05	3.02161e-05	3.49287e-05	2.8867e-05	8.67305e-06	1.92529e-07	2.65335e-07	2.29295e-07	5.63497e-07	2.86112e-07	2.22176e-05	2.78806e-05	6.03909e-05	2.35931e-05	3.47846e-05
K00486, kynurenine 3-monooxygenase [EC:1.14.13.9]	7.34458e-06	2.31227e-06	1.56496e-06	7.74447e-07	3.45764e-06	5.26693e-05	2.59295e-05	1.34068e-05	1.13424e-05	1.33939e-05	2.70504e-05	1.51406e-05	3.38219e-05	1.07243e-05	1.23056e-05	1.86759e-06	1.77996e-06	1.90105e-06	2.17668e-06	2.01073e-06	1.87653e-05	1.69865e-05	6.05166e-05	1.91948e-05	2.1008e-05
K00491, nitric-oxide synthase, bacterial [EC:1.14.14.47]	2.09939e-06	4.89312e-07	6.2301e-07	1.22623e-07	1.05344e-06	3.1302e-05	6.62472e-06	1.1661e-06	7.06542e-06	1.03047e-06	5.88241e-06	6.73986e-06	1.88263e-05	2.88901e-07	4.88482e-06	4.12562e-08	2.793e-08	0	5.49753e-08	0	2.52512e-06	1.4086e-06	7.54331e-07	1.22033e-06	2.40219e-06
K00493, unspecific monooxygenase [EC:1.14.14.1]	7.02666e-05	4.56386e-05	2.43392e-05	1.71243e-05	3.80442e-05	0.000239746	0.000410951	0.000397171	0.000404675	0.000369611	0.000275642	0.000376253	0.000252129	0.000377909	0.00040814	0.000405291	0.000413415	0.000375638	0.000390125	0.000402011	0.000103622	8.16327e-05	9.23424e-05	8.61522e-05	9.13536e-05
K00494, alkanal monooxygenase alpha chain [EC:1.14.14.3]	6.42166e-06	2.58112e-06	3.28496e-06	1.83934e-06	2.93855e-06	4.09144e-05	8.9786e-05	0.000106774	0.000115497	0.000126651	4.96534e-05	5.49806e-05	2.15477e-05	6.47185e-05	0.000128733	0.000239583	0.000219007	0.00026946	0.000247262	0.00024005	5.78674e-06	7.38303e-06	5.99028e-06	5.02371e-06	6.50004e-06
K00496, alkane 1-monooxygenase [EC:1.14.15.3]	1.46597e-05	5.10854e-06	2.34517e-06	2.0942e-06	4.40387e-06	2.92475e-05	5.32237e-05	2.82792e-05	1.82211e-05	2.57509e-05	8.15047e-05	0.000165624	7.1275e-05	0.000124346	2.73565e-05	1.79506e-05	2.43707e-05	2.20155e-05	2.65845e-05	2.06579e-05	6.35161e-05	5.4587e-05	4.88735e-05	5.56523e-05	6.18698e-05
K00499, choline monooxygenase [EC:1.14.15.7]	1.88945e-05	1.35754e-05	9.87517e-06	7.9245e-06	8.62458e-06	0.00014089	0.000234302	0.000286013	0.000299917	0.000294159	0.000155531	0.000224444	9.14956e-05	0.000252054	0.000300207	0.000446362	0.000432687	0.000464123	0.000448876	0.000446483	7.05529e-05	6.77563e-05	5.65795e-05	6.50336e-05	7.16418e-05
K00500, phenylalanine-4-hydroxylase [EC:1.14.16.1]	1.0641e-05	7.32008e-06	2.37913e-06	1.53318e-06	3.36468e-06	7.81594e-05	3.22203e-05	1.96404e-05	1.24366e-05	2.34231e-05	5.81304e-05	6.32044e-05	3.77121e-05	6.555e-05	2.43391e-05	3.96077e-06	4.9855e-06	4.04639e-06	5.12645e-06	4.34617e-06	4.05072e-05	4.71319e-05	7.21945e-05	4.23049e-05	5.45444e-05
K00504, peptidylglycine monooxygenase [EC:1.14.17.3]	6.0203e-07	3.59339e-07	7.71683e-07	1.7627e-07	1.38611e-06	1.72685e-05	9.15343e-06	9.45835e-06	2.08475e-06	6.69448e-06	1.09983e-05	7.36613e-06	1.42155e-05	2.1032e-06	5.71972e-06	1.33051e-07	2.44038e-07	1.52414e-07	2.11998e-07	1.66898e-07	1.01018e-05	1.04856e-05	8.18782e-06	1.12525e-05	1.10242e-05
K00505, tyrosinase [EC:1.14.18.1]	0.000636744	0.000627635	0.000681861	0.000704444	0.000661536	3.28806e-05	4.74363e-06	7.15206e-06	1.31605e-05	2.61053e-06	1.1378e-05	3.39796e-06	1.17323e-05	2.06252e-06	2.16256e-05	2.22784e-06	1.73445e-06	2.03061e-06	2.53465e-06	2.03821e-06	0.000315929	0.000327088	0.000288336	0.000345512	0.000295257
K00507, stearoyl-CoA desaturase (Delta-9 desaturase) [EC:1.14.19.1]	1.91466e-05	9.056e-06	1.05382e-05	1.16441e-05	1.29551e-05	0.000248238	0.000364523	0.000398049	0.000472334	0.000450364	0.000153897	0.000216031	0.000151549	0.000210609	0.000354445	0.000363119	0.00037175	0.000347793	0.000354406	0.000362948	7.46484e-05	8.7969e-05	0.000109337	8.01708e-05	9.57815e-05
K00508, linoleoyl-CoA desaturase [EC:1.14.19.3]	1.4776e-05	3.87372e-06	1.9823e-06	1.99262e-06	4.91126e-06	3.79413e-05	5.36653e-05	1.90901e-05	6.9138e-06	1.23156e-05	0.000105455	0.000117255	7.977e-05	8.75783e-05	1.30436e-05	2.26909e-06	2.28328e-06	6.73752e-06	6.76872e-06	2.20374e-06	1.61503e-05	1.71924e-05	5.03183e-05	1.48982e-05	2.07567e-05
K00511, squalene monooxygenase [EC:1.14.14.17]	0	0	0	0	0	0	0	0	0	0	0	0	0	0	0	2.75042e-08	4.1895e-08	2.69759e-08	2.74876e-08	5.44975e-08	1.47299e-06	1.60289e-06	1.06494e-06	1.47457e-06	1.36595e-06
K00514, zeta-carotene desaturase [EC:1.3.5.6]	7.5331e-06	4.89312e-06	5.66373e-06	6.68295e-06	4.54643e-06	0.000115596	0.000242665	0.000315139	0.000356833	0.000331282	7.15121e-05	0.000101635	5.06424e-05	0.000115358	0.000289595	0.000332732	0.000337325	0.000311959	0.000317727	0.000330083	7.41755e-06	8.01447e-06	6.96647e-06	7.62708e-06	6.90041e-06
K00515, beta-carotene 15,15-dioxygenase [EC:1.13.11.63]	1.11144e-06	2.44656e-07	1.13275e-07	0	3.32666e-07	3.69709e-07	4.20104e-06	3.4551e-07	6.67121e-07	5.72484e-07	2.98858e-06	0	2.63029e-06	3.46681e-08	4.31991e-07	1.37521e-08	1.3965e-08	0	8.24629e-08	2.72487e-08	1.05213e-07	0	0	0	0
K00518, nickel superoxide dismutase [EC:1.15.1.1]	9.59132e-06	4.81157e-06	5.49382e-06	5.08885e-06	5.4705e-06	9.2612e-05	0.000191072	0.000276804	0.000275036	0.000256969	7.03564e-05	0.000101639	5.97788e-05	0.000108411	0.000266182	0.000308004	0.000308778	0.000286268	0.00029257	0.000302909	2.59351e-05	2.94997e-05	2.50261e-05	2.34914e-05	3.11814e-05
K00520, mercuric reductase [EC:1.16.1.1]	2.83942e-05	5.55442e-05	2.28772e-05	1.23052e-05	3.60131e-05	0.000118297	7.13532e-05	5.14455e-05	3.41153e-05	3.82629e-05	0.000127684	0.000115944	0.000194267	0.000116573	5.35642e-05	1.45514e-05	2.00226e-05	1.39952e-05	1.80205e-05	1.6317e-05	8.77575e-05	8.63795e-05	8.95326e-05	8.67006e-05	9.57341e-05
K00523, CDP-4-dehydro-6-deoxyglucose reductase, E3 [EC:1.17.1.1]	1.70166e-05	1.5733e-05	5.09888e-06	3.93777e-06	7.78565e-06	0.000169159	7.60385e-05	3.16816e-05	3.76195e-05	3.40832e-05	9.39797e-05	0.000127607	0.000118862	0.000140008	3.48026e-05	1.58518e-06	1.71897e-06	1.95304e-06	3.14027e-06	1.64741e-06	2.23122e-05	2.4273e-05	1.93709e-05	2.11067e-05	2.53761e-05
K00524, ribonucleotide reductase, class II [EC:1.17.4.1]	5.06323e-06	4.09799e-06	5.15399e-06	6.37639e-06	3.54843e-06	9.00856e-05	0.000231833	0.000310798	0.000350542	0.000330237	5.70973e-05	9.26642e-05	3.81662e-05	0.000104282	0.000286563	0.000332547	0.000337216	0.000311836	0.000317625	0.000329944	4.682e-06	5.34298e-06	5.6353e-06	4.6271e-06	5.01634e-06
K00525, ribonucleoside-diphosphate reductase alpha chain [EC:1.17.4.1]	0.000692952	0.000702585	0.000717945	0.00072422	0.000710318	0.000387311	0.000347151	0.000355588	0.000331267	0.000358448	0.000434282	0.000419527	0.000478526	0.000417159	0.000403443	0.00054474	0.000513945	0.000603057	0.00056749	0.00054875	0.000678035	0.000672799	0.000634652	0.000682073	0.000662458
K00526, ribonucleoside-diphosphate reductase beta chain [EC:1.17.4.1]	3.09597e-05	1.48104e-05	1.07232e-05	5.89013e-06	1.13816e-05	0.000227811	0.000197486	0.000180062	0.000165009	0.000180167	0.000339782	0.000296894	0.000312148	0.000264443	0.000182715	0.00026815	0.00024968	0.000299851	0.000279096	0.000268355	5.07811e-05	5.6341e-05	9.85063e-05	5.22503e-05	6.67921e-05
K00527, ribonucleoside-triphosphate reductase (thioredoxin) [EC:1.17.4.2]	3.08734e-07	1.22328e-07	2.83186e-07	0	1.66333e-07	2.46472e-07	0	2.3034e-07	5.45827e-07	1.14497e-06	2.95413e-06	0	7.45595e-07	2.31121e-08	9.63672e-07	2.75042e-08	0	1.3488e-08	0	2.72487e-08	5.26067e-08	1.9429e-07	3.10607e-07	3.05083e-07	1.88407e-07
K00528, ferredoxin/flavodoxin---NADP+ reductase [EC:1.18.1.2 1.19.1.1]	0.00131621	0.00129933	0.00138619	0.00142195	0.00135297	0.000278709	0.000235866	0.000194734	0.000181945	0.00019067	0.000291789	0.00034838	0.000327461	0.000331889	0.000266397	0.000265143	0.000250907	0.000297056	0.000282392	0.000268292	0.00136186	0.00133148	0.00119777	0.00134583	0.00127062
K00529, 3-phenylpropionate/trans-cinnamate dioxygenase ferredoxin reductase component [EC:1.18.1.3]	5.5295e-05	3.75635e-05	1.9465e-05	1.19881e-05	3.29764e-05	0.000352912	0.000248309	0.000155997	0.000162695	0.000153875	0.000262543	0.000212612	0.000443925	0.000224328	0.000138639	4.79907e-05	5.75674e-05	4.78299e-05	5.34925e-05	5.13314e-05	0.000129954	0.000124743	0.000131888	0.000111207	0.000148586
K00531, nitrogenase delta subunit [EC:1.18.6.1]	0	0	0	0	0	0	0	0	0	4.29363e-07	0	6.37006e-06	0	2.72723e-06	0	0	0	0	0	0	0	0	0	0	0
K00532, ferredoxin hydrogenase [EC:1.12.7.2]	5.86594e-06	2.43433e-05	9.00533e-06	4.72098e-06	1.41383e-05	0	3.74862e-06	2.87925e-06	0	0	1.03351e-07	2.38579e-08	3.18121e-05	4.85354e-07	0	1.37521e-08	0	0	0	0	2.63034e-07	4.37153e-07	3.54979e-07	5.08472e-07	3.29712e-07
K00533, ferredoxin hydrogenase large subunit [EC:1.12.7.2]	1.60541e-06	0	0	0	0	1.84854e-07	4.03947e-06	6.91021e-06	1.75877e-06	1.08772e-06	3.01441e-07	1.31219e-06	5.61682e-05	4.85354e-07	8.97212e-07	2.06281e-07	1.81545e-07	1.07904e-07	3.16108e-07	2.58863e-07	1.28623e-05	1.48146e-05	1.37111e-05	9.20335e-06	1.60617e-05
K00534, ferredoxin hydrogenase small subunit [EC:1.12.7.2]	4.2914e-06	2.44045e-05	9.00533e-06	4.72098e-06	1.41937e-05	7.08608e-06	9.0484e-07	1.20929e-06	2.91108e-06	9.73222e-07	2.49766e-07	1.57462e-06	1.8847e-06	3.30503e-06	1.09659e-06	1.26519e-06	1.77355e-06	1.09253e-06	1.12699e-06	1.47143e-06	8.25926e-06	7.86875e-06	5.6353e-06	6.66099e-06	7.86599e-06
K00537, arsenate reductase [EC:1.20.4.1]	0.000690775	0.00068849	0.000708318	0.000719366	0.000694619	0.000461207	0.000376999	0.000375253	0.000341837	0.000362507	0.000545005	0.000477882	0.000406955	0.000481534	0.00040551	0.000341805	0.000350063	0.000321802	0.00033612	0.000339287	0.000642337	0.000644403	0.00062813	0.000656833	0.000628862
K00542, guanidinoacetate N-methyltransferase [EC:2.1.1.2]	5.5572e-07	1.22328e-07	5.66373e-08	0	1.66333e-07	6.16181e-08	1.61579e-06	0	0	0	1.44692e-06	0	1.30479e-06	0	1.9938e-07	0	0	0	1.37438e-08	0	5.26067e-08	0	0	0	0
K00544, betaine-homocysteine S-methyltransferase [EC:2.1.1.5]	2.84035e-06	1.89609e-06	5.38054e-06	2.57508e-06	1.82966e-06	5.88453e-05	0.000111877	0.000147763	0.000148829	0.000161354	4.2753e-05	4.59265e-05	1.40006e-05	7.7414e-05	0.000157477	0.000299328	0.000282791	0.000324912	0.000306309	0.000297502	1.5782e-06	2.08862e-06	8.43076e-07	1.16949e-06	1.69566e-06
K00545, catechol O-methyltransferase [EC:2.1.1.6]	4.32227e-07	3.0582e-07	1.69912e-07	2.45246e-07	1.10889e-07	0	0	0	9.70358e-07	9.73222e-07	3.39337e-06	1.49351e-05	1.65688e-06	1.4029e-05	3.32301e-08	0	0	2.69759e-08	2.74876e-08	1.36244e-08	5.78674e-07	2.42863e-07	2.66235e-07	1.52542e-07	2.82611e-07
K00547, homocysteine S-methyltransferase [EC:2.1.1.10]	0.000656693	0.000657321	0.000699197	0.000712656	0.000682894	0.000159367	0.000220799	0.000273027	0.000274279	0.000292087	0.000171939	0.000142649	0.00012609	0.000164117	0.000325674	0.000518403	0.000481914	0.000576992	0.00053584	0.000520948	0.000366976	0.000371872	0.000325726	0.000395064	0.000346162
K00548, 5-methyltetrahydrofolate--homocysteine methyltransferase [EC:2.1.1.13]	0.00133976	0.00138083	0.00141797	0.00144074	0.0014004	0.000435308	0.000489642	0.000534753	0.000553417	0.000571862	0.000411579	0.000393532	0.00030312	0.000388116	0.000596502	0.000640214	0.000638914	0.000644837	0.000643221	0.000644359	0.00122915	0.00120758	0.00115222	0.00124538	0.00115852
K00549, 5-methyltetrahydropteroyltriglutamate--homocysteine methyltransferase [EC:2.1.1.14]	3.00066e-05	1.40542e-05	1.24299e-05	4.8705e-06	1.33869e-05	0.000225252	0.00014321	0.000126157	0.000178091	0.000126584	0.000435027	0.00033462	0.00042478	0.000268922	8.20755e-05	1.12802e-05	1.48391e-05	1.28512e-05	1.66694e-05	1.23807e-05	5.49301e-05	5.38244e-05	8.86515e-05	4.98087e-05	6.69883e-05
K00554, tRNA (guanine37-N1)-methyltransferase [EC:2.1.1.228]	5.24332e-05	4.95393e-05	3.14653e-05	2.49618e-05	3.50295e-05	0.000421389	0.000742509	0.000864686	0.000966496	0.000932901	0.00042754	0.000450819	0.000437216	0.000466391	0.00080925	0.000972542	0.000971399	0.000961901	0.000956496	0.000971641	0.000122488	0.000126425	0.000149597	0.000112652	0.000138362
K00555, tRNA (guanine26-N2/guanine27-N2)-dimethyltransferase [EC:2.1.1.215 2.1.1.216]	5.58808e-06	4.67905e-06	5.83364e-06	6.7136e-06	4.04743e-06	9.0024e-05	0.000231688	0.000310614	0.000351876	0.00033018	5.79543e-05	9.58253e-05	3.9123e-05	0.000104241	0.000291909	0.000332429	0.000337129	0.000311734	0.000317414	0.000329819	0.000200037	0.000180811	0.000163002	0.000183787	0.000173546
K00556, tRNA (guanosine-2-O-)-methyltransferase [EC:2.1.1.34]	1.14437e-05	5.6067e-06	6.2301e-06	6.68295e-06	5.24872e-06	0.000111405	0.000259468	0.000320491	0.000362399	0.000346682	0.000125211	0.000138487	6.24327e-05	0.000134547	0.000305123	0.000339124	0.000343687	0.00031836	0.000325106	0.000336877	6.16551e-05	6.98635e-05	0.000141526	6.62794e-05	7.98375e-05
K00557, tRNA (uracil-5-)-methyltransferase [EC:2.1.1.35]	5.31022e-06	2.07356e-06	2.26585e-06	8.5875e-07	1.66439e-06	2.28222e-05	2.40552e-05	2.73184e-05	1.34676e-05	1.50649e-05	0.000134916	0.000101063	8.62286e-05	8.38895e-05	1.5655e-05	1.32037e-06	1.52218e-06	3.2506e-06	3.94448e-06	1.25344e-06	3.3037e-05	4.05098e-05	5.34693e-05	3.69659e-05	4.87509e-05
K00558, DNA (cytosine-5)-methyltransferase 1 [EC:2.1.1.37]	5.0569e-05	6.59187e-05	2.68608e-05	1.42243e-05	4.24371e-05	0.00019052	0.000147344	8.45818e-05	6.69242e-05	7.7039e-05	0.000311655	0.000229064	0.000339237	0.000205231	8.98048e-05	4.38688e-05	5.2313e-05	4.21723e-05	5.01029e-05	4.69305e-05	6.76996e-05	5.76143e-05	0.000102168	5.82673e-05	5.97777e-05
K00559, sterol 24-C-methyltransferase [EC:2.1.1.41]	0	0	0	0	0	0	5.49367e-07	3.4551e-07	0	3.72114e-07	1.72252e-08	0	0	0	0	1.37521e-08	0	0	2.74876e-08	0	5.26067e-08	9.71451e-08	0	0	9.42035e-08
K00560, thymidylate synthase [EC:2.1.1.45]	3.53463e-05	1.51343e-05	9.51696e-06	5.84454e-06	1.07634e-05	0.000221635	0.000191895	0.000113636	0.000138348	0.00013625	0.00036134	0.000255664	0.000340045	0.000230137	9.33442e-05	3.76646e-05	4.30312e-05	4.02773e-05	4.35769e-05	4.04485e-05	8.73257e-05	9.93321e-05	0.000154969	9.21776e-05	0.000112317
K00561, 23S rRNA (adenine-N6)-dimethyltransferase [EC:2.1.1.184]	2.30521e-06	6.40424e-07	4.06456e-07	1.83934e-07	8.50145e-07	6.96284e-06	7.83118e-06	1.26687e-06	6.33825e-07	1.31755e-06	8.58437e-06	4.49921e-06	4.31468e-05	4.04462e-07	2.65254e-06	1.28353e-07	8.8445e-08	1.21392e-07	1.32857e-07	3.63316e-08	6.13745e-07	2.75244e-07	1.47908e-07	3.22032e-07	4.71018e-07
K00563, 23S rRNA (guanine745-N1)-methyltransferase [EC:2.1.1.187]	1.01213e-05	3.36687e-06	2.2345e-06	1.77307e-06	3.72073e-06	5.24876e-05	4.23572e-05	2.79693e-05	1.249e-05	1.95202e-05	0.000134065	0.000115198	0.000181147	0.000112239	2.39949e-05	1.96994e-06	1.98571e-06	3.716e-06	4.79645e-06	1.66104e-06	5.65277e-05	6.87343e-05	7.39003e-05	5.61201e-05	7.92714e-05
K00564, 16S rRNA (guanine1207-N2)-methyltransferase [EC:2.1.1.172]	2.44846e-05	3.47012e-05	1.3649e-05	6.87953e-06	2.08481e-05	9.39344e-05	7.39136e-05	3.90377e-05	2.33327e-05	3.31225e-05	0.000210503	0.000131335	0.000210603	0.000117946	4.77366e-05	1.15275e-05	1.54146e-05	1.21446e-05	1.56707e-05	1.30004e-05	6.13796e-05	6.24088e-05	7.24874e-05	5.81738e-05	7.25894e-05
K00566, tRNA-uridine 2-sulfurtransferase [EC:2.8.1.13]	0.000676086	0.000671405	0.000706458	0.000720785	0.000691373	0.000314422	0.000437385	0.000506227	0.000528885	0.000524141	0.000312571	0.000316303	0.000387037	0.00032372	0.000516394	0.000616172	0.00060586	0.000624656	0.000614511	0.000615024	0.00061373	0.000617169	0.000575172	0.000620413	0.000592787
K00567, methylated-DNA-[protein]-cysteine S-methyltransferase [EC:2.1.1.63]	0.000681733	0.000652745	0.00069983	0.000715386	0.000682455	0.000397873	0.000288868	0.000262661	0.000227271	0.00024058	0.000365882	0.000396306	0.000444413	0.000399947	0.000277529	0.000283397	0.000267356	0.000314413	0.00029765	0.000283352	0.000598717	0.000586436	0.000553753	0.00060362	0.000564125
K00568, 2-polyprenyl-6-hydroxyphenyl methylase / 3-demethylubiquinone-9 3-methyltransferase [EC:2.1.1.222 2.1.1.64]	6.69919e-05	4.83404e-05	2.53045e-05	1.3208e-05	4.04737e-05	0.000397932	0.000321142	0.000234171	0.000224126	0.000243143	0.000376896	0.00036595	0.000322776	0.000395946	0.000251777	0.000309657	0.000299085	0.000335556	0.000324413	0.000310649	0.000170054	0.000151539	0.000162066	0.000148698	0.00016736
K00569, thiopurine S-methyltransferase [EC:2.1.1.67]	4.24288e-06	2.14074e-06	1.35929e-06	9.80983e-07	1.98015e-06	3.43485e-05	2.05297e-05	1.89238e-05	1.37705e-05	2.0972e-05	2.3836e-05	5.83298e-05	2.62245e-05	5.96392e-05	1.77217e-05	8.27417e-06	1.00315e-05	9.43708e-06	1.11286e-05	9.11924e-06	2.36204e-05	2.57018e-05	2.57343e-05	2.41524e-05	2.85302e-05
K00570, phosphatidylethanolamine/phosphatidyl-N-methylethanolamine N-methyltransferase [EC:2.1.1.17 2.1.1.71]	1.75669e-05	4.64415e-06	5.37146e-06	1.64047e-06	7.80946e-06	0.000101863	8.90529e-05	4.5021e-05	2.33353e-05	3.42335e-05	5.45303e-05	3.75114e-05	0.000102666	4.76324e-05	4.33208e-05	5.85662e-06	8.26379e-06	4.84218e-06	7.12274e-06	6.73044e-06	3.16251e-05	2.5584e-05	2.15683e-05	2.77377e-05	2.47952e-05
K00571, site-specific DNA-methyltransferase (adenine-specific) [EC:2.1.1.72]	0.000675039	0.000690395	0.000708722	0.000717105	0.000699984	0.000132874	0.000157663	0.000144233	0.000130769	0.000123901	0.000220023	0.00012109	0.000263486	0.000132519	0.000167024	0.000120103	0.000127226	0.000111395	0.000120698	0.00012057	0.000567863	0.000553517	0.000487202	0.000574845	0.000522048
K00573, protein-L-isoaspartate(D-aspartate) O-methyltransferase [EC:2.1.1.77]	6.33532e-05	7.92893e-05	3.41414e-05	1.86631e-05	5.1138e-05	0.000414415	0.000285513	0.000240228	0.000241113	0.000225546	0.000293959	0.000251526	0.000267902	0.000268614	0.00026582	0.000295994	0.000286172	0.000320335	0.000308522	0.000298459	0.000337786	0.000322687	0.000314615	0.000312705	0.000326641
K00574, cyclopropane-fatty-acyl-phospholipid synthase [EC:2.1.1.79]	9.11591e-05	6.32757e-05	4.18251e-05	2.50237e-05	5.09389e-05	0.000645859	0.000758635	0.000818647	0.000804744	0.000830356	0.000672375	0.000660083	0.000488284	0.000699408	0.000859097	0.00119103	0.00114599	0.00125569	0.00120771	0.00118946	0.000200724	0.000183674	0.000202465	0.000177999	0.000207267
K00575, chemotaxis protein methyltransferase CheR [EC:2.1.1.80]	4.49366e-05	6.73458e-05	2.69978e-05	1.52567e-05	4.1034e-05	0.000249504	0.000124327	8.61856e-05	5.86743e-05	8.61745e-05	0.000258338	0.000301116	0.000282058	0.000332124	7.81286e-05	1.09377e-05	1.62227e-05	1.01772e-05	1.50824e-05	1.25367e-05	0.000173948	0.000162143	0.000182956	0.000169572	0.000173797
K00577, tetrahydromethanopterin S-methyltransferase subunit A [EC:2.1.1.86]	0.000635806	0.000628094	0.000682083	0.000704591	0.000661062	3.69709e-07	1.13105e-06	1.95789e-06	1.51619e-06	2.57618e-07	7.1743e-06	1.04021e-05	3.83153e-06	1.14405e-06	2.3394e-05	8.11373e-07	4.7481e-07	6.33934e-07	1.05827e-06	6.40345e-07	0.000486244	0.000483006	0.00042093	0.000505066	0.000445465
K00578, tetrahydromethanopterin S-methyltransferase subunit B [EC:2.1.1.86]	0	0	0	0	0	0	0	0	0	0	1.13686e-06	3.18503e-06	1.01484e-06	0	0	0	0	0	0	0	1.05213e-07	1.45718e-07	2.21862e-07	5.08472e-08	9.42035e-08
K00579, tetrahydromethanopterin S-methyltransferase subunit C [EC:2.1.1.86]	0	0	0	0	0	0	0	0	0	0	1.13686e-06	3.18503e-06	1.01484e-06	0	0	0	0	0	0	0	1.05213e-07	1.45718e-07	2.21862e-07	5.08472e-08	9.42035e-08
K00580, tetrahydromethanopterin S-methyltransferase subunit D [EC:2.1.1.86]	0	0	0	0	0	0	0	0	0	0	1.13686e-06	3.18503e-06	1.01484e-06	0	0	0	0	0	0	0	1.05213e-07	1.45718e-07	2.21862e-07	5.08472e-08	9.42035e-08
K00581, tetrahydromethanopterin S-methyltransferase subunit E [EC:2.1.1.86]	0	0	0	0	0	0	0	0	0	0	1.13686e-06	3.18503e-06	1.01484e-06	0	0	0	0	0	0	0	1.05213e-07	1.45718e-07	2.21862e-07	5.08472e-08	9.42035e-08
K00582, tetrahydromethanopterin S-methyltransferase subunit F [EC:2.1.1.86]	0	0	0	0	0	0	0	0	0	0	0	3.18503e-06	1.01484e-06	0	0	0	0	0	0	0	1.05213e-07	1.45718e-07	2.21862e-07	5.08472e-08	9.42035e-08
K00583, tetrahydromethanopterin S-methyltransferase subunit G [EC:2.1.1.86]	0	0	0	0	0	0	0	0	0	0	0	3.18503e-06	1.01484e-06	0	0	0	0	0	0	0	1.05213e-07	1.45718e-07	2.21862e-07	5.08472e-08	9.42035e-08
K00584, tetrahydromethanopterin S-methyltransferase subunit H [EC:2.1.1.86]	0	0	0	0	0	0	0	0	0	0	1.13686e-06	6.37006e-06	2.29892e-06	0	0	0	0	0	0	0	3.1564e-07	3.8858e-07	5.32469e-07	1.52542e-07	2.82611e-07
K00587, protein-S-isoprenylcysteine O-methyltransferase [EC:2.1.1.100]	0	0	0	0	0	0	0	0	6.20963e-08	0	0	0	0	0	0	0	0	0	0	0	0	0	0	1.01694e-07	0
K00588, caffeoyl-CoA O-methyltransferase [EC:2.1.1.104]	0.000654509	0.000632882	0.000687198	0.000707665	0.000668695	0.000118909	0.000148743	0.000141932	0.000142468	0.000143039	0.000149475	0.000175027	0.000144373	0.000161903	0.000167602	0.00024663	0.000225563	0.000279862	0.000257422	0.000247473	0.000331193	0.000341385	0.000314273	0.000355322	0.000314264
K00590, site-specific DNA-methyltransferase (cytosine-N4-specific) [EC:2.1.1.113]	6.68099e-06	5.89235e-06	7.64432e-07	7.95197e-08	2.12301e-06	1.56009e-06	2.0017e-05	4.32446e-07	1.37678e-07	9.99892e-07	2.13723e-05	2.76028e-06	1.9853e-05	3.47935e-06	3.06194e-06	9.89319e-08	1.24288e-07	1.93831e-07	3.57505e-07	4.3598e-08	1.94359e-06	1.03445e-06	6.38695e-07	2.24932e-06	1.13591e-06
K00594, alditol oxidase [EC:1.1.3.41]	1.35749e-05	3.17238e-06	1.59528e-06	7.97049e-07	4.84549e-06	3.76281e-05	5.06355e-05	1.96768e-05	1.69449e-05	7.49763e-06	4.67963e-05	3.60014e-05	6.24172e-05	3.29509e-05	1.62273e-05	3.58379e-06	3.95116e-06	3.85486e-06	3.9967e-06	3.43152e-06	7.79281e-06	6.46501e-06	5.49627e-06	6.16268e-06	7.05427e-06
K00595, precorrin-6Y C5,15-methyltransferase (decarboxylating) [EC:2.1.1.132]	0.000664708	0.000660728	0.00069894	0.000717871	0.000684775	0.000198886	0.000358168	0.000398536	0.000471561	0.000434465	0.000129551	0.00019241	0.000126162	0.000198937	0.000366554	0.000368777	0.000380662	0.000347473	0.000356417	0.00036942	0.000374368	0.000375258	0.000350903	0.000391346	0.000350497
K00596, 2,2-dialkylglycine decarboxylase (pyruvate) [EC:4.1.1.64]	9.79961e-06	3.41622e-06	2.16798e-06	1.21397e-06	3.0784e-06	2.9207e-05	3.25002e-05	1.11682e-05	1.14296e-05	9.62789e-06	6.72304e-05	5.62569e-05	3.24414e-05	5.36034e-05	1.16832e-05	4.73071e-06	5.59661e-06	4.59101e-06	5.77426e-06	5.61324e-06	1.10574e-05	9.43117e-06	8.89708e-06	9.90504e-06	1.30236e-05
K00598, trans-aconitate 2-methyltransferase [EC:2.1.1.144]	1.5519e-05	6.3963e-06	6.03991e-06	6.63061e-06	7.0102e-06	0.000163092	0.000198696	0.000202233	0.000230888	0.000224635	0.000146747	0.000160498	8.89305e-05	0.000149236	0.000181974	0.000182217	0.000187976	0.000171007	0.000176304	0.000182367	1.72023e-05	1.23526e-05	1.25037e-05	1.29186e-05	1.20326e-05
K00600, glycine hydroxymethyltransferase [EC:2.1.2.1]	0.000695557	0.000699516	0.000719475	0.000727594	0.000710669	0.000386363	0.000490339	0.000539069	0.000553695	0.000541917	0.000419043	0.00041534	0.000414265	0.000416385	0.000546402	0.000620405	0.000611361	0.000628418	0.000619605	0.000619747	0.000723907	0.00070744	0.000658694	0.000723392	0.00068291
K00602, phosphoribosylaminoimidazolecarboxamide formyltransferase / IMP cyclohydrolase [EC:2.1.2.3 3.5.4.10]	4.0114e-05	4.30333e-05	2.53818e-05	1.67012e-05	2.96627e-05	0.000310766	0.000434649	0.000506908	0.000528302	0.000524779	0.000340887	0.000329646	0.000352423	0.000330069	0.000496592	0.000615026	0.000605102	0.000623878	0.000612916	0.000614007	0.000104719	0.000107136	0.000129876	9.9264e-05	0.000118867
K00603, glutamate formiminotransferase [EC:2.1.2.5]	5.5572e-07	4.28148e-07	3.39824e-07	2.45246e-07	1.27522e-06	1.18307e-05	2.19747e-06	3.91578e-06	1.63748e-06	3.63527e-06	4.7111e-06	0	1.18023e-05	0	3.88792e-06	2.75042e-08	0	1.3488e-08	1.37438e-08	2.72487e-08	8.41708e-07	2.91435e-07	7.54331e-07	7.11861e-07	3.76814e-07
K00604, methionyl-tRNA formyltransferase [EC:2.1.2.9]	0.000686508	0.000673523	0.000709831	0.000722281	0.000694675	0.000403626	0.00049509	0.000553653	0.000574055	0.000560729	0.000382957	0.000384013	0.000446737	0.000402193	0.000556454	0.000645308	0.000637292	0.000653351	0.000643812	0.000643688	0.000545073	0.000546308	0.000552878	0.000558023	0.000529523
K00605, aminomethyltransferase [EC:2.1.2.10]	6.4966e-05	7.68733e-05	5.18112e-05	3.13007e-05	5.51386e-05	0.000568728	0.000904162	0.00110906	0.00114319	0.00119198	0.000465485	0.000537786	0.000370161	0.000658399	0.00118383	0.00181018	0.00173371	0.00192568	0.00183378	0.00181145	0.000149665	0.000145862	0.000180337	0.000138071	0.000163643
K00606, 3-methyl-2-oxobutanoate hydroxymethyltransferase [EC:2.1.2.11]	0.0006796	0.000668574	0.000709896	0.00072238	0.000692611	0.000359143	0.000533665	0.000633722	0.000664801	0.000671137	0.000325641	0.000376423	0.000267178	0.000407299	0.000661008	0.000885801	0.000858561	0.000921689	0.000892556	0.000885624	0.000615043	0.000609386	0.000568415	0.000620619	0.000583773
K00609, aspartate carbamoyltransferase catalytic subunit [EC:2.1.3.2]	0.000682378	0.000675931	0.000713141	0.000728326	0.000695881	0.000430726	0.000676942	0.000822738	0.000884551	0.000862296	0.000411274	0.000430295	0.000392068	0.000446079	0.000807946	0.000947744	0.00094227	0.000935965	0.000930893	0.000944026	0.000610254	0.000604424	0.000567287	0.000616985	0.000579929
K00610, aspartate carbamoyltransferase regulatory subunit	0.000635929	0.000628277	0.000682309	0.000704714	0.000661284	1.65753e-05	6.49546e-06	1.09987e-05	9.61261e-06	7.42219e-06	5.42644e-05	3.25303e-05	3.3821e-05	2.47646e-05	3.11429e-05	1.91417e-06	1.55427e-06	1.40275e-06	2.42154e-06	1.66217e-06	0.000521101	0.000516375	0.000456783	0.000532452	0.000483028
K00611, ornithine carbamoyltransferase [EC:2.1.3.3]	0.000684882	0.000673588	0.000709232	0.000722028	0.000693853	0.00033671	0.000461267	0.000515374	0.000536107	0.000532682	0.000430183	0.000386416	0.000362423	0.000415079	0.000534398	0.000614644	0.00060465	0.000623228	0.000612898	0.00061331	0.000696301	0.000681863	0.000619898	0.000697892	0.000654855
K00612, carbamoyltransferase [EC:2.1.3.-]	1.4887e-05	7.61436e-06	1.11688e-05	8.4211e-06	1.03237e-05	0.000228144	0.000300729	0.000357147	0.000378053	0.000394661	0.000119221	0.000190211	0.000129583	0.000233638	0.000347484	0.000464877	0.000451109	0.000481453	0.000465736	0.000463562	5.54111e-05	5.79122e-05	9.01791e-05	5.27574e-05	6.1618e-05
K00613, glycine amidinotransferase [EC:2.1.4.1]	8.42655e-06	3.60358e-06	6.21594e-06	3.32615e-06	4.76149e-06	8.72923e-05	0.000174413	0.000218387	0.000233265	0.000249238	8.08552e-05	8.47592e-05	3.74006e-05	0.000104444	0.000258267	0.000486126	0.000445613	0.000546923	0.000501646	0.000488222	6.59338e-06	5.29846e-06	5.45781e-06	4.56354e-06	6.41761e-06
K00615, transketolase [EC:2.2.1.1]	0.00134624	0.00135714	0.0014166	0.00144119	0.00139084	0.000615195	0.000584348	0.000634214	0.000635344	0.000621457	0.000599482	0.000536785	0.000642963	0.000568778	0.000670601	0.000701308	0.000703028	0.00070074	0.00070496	0.00070285	0.00123725	0.00123456	0.00118906	0.00125034	0.00118861
K00616, transaldolase [EC:2.2.1.2]	0.000677737	0.00067108	0.000706817	0.000720969	0.00069248	0.000348733	0.000445268	0.00051186	0.00053637	0.000527831	0.000351195	0.000342753	0.000362788	0.000353456	0.000525567	0.000619632	0.000609919	0.00062778	0.000618068	0.000618912	0.000608466	0.000602008	0.000565158	0.000615513	0.000576825
K00619, amino-acid N-acetyltransferase [EC:2.3.1.1]	8.76803e-06	2.11016e-06	1.27434e-06	7.44321e-07	3.24349e-06	6.58763e-05	3.103e-05	9.27119e-06	9.88553e-06	4.68005e-06	3.14317e-05	3.62248e-05	3.86151e-05	2.56651e-05	1.38237e-05	4.26314e-07	6.28425e-07	6.70545e-07	9.18873e-07	2.86112e-07	8.06935e-06	5.17298e-06	5.00299e-06	7.47454e-06	5.3696e-06
K00620, glutamate N-acetyltransferase / amino-acid N-acetyltransferase [EC:2.3.1.35 2.3.1.1]	3.40561e-05	4.11022e-05	2.27682e-05	1.58576e-05	2.81203e-05	0.000274108	0.000403559	0.000481995	0.00050762	0.000497953	0.00026108	0.000273866	0.000215427	0.000283597	0.000472932	0.000593729	0.000582726	0.000604636	0.000591427	0.000593445	8.04694e-05	7.82018e-05	6.78011e-05	7.19107e-05	8.34761e-05
K00621, glucosamine-phosphate N-acetyltransferase [EC:2.3.1.4]	0.000635806	0.000628094	0.000682083	0.000704591	0.000661062	3.69709e-07	1.13105e-06	1.95789e-06	1.51619e-06	2.57618e-07	4.90057e-06	8.46956e-07	1.03555e-07	1.14405e-06	2.3261e-05	8.11373e-07	4.7481e-07	6.33934e-07	1.01704e-06	6.26721e-07	0.000503499	0.000494323	0.000435205	0.00051732	0.000458065
K00622, arylamine N-acetyltransferase [EC:2.3.1.5]	4.32227e-07	3.0582e-07	1.69912e-07	2.45246e-07	1.10889e-07	1.29398e-06	0	0	1.2736e-06	1.43121e-06	1.33495e-05	1.93011e-05	2.42318e-06	1.45953e-05	0	0	2.793e-08	2.69759e-08	4.12315e-08	1.36244e-08	8.41708e-07	4.85726e-07	1.06494e-06	4.06778e-07	4.81485e-07
K00624, carnitine O-acetyltransferase [EC:2.3.1.7]	0.000635564	0.000627054	0.000680837	0.000703978	0.000660472	1.19539e-05	3.68399e-06	4.08854e-06	5.82215e-06	4.29363e-07	7.07957e-06	4.30635e-06	5.00533e-06	1.39828e-06	1.85756e-05	8.25125e-07	5.3067e-07	6.47422e-07	1.01704e-06	6.26721e-07	0.000309433	0.000320045	0.00027857	0.0003391	0.000290594
K00625, phosphate acetyltransferase [EC:2.3.1.8]	2.69889e-05	3.7383e-05	1.81025e-05	9.32012e-06	2.28775e-05	0.000141136	0.00016925	0.000172288	0.000147876	0.000162119	0.00018801	0.000193198	0.000247906	0.00020144	0.000193682	0.000264243	0.000247619	0.000296513	0.000276006	0.000266683	8.83383e-05	8.61117e-05	8.27137e-05	7.78302e-05	9.75254e-05
K00626, acetyl-CoA C-acetyltransferase [EC:2.3.1.9]	0.00150514	0.00155011	0.00148638	0.00148585	0.00149838	0.00153203	0.00101041	0.00058867	0.000527349	0.000588258	0.0013602	0.00182011	0.00119754	0.00182165	0.000636532	0.000374714	0.000392059	0.000414196	0.000420762	0.000387966	0.00172761	0.00169795	0.00148609	0.00170331	0.00173705
K00627, pyruvate dehydrogenase E2 component (dihydrolipoamide acetyltransferase) [EC:2.3.1.12]	0.000140104	0.000129219	7.25074e-05	4.75428e-05	9.53102e-05	0.000917078	0.00118699	0.00130407	0.00130134	0.00129001	0.000864736	0.000924029	0.000762142	0.000978862	0.00130571	0.0015471	0.00152961	0.00154162	0.00152807	0.0015361	0.000314608	0.000310136	0.000297196	0.000286495	0.000347086
K00630, glycerol-3-phosphate O-acyltransferase [EC:2.3.1.15]	0	0	0	0	0	0	0	4.6068e-07	0	0	0	0	0	0	0	0	0	0	0	0	1.05213e-07	0	0	0	0
K00631, glycerol-3-phosphate O-acyltransferase [EC:2.3.1.15]	8.95327e-06	2.81355e-06	1.69912e-06	1.16492e-06	2.60588e-06	3.62931e-05	3.63552e-05	1.61699e-05	1.26276e-05	2.018e-05	9.6091e-05	0.000110702	3.55897e-05	9.64583e-05	2.10346e-05	6.49098e-06	8.8957e-06	7.48611e-06	1.01026e-05	7.24816e-06	5.4448e-05	5.90157e-05	7.01084e-05	5.5993e-05	7.00769e-05
K00632, acetyl-CoA acyltransferase [EC:2.3.1.16]	8.34376e-05	0.000117446	4.29543e-05	2.69649e-05	6.0095e-05	0.000737819	0.000354881	0.000200897	0.000139623	0.000174858	0.000550434	0.000747831	0.000554041	0.000730199	0.000208839	2.87231e-05	3.64276e-05	3.89024e-05	4.621e-05	3.07334e-05	0.00032106	0.000344881	0.000336602	0.000308046	0.000408477
K00633, galactoside O-acetyltransferase [EC:2.3.1.18]	3.7179e-06	1.26395e-06	9.5034e-07	3.06557e-08	1.2545e-06	9.59702e-06	1.32635e-05	1.77292e-05	8.41048e-06	7.23373e-06	3.89117e-05	1.88067e-05	5.32275e-05	9.78623e-06	1.17119e-05	5.82288e-07	7.43433e-07	4.31037e-07	8.24681e-07	5.93568e-07	2.25236e-05	2.6342e-05	2.09232e-05	2.4535e-05	2.92756e-05
K00634, phosphate butyryltransferase [EC:2.3.1.19]	2.29698e-05	3.45134e-05	1.5845e-05	7.89463e-06	2.07475e-05	9.74279e-05	0.000138514	0.00012832	0.000128191	0.000142078	0.000105402	8.62658e-05	0.000109636	0.000110431	0.000157026	0.000245826	0.000227177	0.000275027	0.00025385	0.000246674	5.86784e-05	5.2973e-05	4.87132e-05	5.21777e-05	5.8478e-05
K00635, diacylglycerol O-acyltransferase [EC:2.3.1.20]	1.81213e-05	6.32283e-06	4.00945e-06	4.86659e-06	5.92749e-06	5.47323e-05	6.26144e-05	2.13257e-05	2.08551e-05	1.75001e-05	8.33988e-05	0.000228259	9.54626e-05	0.000177547	1.55226e-05	8.23864e-07	1.59352e-06	1.9562e-06	3.00062e-06	1.26366e-06	0.000238049	0.000262035	0.00017693	0.000226509	0.000307996
K00638, chloramphenicol O-acetyltransferase type B [EC:2.3.1.28]	2.37489e-05	3.01157e-05	1.44992e-05	5.97408e-06	2.16276e-05	0.000104248	8.34406e-05	5.19235e-05	2.26082e-05	3.18701e-05	0.000132945	0.000156415	0.000154503	0.00012308	5.07997e-05	6.99687e-06	9.19227e-06	1.1663e-05	1.37266e-05	7.38414e-06	0.000171378	0.000159789	0.000162793	0.000155476	0.00016684
K00639, glycine C-acetyltransferase [EC:2.3.1.29]	0.000662986	0.000635094	0.000688059	0.000707419	0.000672451	0.000211571	0.000110491	5.7917e-05	4.69043e-05	5.16039e-05	0.000179342	0.000117226	0.000133135	0.000100427	9.911e-05	1.60141e-05	1.89104e-05	1.42802e-05	1.95329e-05	1.79108e-05	0.000777901	0.000763548	0.000733003	0.000778563	0.000731123
K00640, serine O-acetyltransferase [EC:2.3.1.30]	4.43448e-05	6.7722e-05	3.849e-05	2.22718e-05	4.5337e-05	0.000416134	0.000454826	0.000549485	0.000545035	0.000556773	0.000417826	0.000422805	0.00047516	0.000386349	0.000534558	0.000620628	0.000613597	0.000630946	0.000621541	0.000620873	0.000234555	0.000229666	0.000252922	0.000216525	0.000247019
K00641, homoserine O-acetyltransferase/O-succinyltransferase [EC:2.3.1.31 2.3.1.46]	3.63669e-05	2.07609e-05	1.65526e-05	9.08981e-06	1.50382e-05	0.000377171	0.000322012	0.000314806	0.000302168	0.00033438	0.000284912	0.000347091	0.000238982	0.000353098	0.000367562	0.00053932	0.000502765	0.00060156	0.000561365	0.000538862	7.61509e-05	7.76476e-05	7.8187e-05	7.50302e-05	8.50711e-05
K00643, 5-aminolevulinate synthase [EC:2.3.1.37]	2.02908e-05	2.81156e-05	1.31922e-05	5.68298e-06	1.94379e-05	0.000109785	7.9643e-05	6.18625e-05	3.60626e-05	4.76207e-05	6.21548e-05	3.43961e-05	6.35937e-05	5.56445e-05	6.55569e-05	4.35484e-05	5.25869e-05	3.86115e-05	4.65965e-05	4.54679e-05	7.17274e-05	6.35588e-05	5.55799e-05	6.46794e-05	6.87144e-05
K00645, [acyl-carrier-protein] S-malonyltransferase [EC:2.3.1.39]	4.7403e-05	4.5961e-05	2.79928e-05	1.8772e-05	3.52447e-05	0.000393812	0.000469218	0.000530624	0.000548856	0.000550309	0.000367485	0.000359457	0.000377294	0.000358569	0.000528181	0.000621282	0.000614232	0.00062945	0.000620213	0.000621668	0.00013292	0.000133769	0.000154834	0.000121601	0.000151259
K00646, malonyl-ACP decarboxylase	4.93974e-07	0	1.13275e-07	1.53279e-07	3.8811e-07	1.13993e-05	3.23157e-08	3.10959e-06	6.04228e-06	1.94644e-06	2.9369e-06	1.38853e-05	3.16878e-06	2.13787e-06	2.42579e-06	2.75042e-08	1.3965e-07	2.26598e-06	2.04783e-06	0	7.89101e-07	4.37153e-07	7.09959e-07	5.5932e-07	1.69566e-06
K00647, 3-oxoacyl-[acyl-carrier-protein] synthase I [EC:2.3.1.41]	3.97853e-05	7.35251e-05	3.00117e-05	1.63574e-05	4.24475e-05	0.000316391	0.000228521	0.000226347	0.00019833	0.000237881	0.000315232	0.000301363	0.000179969	0.000300293	0.000246687	0.000312023	0.000301297	0.000338214	0.000325976	0.000313173	0.00013268	0.000139188	0.000205363	0.000127047	0.000160192
K00648, 3-oxoacyl-[acyl-carrier-protein] synthase III [EC:2.3.1.180]	7.88761e-05	5.21232e-05	2.85232e-05	1.86147e-05	4.30544e-05	0.000425836	0.000527292	0.000487676	0.000534582	0.000493292	0.000494342	0.0004043	0.000471228	0.000347411	0.000425519	0.000381375	0.000394037	0.000359529	0.000372495	0.000382941	0.000128387	0.00013084	0.000185103	0.000122367	0.000142073
K00651, homoserine O-succinyltransferase/O-acetyltransferase [EC:2.3.1.46 2.3.1.31]	1.77269e-05	3.09796e-05	1.69629e-05	1.17411e-05	2.04236e-05	0.000141783	0.000267542	0.000355795	0.000374743	0.000359962	0.000189865	0.00016827	0.000146187	0.000169114	0.000326198	0.000348191	0.000357477	0.000325125	0.000335235	0.000347375	7.3158e-05	8.04552e-05	9.245e-05	6.54136e-05	9.10477e-05
K00652, 8-amino-7-oxononanoate synthase [EC:2.3.1.47]	0.000685577	0.000689551	0.000713262	0.000723752	0.000706724	0.000370231	0.00034781	0.000332492	0.000348983	0.000341008	0.000304958	0.000290078	0.000217603	0.000272656	0.00034876	0.000272351	0.000278723	0.000258487	0.000266449	0.000270907	0.000768096	0.000754083	0.000709848	0.000768047	0.000714621
K00654, serine palmitoyltransferase [EC:2.3.1.50]	0	0	0	0	0	0	0	0	0	0	0	0	0	0	0	2.75042e-08	0	0	0	0	0	9.71451e-08	1.33117e-07	1.01694e-07	2.35509e-07
K00655, 1-acyl-sn-glycerol-3-phosphate acyltransferase [EC:2.3.1.51]	0.000102569	0.000118208	5.67356e-05	3.7162e-05	7.86853e-05	0.000649057	0.000766367	0.000842991	0.000870138	0.00082291	0.000594615	0.00062559	0.000694795	0.000614913	0.000819923	0.000928702	0.00091977	0.00091412	0.000911118	0.00092327	0.000200752	0.000201482	0.000255537	0.000186	0.00023182
K00656, formate C-acetyltransferase [EC:2.3.1.54]	1.02525e-05	3.1209e-06	1.9554e-06	5.87057e-07	3.48235e-06	6.12554e-05	4.55377e-05	2.94239e-05	2.48579e-05	2.16048e-05	0.00020945	0.000107385	0.000320593	0.000104786	2.50905e-05	3.15977e-06	3.49506e-06	2.38178e-06	4.58438e-06	3.36317e-06	8.80069e-05	0.000100403	9.31215e-05	7.87316e-05	0.000113466
K00657, diamine N-acetyltransferase [EC:2.3.1.57]	3.05372e-05	8.15608e-06	8.04221e-06	3.32647e-06	9.85981e-06	0.000171623	0.000117549	5.26365e-05	3.49357e-05	4.37124e-05	0.000277286	0.000202655	0.000319902	0.000212792	5.63757e-05	8.223e-06	8.5666e-06	8.55844e-06	1.00833e-05	8.21368e-06	6.04884e-05	6.46863e-05	0.00010104	5.75924e-05	7.58771e-05
K00658, 2-oxoglutarate dehydrogenase E2 component (dihydrolipoamide succinyltransferase) [EC:2.3.1.61]	4.56085e-05	6.63586e-05	3.09721e-05	1.57157e-05	4.38808e-05	0.00028836	0.000236165	0.000226759	0.000200455	0.000223924	0.000256052	0.000297962	0.000249933	0.00030208	0.000239827	0.000305171	0.000293344	0.000334297	0.00031967	0.000306385	0.000128796	0.000130261	0.000172436	0.000122084	0.000149683
K00661, maltose O-acetyltransferase [EC:2.3.1.79]	4.34726e-05	3.66925e-05	2.27587e-05	1.06456e-05	3.10732e-05	0.000284549	0.000213895	0.000196752	0.00016156	0.000160209	0.000361297	0.000301103	0.000576505	0.000241155	0.000143006	3.90826e-05	4.47323e-05	4.57211e-05	4.82509e-05	4.23272e-05	0.000390223	0.000357032	0.000343828	0.000359499	0.00036766
K00662, aminoglycoside 3-N-acetyltransferase [EC:2.3.1.81]	7.45638e-06	3.01927e-06	4.53461e-06	2.20994e-06	4.03803e-06	8.3349e-05	9.93818e-05	0.000111344	0.000125187	0.000127933	9.53086e-05	6.68398e-05	0.000126695	7.89214e-05	0.000135234	0.000239086	0.000218515	0.000269928	0.000247161	0.000239544	3.72262e-06	3.41843e-06	2.72759e-06	3.76047e-06	5.24034e-06
K00663, aminoglycoside 6-N-acetyltransferase [EC:2.3.1.82]	3.5582e-05	8.27079e-06	6.13612e-06	6.6134e-07	1.05806e-05	6.59741e-05	0.000115883	2.18964e-05	2.66838e-05	2.11247e-05	0.000129487	5.23689e-05	0.000142229	6.01997e-05	2.96037e-05	1.80642e-06	2.08474e-06	1.9101e-06	3.38869e-06	2.07862e-06	2.67254e-05	2.53067e-05	5.64671e-05	2.32485e-05	3.13968e-05
K00666, fatty-acyl-CoA synthase [EC:6.2.1.-]	0.000182101	0.00020511	9.04373e-05	5.4513e-05	0.000111909	0.00131251	0.000888373	0.000574935	0.000474605	0.00051281	0.00116206	0.00162647	0.00117338	0.00156909	0.000589818	0.000356995	0.000359859	0.000387067	0.000384535	0.000359025	0.000719231	0.000708475	0.000591984	0.000673207	0.00082379
K00672, formylmethanofuran--tetrahydromethanopterin N-formyltransferase [EC:2.3.1.101]	1.02911e-07	0	4.71977e-09	1.22623e-07	5.54443e-08	1.20207e-05	1.42728e-07	8.30185e-07	1.2736e-06	8.58725e-08	2.27373e-06	3.18503e-06	4.10595e-06	0	2.09903e-06	8.25125e-08	4.1895e-08	2.69759e-08	2.74876e-08	5.44975e-08	6.21812e-06	7.69794e-06	4.42837e-06	7.19997e-06	5.58077e-06
K00673, arginine N-succinyltransferase [EC:2.3.1.109]	1.9018e-05	4.80749e-06	3.51151e-06	1.41016e-06	6.81964e-06	6.72067e-05	6.75706e-05	2.4627e-05	1.51113e-05	3.07366e-05	0.000131354	0.000120982	7.22903e-05	0.000120528	2.60675e-05	4.55377e-06	5.55062e-06	6.59363e-06	8.09181e-06	4.86753e-06	4.67469e-05	6.20568e-05	0.000143897	5.33969e-05	7.60798e-05
K00674, 2,3,4,5-tetrahydropyridine-2,6-dicarboxylate N-succinyltransferase [EC:2.3.1.117]	4.14802e-05	3.60006e-05	2.08416e-05	1.03386e-05	2.78844e-05	0.000241091	0.000228733	0.000198079	0.000183841	0.000194896	0.000305662	0.000246599	0.000297475	0.000235627	0.000211555	0.000282421	0.000267913	0.000312065	0.00029563	0.000284071	0.000100369	0.000106132	0.000145049	9.36352e-05	0.000121903
K00675, N-hydroxyarylamine O-acetyltransferase [EC:2.3.1.118]	1.06148e-05	2.63617e-06	2.70443e-06	1.34885e-06	4.35993e-06	8.84065e-05	4.6226e-05	2.0532e-05	2.31673e-05	1.85555e-05	0.000144554	9.95663e-05	5.71696e-05	0.00010283	1.75885e-05	6.79472e-07	8.00194e-07	6.79793e-07	1.15311e-06	5.39525e-07	7.43287e-06	6.38001e-06	2.11745e-05	6.43592e-06	9.3531e-06
K00677, UDP-N-acetylglucosamine acyltransferase [EC:2.3.1.129]	3.36746e-05	4.24066e-05	2.44101e-05	1.9113e-05	2.95091e-05	0.000336393	0.000538002	0.000589987	0.000688683	0.000680718	0.000258093	0.000311616	0.00018676	0.000325164	0.000545793	0.000667776	0.000665927	0.000678353	0.000667923	0.000671684	0.000136006	0.000147406	0.000162983	0.000121138	0.000159995
K00680, uncharacterized N-acetyltransferase [EC:2.3.1.-]	1.11144e-06	2.44656e-07	2.26549e-07	0	3.32666e-07	2.46472e-07	3.74862e-06	0	7.88416e-07	1.61011e-07	2.91967e-06	0	3.5761e-06	2.31121e-08	4.31991e-07	0	1.3965e-08	0	2.74876e-08	0	1.05213e-07	0	0	5.08472e-08	4.71018e-08
K00681, gamma-glutamyltranspeptidase / glutathione hydrolase [EC:2.3.2.2 3.4.19.13]	0.000712505	0.000733047	0.000731485	0.000734355	0.000730165	0.000581665	0.000502854	0.000474965	0.000466255	0.000469185	0.000418927	0.000478645	0.000325718	0.00052007	0.000485191	0.000392997	0.000413952	0.000365993	0.000386423	0.000394609	0.000760837	0.000744236	0.000681636	0.000762749	0.000726057
K00684, leucyl/phenylalanyl-tRNA---protein transferase [EC:2.3.2.6]	2.15496e-05	3.47106e-05	1.35646e-05	8.70622e-06	2.09856e-05	0.000149301	0.000133755	8.83355e-05	0.000117869	0.000124114	0.000152667	0.000144096	0.000103408	0.000132739	8.0359e-05	4.31543e-05	5.18101e-05	4.45507e-05	4.92715e-05	4.7331e-05	8.84319e-05	9.43765e-05	0.000134412	8.89827e-05	0.000108146
K00686, protein-glutamine gamma-glutamyltransferase [EC:2.3.2.13]	1.11144e-06	2.44656e-07	2.26549e-07	0	3.32666e-07	6.16181e-07	3.74862e-06	0	3.63884e-07	1.14497e-07	2.89384e-06	0	3.85224e-06	2.31121e-08	3.98761e-07	0	1.3965e-08	0	2.74876e-08	0	1.05213e-07	0	0	0	0
K00687, penicillin-binding protein 2B	2.46987e-07	5.50476e-07	1.18938e-06	3.67869e-07	1.66333e-07	6.16181e-08	1.228e-06	1.26111e-05	4.30597e-06	3.12004e-06	6.13562e-05	1.97186e-05	9.33651e-05	1.3925e-05	4.85159e-06	0	2.793e-08	0	0	1.36244e-08	1.05213e-07	9.71451e-08	3.54979e-07	6.10167e-07	2.35509e-07
K00688, glycogen phosphorylase [EC:2.4.1.1]	2.41584e-05	3.33886e-05	1.93901e-05	1.33724e-05	2.53903e-05	0.00026136	0.00030594	0.000365962	0.000394507	0.000372163	0.00031869	0.000301905	0.000323217	0.000310234	0.000341193	0.000340266	0.000346364	0.00031798	0.000326797	0.000337915	0.00011737	0.000128267	0.000143955	0.000111371	0.000145016
K00689, dextransucrase [EC:2.4.1.5]	1.33373e-06	7.29503e-07	4.58762e-06	1.65541e-06	0	0	4.79555e-06	3.48099e-05	1.56116e-05	7.41939e-06	0.000202631	8.49713e-05	2.45888e-06	2.60571e-05	1.28465e-05	0	7.5411e-08	0	0	0	0	6.44114e-08	1.67728e-06	1.37288e-06	2.00369e-07
K00690, sucrose phosphorylase [EC:2.4.1.7]	1.24308e-05	2.96384e-05	1.6636e-05	1.20109e-05	1.8697e-05	0.000102841	0.000256546	0.00033682	0.000370558	0.000351546	0.000113878	0.000114674	5.78495e-05	0.000126787	0.00031354	0.000359116	0.000365719	0.000337234	0.000344453	0.000356076	5.8867e-05	6.4478e-05	7.16051e-05	5.82404e-05	7.34787e-05
K00691, maltose phosphorylase [EC:2.4.1.8]	5.99476e-06	2.12392e-06	2.31505e-06	9.57991e-07	2.00159e-06	1.45881e-05	1.47117e-05	2.17412e-05	1.2974e-05	8.17292e-06	8.97382e-05	6.61019e-05	0.000153519	4.16803e-05	1.13212e-05	1.58919e-06	1.45829e-06	1.70623e-06	1.88806e-06	1.69283e-06	6.38514e-06	4.47686e-06	2.05211e-05	5.64404e-06	5.14587e-06
K00692, levansucrase [EC:2.4.1.10]	8.15057e-07	2.50773e-07	1.24602e-06	8.27704e-07	2.77221e-08	1.13172e-05	1.85815e-06	7.70488e-06	4.10179e-06	4.11186e-06	5.22131e-05	2.5448e-05	4.79214e-06	1.03192e-05	4.68876e-06	2.15449e-07	4.41759e-07	2.96735e-07	4.12315e-07	1.81658e-07	7.5403e-07	5.34298e-07	8.47513e-07	1.34745e-06	5.18119e-07
K00693, glycogen synthase [EC:2.4.1.11]	5.5572e-07	1.22328e-07	5.66373e-08	0	1.66333e-07	4.92945e-07	1.61579e-06	0	6.06474e-08	2.28993e-07	1.44692e-06	3.70991e-06	1.30479e-06	0	1.9938e-07	2.75042e-08	0	1.3488e-08	1.37438e-08	2.72487e-08	1.05213e-07	2.91435e-07	1.7749e-07	2.03389e-07	9.42035e-08
K00694, cellulose synthase (UDP-forming) [EC:2.4.1.12]	0.000655069	0.000648307	0.000690747	0.000711597	0.000669452	0.000188169	0.00025936	0.000294669	0.000322331	0.000312895	0.00021765	0.000200507	0.000198931	0.000219664	0.000290696	0.000272218	0.000281034	0.00025536	0.000263724	0.000271786	0.000533227	0.000526235	0.00046405	0.000549028	0.000491763
K00695, sucrose synthase [EC:2.4.1.13]	0	0	0	0	0	0	0	5.75851e-08	0	0	0	0	0	0	2.6584e-07	0	0	0	0	0	1.89384e-06	2.4772e-06	2.88421e-06	2.13558e-06	1.81342e-06
K00696, sucrose-phosphate synthase [EC:2.4.1.14]	7.49755e-06	5.17856e-06	5.73452e-06	6.68295e-06	4.32633e-06	9.87276e-05	0.000239472	0.000318593	0.000357111	0.000336323	6.6743e-05	9.64973e-05	6.05321e-05	0.000106071	0.000292783	0.000334132	0.000339789	0.000313261	0.000319565	0.000331782	3.18376e-05	3.0051e-05	2.71382e-05	3.22473e-05	2.70775e-05
K00697, trehalose 6-phosphate synthase [EC:2.4.1.15 2.4.1.347]	3.00449e-05	4.28378e-05	1.90183e-05	1.42472e-05	2.62251e-05	0.000235485	0.000304052	0.000352339	0.00037613	0.000369019	0.000206348	0.000226735	0.000170034	0.000229178	0.000328615	0.000338978	0.000347227	0.000318019	0.000326216	0.000337586	3.24088e-05	2.64255e-05	2.25734e-05	2.5866e-05	3.081e-05
K00700, 1,4-alpha-glucan branching enzyme [EC:2.4.1.18]	3.32851e-05	6.35358e-05	2.98026e-05	1.85812e-05	4.26977e-05	0.000327221	0.000329209	0.000378558	0.000402137	0.00038714	0.000294772	0.00028444	0.000326294	0.000312005	0.000361342	0.000344416	0.000351483	0.000322175	0.000331711	0.000342572	9.36147e-05	9.85716e-05	0.000118174	8.73442e-05	0.000109241
K00701, cyclomaltodextrin glucanotransferase [EC:2.4.1.19]	5.34109e-06	2.35074e-06	2.74691e-06	2.6977e-06	2.35638e-06	4.79081e-05	9.51337e-05	0.000138838	0.000139338	0.000134442	3.88066e-05	5.02507e-05	3.18597e-05	5.72685e-05	0.000135363	0.00015571	0.000156298	0.00014488	0.000148045	0.000153165	1.32845e-05	1.7219e-05	3.28874e-05	1.35694e-05	1.99005e-05
K00702, cellobiose phosphorylase [EC:2.4.1.20]	0	0	0	0	0	6.16181e-08	0	1.09412e-06	9.40035e-07	1.71745e-07	1.31368e-06	2.98224e-07	6.1402e-07	0	2.6584e-07	6.87604e-08	2.793e-08	2.69759e-08	8.24629e-08	2.72487e-08	2.99858e-06	2.52577e-06	3.28356e-06	1.98304e-06	4.14495e-06
K00703, starch synthase [EC:2.4.1.21]	2.07486e-05	3.64177e-05	1.85132e-05	1.27755e-05	2.29979e-05	0.000264361	0.000289152	0.000361507	0.000376166	0.000373124	0.000259374	0.000264449	0.000277766	0.000275877	0.000338252	0.000342145	0.000348372	0.000320304	0.000328876	0.000340452	8.22839e-05	8.30426e-05	0.000124038	7.96089e-05	9.44148e-05
K00705, 4-alpha-glucanotransferase [EC:2.4.1.25]	2.28326e-05	4.14893e-05	1.84526e-05	1.38425e-05	2.57242e-05	0.000232338	0.000298844	0.000374638	0.000391564	0.000375941	0.000211581	0.000206951	0.000238782	0.000217485	0.000349075	0.000341901	0.000349524	0.000319783	0.000328749	0.000340323	7.61922e-05	8.7242e-05	0.000112703	7.52627e-05	9.76218e-05
K00712, poly(glycerol-phosphate) alpha-glucosyltransferase [EC:2.4.1.52]	1.61651e-05	6.98608e-06	9.33688e-06	6.47449e-06	7.27552e-06	0.00012983	0.000214983	0.000327147	0.000299042	0.000266763	0.000240597	0.000171205	0.000125736	0.000168872	0.000288378	0.00031324	0.000315154	0.000291486	0.00029841	0.000309267	1.70559e-05	1.61344e-05	4.67555e-05	1.53488e-05	1.9679e-05
K00713, UDP-glucose:(glucosyl)LPS alpha-1,2-glucosyltransferase [EC:2.4.1.-]	6.4834e-07	1.22328e-07	5.66373e-08	1.22623e-07	1.66333e-07	1.57126e-06	1.63194e-06	1.26687e-06	5.45827e-07	9.5891e-07	9.6978e-06	2.06967e-06	1.7915e-06	1.17872e-06	2.3261e-07	1.10017e-07	1.3965e-08	6.74398e-08	1.37438e-08	1.15807e-07	5.26067e-07	4.37153e-07	2.26299e-06	2.08474e-06	9.18484e-07
K00720, ceramide glucosyltransferase [EC:2.4.1.80]	8.02707e-07	0	5.09735e-07	2.45246e-07	1.10889e-06	1.40604e-05	3.01743e-06	4.95231e-06	3.53721e-06	5.70695e-06	4.38382e-06	2.07413e-06	8.12925e-06	9.09457e-06	1.01352e-05	1.37521e-07	7.68075e-08	1.41624e-07	2.8862e-07	1.36244e-08	2.68294e-06	1.45718e-06	1.02057e-06	8.13556e-07	1.36595e-06
K00721, dolichol-phosphate mannosyltransferase [EC:2.4.1.83]	0.00264377	0.00257311	0.00277849	0.00285733	0.00270277	0.000759383	0.00140851	0.00171441	0.00181926	0.00177822	0.000633963	0.000721151	0.000587777	0.000768135	0.00175145	0.00215766	0.0021109	0.00215295	0.00211875	0.00214182	0.00160781	0.00162872	0.00150866	0.00169781	0.00150344
K00728, dolichyl-phosphate-mannose-protein mannosyltransferase [EC:2.4.1.109]	9.61705e-06	2.50008e-06	1.73452e-06	8.50696e-07	3.49299e-06	3.43367e-05	3.72681e-05	1.43654e-05	9.8173e-06	6.55136e-06	4.3709e-05	3.61021e-05	7.86473e-05	2.54811e-05	1.11196e-05	4.93356e-07	7.38399e-07	6.40678e-07	9.29426e-07	4.05325e-07	3.87317e-06	1.54825e-06	1.71389e-06	2.51694e-06	2.0136e-06
K00737, beta-1,4-mannosyl-glycoprotein beta-1,4-N-acetylglucosaminyltransferase [EC:2.4.1.144]	9.75598e-06	3.97566e-06	6.45665e-06	3.18819e-06	5.15632e-06	9.65555e-05	0.000176799	0.000210704	0.000226518	0.000245452	0.000114042	9.83304e-05	3.61407e-05	0.000121073	0.000250654	0.000478545	0.000436937	0.000538709	0.00049306	0.000479482	4.10333e-06	3.83723e-06	3.65731e-06	3.25422e-06	4.42756e-06
K00743, N-acetyllactosaminide 3-alpha-galactosyltransferase [EC:2.4.1.87]	5.5572e-06	1.34561e-06	5.66373e-07	0	1.66333e-06	1.17074e-06	1.62225e-05	8.06191e-07	2.48654e-06	5.72484e-08	1.44692e-05	4.05585e-07	1.30479e-05	0	2.25964e-06	1.37521e-08	5.586e-08	2.69759e-08	1.64926e-07	6.81218e-08	3.05119e-06	1.4086e-06	1.41992e-06	1.27118e-06	1.83697e-06
K00745, raffinose-raffinose alpha-galactotransferase [EC:2.4.1.166]	6.17467e-08	6.1164e-08	0	0	0	4.31327e-06	9.69472e-08	0	0	0	0	0	6.62751e-07	0	0	0	0	0	0	1.36244e-08	2.10427e-07	2.91435e-07	1.24243e-06	1.01694e-06	9.42035e-08
K00748, lipid-A-disaccharide synthase [EC:2.4.1.182]	3.30345e-05	4.38546e-05	2.72992e-05	2.19495e-05	2.98845e-05	0.000352856	0.000631649	0.000787855	0.000862784	0.000844905	0.000285923	0.00035552	0.000169188	0.000386933	0.000761075	0.000947113	0.000941582	0.000935139	0.000929658	0.000943634	0.000106529	0.000116331	0.00015375	0.000102152	0.000130283
K00750, glycogenin [EC:2.4.1.186]	0	0	0	0	0	0	0	0	0	5.72484e-08	0	0	0	0	3.32301e-08	2.20033e-07	1.9551e-07	1.61856e-07	1.7867e-07	1.63492e-07	8.73272e-06	8.79163e-06	7.32145e-06	7.77963e-06	8.94933e-06
K00752, hyaluronan synthase [EC:2.4.1.212]	0.000638852	0.000628049	0.00068163	0.000704284	0.000661431	1.86087e-05	1.70584e-05	5.82857e-06	2.91108e-06	5.20388e-06	3.04421e-05	2.27883e-05	2.35378e-05	1.76368e-05	2.36044e-05	1.31745e-06	9.60792e-07	1.05746e-06	1.64101e-06	9.89129e-07	0.000315785	0.000326856	0.000299148	0.000346648	0.000297294
K00754, L-malate glycosyltransferase [EC:2.4.1.-]	0.000699605	0.00069783	0.000718605	0.000728463	0.000714326	0.000403631	0.000578157	0.000670932	0.000694153	0.000667561	0.000304128	0.000309773	0.000335278	0.000325023	0.000668526	0.000682756	0.000698185	0.000636751	0.000657776	0.000678891	0.000621956	0.000622601	0.00060875	0.000641706	0.000596724
K00756, pyrimidine-nucleoside phosphorylase [EC:2.4.2.2]	1.27198e-05	4.9604e-05	1.90868e-05	9.99376e-06	2.96627e-05	3.4691e-05	1.43805e-05	1.36024e-05	4.42726e-06	7.2954e-06	3.30092e-05	1.80954e-05	0.000155482	1.7005e-05	1.70478e-05	4.2482e-07	4.1895e-07	3.37199e-07	5.47536e-07	4.08731e-07	1.97878e-05	2.20519e-05	2.06776e-05	1.69034e-05	2.67904e-05
K00757, uridine phosphorylase [EC:2.4.2.3]	9.6222e-06	2.58021e-05	9.96344e-06	4.92024e-06	1.61589e-05	2.87346e-05	2.42217e-05	1.11677e-05	1.10954e-05	1.49626e-05	8.04271e-05	4.29085e-05	3.36187e-05	3.17364e-05	1.99283e-05	2.89974e-06	2.8035e-06	2.55462e-06	3.55908e-06	2.97147e-06	2.21071e-05	2.62494e-05	5.81036e-05	2.21715e-05	3.16367e-05
K00758, thymidine phosphorylase [EC:2.4.2.4]	2.95993e-05	3.07383e-05	1.23263e-05	6.29071e-06	2.22585e-05	7.98462e-05	8.11423e-05	3.3998e-05	3.40197e-05	2.98857e-05	0.000133848	6.52501e-05	0.0001925	7.05318e-05	4.7225e-05	1.13714e-05	1.51914e-05	9.73715e-06	1.35666e-05	1.30163e-05	6.95102e-05	6.76536e-05	6.04884e-05	6.20896e-05	7.45628e-05
K00759, adenine phosphoribosyltransferase [EC:2.4.2.7]	0.000681696	0.000696365	0.000716519	0.000725449	0.000705198	0.000304083	0.000436796	0.00051228	0.00052548	0.000526985	0.000348925	0.000342045	0.000419925	0.000354645	0.000524079	0.000612586	0.000602584	0.00061906	0.000608377	0.000611353	0.000590103	0.000580823	0.000547567	0.000594069	0.000554538
K00760, hypoxanthine phosphoribosyltransferase [EC:2.4.2.8]	2.92988e-05	3.25768e-05	1.67637e-05	8.86028e-06	2.39402e-05	0.000139751	0.0001252	0.000135184	0.00010715	0.000108164	0.00028046	0.000201085	0.00030724	0.000174172	0.000128044	9.00971e-05	9.44208e-05	8.44819e-05	9.07195e-05	9.04011e-05	7.63455e-05	7.52274e-05	7.20065e-05	6.64828e-05	8.20054e-05
K00761, uracil phosphoribosyltransferase [EC:2.4.2.9]	3.62046e-05	4.13079e-05	2.08648e-05	1.47236e-05	2.65811e-05	0.000229182	0.000338064	0.000379909	0.000403264	0.000382322	0.000287393	0.000293473	0.000322458	0.000274057	0.000352348	0.00035375	0.000363927	0.000332868	0.000344222	0.000353527	7.86192e-05	7.98603e-05	0.000107267	7.26048e-05	8.82116e-05
K00762, orotate phosphoribosyltransferase [EC:2.4.2.10]	0.000687051	0.000674807	0.00070917	0.000721964	0.000695428	0.000343796	0.000474789	0.000515552	0.000531783	0.000531643	0.000381115	0.000360646	0.000387073	0.000339742	0.000531744	0.000615917	0.000605875	0.000627029	0.000616521	0.000614735	0.000612637	0.000605446	0.000568334	0.000617975	0.000580521
K00763, nicotinate phosphoribosyltransferase [EC:6.3.4.21]	2.97133e-05	3.69204e-05	1.74595e-05	7.97205e-06	2.31382e-05	0.000163844	0.000109105	8.81992e-05	5.89203e-05	6.31155e-05	0.000238394	0.00021733	0.000276579	0.000187	7.74515e-05	3.47531e-05	4.10301e-05	3.32904e-05	3.93227e-05	3.52072e-05	5.51821e-05	5.12777e-05	4.83366e-05	4.72506e-05	5.68908e-05
K00764, amidophosphoribosyltransferase [EC:2.4.2.14]	0.000689093	0.000674942	0.000711005	0.000722811	0.0006954	0.000364862	0.000547725	0.000619526	0.000647229	0.000657044	0.000413107	0.000377275	0.000385812	0.000389299	0.000658588	0.000863069	0.000835108	0.000901309	0.000870133	0.00086404	0.000640836	0.000629764	0.000605619	0.000645255	0.000607709
K00765, ATP phosphoribosyltransferase [EC:2.4.2.17]	0.000677732	0.000671113	0.000707798	0.000721331	0.000691364	0.000315345	0.000438494	0.000503779	0.000531742	0.000523922	0.000377911	0.000338492	0.000299064	0.000330048	0.000517519	0.000615714	0.000605413	0.000624412	0.000613697	0.000614461	0.000605144	0.000598998	0.000576401	0.000612862	0.000574294
K00766, anthranilate phosphoribosyltransferase [EC:2.4.2.18]	0.000684658	0.000676743	0.000713181	0.000728313	0.000696563	0.000417571	0.000684431	0.000825033	0.000890017	0.000864685	0.000413822	0.00044506	0.000366673	0.000458472	0.000824649	0.000953856	0.000949711	0.000940609	0.000937173	0.000950329	0.000639985	0.00063926	0.000615325	0.000650611	0.000619735
K00767, nicotinate-nucleotide pyrophosphorylase (carboxylating) [EC:2.4.2.19]	0.0006769	0.000666872	0.000705883	0.000720697	0.00069137	0.000314175	0.000431938	0.000470188	0.000502858	0.000499336	0.000285416	0.000308494	0.0002615	0.000307808	0.000496448	0.000583662	0.000568263	0.000596171	0.000580705	0.000582018	0.000609521	0.000609801	0.00056524	0.000617261	0.000586818
K00768, nicotinate-nucleotide--dimethylbenzimidazole phosphoribosyltransferase [EC:2.4.2.21]	3.64577e-05	3.68687e-05	1.43335e-05	7.6242e-06	2.512e-05	0.000144634	0.000110638	6.13607e-05	4.88922e-05	4.4769e-05	0.000133605	0.000111357	0.000201267	0.000112178	5.99148e-05	1.22538e-05	1.64889e-05	1.3154e-05	1.68267e-05	1.35989e-05	6.54267e-05	6.31723e-05	9.30927e-05	5.68269e-05	7.50363e-05
K00769, xanthine phosphoribosyltransferase [EC:2.4.2.22]	1.61159e-05	2.99704e-05	1.63399e-05	9.93245e-06	2.04035e-05	0.000121141	0.000222154	0.000307441	0.000299113	0.000292639	0.000135158	0.000122427	6.87087e-05	0.00014675	0.000305324	0.000341618	0.000348209	0.00031579	0.000327409	0.000337229	0.000131648	0.000121164	0.000108357	0.000122542	0.000121122
K00771, protein xylosyltransferase [EC:2.4.2.26]	0	0	0	0	6.16047e-08	3.41638e-06	1.18491e-07	5.75851e-08	4.04316e-08	4.86611e-07	2.779e-06	6.1633e-07	2.46461e-06	1.1479e-06	3.32301e-07	1.42105e-07	2.46715e-07	1.51365e-07	2.33645e-07	1.04453e-07	2.87584e-06	2.18577e-06	2.09536e-06	2.84745e-06	2.5906e-06
K00772, 5-methylthioadenosine phosphorylase [EC:2.4.2.28]	0.000665428	0.000663025	0.000702014	0.000718693	0.000687932	0.000200126	0.000379987	0.000458226	0.000496611	0.000479942	0.000160178	0.000204093	0.000124195	0.000222442	0.000468452	0.000588402	0.000575662	0.00059701	0.000583367	0.00058827	0.000566312	0.000553043	0.000485789	0.00057437	0.000521036
K00773, queuine tRNA-ribosyltransferase [EC:2.4.2.29]	4.18643e-05	4.341e-05	2.49269e-05	1.62495e-05	2.97049e-05	0.000287869	0.000436623	0.000498618	0.000520769	0.000521704	0.000338659	0.000322467	0.000335585	0.000328101	0.000490022	0.000614858	0.000604922	0.000623758	0.000612858	0.000613921	0.000102688	0.000106201	0.000129947	9.6686e-05	0.000116866
K00782, L-lactate dehydrogenase complex protein LldG	1.03117e-05	2.09997e-06	1.53865e-06	7.97049e-07	3.39442e-06	5.9903e-05	3.03546e-05	1.65057e-05	1.48366e-05	1.14318e-05	6.57275e-05	5.8106e-05	7.36909e-05	4.36356e-05	2.63132e-05	1.94054e-06	1.9551e-06	1.99622e-06	2.4464e-06	1.97553e-06	2.85942e-05	2.81154e-05	3.86726e-05	2.94405e-05	3.51458e-05
K00783, 23S rRNA (pseudouridine1915-N3)-methyltransferase [EC:2.1.1.177]	2.74596e-05	3.87168e-05	1.99363e-05	1.36724e-05	2.38252e-05	0.0002262	0.000310411	0.000371096	0.000391245	0.000380415	0.000270643	0.000252743	0.000252576	0.000244529	0.000345571	0.000351748	0.000361353	0.000331464	0.000342055	0.000350958	9.27218e-05	9.82692e-05	0.000121383	8.77115e-05	0.000109969
K00784, ribonuclease Z [EC:3.1.26.11]	0.000677791	0.000665555	0.000704522	0.000719519	0.000690205	0.000245344	0.000365019	0.000383918	0.000433718	0.000391206	0.000365147	0.000280313	0.000390868	0.000261185	0.000378058	0.000356908	0.000365575	0.000336053	0.000347931	0.000356429	0.00057164	0.000560229	0.000542017	0.000584988	0.000532448
K00785, beta-galactosamide-alpha-2,3-sialyltransferase [EC:2.4.99.-]	0	0	0	0	0	6.16181e-08	8.81338e-08	5.75851e-08	8.2701e-08	8.52635e-09	3.54809e-08	1.8815e-06	1.25019e-06	1.1556e-08	1.87618e-07	1.63855e-08	4.15979e-09	2.44495e-09	2.38496e-08	0	2.65679e-07	0	3.33866e-08	3.0292e-08	4.71018e-08
K00786, glycosyltransferase [EC:2.4.-.-]	0.00193866	0.00189925	0.00205745	0.0021244	0.00199441	0.000277389	0.000469723	0.000573266	0.000571423	0.000548083	0.000304288	0.000262376	0.000215316	0.000314932	0.000620289	0.000635593	0.000637066	0.00059165	0.000607755	0.000625383	0.00102154	0.00105414	0.000942767	0.00111686	0.000970714
K00788, thiamine-phosphate pyrophosphorylase [EC:2.5.1.3]	7.44547e-05	7.45076e-05	4.04309e-05	2.38321e-05	5.5066e-05	0.000417904	0.000597329	0.000638281	0.000655163	0.00066301	0.000509288	0.000422615	0.000429015	0.000414891	0.000661374	0.000853298	0.000825184	0.000893646	0.000860654	0.000855339	0.000117192	0.000111709	0.000148004	0.000103383	0.000118959
K00789, S-adenosylmethionine synthetase [EC:2.5.1.6]	0.000683243	0.00067302	0.000708133	0.000721155	0.000693201	0.000325438	0.000460091	0.000517413	0.00053774	0.00052832	0.000403645	0.000339581	0.000406382	0.000337807	0.000527369	0.000616043	0.000605783	0.000624677	0.00061441	0.000614857	0.000624766	0.000620582	0.000583161	0.000628477	0.000597054
K00790, UDP-N-acetylglucosamine 1-carboxyvinyltransferase [EC:2.5.1.7]	5.34557e-05	6.99792e-05	3.69731e-05	2.23269e-05	4.7505e-05	0.000381428	0.000472524	0.000529551	0.000543602	0.000537079	0.000399637	0.000367417	0.000502164	0.000373049	0.000506581	0.000615102	0.000605154	0.000623951	0.000613193	0.000614022	0.000103705	0.000104868	0.000128919	9.59689e-05	0.000119253
K00791, tRNA dimethylallyltransferase [EC:2.5.1.75]	4.39173e-05	6.70867e-05	3.3075e-05	2.0395e-05	4.3578e-05	0.000309682	0.000395175	0.0004477	0.000465853	0.000465382	0.000333	0.000320453	0.000341531	0.000307615	0.000435391	0.000542014	0.000532179	0.000556461	0.000544067	0.000542171	0.000103237	0.000106224	0.000129051	9.6808e-05	0.000120166
K00793, riboflavin synthase [EC:2.5.1.9]	0.00067831	0.000671589	0.000707215	0.000720973	0.000691325	0.000307466	0.000444865	0.000509628	0.000532992	0.000529581	0.000351982	0.000335197	0.000274408	0.000328823	0.000525436	0.000617056	0.000606807	0.000625371	0.000615615	0.000615685	0.000629826	0.000633058	0.000608607	0.000639636	0.0006143
K00794, 6,7-dimethyl-8-ribityllumazine synthase [EC:2.5.1.78]	0.000678701	0.000671822	0.000708392	0.000721403	0.000691833	0.000333	0.000455276	0.000517672	0.00053866	0.000535768	0.000344309	0.000335787	0.000286634	0.000341727	0.000532827	0.00062161	0.000613819	0.000629696	0.000620314	0.000621683	0.000619637	0.000612087	0.000574351	0.000625533	0.000588133
K00795, farnesyl diphosphate synthase [EC:2.5.1.1 2.5.1.10]	2.73882e-05	3.77111e-05	1.85871e-05	1.26869e-05	2.36143e-05	0.000249797	0.000291359	0.000267713	0.000329748	0.000340922	0.000211381	0.000207119	0.000227643	0.000219655	0.000244908	0.000328676	0.000321674	0.000360169	0.00034303	0.000334754	9.72119e-05	0.000106946	0.000130301	9.31591e-05	0.000119076
K00796, dihydropteroate synthase [EC:2.5.1.15]	0.000683337	0.000681346	0.000706261	0.000721472	0.000693307	0.000326198	0.000448143	0.000496508	0.000523706	0.000514514	0.00033772	0.000348652	0.000337516	0.000344431	0.000510577	0.00059636	0.000584825	0.000606826	0.000595039	0.000596167	0.000610906	0.000605178	0.000567076	0.000618043	0.000579991
K00797, spermidine synthase [EC:2.5.1.16]	5.2306e-05	5.91192e-05	2.6119e-05	1.77734e-05	3.35724e-05	0.000443437	0.000461611	0.000489996	0.000534714	0.000512133	0.000331986	0.000349382	0.000298015	0.000398322	0.000494223	0.000580774	0.000565785	0.000591266	0.000575547	0.000579203	0.000100889	0.000109478	0.000147745	0.000102675	0.000121826
K00798, cob(I)alamin adenosyltransferase [EC:2.5.1.17]	0.000672591	0.000671122	0.000705984	0.000722218	0.000690461	0.000320691	0.000455191	0.000558589	0.000587703	0.000565027	0.000246795	0.000298227	0.000259773	0.000314166	0.000559505	0.000577259	0.000586387	0.000540267	0.000555343	0.000572407	0.000583974	0.000574875	0.000569043	0.000586472	0.000544754
K00799, glutathione S-transferase [EC:2.5.1.18]	0.00022168	0.000260166	0.000139943	8.79672e-05	0.000180818	0.00193495	0.00183279	0.0017622	0.00175659	0.00179762	0.00147991	0.00159384	0.00107172	0.00176449	0.00169118	0.00148008	0.00154934	0.00140215	0.00146298	0.00148635	0.000661249	0.00064944	0.000728437	0.000628784	0.000739607
K00800, 3-phosphoshikimate 1-carboxyvinyltransferase [EC:2.5.1.19]	0.000695282	0.000701934	0.000723738	0.000729989	0.000711892	0.000449086	0.000627823	0.000743112	0.000774803	0.000790537	0.000489	0.000542106	0.000417984	0.000533282	0.0007793	0.00109664	0.00104531	0.00116987	0.00111483	0.00109648	0.000681998	0.000682572	0.000654148	0.000689637	0.000666745
K00801, farnesyl-diphosphate farnesyltransferase [EC:2.5.1.21]	8.02707e-07	4.28148e-07	6.94955e-07	2.45246e-07	1.17182e-06	1.28166e-05	3.42547e-06	3.68544e-06	3.88143e-06	5.32768e-06	1.29646e-07	3.53581e-06	1.96258e-05	2.48455e-06	3.52239e-06	5.50083e-08	1.25685e-07	1.25037e-07	2.31045e-07	1.36244e-07	5.58342e-06	5.97442e-06	5.41943e-06	5.08472e-06	4.80438e-06
K00803, alkyldihydroxyacetonephosphate synthase [EC:2.5.1.26]	1.90825e-05	2.93055e-05	1.30596e-05	6.92183e-06	1.92626e-05	8.98344e-05	6.64446e-05	4.8396e-05	3.06536e-05	3.58224e-05	9.19716e-05	0.000131625	8.24818e-05	0.000168617	3.4049e-05	1.97382e-05	2.15212e-05	1.8397e-05	2.08639e-05	1.89269e-05	2.60606e-05	2.55777e-05	2.34143e-05	2.0288e-05	2.95793e-05
K00805, heptaprenyl diphosphate synthase [EC:2.5.1.30]	1.5345e-05	4.62328e-06	4.22725e-06	3.12688e-06	6.05294e-06	8.95619e-05	0.000103663	7.87524e-05	0.000110396	9.50727e-05	0.000143351	9.09829e-05	0.000317384	5.80229e-05	5.32632e-05	3.07634e-05	3.50242e-05	3.33155e-05	3.47864e-05	3.30663e-05	1.69394e-05	1.67171e-05	1.72165e-05	1.28643e-05	1.97199e-05
K00806, undecaprenyl diphosphate synthase [EC:2.5.1.31]	4.35165e-05	4.48689e-05	2.68885e-05	1.72438e-05	3.19006e-05	0.000330376	0.000445338	0.000516664	0.000534046	0.00052652	0.000345503	0.000326826	0.000398942	0.000316543	0.000508028	0.000615076	0.000605087	0.000623883	0.000612919	0.000613983	0.000298162	0.000281571	0.000285158	0.000275541	0.000286073
K00808, homospermidine synthase [EC:2.5.1.44]	1.25552e-06	4.66655e-07	7.63553e-07	1.41923e-07	7.73134e-07	2.80395e-05	1.39837e-05	1.46073e-05	7.52924e-06	1.29895e-05	5.43892e-06	1.48364e-05	1.2684e-05	2.16304e-05	1.47177e-05	4.96539e-06	6.87078e-06	4.07337e-06	5.86861e-06	5.66774e-06	1.19312e-05	9.76704e-06	1.05531e-05	1.15627e-05	1.10405e-05
K00809, deoxyhypusine synthase [EC:2.5.1.46]	0.00127735	0.00125857	0.0013679	0.00141151	0.00132689	7.72691e-05	9.50406e-05	0.000121332	0.000121659	0.000135488	7.24005e-05	6.40943e-05	4.02621e-05	5.80114e-05	0.000182815	0.000246946	0.000225437	0.000277807	0.000255305	0.000247643	0.00101757	0.000999186	0.000879484	0.00104471	0.00092562
K00812, aspartate aminotransferase [EC:2.6.1.1]	0.00135817	0.00136143	0.00142572	0.00144469	0.00139867	0.000596943	0.000729056	0.000879586	0.000841375	0.000867544	0.000646435	0.00060254	0.000906982	0.000575774	0.00092004	0.00117195	0.00113203	0.00123508	0.00118955	0.00117371	0.00146663	0.00141174	0.00130715	0.00145367	0.0013441
K00813, aspartate aminotransferase [EC:2.6.1.1]	1.00184e-05	2.62718e-05	1.11486e-05	5.46321e-06	1.68099e-05	8.56815e-05	2.75668e-05	2.49889e-05	2.43156e-05	2.25166e-05	7.78616e-05	9.83605e-05	3.15213e-05	9.15696e-05	2.75707e-05	9.55339e-06	1.16458e-05	1.06241e-05	1.29931e-05	1.00282e-05	5.6064e-05	6.52867e-05	7.51527e-05	5.62777e-05	7.65126e-05
K00817, histidinol-phosphate aminotransferase [EC:2.6.1.9]	0.000738779	0.000740758	0.000737754	0.000737914	0.000741273	0.000656289	0.000670922	0.000639748	0.000672042	0.000671958	0.000569137	0.000566151	0.000597752	0.000563993	0.000657477	0.000663833	0.000664629	0.000670805	0.000667381	0.000667791	0.000879068	0.000851954	0.000783531	0.000858316	0.000826464
K00819, ornithine--oxo-acid transaminase [EC:2.6.1.13]	3.22921e-05	3.27863e-05	1.81328e-05	8.07474e-06	2.55291e-05	0.000210347	0.000145037	0.000109373	8.5234e-05	7.378e-05	0.000114708	0.000128125	0.000248605	0.000108263	9.58898e-05	5.40851e-05	5.81528e-05	5.04607e-05	5.55031e-05	5.24118e-05	0.000146658	0.000135404	0.000132586	0.000129437	0.000136316
K00820, glucosamine---fructose-6-phosphate aminotransferase (isomerizing) [EC:2.6.1.16]	0.000708097	0.000702798	0.000721743	0.000729372	0.000715375	0.000485547	0.000534129	0.000561396	0.000568191	0.000566678	0.000468509	0.000440176	0.000467525	0.000444429	0.000574429	0.000628469	0.00062152	0.000635406	0.000628346	0.000628049	0.000660864	0.000653556	0.000606828	0.000666008	0.000637688
K00821, acetylornithine/N-succinyldiaminopimelate aminotransferase [EC:2.6.1.11 2.6.1.17]	0.000732937	0.000853961	0.000783485	0.000760931	0.000803751	0.000594359	0.000605954	0.000671612	0.0006114	0.000643271	0.00051953	0.000680485	0.000548529	0.000643081	0.000656785	0.000678997	0.000676052	0.000687558	0.000683998	0.000677646	0.000726606	0.000723579	0.000746165	0.000715446	0.000723616
K00822, beta-alanine--pyruvate transaminase [EC:2.6.1.18]	5.23715e-05	0.000136438	5.65804e-05	3.01648e-05	8.47247e-05	0.000294279	0.000218235	0.00020784	0.000179766	0.00020414	0.000164244	0.000225985	0.00015367	0.000295977	0.000225285	0.000278992	0.000262935	0.000307438	0.000288997	0.000278596	0.000195865	0.00018852	0.000161364	0.000179992	0.000198292
K00823, 4-aminobutyrate aminotransferase [EC:2.6.1.19]	5.70754e-05	0.000156512	6.75672e-05	3.4055e-05	9.95201e-05	0.000307338	0.000179323	0.000143826	8.77141e-05	0.000109349	0.000295315	0.000301739	0.00029907	0.000280903	0.000132811	6.58928e-05	7.47876e-05	6.06179e-05	7.04826e-05	6.53109e-05	0.000215433	0.000195267	0.00020076	0.000186397	0.000212596
K00824, D-alanine transaminase [EC:2.6.1.21]	2.11482e-05	3.37116e-05	1.49003e-05	7.20409e-06	2.05575e-05	0.000127246	8.13899e-05	6.58821e-05	4.83663e-05	5.61749e-05	6.10031e-05	3.83675e-05	8.91161e-05	7.21762e-05	6.78226e-05	5.32618e-05	6.06081e-05	4.77137e-05	5.45973e-05	5.29647e-05	0.00016846	0.000153582	0.000135059	0.000153279	0.000154403
K00826, branched-chain amino acid aminotransferase [EC:2.6.1.42]	0.00134723	0.00133806	0.00140881	0.00143829	0.00137978	0.000518882	0.000721722	0.000868085	0.00086273	0.000846167	0.000510456	0.000512802	0.000539532	0.000523739	0.00089051	0.000980114	0.000979312	0.000961816	0.000966225	0.000975711	0.00123416	0.00121443	0.00113031	0.00124429	0.00116458
K00830, alanine-glyoxylate transaminase / serine-glyoxylate transaminase / serine-pyruvate transaminase [EC:2.6.1.44 2.6.1.45 2.6.1.51]	0.000664796	0.000688768	0.0007153	0.000728717	0.00070356	0.000319367	0.00054961	0.000723657	0.000779206	0.000744138	0.000169345	0.000255961	0.0001904	0.000279981	0.000695036	0.00074089	0.000767692	0.000690635	0.000718486	0.00074255	0.000444883	0.00044697	0.000393038	0.000463438	0.000426605
K00831, phosphoserine aminotransferase [EC:2.6.1.52]	3.33329e-05	3.73508e-05	1.62074e-05	8.21573e-06	2.33835e-05	0.000160269	0.000117909	7.81813e-05	5.78576e-05	6.4204e-05	0.000245384	0.00019192	0.000250562	0.000168395	7.47094e-05	3.85791e-05	4.46601e-05	3.70267e-05	4.3822e-05	3.92654e-05	0.000100641	0.000108009	0.000146788	9.7525e-05	0.000122559
K00832, aromatic-amino-acid transaminase [EC:2.6.1.57]	1.34498e-05	3.24647e-05	1.23685e-05	6.62969e-06	1.74422e-05	0.000112215	5.42116e-05	4.10421e-05	3.33069e-05	4.1714e-05	0.000124956	0.00016089	7.03236e-05	0.000174182	4.85771e-05	1.97911e-05	2.56834e-05	1.95508e-05	2.5013e-05	2.19931e-05	8.62948e-05	9.05803e-05	8.10413e-05	7.85844e-05	0.000100131
K00833, adenosylmethionine---8-amino-7-oxononanoate aminotransferase [EC:2.6.1.62]	0.000697614	0.000740411	0.000734584	0.000735472	0.000736176	0.000428846	0.000426561	0.000441135	0.00042584	0.000425046	0.000375992	0.000439474	0.00027832	0.000422049	0.000431936	0.000357685	0.000367266	0.000336412	0.000348785	0.000355719	0.000648313	0.000651084	0.000626087	0.000649782	0.000635033
K00835, valine--pyruvate aminotransferase [EC:2.6.1.66]	6.79214e-07	3.0582e-07	2.83186e-07	1.22623e-07	3.8811e-07	1.50348e-05	7.17409e-06	4.26129e-06	7.09575e-06	6.33447e-06	4.93691e-05	2.87846e-05	7.20742e-06	2.36321e-05	7.35021e-06	9.92783e-07	9.2585e-07	6.74398e-07	1.22583e-06	8.58335e-07	1.77072e-05	2.23434e-05	1.73628e-05	1.9098e-05	2.51052e-05
K00836, diaminobutyrate-2-oxoglutarate transaminase [EC:2.6.1.76]	0.000665116	0.000706131	0.000714605	0.000720977	0.000710877	0.000157892	9.4114e-05	7.61943e-05	4.90297e-05	5.01575e-05	0.000193202	0.000173286	0.000141437	0.000135448	9.52781e-05	1.90852e-05	2.31003e-05	1.82383e-05	2.4006e-05	1.97696e-05	0.000365426	0.000376508	0.000332725	0.000394197	0.000354719
K00839, (S)-ureidoglycine---glyoxylate transaminase [EC:2.6.1.112]	6.23642e-06	1.98783e-06	1.61416e-06	2.08459e-06	3.39134e-06	7.93436e-05	7.75577e-05	6.05754e-05	9.58491e-05	8.29242e-05	5.35081e-05	4.85611e-05	4.22647e-05	4.0868e-05	3.6686e-05	2.79442e-05	3.25384e-05	2.83382e-05	2.95053e-05	3.08319e-05	2.75396e-05	3.12322e-05	2.86424e-05	2.36185e-05	3.54441e-05
K00840, succinylornithine aminotransferase [EC:2.6.1.81]	2.93297e-06	1.36876e-06	1.94691e-06	1.14842e-06	2.32948e-06	5.8448e-05	2.34188e-05	2.51644e-05	7.03869e-06	1.51056e-05	7.50866e-05	0.000114934	9.70437e-05	0.00010839	1.66426e-05	4.19718e-07	3.97334e-07	2.73672e-06	2.72193e-06	3.06548e-07	1.1261e-05	8.81094e-06	8.27378e-06	9.83407e-06	1.21662e-05
K00841, aminotransferase [EC:2.6.1.-]	1.92207e-05	6.28823e-06	9.51346e-06	3.00657e-06	6.7276e-06	6.32059e-05	5.86265e-05	8.04213e-05	3.74993e-05	3.03494e-05	0.000296049	0.000122013	0.000335403	7.54641e-05	6.05529e-05	1.4318e-05	1.70432e-05	1.4182e-05	1.59905e-05	1.57668e-05	0.000225661	0.000205212	0.000200886	0.000205758	0.000200992
K00842, aminotransferase [EC:2.6.1.-]	0	0	0	0	0	6.77799e-07	2.90842e-07	4.03095e-07	6.06474e-07	6.29732e-07	1.03351e-07	2.02792e-07	2.0711e-08	1.1556e-08	9.96902e-08	7.56364e-07	6.00495e-07	7.14862e-07	1.08576e-06	8.31086e-07	1.05213e-07	9.71451e-08	1.33117e-07	1.01694e-07	2.82611e-07
K00844, hexokinase [EC:2.7.1.1]	0	0	0	0	0	0	0	0	0	0	0	0	0	0	0	0	0	0	0	0	0	9.71451e-08	0	5.08472e-08	4.71018e-08
K00845, glucokinase [EC:2.7.1.2]	0.000132619	7.05755e-05	3.81486e-05	3.06543e-05	6.38938e-05	0.000751139	0.000840919	0.000827736	0.000851596	0.000760231	0.000751887	0.000566891	0.00101855	0.000522649	0.000759229	0.000693833	0.00071034	0.000648029	0.000668439	0.000690135	0.00017683	0.000170904	0.000240662	0.000161052	0.000197785
K00846, ketohexokinase [EC:2.7.1.3]	0	0	0	0	0	0	8.07893e-09	2.87925e-08	0	0	0	1.99214e-06	0	0	0	0	0	1.3488e-08	1.37438e-08	0	2.63034e-07	1.9429e-07	0	0	0
K00847, fructokinase [EC:2.7.1.4]	0.000716065	0.000703136	0.000730765	0.000736918	0.00071917	0.000624282	0.000859071	0.00100878	0.00104185	0.00103592	0.000636246	0.00053725	0.000628631	0.000563003	0.00102605	0.00123972	0.00122458	0.00124912	0.00123102	0.00123951	0.000797188	0.000781848	0.000726477	0.000790559	0.000763454
K00848, rhamnulokinase [EC:2.7.1.5]	2.5536e-06	8.48141e-07	9.06196e-07	1.01164e-06	1.47123e-06	3.58155e-05	1.29608e-05	9.38732e-06	7.0351e-06	4.20346e-06	5.20308e-05	4.49672e-05	5.23841e-05	4.29122e-05	9.06627e-06	3.38301e-07	3.08626e-07	3.27758e-07	3.68334e-07	2.30933e-07	1.59925e-05	1.77937e-05	1.18144e-05	1.61389e-05	1.95041e-05
K00849, galactokinase [EC:2.7.1.6]	1.28433e-05	3.70654e-06	4.98408e-06	2.12628e-06	5.27336e-06	8.09662e-05	5.462e-05	5.95726e-05	4.25442e-05	3.33407e-05	0.000193513	9.47509e-05	0.000212772	6.80802e-05	4.40403e-05	2.46135e-05	2.66424e-05	2.21931e-05	2.47444e-05	2.3408e-05	2.18191e-05	2.69018e-05	7.41685e-05	2.4734e-05	3.5622e-05
K00850, 6-phosphofructokinase 1 [EC:2.7.1.11]	8.55192e-06	4.03683e-06	3.99293e-06	2.29918e-06	3.92884e-06	6.93974e-05	7.53118e-05	9.60951e-05	8.83657e-05	9.29356e-05	0.000107059	8.98459e-05	0.000194375	7.94392e-05	9.48054e-05	9.46212e-05	9.56079e-05	8.70716e-05	9.08707e-05	9.26832e-05	4.15462e-05	4.73461e-05	9.2648e-05	3.91015e-05	5.43083e-05
K00851, gluconokinase [EC:2.7.1.12]	2.4143e-05	7.28944e-06	7.17356e-06	3.02271e-06	1.01431e-05	0.000182484	9.85319e-05	7.1953e-05	4.41465e-05	4.85085e-05	0.000208931	0.000152168	0.00019905	0.000145481	6.38559e-05	1.12373e-05	1.3404e-05	1.16197e-05	1.31181e-05	1.1637e-05	2.05159e-05	1.54816e-05	1.64055e-05	1.32847e-05	2.01146e-05
K00852, ribokinase [EC:2.7.1.15]	0.000703753	0.000676221	0.000718437	0.000730589	0.000702658	0.000546109	0.000769625	0.00090172	0.000925964	0.000914741	0.000597079	0.000500735	0.000446818	0.000517863	0.000871	0.000995698	0.000997445	0.000977481	0.000979549	0.000991481	0.000661485	0.000645172	0.000600154	0.000664353	0.000624572
K00853, L-ribulokinase [EC:2.7.1.16]	1.18876e-05	2.60477e-05	1.11472e-05	5.59896e-06	1.71804e-05	5.56521e-05	2.8677e-05	2.75081e-05	1.22328e-05	1.40359e-05	0.000113108	6.03107e-05	4.89085e-05	4.55755e-05	1.65641e-05	2.6624e-06	4.85751e-06	2.6372e-06	3.9005e-06	3.46672e-06	8.84074e-06	8.70501e-06	5.90641e-06	7.4542e-06	7.25995e-06
K00854, xylulokinase [EC:2.7.1.17]	4.75924e-05	3.86015e-05	2.39651e-05	1.54139e-05	3.06823e-05	0.000228674	0.000381341	0.000424686	0.000429995	0.000424805	0.000343692	0.000308489	0.000317379	0.000328264	0.000380334	0.000408852	0.000422814	0.000379853	0.000395739	0.000405167	0.000104839	0.000105529	8.83273e-05	8.91534e-05	0.000116465
K00855, phosphoribulokinase [EC:2.7.1.19]	1.1912e-05	2.92135e-05	1.5134e-05	1.13196e-05	1.89065e-05	0.000133285	0.000250994	0.000319742	0.000361951	0.000341147	0.00011075	0.000121962	5.61708e-05	0.000138424	0.000304365	0.000333989	0.000338759	0.000313033	0.000319359	0.000331254	3.60396e-05	4.31741e-05	5.73813e-05	3.63863e-05	4.65593e-05
K00856, adenosine kinase [EC:2.7.1.20]	0.000665604	0.000666329	0.000701129	0.000716984	0.000686449	0.000210275	0.000332847	0.000412676	0.000411275	0.000411119	0.000192574	0.000188249	0.000132744	0.000203323	0.000446956	0.000566622	0.00055133	0.000573166	0.000561031	0.000563611	0.000373159	0.000378237	0.000345668	0.000398363	0.000349974
K00857, thymidine kinase [EC:2.7.1.21]	2.56586e-05	3.0215e-05	1.35363e-05	6.13114e-06	2.10327e-05	0.000100441	7.21072e-05	5.55696e-05	3.48436e-05	3.641e-05	0.000193235	0.000101203	0.000211434	8.31515e-05	5.38659e-05	1.75477e-05	2.20647e-05	1.53238e-05	1.99423e-05	1.9115e-05	6.60741e-05	6.97502e-05	9.74024e-05	6.24912e-05	7.87541e-05
K00858, NAD+ kinase [EC:2.7.1.23]	0.00195733	0.001932	0.00207696	0.00213677	0.0020173	0.000418147	0.000700481	0.000840526	0.000895712	0.000872288	0.00044716	0.00042655	0.000403759	0.000457837	0.000858507	0.000969068	0.000964227	0.000954907	0.000952626	0.000963992	0.00145495	0.00146132	0.00135127	0.00150996	0.00138072
K00859, dephospho-CoA kinase [EC:2.7.1.24]	5.17695e-05	4.69782e-05	2.84084e-05	1.93534e-05	3.45312e-05	0.000378489	0.000517157	0.000581438	0.000601832	0.000594726	0.000400343	0.000393407	0.000400394	0.000385234	0.00057184	0.000692627	0.000682878	0.000696366	0.000686894	0.00069047	0.000115161	0.000120646	0.000174132	0.000108839	0.000136096
K00860, adenylylsulfate kinase [EC:2.7.1.25]	0.000663895	0.00066289	0.000705278	0.000720336	0.000689275	0.000318193	0.000400805	0.000492484	0.000513773	0.000518484	0.000201675	0.000230815	0.000151254	0.000277324	0.000511785	0.000607736	0.00059364	0.00061605	0.00060191	0.000605081	0.000572653	0.000570928	0.00052118	0.000580974	0.000544079
K00862, erythritol kinase (D-erythritol 1-phosphate-forming) [EC:2.7.1.215]	2.7337e-06	4.89312e-07	2.90266e-07	0	7.8126e-07	9.06556e-06	8.50712e-06	4.76516e-06	1.75119e-06	4.55124e-06	6.61448e-06	3.56974e-06	7.99407e-06	4.6022e-06	3.82976e-06	1.22393e-06	2.31994e-06	1.1195e-06	1.81418e-06	1.59405e-06	3.52465e-06	2.96293e-06	3.33348e-06	4.22032e-06	3.20292e-06
K00863, triose/dihydroxyacetone kinase / FAD-AMP lyase (cyclizing) [EC:2.7.1.28 2.7.1.29 4.6.1.15]	1.45437e-05	3.62577e-06	3.59857e-06	1.83934e-06	5.35569e-06	8.02964e-05	5.92415e-05	3.20221e-05	2.40481e-05	2.87465e-05	0.000128402	9.72549e-05	0.000129132	0.000101302	3.11421e-05	8.44228e-06	1.21013e-05	9.11112e-06	1.09538e-05	1.00922e-05	4.34843e-05	4.42197e-05	4.48515e-05	3.80605e-05	4.66975e-05
K00864, glycerol kinase [EC:2.7.1.30]	5.34572e-05	6.99886e-05	3.68882e-05	2.2642e-05	4.65289e-05	0.000364631	0.000484003	0.000547767	0.000560183	0.000551858	0.000357524	0.000408374	0.000388836	0.000437587	0.00052525	0.000654543	0.000649772	0.000659629	0.000652207	0.000652467	0.00011804	0.000120138	0.000105599	0.000101932	0.000132722
K00865, glycerate 2-kinase [EC:2.7.1.165]	1.31333e-05	4.26228e-06	3.56212e-06	2.00793e-06	4.97199e-06	9.54235e-05	5.48672e-05	3.67912e-05	2.9161e-05	2.17115e-05	0.000193926	0.000152987	0.000176186	0.000133658	2.44909e-05	1.52125e-06	1.48588e-06	1.33558e-06	2.34552e-06	1.40058e-06	3.66769e-05	4.12448e-05	4.03617e-05	2.92562e-05	4.80201e-05
K00867, type I pantothenate kinase [EC:2.7.1.33]	1.45259e-05	3.98331e-06	3.70266e-06	1.2952e-06	5.10087e-06	6.51765e-05	5.50296e-05	3.85014e-05	2.49579e-05	2.25308e-05	0.000155634	8.7357e-05	0.000169466	7.93785e-05	3.29102e-05	4.18235e-06	5.89497e-06	3.95872e-06	5.02165e-06	4.55394e-06	1.60122e-05	1.61322e-05	1.54139e-05	1.47406e-05	1.66858e-05
K00868, pyridoxine kinase [EC:2.7.1.35]	2.46666e-05	3.07486e-05	1.8797e-05	7.96129e-06	2.17017e-05	0.000142423	0.000105125	8.54145e-05	4.76597e-05	5.86777e-05	0.000343176	0.000198882	0.000343108	0.000171399	6.78843e-05	3.00498e-05	3.26307e-05	2.85454e-05	3.15045e-05	2.92547e-05	2.76014e-05	2.48862e-05	2.47738e-05	2.46458e-05	2.63629e-05
K00869, mevalonate kinase [EC:2.7.1.36]	0.000639449	0.000629317	0.000683782	0.000704959	0.000662115	7.57902e-06	1.3411e-05	1.91738e-05	6.97445e-06	6.12557e-06	8.07777e-05	4.05695e-05	9.01135e-05	2.10898e-05	2.97409e-05	2.35161e-06	1.89924e-06	2.22551e-06	2.80374e-06	2.34339e-06	0.000509917	0.00050054	0.000457657	0.000524896	0.000466213
K00870, protein kinase [EC:2.7.1.37]	4.13703e-06	3.48635e-06	4.75753e-06	4.78229e-06	3.3821e-06	7.1477e-05	0.000175313	0.000268427	0.000266727	0.000255557	6.22261e-05	8.24888e-05	3.6472e-05	9.51063e-05	0.00026166	0.000308476	0.000309819	0.000286959	0.000293002	0.000303638	1.22574e-05	1.33575e-05	1.07825e-05	1.28135e-05	1.40834e-05
K00872, homoserine kinase [EC:2.7.1.39]	0.000657047	0.000636815	0.000691058	0.0007125	0.000669489	0.000156158	0.000284831	0.000341364	0.000374021	0.00035083	0.000224323	0.000191126	0.000225044	0.000176831	0.000336206	0.000336211	0.000340355	0.000315146	0.000322018	0.000333415	0.000531433	0.000526685	0.000500477	0.000546303	0.000497617
K00873, pyruvate kinase [EC:2.7.1.40]	4.46789e-05	4.38989e-05	2.3594e-05	1.57812e-05	3.01723e-05	0.000317306	0.000374139	0.000427717	0.000437575	0.000417822	0.000361394	0.000357848	0.000443867	0.000368688	0.000395954	0.000379181	0.000391621	0.000353602	0.000368011	0.000377591	0.000118927	0.000121896	0.000145686	0.000110994	0.000134049
K00874, 2-dehydro-3-deoxygluconokinase [EC:2.7.1.45]	4.32213e-05	3.39509e-05	1.72089e-05	7.942e-06	2.81319e-05	0.000245652	0.000143424	8.13101e-05	5.5568e-05	5.99351e-05	0.00032086	0.000185208	0.000345394	0.000165182	8.0625e-05	2.0093e-05	2.41154e-05	1.80849e-05	2.30354e-05	2.05985e-05	9.53896e-05	9.45919e-05	0.000105474	8.86116e-05	0.000106573
K00875, D-ribulokinase [EC:2.7.1.47]	6.25185e-06	1.35071e-06	1.09027e-06	3.52541e-07	2.27321e-06	2.64496e-05	2.49235e-05	1.17665e-05	4.26296e-06	1.19363e-05	3.19442e-05	7.93574e-06	2.19997e-05	2.46895e-05	1.28406e-05	4.91522e-06	6.88358e-06	4.05313e-06	5.98658e-06	5.64844e-06	4.39442e-06	3.50451e-06	3.17115e-06	4.18303e-06	2.90382e-06
K00876, uridine kinase [EC:2.7.1.48]	2.08054e-05	7.99975e-06	8.00709e-06	5.28045e-06	9.22895e-06	0.000167976	0.000232566	0.000308421	0.000294491	0.000273636	0.000185201	0.000146105	0.000295561	0.000154207	0.000293834	0.000311072	0.000311659	0.000289229	0.000296473	0.000306061	5.13361e-05	6.02813e-05	8.96699e-05	4.50365e-05	6.9131e-05
K00878, hydroxyethylthiazole kinase [EC:2.7.1.50]	1.96774e-05	2.81624e-05	1.32391e-05	6.04531e-06	1.87833e-05	4.12812e-05	6.06388e-05	3.33659e-05	2.16014e-05	1.53414e-05	0.000204427	0.000103655	0.000232755	7.03951e-05	2.45419e-05	4.61795e-06	5.5954e-06	5.88615e-06	7.46839e-06	4.8312e-06	2.17529e-05	1.7729e-05	1.7833e-05	2.15745e-05	1.91469e-05
K00879, L-fuculokinase [EC:2.7.1.51]	4.50751e-06	1.05338e-06	4.53098e-07	0	1.33066e-06	2.21825e-06	1.34433e-05	5.95046e-07	7.27769e-07	2.06094e-06	2.82015e-05	4.43757e-06	1.11839e-05	5.89358e-06	3.07932e-06	3.66722e-08	6.517e-08	4.04639e-08	1.42019e-07	5.90389e-08	1.12228e-06	7.28588e-07	1.00578e-06	5.93218e-07	6.12323e-07
K00880, L-xylulokinase [EC:2.7.1.53]	2.4287e-06	3.66984e-07	4.059e-07	1.83934e-07	1.01648e-06	2.1936e-05	7.24546e-06	5.8793e-06	2.34705e-06	7.73807e-06	2.70082e-05	9.25602e-06	1.63543e-05	1.10476e-05	5.58265e-06	1.30645e-06	2.43456e-06	1.24089e-06	1.85542e-06	1.71213e-06	5.89546e-06	5.29279e-06	5.17171e-06	5.10506e-06	4.41553e-06
K00881, allose kinase [EC:2.7.1.55]	1.54367e-08	0	0	0	0	2.61877e-07	8.07893e-09	2.87925e-08	6.06474e-08	1.26662e-06	4.33844e-06	1.03484e-06	3.05487e-07	3.74705e-06	1.6615e-08	0	6.9825e-09	6.74398e-09	0	3.40609e-09	0	0	0	0	8.24281e-08
K00882, 1-phosphofructokinase [EC:2.7.1.56]	1.27373e-05	4.0347e-06	5.05939e-06	2.29419e-06	4.30864e-06	8.70535e-05	4.87562e-05	4.47046e-05	3.09966e-05	3.38361e-05	0.000152666	0.00014096	0.000173049	0.000130407	4.02727e-05	2.00337e-05	2.14391e-05	1.81133e-05	2.04312e-05	1.89386e-05	2.04475e-05	2.25592e-05	2.24022e-05	1.7711e-05	2.59434e-05
K00883, 2-dehydro-3-deoxygalactonokinase [EC:2.7.1.58]	1.53904e-05	3.98564e-06	2.68427e-06	1.29637e-06	4.71593e-06	9.36025e-05	5.3396e-05	2.35726e-05	1.8462e-05	2.36728e-05	0.000103407	6.16742e-05	4.62976e-05	7.6688e-05	3.28158e-05	1.46482e-05	1.9995e-05	1.28023e-05	1.68138e-05	1.72905e-05	3.72302e-05	3.14334e-05	3.00067e-05	3.2649e-05	3.65174e-05
K00884, N-acetylglucosamine kinase [EC:2.7.1.59]	1.3646e-05	4.22032e-06	2.86018e-06	1.16492e-06	4.76821e-06	3.69092e-05	4.23174e-05	8.4938e-06	1.1614e-05	1.09487e-05	8.70189e-05	3.80534e-05	3.68093e-05	4.25378e-05	1.72536e-05	4.32413e-06	5.18101e-06	3.74291e-06	5.27297e-06	4.93883e-06	0.000102031	9.48865e-05	8.62178e-05	9.47284e-05	9.43213e-05
K00885, N-acylmannosamine kinase [EC:2.7.1.60]	3.0791e-07	1.32114e-07	2.00118e-07	2.45246e-08	1.10889e-07	1.19744e-05	2.99459e-06	2.7133e-06	6.47714e-07	3.65931e-06	2.08559e-05	1.08444e-05	2.38093e-06	2.45543e-06	4.68632e-06	8.25125e-08	5.69772e-08	4.04639e-08	5.49753e-08	1.36244e-08	1.10324e-06	1.0265e-06	7.17059e-07	9.45759e-07	1.18382e-06
K00886, polyphosphate glucokinase [EC:2.7.1.63]	7.98076e-06	2.25542e-06	1.79115e-06	1.03463e-06	3.93654e-06	5.02341e-05	3.3164e-05	2.03419e-05	1.34258e-05	1.25764e-05	3.94132e-05	3.82979e-05	9.11868e-05	3.11095e-05	1.72807e-05	1.9081e-07	2.07729e-07	3.57431e-07	4.07161e-07	2.14584e-07	6.6371e-06	3.97688e-06	4.86433e-06	3.26024e-06	6.70022e-06
K00887, undecaprenol kinase [EC:2.7.1.66]	1.97589e-06	9.17461e-07	1.41593e-06	4.2918e-07	4.98998e-07	8.74977e-06	5.7522e-06	1.43041e-05	7.88416e-06	3.4349e-06	6.16318e-05	2.30825e-05	0.000106199	1.3925e-05	8.01509e-06	3.19048e-07	4.38501e-07	2.58969e-07	5.60748e-07	3.59683e-07	1.2573e-05	1.45475e-05	1.37998e-05	9.81352e-06	1.65327e-05
K00891, shikimate kinase [EC:2.7.1.71]	0.000687505	0.000674977	0.000710738	0.000722979	0.000695757	0.000367765	0.000474911	0.000514538	0.000534686	0.00052946	0.000419668	0.000376877	0.000379967	0.000371152	0.000536844	0.000616643	0.00060629	0.000625056	0.000615139	0.000615255	0.000732389	0.000719841	0.000666181	0.000729036	0.000695698
K00892, inosine kinase [EC:2.7.1.73]	2.96384e-06	9.05228e-07	5.66373e-07	1.22623e-07	1.10889e-06	1.53429e-05	1.88271e-05	6.94421e-06	9.37002e-06	1.09745e-05	7.05835e-05	3.02638e-05	1.65356e-05	2.91744e-05	1.21622e-05	1.87578e-06	1.96069e-06	1.31103e-06	2.43541e-06	1.79569e-06	2.77075e-05	3.34179e-05	4.94087e-05	2.82253e-05	3.93064e-05
K00893, deoxycitidine kinase [EC:2.7.1.74]	0	0	0	0	0	0	0	0	0	2.28993e-07	8.61261e-09	0	0	0	0	0	0	0	0	0	0	0	0	5.08472e-08	0
K00895, diphosphate-dependent phosphofructokinase [EC:2.7.1.90]	0	0	5.66373e-08	1.83934e-07	5.54443e-08	8.62653e-06	1.29263e-06	6.33436e-07	1.81942e-07	1.14497e-06	2.01535e-06	8.94672e-07	4.03864e-06	8.5977e-06	2.02703e-06	4.12562e-08	1.3965e-08	1.21392e-07	1.37438e-08	2.72487e-08	2.73555e-06	1.70004e-06	2.04113e-06	3.15253e-06	1.83697e-06
K00897, kanamycin kinase [EC:2.7.1.95]	2.04382e-05	5.5423e-06	3.19906e-06	2.08537e-06	6.23035e-06	3.96297e-05	6.40456e-05	1.52486e-05	2.23147e-05	2.02566e-05	0.000143734	0.000113263	8.1913e-05	0.000118137	2.74839e-05	1.2446e-05	1.66835e-05	1.14513e-05	1.54068e-05	1.4351e-05	2.95475e-05	2.44569e-05	2.34002e-05	2.72033e-05	2.73202e-05
K00899, 5-methylthioribose kinase [EC:2.7.1.100]	4.43033e-06	1.24622e-06	1.13983e-06	2.06926e-07	1.38611e-06	8.39546e-06	1.69092e-05	6.46392e-06	2.53961e-06	5.07721e-06	1.16098e-05	6.80547e-06	2.37041e-05	4.69175e-06	6.3511e-06	3.21455e-07	5.77802e-07	3.30455e-07	6.61421e-07	4.87071e-07	3.09656e-05	3.55976e-05	5.00798e-05	2.7966e-05	4.09668e-05
K00901, diacylglycerol kinase (ATP) [EC:2.7.1.107]	3.0547e-05	1.7103e-05	1.4506e-05	1.08529e-05	1.29078e-05	0.000257352	0.000419776	0.000473105	0.000507893	0.000507919	0.000311062	0.000292861	0.000253779	0.000305755	0.000472618	0.00060452	0.00059227	0.000613353	0.000601873	0.00060242	7.74227e-05	7.9751e-05	8.69631e-05	7.17546e-05	8.7538e-05
K00903, protein-tyrosine kinase [EC:2.7.10.2]	4.20248e-06	1.36273e-06	1.64814e-06	8.21573e-08	1.23825e-06	1.0167e-05	1.30717e-05	8.66063e-06	5.09074e-06	6.27763e-06	2.82477e-05	1.41937e-05	0.000119893	6.83507e-06	3.77243e-06	1.37521e-06	2.59944e-06	1.32182e-06	2.1028e-06	1.81204e-06	7.80493e-06	5.41584e-06	5.85627e-06	9.42561e-06	5.01634e-06
K00906, isocitrate dehydrogenase kinase/phosphatase [EC:2.7.11.5 3.1.3.-]	4.38402e-06	6.66766e-06	1.85102e-06	1.41055e-06	1.87717e-06	6.08036e-05	2.36998e-05	9.17909e-06	9.76519e-06	1.33188e-05	7.88563e-05	8.06467e-05	2.35678e-05	8.70905e-05	1.20993e-05	5.09002e-07	7.68075e-07	7.10488e-07	1.11362e-06	5.58599e-07	2.71366e-05	3.24954e-05	4.43214e-05	2.88304e-05	4.06965e-05
K00912, tetraacyldisaccharide 4-kinase [EC:2.7.1.130]	3.11203e-05	4.27537e-05	2.65062e-05	1.86387e-05	3.01062e-05	0.000315238	0.000515727	0.000705382	0.000697021	0.000695557	0.000275225	0.000331066	0.000171016	0.000366893	0.000713257	0.000898426	0.000885666	0.000884787	0.000879328	0.000890453	9.8322e-05	0.000103168	0.00012371	9.21352e-05	0.000115127
K00917, tagatose 6-phosphate kinase [EC:2.7.1.144]	3.11447e-06	8.07754e-07	4.38939e-07	4.44508e-07	1.78542e-06	2.62452e-05	1.14539e-05	1.12202e-05	8.36564e-06	2.01311e-06	3.18738e-05	3.13334e-06	5.08853e-05	8.88359e-06	5.62172e-06	7.21984e-08	3.49125e-09	2.69759e-08	7.9027e-08	3.40609e-08	2.76255e-06	1.00753e-06	1.27571e-06	2.96386e-06	1.61305e-06
K00918, ADP-dependent phosphofructokinase/glucokinase [EC:2.7.1.146 2.7.1.147]	0	0	0	0	0	0	0	0	0	0	0	8.3622e-06	1.65688e-07	0	0	0	0	0	0	0	3.68247e-07	3.8858e-07	5.76842e-07	2.03389e-07	4.71018e-07
K00919, 4-diphosphocytidyl-2-C-methyl-D-erythritol kinase [EC:2.7.1.148]	4.14639e-05	4.34175e-05	2.41282e-05	1.62063e-05	3.05975e-05	0.000326016	0.000437184	0.000501727	0.000525787	0.000519967	0.000294491	0.000324928	0.00035073	0.00033812	0.00049038	0.000613516	0.000603604	0.000622345	0.000611163	0.000612222	9.67133e-05	0.00010061	0.000105834	8.9742e-05	0.000110745
K00925, acetate kinase [EC:2.7.2.1]	3.73456e-05	4.09824e-05	2.10898e-05	1.17911e-05	2.74585e-05	0.000187164	0.000246269	0.000287203	0.000253428	0.000244591	0.000327502	0.000250464	0.000367499	0.000238233	0.000283064	0.000247189	0.000251156	0.000231443	0.000239631	0.000244545	8.84819e-05	9.08136e-05	0.00011839	8.23607e-05	9.98548e-05
K00926, carbamate kinase [EC:2.7.2.2]	1.06431e-05	2.64229e-06	2.15012e-06	9.31934e-07	2.87561e-06	5.23959e-05	3.55083e-05	2.35683e-05	1.649e-05	2.05594e-05	0.000183735	0.000117685	7.91284e-05	0.000125805	2.17951e-05	6.57232e-07	8.56025e-07	5.42617e-07	1.13635e-06	7.47978e-07	1.23166e-05	8.76826e-06	1.64191e-05	1.29384e-05	1.95017e-05
K00927, phosphoglycerate kinase [EC:2.7.2.3]	0.000680449	0.000695761	0.000716235	0.000725958	0.000704918	0.000324542	0.000439914	0.000511363	0.000532333	0.00052782	0.000349112	0.000337801	0.00036059	0.000333371	0.000525525	0.000618276	0.000609185	0.000626726	0.000616162	0.000617517	0.000629668	0.00062712	0.000602075	0.000638777	0.000604575
K00928, aspartate kinase [EC:2.7.2.4]	0.00133069	0.00135068	0.00141038	0.00143557	0.00138384	0.000364995	0.000477149	0.000537094	0.000548173	0.000549132	0.000398616	0.000384401	0.000416607	0.00035747	0.000580333	0.000626055	0.00061774	0.000633032	0.000626738	0.00062563	0.00120028	0.00119951	0.00112673	0.00121344	0.00114848
K00929, butyrate kinase [EC:2.7.2.7]	1.11144e-06	3.66984e-07	5.66373e-07	6.13114e-08	4.86677e-07	4.92945e-06	4.81504e-06	5.413e-06	3.82079e-06	1.80332e-06	6.83841e-06	5.10559e-06	5.33561e-05	3.46681e-08	5.0842e-06	4.53819e-07	4.1895e-07	2.69759e-07	7.28423e-07	5.58599e-07	2.462e-05	2.85607e-05	2.69784e-05	1.81016e-05	3.09459e-05
K00930, acetylglutamate kinase [EC:2.7.2.8]	3.46288e-05	4.21212e-05	2.46769e-05	1.66093e-05	2.86647e-05	0.000299558	0.000419814	0.000505333	0.000526372	0.000527696	0.000328018	0.000317825	0.000277951	0.000320635	0.000498839	0.000620593	0.000612944	0.000628414	0.000619295	0.000620324	0.00021162	0.000206052	0.000215147	0.000198626	0.000213815
K00931, glutamate 5-kinase [EC:2.7.2.11]	4.32639e-05	4.36507e-05	2.53971e-05	1.6738e-05	3.07531e-05	0.000322874	0.000444495	0.000502242	0.000527451	0.000525626	0.000343667	0.000321765	0.000336027	0.000322171	0.000495732	0.000614993	0.000604964	0.000623859	0.00061292	0.000613968	0.000110527	0.000118481	0.000156104	0.000106016	0.000132564
K00932, propionate kinase [EC:2.7.2.15]	5.29993e-07	2.31914e-07	4.74337e-07	2.5291e-07	5.72924e-07	1.72377e-05	5.31324e-06	3.01842e-06	2.03927e-06	4.78382e-06	4.8377e-05	4.14303e-05	8.68912e-06	4.6386e-05	2.11703e-06	7.04794e-08	4.36406e-08	1.14648e-07	3.26416e-08	7.15279e-08	1.12447e-06	8.96568e-07	1.17032e-06	1.34745e-06	2.13135e-06
K00933, creatine kinase [EC:2.7.3.2]	0	0	0	0	0	0	0	0	0	0	0	0	0	0	0	0	0	0	0	0	1.99906e-06	9.22879e-07	1.10931e-06	2.18643e-06	1.13044e-06
K00934, arginine kinase [EC:2.7.3.3]	0	0	0	0	0	0	0	0	0	0	0	0	0	0	0	0	0	0	0	0	1.94645e-06	8.74306e-07	1.10931e-06	2.18643e-06	1.13044e-06
K00936, two-component system, sensor histidine kinase PdtaS [EC:2.7.13.3]	2.14879e-05	3.34261e-05	1.17239e-05	6.52967e-06	1.9924e-05	0.000113755	5.4448e-05	3.67921e-05	1.72425e-05	3.59854e-05	8.09945e-05	9.36262e-05	7.60853e-05	4.99848e-05	3.66559e-05	1.31584e-05	1.96098e-05	1.13349e-05	1.66109e-05	1.54591e-05	3.31257e-05	2.41608e-05	4.01895e-05	2.55168e-05	2.77783e-05
K00937, polyphosphate kinase [EC:2.7.4.1]	4.69852e-05	4.43425e-05	2.51247e-05	1.64928e-05	3.18264e-05	0.00032636	0.000437534	0.000480024	0.000513125	0.000507771	0.000362816	0.000354806	0.000300193	0.000329348	0.000477245	0.000586258	0.000573854	0.000597858	0.000585031	0.000585458	0.000115226	0.000119297	0.000169932	0.000109149	0.000133874
K00938, phosphomevalonate kinase [EC:2.7.4.2]	2.28463e-06	9.26198e-07	1.35929e-06	3.67869e-07	6.71491e-07	4.62136e-06	6.48161e-06	1.34955e-05	4.67851e-06	3.14866e-06	6.89353e-05	2.26045e-05	8.4153e-05	1.77385e-05	5.55417e-06	2.75042e-08	1.3965e-08	1.686e-08	6.87191e-08	4.08731e-08	1.68342e-06	1.89433e-06	2.26299e-06	2.94914e-06	2.88666e-06
K00939, adenylate kinase [EC:2.7.4.3]	0.000678105	0.000672036	0.000708051	0.000721421	0.000692022	0.00032663	0.000446259	0.000516066	0.000533185	0.000532452	0.000352812	0.000336243	0.000361256	0.000335832	0.000531271	0.000621974	0.000614196	0.000629494	0.000620814	0.000621634	0.00062285	0.00061609	0.000590791	0.000629238	0.000591142
K00940, nucleoside-diphosphate kinase [EC:2.7.4.6]	0.000675818	0.000670847	0.000706946	0.000721022	0.000690946	0.000307474	0.000436133	0.000504208	0.000528058	0.000522076	0.000329133	0.000324671	0.000246274	0.000324147	0.000515292	0.000615747	0.000605461	0.000624436	0.000613816	0.000614508	0.00060482	0.00059924	0.000562154	0.000612455	0.000574641
K00941, hydroxymethylpyrimidine/phosphomethylpyrimidine kinase [EC:2.7.1.49 2.7.4.7]	3.70715e-05	4.61835e-05	2.47827e-05	1.36174e-05	2.86711e-05	0.000247708	0.000238429	0.000265312	0.000238846	0.000251504	0.000403694	0.000300676	0.000345961	0.00027424	0.000276885	0.000337942	0.000321892	0.000363781	0.000346305	0.000338382	0.000266329	0.00024666	0.000272317	0.000245302	0.00024944
K00942, guanylate kinase [EC:2.7.4.8]	5.24007e-05	4.61886e-05	2.80659e-05	1.78355e-05	3.39088e-05	0.000336209	0.000470779	0.00052427	0.000541841	0.000531546	0.000425685	0.000379754	0.000446747	0.000362491	0.000510807	0.000615444	0.000605436	0.000624121	0.000613564	0.000614208	0.000112947	0.000117998	0.000157067	0.000107562	0.000133198
K00943, dTMP kinase [EC:2.7.4.9]	0.000681657	0.000675302	0.000711773	0.000724933	0.000696675	0.000412148	0.000577597	0.000717103	0.000729042	0.00072002	0.000396109	0.000382603	0.000414278	0.000397617	0.000721915	0.000840515	0.000830823	0.00083274	0.000826372	0.00083543	0.000604411	0.000598556	0.000545224	0.000610838	0.000573944
K00945, CMP/dCMP kinase [EC:2.7.4.25]	0.000678169	0.000669888	0.00070292	0.000716964	0.000689747	0.00024855	0.000270505	0.000229305	0.000251558	0.000262311	0.000310562	0.00026595	0.000333085	0.000247979	0.000251325	0.000289635	0.00027713	0.000321645	0.000303964	0.000294128	0.000608308	0.000601564	0.000564894	0.000617763	0.00057533
K00946, thiamine-monophosphate kinase [EC:2.7.4.16]	0.000672483	0.000669991	0.000705644	0.000720777	0.000690946	0.000308649	0.00042492	0.00048036	0.000515442	0.000508365	0.000275983	0.000318957	0.000212192	0.000319733	0.000492546	0.000600967	0.000586139	0.000611868	0.000597485	0.000598123	0.000561472	0.0005589	0.00052556	0.00057554	0.000529801
K00947, molybdenum storage protein	0	0	0	0	0	0	0	0	0	0	0	0	2.27821e-07	5.45445e-06	0	2.75042e-08	2.793e-08	0	0	0	1.20996e-06	4.85726e-07	1.33117e-06	1.16949e-06	9.89137e-07
K00948, ribose-phosphate pyrophosphokinase [EC:2.7.6.1]	0.000702472	0.00067874	0.000714548	0.000724588	0.000699819	0.000412948	0.000586036	0.000645213	0.000668781	0.000672365	0.000520139	0.000423957	0.000498667	0.000426953	0.000675019	0.000866864	0.000840138	0.000905368	0.00087636	0.00086776	0.000651214	0.000638379	0.00061155	0.000656063	0.000617232
K00949, thiamine pyrophosphokinase [EC:2.7.6.2]	9.6381e-06	2.63617e-05	1.12708e-05	5.33409e-06	1.58772e-05	3.11171e-05	2.22615e-05	3.71855e-05	1.85581e-05	2.33001e-05	8.38782e-05	4.30516e-05	0.000152512	3.18369e-05	3.14024e-05	1.48797e-05	1.93695e-05	1.26922e-05	1.64788e-05	1.65127e-05	4.59783e-05	4.25738e-05	3.84709e-05	3.88981e-05	4.70547e-05
K00950, 2-amino-4-hydroxy-6-hydroxymethyldihydropteridine diphosphokinase [EC:2.7.6.3]	4.27979e-05	4.35219e-05	2.41671e-05	1.65173e-05	3.04635e-05	0.000317395	0.000435244	0.000501461	0.000518256	0.000520042	0.000353216	0.00038036	0.000291541	0.000378041	0.000493718	0.000595105	0.000583749	0.000607516	0.000595793	0.00059461	0.000238387	0.00024958	0.000273199	0.000228579	0.00026888
K00951, GTP pyrophosphokinase [EC:2.7.6.5]	6.22412e-05	8.24048e-05	4.67492e-05	3.15608e-05	5.44981e-05	0.000536317	0.000833582	0.00102214	0.00108257	0.00106573	0.000502644	0.000560949	0.000490246	0.000577704	0.000999704	0.00127472	0.00125374	0.00128784	0.00126429	0.00127167	0.00017166	0.000170548	0.000204469	0.000162935	0.000193257
K00952, nicotinamide-nucleotide adenylyltransferase [EC:2.7.7.1]	0.00127084	0.00125981	0.00136316	0.00140858	0.00132151	8.51357e-06	4.75041e-06	5.70092e-06	4.73555e-06	2.82664e-06	1.48481e-05	7.31245e-06	5.11043e-06	3.26651e-06	4.67464e-05	1.66561e-06	1.08904e-06	1.43917e-06	2.23268e-06	1.27161e-06	0.000900848	0.000895132	0.000784343	0.000938955	0.000825279
K00954, pantetheine-phosphate adenylyltransferase [EC:2.7.7.3]	4.05088e-05	4.32845e-05	2.51473e-05	1.64932e-05	2.99066e-05	0.00031024	0.000438212	0.000504605	0.000526678	0.000523946	0.000347072	0.000328247	0.000351831	0.000333099	0.000494731	0.000614919	0.00060498	0.000623799	0.000612797	0.000613849	0.000101478	0.000105134	0.00012695	9.53996e-05	0.000116423
K00955, bifunctional enzyme CysN/CysC [EC:2.7.7.4 2.7.1.25]	0.000664359	0.000664139	0.000697693	0.00071471	0.000686318	0.000212878	0.000157285	0.000127807	0.00013926	0.000146788	0.000117974	0.000173034	0.000148809	0.000170138	0.000125908	5.49351e-05	6.1464e-05	5.53127e-05	5.96096e-05	5.64803e-05	0.000459766	0.000463725	0.000407948	0.000471006	0.00043933
K00956, sulfate adenylyltransferase subunit 1 [EC:2.7.7.4]	1.69289e-05	1.05726e-05	5.61653e-06	3.37213e-06	6.55166e-06	0.000172603	7.72757e-05	5.70457e-05	4.4737e-05	5.15557e-05	0.000139116	0.000146443	0.000122445	0.000146629	6.16045e-05	2.75477e-05	2.97757e-05	2.74345e-05	3.12237e-05	2.65039e-05	4.34205e-05	5.01026e-05	8.04281e-05	3.92981e-05	5.60589e-05
K00957, sulfate adenylyltransferase subunit 2 [EC:2.7.7.4]	3.02816e-05	1.31033e-05	7.35105e-06	3.8243e-06	1.09934e-05	0.000196502	0.000123501	7.0247e-05	5.42316e-05	6.3975e-05	0.000185466	0.000174442	0.000174603	0.000169735	7.6828e-05	3.19467e-05	3.51365e-05	3.16255e-05	3.63404e-05	3.15824e-05	5.23351e-05	5.66052e-05	0.000116651	4.77896e-05	6.26179e-05
K00958, sulfate adenylyltransferase [EC:2.7.7.4]	0.000651793	0.00065934	0.000699107	0.000717231	0.000683172	0.000146089	0.000272186	0.000352057	0.000377322	0.00036363	8.47559e-05	0.000122084	8.26043e-05	0.000143962	0.000347773	0.000362199	0.000371009	0.000338527	0.000348276	0.0003595	0.000563192	0.000549849	0.0004818	0.000572743	0.000520027
K00960, DNA-directed RNA polymerase [EC:2.7.7.6]	4.06967e-06	1.22328e-06	7.36285e-07	1.83934e-07	1.47683e-06	1.47267e-05	1.29586e-05	8.465e-06	9.55197e-06	6.20071e-06	1.19457e-05	6.51321e-06	2.16882e-05	3.25881e-06	1.06336e-05	6.27095e-06	8.75605e-06	5.11194e-06	7.06432e-06	7.18004e-06	1.92015e-05	1.91376e-05	1.57078e-05	1.79491e-05	1.91233e-05
K00962, polyribonucleotide nucleotidyltransferase [EC:2.7.7.8]	4.18711e-05	4.35843e-05	2.52232e-05	1.67456e-05	3.09708e-05	0.000325519	0.000439455	0.000505044	0.000527537	0.000526311	0.000338345	0.000324998	0.000439014	0.00032754	0.000499253	0.000615059	0.000605126	0.00062391	0.00061295	0.000614072	0.000122053	0.000119689	0.000145498	0.000110412	0.000131313
K00963, UTP--glucose-1-phosphate uridylyltransferase [EC:2.7.7.9]	4.18853e-05	4.3474e-05	2.41524e-05	1.23607e-05	3.09808e-05	0.000274558	0.000224094	0.000200318	0.000182583	0.000205495	0.000359486	0.000284037	0.000440407	0.000283242	0.000231409	0.000278565	0.000267349	0.000307194	0.000294259	0.000283304	0.000334201	0.000311865	0.000299236	0.000306006	0.000316781
K00965, UDPglucose--hexose-1-phosphate uridylyltransferase [EC:2.7.7.12]	0.000647723	0.000631462	0.000685424	0.000706288	0.000666945	6.61778e-05	4.62364e-05	4.28592e-05	2.85129e-05	2.24356e-05	0.000163115	7.81585e-05	0.0002429	5.84875e-05	5.62355e-05	6.62117e-06	6.89126e-06	5.67034e-06	7.10189e-06	6.096e-06	0.000530408	0.000524212	0.000483806	0.000546855	0.000495443
K00966, mannose-1-phosphate guanylyltransferase [EC:2.7.7.13]	0.00192881	0.00189409	0.00205886	0.00212421	0.00199606	0.000235772	0.000418492	0.000534141	0.000570003	0.000547011	0.000160983	0.000191893	0.000214745	0.000216878	0.000578796	0.00066945	0.000653952	0.000671224	0.000658622	0.000664591	0.00151587	0.00149206	0.00131465	0.00156048	0.00138484
K00968, choline-phosphate cytidylyltransferase [EC:2.7.7.15]	2.30006e-06	5.21933e-07	2.89309e-07	1.96197e-08	7.23772e-07	3.77411e-06	7.8091e-06	1.63734e-06	2.18331e-06	4.36089e-06	2.6688e-05	6.13938e-06	9.59681e-06	2.95141e-06	2.29841e-06	2.51205e-07	3.31901e-07	1.94336e-07	4.59836e-07	2.69535e-07	1.00851e-05	1.31632e-05	3.09152e-05	1.02237e-05	1.80046e-05
K00969, nicotinate-nucleotide adenylyltransferase [EC:2.7.7.18]	4.18025e-05	3.86434e-05	2.53169e-05	1.64928e-05	3.03834e-05	0.000315533	0.000432986	0.000508534	0.000527771	0.00052246	0.00034584	0.000328273	0.000451152	0.000349	0.000493692	0.000613717	0.000602982	0.000620325	0.000609338	0.000612393	0.000100137	0.000103022	0.000125108	9.37674e-05	0.000114585
K00970, poly(A) polymerase [EC:2.7.7.19]	4.35932e-05	4.3797e-05	2.4354e-05	1.64928e-05	3.12213e-05	0.000320014	0.000442292	0.000498375	0.000527466	0.000521603	0.000298741	0.00032615	0.000315334	0.000333418	0.000495595	0.000615461	0.000605332	0.000624201	0.000613223	0.000614132	9.42187e-05	9.51051e-05	0.000117853	9.04267e-05	0.000105414
K00971, mannose-1-phosphate guanylyltransferase [EC:2.7.7.13]	3.36036e-05	4.2392e-05	2.47798e-05	1.90553e-05	3.05752e-05	0.000359951	0.000503537	0.000652956	0.000653893	0.000639922	0.000265785	0.000372271	0.000238865	0.000387647	0.000613436	0.000660575	0.000670451	0.00061841	0.000633653	0.000654453	8.9252e-05	9.07485e-05	0.000114158	8.27168e-05	9.94088e-05
K00972, UDP-N-acetylglucosamine/UDP-N-acetylgalactosamine diphosphorylase [EC:2.7.7.23 2.7.7.83]	0	0	5.66373e-08	0	0	1.47883e-06	0	4.6068e-07	1.81942e-07	0	1.72252e-08	4.05585e-07	2.36105e-06	2.31121e-08	6.64601e-08	2.75042e-08	1.3965e-08	5.39519e-08	1.37438e-08	1.36244e-08	2.57773e-06	1.45718e-06	1.73052e-06	2.64406e-06	1.41305e-06
K00973, glucose-1-phosphate thymidylyltransferase [EC:2.7.7.24]	0.000675353	0.000672674	0.00070961	0.000722939	0.000693262	0.000359728	0.000472219	0.00057224	0.000600077	0.000600546	0.000361424	0.000368501	0.000397534	0.000375948	0.000585982	0.000690398	0.000678753	0.000694024	0.00068413	0.000688893	0.000599942	0.000592583	0.000650937	0.00059888	0.000580968
K00974, tRNA nucleotidyltransferase (CCA-adding enzyme) [EC:2.7.7.72 3.1.3.- 3.1.4.-]	0.00129046	0.00127035	0.00137739	0.00142201	0.00133219	0.00028239	0.000487415	0.000619797	0.000687591	0.00065033	0.00029131	0.000327847	0.000312418	0.000321409	0.000596272	0.000604064	0.00061392	0.000569238	0.000583158	0.000600474	0.000734075	0.000773122	0.000748759	0.00078976	0.000734166
K00975, glucose-1-phosphate adenylyltransferase [EC:2.7.7.27]	4.8394e-05	4.74877e-05	2.85556e-05	2.08407e-05	3.58231e-05	0.000394587	0.000610956	0.000762261	0.000784826	0.00076956	0.00047229	0.000408975	0.000659942	0.000450355	0.000752506	0.000902874	0.000893125	0.000887532	0.000883518	0.000898128	0.00014636	0.000152566	0.000197769	0.000138683	0.000167355
K00978, glucose-1-phosphate cytidylyltransferase [EC:2.7.7.33]	0.000640815	0.000629707	0.000684427	0.000705852	0.000665581	8.24193e-05	3.63638e-05	3.77066e-05	2.29341e-05	2.64184e-05	3.11615e-05	3.32059e-05	5.74724e-05	3.25418e-05	5.712e-05	1.29074e-05	1.37254e-05	1.27211e-05	1.40622e-05	1.31459e-05	0.000420027	0.000424952	0.000388672	0.000439549	0.000394518
K00979, 3-deoxy-manno-octulosonate cytidylyltransferase (CMP-KDO synthetase) [EC:2.7.7.38]	3.63379e-05	4.55639e-05	3.12268e-05	2.31013e-05	3.21714e-05	0.00041851	0.000694554	0.000918702	0.000954026	0.00095681	0.000351545	0.000436072	0.000189187	0.000490904	0.000931608	0.00123463	0.001205	0.00124681	0.00121983	0.00122823	0.000106549	0.000113953	0.000118404	0.000101323	0.000123172
K00980, glycerol-3-phosphate cytidylyltransferase [EC:2.7.7.39]	0.000643012	0.000629058	0.000683171	0.000704991	0.000663338	2.56485e-05	2.36077e-05	2.29039e-05	1.32588e-05	1.00546e-05	7.13132e-05	3.82301e-05	4.72379e-05	1.27849e-05	3.48264e-05	1.55926e-06	1.12992e-06	1.15198e-06	1.94578e-06	1.38673e-06	0.000333164	0.00034803	0.000326464	0.000361483	0.000326032
K00981, phosphatidate cytidylyltransferase [EC:2.7.7.41]	4.52161e-05	4.47965e-05	2.58503e-05	1.70568e-05	3.14189e-05	0.000342628	0.000451402	0.000513608	0.000531745	0.00053472	0.000388676	0.000376112	0.000365919	0.000364361	0.000502173	0.000615474	0.000605645	0.000624364	0.000613564	0.000614376	0.000125378	0.000128053	0.000146735	0.000118557	0.000139097
K00982, [glutamine synthetase] adenylyltransferase / [glutamine synthetase]-adenylyl-L-tyrosine phosphorylase [EC:2.7.7.42 2.7.7.89]	2.92804e-05	3.69167e-05	1.54246e-05	8.10031e-06	2.48171e-05	0.000173792	0.000110631	7.02049e-05	5.34949e-05	6.44702e-05	0.000176309	0.000155751	0.0001622	0.000156724	7.10864e-05	3.68145e-05	4.31379e-05	3.53699e-05	4.16757e-05	3.72899e-05	9.33828e-05	9.4625e-05	9.77573e-05	8.96154e-05	0.000107361
K00983, N-acylneuraminate cytidylyltransferase [EC:2.7.7.43]	1.24697e-05	6.94337e-06	8.58131e-06	6.46231e-06	6.94772e-06	0.000133487	0.000278272	0.000391373	0.000400181	0.000387892	0.000135433	0.000148399	0.0001192	0.000176997	0.000403546	0.000557419	0.000539501	0.000564646	0.000550049	0.0005539	0.000127506	0.000121448	0.000122917	0.000122698	0.000121175
K00984, streptomycin 3\-adenylyltransferase [EC:2.7.7.47]	1.56444e-05	8.43274e-06	2.41907e-06	9.39556e-07	5.10759e-06	6.3536e-05	6.09839e-05	1.07165e-05	1.47116e-05	7.15585e-06	9.96319e-05	5.28921e-05	8.54684e-05	5.50481e-05	1.58346e-05	5.13163e-07	1.19633e-06	2.14538e-06	2.88864e-06	5.58599e-07	2.54499e-05	2.60345e-05	2.20424e-05	2.68473e-05	2.86135e-05
K00986, RNA-directed DNA polymerase [EC:2.7.7.49]	7.95568e-05	4.12386e-05	2.57584e-05	6.74014e-06	4.5206e-05	0.000301727	0.000295084	0.000126982	0.000108743	8.318e-05	0.000293014	0.00021338	0.00035936	0.000179107	0.000144655	2.06234e-05	2.35159e-05	1.74485e-05	2.63747e-05	2.2873e-05	0.000160662	0.000134015	0.000164976	0.000155829	0.000182059
K00988, ATP adenylyltransferase [EC:2.7.7.53]	6.17467e-06	4.52614e-06	5.49382e-06	6.74426e-06	4.76821e-06	0.000103888	0.000238975	0.000316925	0.000353969	0.000334379	5.84661e-05	9.32845e-05	4.81737e-05	0.000104328	0.000292844	0.000332754	0.000337426	0.00031196	0.000317922	0.000330127	6.96536e-06	6.70301e-06	9.1275e-06	6.17307e-06	7.9602e-06
K00989, ribonuclease PH [EC:2.7.7.56]	3.53191e-05	4.14692e-05	2.13523e-05	1.34272e-05	2.81102e-05	0.000245425	0.000286802	0.0003386	0.000322039	0.000315868	0.000227658	0.000238997	0.000244727	0.000250246	0.000340608	0.000345755	0.000352658	0.000322295	0.000334676	0.000341154	0.000270925	0.000261709	0.000246711	0.000254033	0.000264288
K00990, [protein-PII] uridylyltransferase [EC:2.7.7.59]	2.84138e-05	3.64291e-05	1.52216e-05	7.9862e-06	2.38051e-05	0.000169229	0.000108976	6.98066e-05	5.2661e-05	6.07777e-05	0.000170706	0.000150636	0.000147822	0.000149227	7.02326e-05	3.66942e-05	4.28341e-05	3.51631e-05	4.15326e-05	3.71468e-05	7.93178e-05	8.00438e-05	8.75363e-05	7.66776e-05	9.0224e-05
K00991, 2-C-methyl-D-erythritol 4-phosphate cytidylyltransferase [EC:2.7.7.60]	4.16988e-05	6.48969e-05	2.90198e-05	1.92158e-05	4.17208e-05	0.000248101	0.000340155	0.000365329	0.000393663	0.000375539	0.000228137	0.00025344	0.000263005	0.000237176	0.000339534	0.000344134	0.000351344	0.000326036	0.000334629	0.000343089	6.75354e-05	7.50115e-05	8.42498e-05	6.33816e-05	8.31227e-05
K00992, N-acetyl-alpha-D-muramate 1-phosphate uridylyltransferase [EC:2.7.7.99]	2.4534e-05	3.61837e-05	1.7803e-05	9.03836e-06	2.3419e-05	0.000185507	0.000178698	0.000171584	0.000154238	0.000178745	0.000142635	0.000149148	0.000145861	0.000167639	0.000190224	0.000279173	0.00026399	0.000310493	0.000291644	0.000281209	8.88831e-05	8.26634e-05	9.6081e-05	8.08979e-05	9.61715e-05
K00993, ethanolaminephosphotransferase [EC:2.7.8.1]	0	0	0	0	0	0	0	0	0	0	0	0	2.0711e-08	0	0	0	0	0	0	0	0	0	0	0	0
K00995, CDP-diacylglycerol---glycerol-3-phosphate 3-phosphatidyltransferase [EC:2.7.8.5]	5.64154e-05	4.8576e-05	2.8473e-05	1.88916e-05	3.72758e-05	0.000396472	0.00049915	0.000545924	0.000554915	0.000554432	0.000477548	0.000452487	0.000531918	0.000414098	0.000529749	0.000621917	0.000613948	0.000629855	0.000621261	0.000620909	0.000166315	0.00017067	0.000169962	0.000149335	0.000184926
K00996, undecaprenyl-phosphate galactose phosphotransferase [EC:2.7.8.6]	2.98696e-05	5.87814e-05	2.93276e-05	1.94866e-05	4.13108e-05	0.000295413	0.000324988	0.000406261	0.000398205	0.000394491	0.000202101	0.000238801	0.000372262	0.000222451	0.000378023	0.000364845	0.00038225	0.000343895	0.000357346	0.000366821	0.000131611	0.000125215	0.000127347	0.000112995	0.000131657
K00997, holo-[acyl-carrier protein] synthase [EC:2.7.8.7]	2.85719e-05	3.71164e-05	1.90962e-05	9.43092e-06	2.41132e-05	0.000210415	0.000181539	0.000187622	0.00017321	0.000184426	0.000242333	0.000161836	0.000280638	0.000171931	0.000204182	0.000280624	0.000266093	0.000307942	0.000290962	0.000282058	0.000188212	0.000176378	0.000156701	0.000170389	0.000181317
K00998, CDP-diacylglycerol---serine O-phosphatidyltransferase [EC:2.7.8.8]	2.28463e-06	6.72804e-07	6.19948e-07	0	8.8561e-07	1.70682e-05	1.23446e-05	3.74303e-06	6.5196e-06	8.38688e-06	5.45631e-05	2.81633e-05	1.12864e-05	2.37823e-05	7.44353e-06	9.9015e-07	1.03341e-06	7.81573e-07	1.39964e-06	9.26457e-07	1.37815e-05	1.94776e-05	3.69167e-05	1.5966e-05	2.47284e-05
K01000, phospho-N-acetylmuramoyl-pentapeptide-transferase [EC:2.7.8.13]	4.35572e-05	4.46294e-05	2.5836e-05	1.83934e-05	3.13229e-05	0.000342937	0.000498241	0.000554066	0.000615005	0.000610124	0.000363746	0.000342097	0.00042328	0.000342086	0.000527739	0.000640299	0.000634037	0.000649751	0.00063917	0.000641287	0.000117101	0.000124011	0.000142826	0.00010985	0.00013563
K01001, UDP-N-acetylglucosamine--dolichyl-phosphate N-acetylglucosaminephosphotransferase [EC:2.7.8.15]	0.000635806	0.000628094	0.000682083	0.000704591	0.000661062	3.69709e-07	1.13105e-06	4.72197e-06	1.51619e-06	2.57618e-07	6.03744e-06	8.46956e-07	2.99481e-05	1.14405e-06	2.3261e-05	8.11373e-07	4.7481e-07	6.33934e-07	1.01704e-06	6.26721e-07	0.000503499	0.000494444	0.000435427	0.000517371	0.000458112
K01002, phosphoglycerol transferase [EC:2.7.8.20]	4.73391e-06	1.67895e-06	1.56224e-06	8.5836e-07	1.10889e-06	5.71559e-05	2.46671e-05	4.34863e-06	6.87282e-06	1.28408e-05	8.46165e-05	5.9099e-05	3.18569e-05	6.03272e-05	1.34637e-05	1.686e-06	1.69814e-06	1.50795e-06	2.42991e-06	1.82839e-06	1.38251e-05	1.4775e-05	1.24775e-05	1.43288e-05	1.57877e-05
K01003, oxaloacetate decarboxylase [EC:4.1.1.3]	6.70981e-06	3.41499e-06	2.81273e-06	1.29776e-06	3.84863e-06	3.41093e-05	2.16939e-05	1.99388e-05	1.8922e-05	1.75752e-05	1.32729e-05	4.32655e-05	3.28951e-05	5.2983e-05	2.05749e-05	3.02546e-07	4.4688e-07	5.41706e-07	7.48853e-07	3.95107e-07	0.000190081	0.000174044	0.000153199	0.000177923	0.000166481
K01004, phosphatidylcholine synthase [EC:2.7.8.24]	8.39755e-06	2.26307e-06	1.64248e-06	6.74426e-07	3.27121e-06	3.22879e-05	3.65814e-05	2.46464e-05	1.34637e-05	2.00083e-05	2.75259e-05	4.5175e-05	3.44631e-05	5.7526e-05	2.14334e-05	9.79148e-06	1.34623e-05	8.2951e-06	1.13112e-05	1.15535e-05	2.60929e-05	2.13719e-05	2.01895e-05	2.24745e-05	2.24204e-05
K01006, pyruvate, orthophosphate dikinase [EC:2.7.9.1]	0.000661976	0.000658609	0.0006977	0.000712086	0.000685001	0.000186111	0.000157965	0.00015703	0.000147434	0.000158242	0.000120752	8.53438e-05	0.000142937	9.64814e-05	0.000201477	0.000261004	0.000244698	0.000289883	0.000270901	0.000263121	0.000591392	0.0005803	0.000505702	0.000595624	0.00055249
K01007, pyruvate, water dikinase [EC:2.7.9.2]	1.7639e-05	3.41792e-05	1.28051e-05	8.27743e-06	1.97022e-05	0.000139557	7.15599e-05	3.05326e-05	3.45442e-05	3.21622e-05	0.000145915	0.000166057	0.000137862	0.000135968	3.96624e-05	6.45013e-06	7.38475e-06	8.46929e-06	1.00697e-05	7.16369e-06	9.32905e-05	0.000104773	0.000132958	9.15676e-05	0.000123243
K01008, selenide, water dikinase [EC:2.7.9.3]	2.34483e-05	6.09882e-05	2.70219e-05	1.83398e-05	3.59204e-05	0.000181927	0.000288523	0.000354237	0.000388919	0.000369814	0.000152979	0.000192604	9.90753e-05	0.00021112	0.000331595	0.000363337	0.000373046	0.000339042	0.000349686	0.000360719	7.53455e-05	7.64593e-05	6.42176e-05	6.82116e-05	8.4337e-05
K01011, thiosulfate/3-mercaptopyruvate sulfurtransferase [EC:2.8.1.1 2.8.1.2]	0.00196962	0.00196831	0.00208024	0.00213159	0.00203304	0.000352755	0.000284514	0.000231015	0.000210739	0.000232192	0.000345919	0.000359528	0.000435604	0.000356928	0.000327321	0.00028022	0.000266097	0.000309254	0.000295952	0.000282201	0.00177933	0.00175001	0.00157604	0.00179433	0.00166199
K01012, biotin synthase [EC:2.8.1.6]	0.000671393	0.000663929	0.00070183	0.000718509	0.000687564	0.000242108	0.000337254	0.000365843	0.000388962	0.000373678	0.000242665	0.00026047	0.000222594	0.000242455	0.000362485	0.0003412	0.000346857	0.000322104	0.000330427	0.000338974	0.000607892	0.000610832	0.000569937	0.000611275	0.000584377
K01014, aryl sulfotransferase [EC:2.8.2.1]	3.02559e-06	9.17461e-07	3.96461e-07	1.83934e-07	9.97997e-07	5.02187e-06	1.5964e-05	6.39194e-06	6.85026e-06	5.29547e-06	8.76764e-06	8.58885e-07	7.14529e-06	1.3405e-06	5.68234e-06	3.78182e-06	4.4688e-06	4.07337e-06	4.09566e-06	3.86932e-06	1.22048e-05	8.6702e-06	9.71756e-06	1.09322e-05	1.03519e-05
K01015, alcohol sulfotransferase [EC:2.8.2.2]	1.29668e-06	2.44656e-07	2.26549e-07	1.83934e-07	3.8811e-07	2.21825e-06	6.85093e-06	3.62786e-06	5.09438e-06	2.7193e-06	3.22112e-06	7.9924e-07	2.92025e-06	1.29428e-06	3.58885e-06	3.24549e-06	3.60297e-06	3.5878e-06	3.38098e-06	3.1881e-06	1.99906e-06	1.84576e-06	1.7749e-06	1.67796e-06	2.26088e-06
K01023, arylsulfate sulfotransferase [EC:2.8.2.22]	1.08057e-07	5.75662e-08	2.03678e-07	0	3.44653e-08	1.21696e-06	5.65525e-08	6.62228e-07	3.04664e-06	1.89804e-06	1.53633e-05	3.67549e-06	3.78492e-05	2.17254e-06	5.03338e-07	0	2.09475e-08	3.70008e-08	5.12607e-08	1.02183e-08	6.63982e-07	4.85726e-08	1.607e-07	1.01694e-07	5.06344e-07
K01026, propionate CoA-transferase [EC:2.8.3.1]	8.74333e-06	2.22484e-06	1.3777e-06	3.05024e-07	2.82766e-06	2.76973e-05	3.42644e-05	2.26856e-05	1.68827e-05	1.68403e-05	4.62824e-05	1.79441e-05	4.70723e-05	1.88768e-05	2.31489e-05	1.0553e-05	1.40219e-05	9.47664e-06	1.20276e-05	1.18886e-05	2.30098e-05	2.42365e-05	2.20383e-05	1.97033e-05	2.53219e-05
K01027, 3-oxoacid CoA-transferase [EC:2.8.3.5]	7.72115e-06	2.55422e-05	9.82945e-06	5.64377e-06	1.54875e-05	4.11333e-05	1.53194e-05	3.63967e-06	2.5174e-06	2.89508e-06	3.32473e-05	2.35428e-05	2.16487e-05	1.53103e-05	8.91778e-06	1.48546e-07	2.36008e-07	2.1875e-07	3.95195e-07	9.53706e-08	5.37115e-06	2.38253e-06	2.1832e-06	3.51863e-06	4.25337e-06
K01028, 3-oxoacid CoA-transferase subunit A [EC:2.8.3.5]	2.89424e-05	3.64256e-05	1.59235e-05	8.32312e-06	2.29386e-05	0.00019837	9.9902e-05	4.75038e-05	4.05488e-05	4.2292e-05	0.000187144	0.00021019	0.000155583	0.000182742	5.70763e-05	1.24697e-05	1.6815e-05	1.67305e-05	2.02876e-05	1.42806e-05	6.81026e-05	6.46191e-05	9.54331e-05	5.81495e-05	7.5868e-05
K01029, 3-oxoacid CoA-transferase subunit B [EC:2.8.3.5]	3.25672e-05	6.49655e-05	2.4308e-05	1.31127e-05	3.70889e-05	0.000176882	9.8352e-05	4.86478e-05	4.01927e-05	4.02404e-05	0.000185488	0.000196285	0.000161936	0.000172823	5.73949e-05	1.25813e-05	1.67656e-05	1.38858e-05	1.7706e-05	1.43748e-05	6.93981e-05	6.64544e-05	9.62255e-05	5.96444e-05	7.74257e-05
K01031, 3-oxoadipate CoA-transferase, alpha subunit [EC:2.8.3.6]	4.18113e-06	6.70295e-06	3.44582e-06	2.62272e-06	2.63325e-06	0.000145521	4.66288e-05	2.24342e-05	1.37553e-05	2.13161e-05	6.28201e-05	7.57019e-05	5.70639e-05	8.16617e-05	2.941e-05	3.64027e-07	8.80959e-07	4.63097e-06	4.63622e-06	3.1109e-07	1.29122e-05	9.35442e-06	1.13718e-05	9.76267e-06	1.3052e-05
K01032, 3-oxoadipate CoA-transferase, beta subunit [EC:2.8.3.6]	2.69921e-06	6.94761e-06	2.25643e-06	1.97895e-06	1.76154e-06	8.65431e-05	3.50813e-05	7.92276e-06	9.88676e-06	1.43985e-05	5.67147e-05	6.63913e-05	4.16517e-05	6.95336e-05	1.02631e-05	4.25912e-07	9.62421e-07	4.58812e-06	4.79549e-06	4.42792e-07	2.1794e-05	2.17647e-05	2.12545e-05	1.68813e-05	2.44977e-05
K01034, acetate CoA/acetoacetate CoA-transferase alpha subunit [EC:2.8.3.8 2.8.3.9]	6.75269e-06	2.56858e-05	1.01484e-05	5.07111e-06	1.56218e-05	4.43028e-05	2.00527e-05	1.74683e-05	1.26144e-05	1.02483e-05	2.44859e-05	4.35046e-05	2.58686e-05	4.50495e-05	1.38033e-05	7.79387e-07	9.13194e-07	9.17374e-07	1.35665e-06	7.80449e-07	3.38868e-05	3.43267e-05	3.26429e-05	2.82581e-05	3.90724e-05
K01035, acetate CoA/acetoacetate CoA-transferase beta subunit [EC:2.8.3.8 2.8.3.9]	8.05795e-06	2.55176e-05	1.05393e-05	5.45672e-06	1.56969e-05	6.84423e-05	2.14032e-05	1.59866e-05	1.06982e-05	1.30889e-05	5.31092e-05	5.19001e-05	3.17818e-05	3.20264e-05	1.64766e-05	9.80065e-07	1.18609e-06	2.49771e-06	2.64785e-06	9.13287e-07	3.24128e-05	3.32002e-05	3.22528e-05	2.74677e-05	3.69364e-05
K01039, glutaconate CoA-transferase, subunit A [EC:2.8.3.12]	1.48236e-05	3.93744e-06	2.41169e-06	1.32279e-06	4.95143e-06	5.10362e-05	4.88054e-05	1.92372e-05	1.76176e-05	1.45168e-05	5.79734e-05	6.73266e-05	6.04468e-05	7.52905e-05	1.72561e-05	1.16308e-06	1.34308e-06	1.27964e-06	1.62512e-06	9.66649e-07	2.91132e-05	2.6164e-05	2.07846e-05	2.62728e-05	3.13572e-05
K01040, glutaconate CoA-transferase, subunit B [EC:2.8.3.12]	1.47469e-05	3.93744e-06	2.40225e-06	1.32279e-06	4.91615e-06	5.05987e-05	4.85199e-05	1.89589e-05	1.62509e-05	1.4345e-05	5.79734e-05	6.73266e-05	6.20937e-05	7.52905e-05	1.69792e-05	1.16308e-06	1.31515e-06	1.27964e-06	1.62512e-06	9.66649e-07	2.9008e-05	2.62288e-05	2.07846e-05	2.62219e-05	3.14802e-05
K01042, L-seryl-tRNA(Ser) seleniumtransferase [EC:2.9.1.1]	6.9465e-06	6.36184e-06	2.3133e-06	1.04268e-06	3.21233e-06	7.18546e-05	3.15523e-05	1.52433e-05	1.04352e-05	1.3419e-05	0.000109506	0.000100374	3.96503e-05	0.000104378	1.68512e-05	5.50258e-07	5.72565e-07	4.63148e-07	9.34766e-07	4.56416e-07	2.02814e-05	2.03814e-05	1.99512e-05	1.7944e-05	2.39461e-05
K01045, arylesterase / paraoxonase [EC:3.1.1.2 3.1.8.1]	0	0	0	0	0	6.16181e-08	0	0	0	0	0	0	0	0	3.32301e-08	1.37521e-08	0	2.69759e-08	2.74876e-08	2.72487e-08	1.68342e-06	1.36003e-06	1.10931e-06	7.62708e-07	1.46015e-06
K01046, triacylglycerol lipase [EC:3.1.1.3]	4.18624e-05	1.37678e-05	1.16441e-05	1.00294e-05	1.71763e-05	0.000217868	0.000358296	0.000363217	0.000403438	0.000366997	0.000246216	0.000304695	0.000289198	0.000276537	0.000335525	0.000340972	0.000347463	0.000321547	0.000330404	0.000338488	4.70009e-05	4.54777e-05	6.05137e-05	4.35074e-05	4.73112e-05
K01048, lysophospholipase [EC:3.1.1.5]	2.74927e-05	3.09689e-05	1.43489e-05	8.16208e-06	2.30753e-05	0.000145152	0.000100628	5.40061e-05	4.01235e-05	5.27894e-05	0.0001674	0.000134028	0.00022225	0.000149604	6.17388e-05	1.92675e-05	2.40615e-05	1.68653e-05	2.21711e-05	2.05744e-05	9.93863e-05	0.000104364	0.0001073	9.36555e-05	0.000117002
K01050, cholinesterase [EC:3.1.1.8]	6.66864e-06	1.46794e-06	6.79647e-07	0	1.99599e-06	1.29398e-06	1.93894e-05	1.38204e-06	1.57683e-06	0	1.7363e-05	1.43148e-07	1.56575e-05	0	2.6584e-06	0	0	0	1.64926e-07	0	7.36494e-07	0	0	0	0
K01051, pectinesterase [EC:3.1.1.11]	1.32325e-05	2.65044e-06	2.26549e-06	1.77803e-06	5.05719e-06	6.59326e-05	3.41052e-05	2.19591e-05	1.25311e-05	1.99701e-05	0.00012419	8.02712e-05	0.000167596	5.48941e-05	2.44676e-05	2.19575e-06	3.23755e-06	2.11247e-06	2.63391e-06	2.34112e-06	4.01696e-05	4.30677e-05	4.90648e-05	3.83388e-05	3.8435e-05
K01053, gluconolactonase [EC:3.1.1.17]	1.77152e-05	5.50731e-06	7.99561e-06	6.03151e-06	8.62646e-06	0.000262682	0.000161183	0.000106434	0.000117225	0.000120759	9.9383e-05	0.000103185	0.000102047	0.000116177	8.88451e-05	2.59837e-05	3.04136e-05	2.74581e-05	2.72738e-05	2.86554e-05	5.22319e-05	4.90384e-05	5.26533e-05	4.73117e-05	4.76764e-05
K01054, acylglycerol lipase [EC:3.1.1.23]	0	0	0	0	0	0	0	0	0	0	0	0	0	0	0	0	1.3965e-08	0	0	0	1.05213e-07	4.85726e-08	0	0	4.71018e-08
K01055, 3-oxoadipate enol-lactonase [EC:3.1.1.24]	9.38227e-05	7.51224e-05	4.24291e-05	2.30513e-05	6.57938e-05	0.000627702	0.000519783	0.00038387	0.000372279	0.00038351	0.000468728	0.000529343	0.000501116	0.000538854	0.000414109	0.000517373	0.00048933	0.000577275	0.000542845	0.000522322	0.000191823	0.000170215	0.000184888	0.000169139	0.000187949
K01056, peptidyl-tRNA hydrolase, PTH1 family [EC:3.1.1.29]	4.06293e-05	4.34876e-05	2.53169e-05	1.64928e-05	2.98845e-05	0.000310555	0.00043581	0.00050767	0.00053018	0.000525511	0.00034503	0.000332759	0.000376799	0.000335021	0.000496391	0.000618527	0.000609544	0.000627027	0.000616857	0.000618206	0.000116524	0.000117837	0.000137688	0.000108152	0.000131084
K01057, 6-phosphogluconolactonase [EC:3.1.1.31]	3.53498e-05	3.5238e-05	1.96523e-05	1.42427e-05	2.73544e-05	0.000245189	0.000336569	0.000373418	0.000390465	0.000379591	0.000198769	0.000246408	0.000187269	0.000262784	0.000356147	0.000350825	0.000360147	0.000327981	0.000338846	0.000349679	9.50236e-05	9.93156e-05	0.000119656	8.76708e-05	0.000110109
K01058, phospholipase A1/A2 [EC:3.1.1.32 3.1.1.4]	4.70819e-06	6.46045e-06	2.14514e-06	1.11127e-06	1.52472e-06	9.06248e-05	2.95285e-05	1.00745e-05	1.17548e-05	1.80941e-05	0.000116307	8.93312e-05	2.94964e-05	6.44539e-05	1.81348e-05	1.40718e-06	1.9764e-06	3.5799e-06	4.36273e-06	1.36584e-06	4.52405e-05	5.60588e-05	9.61096e-05	4.9754e-05	6.81303e-05
K01060, cephalosporin-C deacetylase [EC:3.1.1.41]	4.42705e-06	1.15192e-06	8.3481e-07	3.67869e-07	1.65157e-06	2.10881e-05	1.55762e-05	1.48569e-05	9.59556e-06	3.71022e-06	2.85777e-05	7.4136e-06	7.59568e-05	2.09666e-05	6.69502e-06	5.50083e-08	4.75683e-08	1.3488e-08	1.09951e-07	1.36244e-08	9.54536e-07	3.40008e-07	3.73006e-07	6.32245e-07	1.38165e-06
K01061, carboxymethylenebutenolidase [EC:3.1.1.45]	5.16226e-05	2.85883e-05	2.0933e-05	1.76351e-05	2.47482e-05	0.000521009	0.000540705	0.000532995	0.000586309	0.00057679	0.000384299	0.000451149	0.000301426	0.000444638	0.000513867	0.000465923	0.00048302	0.00044286	0.000457467	0.00046707	0.000297951	0.000276777	0.00024062	0.000281404	0.000275654
K01066, acetyl esterase [EC:3.1.1.-]	4.73422e-05	2.23424e-05	1.38677e-05	9.47288e-06	2.1115e-05	0.000408107	0.00021055	0.000119869	9.72916e-05	8.98078e-05	0.000334768	0.000425161	0.000384496	0.000346819	0.000109083	1.34996e-05	1.78957e-05	1.69291e-05	2.11093e-05	1.40147e-05	0.000149074	0.000151755	0.000114103	0.000137929	0.000167264
K01067, acetyl-CoA hydrolase [EC:3.1.2.1]	1.15518e-05	8.20338e-06	2.63608e-06	1.31063e-06	2.91109e-06	6.46535e-05	5.12569e-05	1.7145e-05	1.3164e-05	2.17794e-05	6.97209e-05	6.21034e-05	7.2323e-05	6.45843e-05	3.05047e-05	1.13892e-05	1.34787e-05	1.02389e-05	1.34948e-05	1.26754e-05	6.6754e-05	6.37463e-05	7.58957e-05	6.78353e-05	7.17016e-05
K01069, hydroxyacylglutathione hydrolase [EC:3.1.2.6]	0.000770935	0.000721184	0.000736702	0.000734094	0.000736258	0.000695453	0.00083736	0.000734577	0.000755819	0.000759656	0.000731821	0.000691128	0.000939729	0.000681931	0.000793237	0.000913353	0.000894477	0.000950683	0.000928292	0.000916628	0.000801067	0.000779841	0.000743092	0.000790271	0.000777321
K01070, S-formylglutathione hydrolase [EC:3.1.2.12]	2.6702e-05	6.03248e-05	2.48481e-05	1.43623e-05	3.61852e-05	0.000201856	0.000160587	0.000177784	0.000163513	0.000174246	0.000250289	0.000228143	0.000103429	0.000211238	0.000183421	0.000173558	0.000180803	0.000163278	0.000172539	0.000173016	9.29205e-05	9.68019e-05	0.000114627	9.14154e-05	0.000112119
K01071, medium-chain acyl-[acyl-carrier-protein] hydrolase [EC:3.1.2.21]	2.46243e-05	6.44424e-06	4.89303e-06	1.72546e-06	1.02887e-05	9.31747e-05	7.10606e-05	3.83489e-05	3.91686e-05	1.75909e-05	0.00012626	5.89521e-05	0.000191784	4.27676e-05	2.26354e-05	2.44237e-07	2.05635e-07	1.7939e-07	8.54522e-07	2.99055e-07	1.11373e-05	6.44701e-06	2.33803e-05	8.4864e-06	9.38667e-06
K01073, acyl-CoA hydrolase [EC:3.1.2.20]	0.000650823	0.000631831	0.000684569	0.000705002	0.000665276	3.66628e-05	5.57382e-05	1.57487e-05	1.90438e-05	2.26331e-05	7.79028e-05	4.60824e-05	0.000116363	4.66021e-05	3.75666e-05	8.33101e-06	8.70299e-06	7.21741e-06	9.88043e-06	8.76455e-06	0.000430281	0.000441971	0.000451077	0.000457	0.000416059
K01075, 4-hydroxybenzoyl-CoA thioesterase [EC:3.1.2.23]	1.21641e-05	3.76771e-06	2.8885e-06	1.53279e-06	4.54643e-06	6.00664e-05	5.51088e-05	2.6923e-05	2.50777e-05	2.49069e-05	5.62985e-05	6.00927e-05	8.44118e-05	7.63857e-05	3.33714e-05	1.30342e-05	1.70485e-05	1.0894e-05	1.58816e-05	1.4777e-05	4.38696e-05	4.90421e-05	5.86862e-05	4.44168e-05	5.50148e-05
K01076, abhydrolase domain-containing protein 17 [EC:3.1.2.22]	0	0	0	0	0	1.41722e-06	0	0	0	0	1.72252e-08	0	0	0	3.32301e-08	5.50083e-08	0	6.74398e-08	6.87191e-08	4.08731e-08	6.78627e-06	6.8973e-06	4.30413e-06	7.67793e-06	5.2754e-06
K01077, alkaline phosphatase [EC:3.1.3.1]	0.000696377	0.000669675	0.00070604	0.000720031	0.00069476	0.000268364	0.000489123	0.0005114	0.000534529	0.000521894	0.000401875	0.000320297	0.000305584	0.0002815	0.000511017	0.000507229	0.000519337	0.000475756	0.000491501	0.000504059	0.000432333	0.000456791	0.000478453	0.000469647	0.000446971
K01079, phosphoserine phosphatase [EC:3.1.3.3]	0.000664101	0.000664633	0.000696557	0.000712731	0.000683836	0.000161556	0.000105288	6.12857e-05	4.68204e-05	4.98054e-05	0.000213468	0.000201796	0.000177623	0.000200823	8.26323e-05	2.04273e-05	2.47757e-05	2.04552e-05	2.5832e-05	2.15503e-05	0.00058101	0.000570692	0.000522648	0.000591633	0.000544356
K01080, phosphatidate phosphatase [EC:3.1.3.4]	0	0	0	0	0	2.46472e-07	9.69472e-07	3.4551e-07	6.67121e-07	5.72484e-07	9.47387e-08	0	2.0711e-08	3.46681e-08	3.32301e-08	1.37521e-08	1.3965e-08	0	5.49753e-08	2.72487e-08	0	0	0	0	0
K01081, 5-nucleotidase [EC:3.1.3.5]	2.20075e-05	1.16822e-05	6.49924e-06	2.70294e-06	8.10663e-06	0.000129454	8.63889e-05	4.75219e-05	3.8619e-05	3.54922e-05	0.000186542	0.000102084	0.000296379	8.76039e-05	4.4713e-05	8.39944e-06	9.68297e-06	1.05643e-05	1.33933e-05	8.86606e-06	5.25147e-05	5.58762e-05	0.000112758	5.21709e-05	6.71043e-05
K01082, 3(2), 5-bisphosphate nucleotidase [EC:3.1.3.7]	0.00067712	0.000666548	0.000705971	0.000720603	0.00069014	0.000312044	0.000430553	0.000501498	0.000520836	0.000532012	0.000279157	0.000337926	0.000194243	0.000357675	0.000525316	0.000623758	0.00061652	0.000631352	0.000622716	0.000623562	0.000613593	0.000610503	0.000576832	0.000620214	0.000590938
K01083, 3-phytase [EC:3.1.3.8]	2.60819e-05	3.17613e-05	1.40323e-05	9.01278e-06	2.17795e-05	0.000148484	0.000163232	0.000172577	0.000168503	0.000167152	0.000167239	0.000126584	9.90063e-05	0.00012161	0.000179024	0.000178944	0.000185708	0.000165862	0.000173291	0.000178336	0.000104933	0.000120573	0.000237649	0.000108456	0.000145438
K01085, glucose-1-phosphatase [EC:3.1.3.10]	6.79214e-07	3.66984e-07	3.96461e-07	6.13114e-08	2.83382e-07	2.59987e-05	6.62042e-06	1.1517e-07	2.12266e-06	3.09141e-06	5.57067e-05	3.55229e-05	5.82226e-06	3.21921e-05	1.39566e-06	2.75042e-08	5.3443e-08	5.39519e-08	1.37438e-08	2.72487e-08	3.1564e-07	9.71451e-08	4.43724e-08	4.57625e-07	8.47832e-07
K01086, fructose-1,6-bisphosphatase I / sedoheptulose-1,7-bisphosphatase [EC:3.1.3.11 3.1.3.37]	1.72891e-06	6.33203e-06	1.67152e-06	1.47225e-06	2.44166e-06	7.18304e-05	1.49205e-05	1.91644e-05	1.44115e-05	1.64617e-05	2.37528e-05	5.25718e-05	3.39479e-05	5.85616e-05	1.37146e-05	4.79295e-06	5.64884e-06	4.42405e-06	5.21578e-06	4.60504e-06	1.70972e-06	1.60351e-06	1.13263e-06	7.62708e-07	1.17874e-06
K01087, trehalose 6-phosphate phosphatase [EC:3.1.3.12]	3.8958e-05	2.91423e-05	8.73263e-06	5.24989e-06	1.8482e-05	0.000337608	0.000134045	7.11041e-05	7.07263e-05	5.74175e-05	0.00024052	0.000201314	0.000244713	0.000189737	6.95617e-05	2.54044e-06	4.03018e-06	3.24354e-06	4.51491e-06	2.65562e-06	2.60502e-05	1.64034e-05	1.67073e-05	1.95203e-05	1.89879e-05
K01089, imidazoleglycerol-phosphate dehydratase / histidinol-phosphatase [EC:4.2.1.19 3.1.3.15]	8.41813e-06	3.21621e-06	4.43187e-06	1.73205e-06	2.93855e-06	9.406e-05	4.7366e-05	4.61695e-05	3.17541e-05	4.02384e-05	0.000125201	8.45896e-05	4.12109e-05	6.93421e-05	5.19776e-05	3.07119e-05	3.28673e-05	2.91934e-05	3.1496e-05	3.01712e-05	0.000202242	0.000194262	0.000205012	0.00019296	0.000191938
K01090, protein phosphatase [EC:3.1.3.16]	2.66764e-05	8.51811e-06	8.50082e-06	5.89612e-06	1.01995e-05	0.000115809	0.000245719	0.000300342	0.000291056	0.000273341	0.000115486	0.000123164	0.000180863	0.00012099	0.000296448	0.000316655	0.000320155	0.000293521	0.000303083	0.000312663	6.58849e-05	7.33713e-05	5.84693e-05	6.52048e-05	6.91556e-05
K01091, phosphoglycolate phosphatase [EC:3.1.3.18]	0.000138973	0.000176591	7.64684e-05	4.51877e-05	0.000118023	0.000794744	0.000863891	0.000761947	0.000815652	0.000820539	0.000750993	0.000633958	0.000684396	0.000653496	0.000788085	0.000901528	0.000889407	0.000943157	0.000920973	0.000910332	0.000270126	0.000265261	0.000301655	0.000249822	0.000286697
K01092, myo-inositol-1(or 4)-monophosphatase [EC:3.1.3.25]	0.000757343	0.000742886	0.000745576	0.000743133	0.000746882	0.000771141	0.00101379	0.00105339	0.00108464	0.00109338	0.00070835	0.00059908	0.000646622	0.000717048	0.0010718	0.00127806	0.00127232	0.00128944	0.00127579	0.00128013	0.000806771	0.000788165	0.000772654	0.000796552	0.00078521
K01093, 4-phytase / acid phosphatase [EC:3.1.3.26 3.1.3.2]	1.23493e-07	0	1.13275e-07	6.13114e-08	2.77221e-07	1.32315e-05	9.69472e-08	4.03095e-07	1.29671e-06	2.06094e-06	2.31679e-05	6.90687e-06	2.51017e-06	2.64248e-06	1.72796e-06	2.29201e-07	4.79465e-07	3.37199e-07	4.39802e-07	2.36156e-07	4.3839e-07	0	4.65057e-08	0	5.75688e-08
K01095, phosphatidylglycerophosphatase A [EC:3.1.3.27]	1.57248e-05	3.35226e-05	1.4604e-05	7.91151e-06	1.91271e-05	9.46683e-05	0.000123663	0.000136025	0.000142969	0.000153782	0.00012297	0.000132996	0.000144363	0.000127604	0.000164283	0.000261511	0.000245449	0.000292645	0.000273835	0.000263931	8.01831e-05	8.59955e-05	9.29872e-05	7.5898e-05	9.65661e-05
K01096, phosphatidylglycerophosphatase B [EC:3.1.3.27 3.1.3.81 3.1.3.4 3.6.1.27]	7.40961e-07	2.93587e-07	3.96461e-07	0	3.8811e-07	1.52813e-05	1.08775e-05	3.01746e-06	5.67053e-06	5.45004e-06	6.46707e-05	4.36511e-05	1.55001e-05	2.85388e-05	4.95128e-06	7.61865e-07	8.85381e-07	2.82266e-06	3.01564e-06	6.3762e-07	4.49788e-06	6.26586e-06	7.25489e-06	5.54743e-06	7.70114e-06
K01097, N-acylneuraminate-9-phosphatase [EC:3.1.3.29]	0	6.1164e-08	0	0	0	0	2.2621e-07	1.38204e-06	1.69813e-06	2.80517e-06	1.08519e-06	4.17514e-07	1.65688e-07	6.00914e-07	3.15686e-06	6.05091e-07	6.4239e-07	4.18127e-07	8.24629e-07	5.99472e-07	2.99858e-06	5.00297e-06	4.12664e-06	3.20338e-06	3.86234e-06
K01101, 4-nitrophenyl phosphatase [EC:3.1.3.41]	1.28991e-05	4.03387e-06	3.26089e-06	1.56497e-06	4.25689e-06	3.43059e-05	4.11393e-05	2.6797e-05	1.7588e-05	1.26795e-05	0.000106743	6.93659e-05	0.000190989	5.58444e-05	1.90763e-05	3.23346e-06	5.04423e-06	2.92014e-06	3.7847e-06	3.77736e-06	2.93532e-05	2.77426e-05	2.36545e-05	2.62067e-05	2.78112e-05
K01103, 6-phosphofructo-2-kinase / fructose-2,6-biphosphatase 3 [EC:2.7.1.105 3.1.3.46]	0	0	0	0	0	0	3.23157e-08	0	7.27769e-07	2.86242e-08	0	1.67005e-07	0	0	6.64601e-08	0	0	0	0	2.72487e-08	0	0	0	0	0
K01104, protein-tyrosine phosphatase [EC:3.1.3.48]	8.64268e-05	5.51689e-05	3.10939e-05	2.13287e-05	4.61938e-05	0.000540461	0.000587318	0.000554868	0.000592741	0.000569608	0.000557134	0.000492438	0.000624602	0.000482181	0.00050569	0.000459376	0.000476686	0.00043658	0.000451557	0.000460921	0.000263187	0.000278781	0.000309038	0.000255963	0.000317717
K01113, alkaline phosphatase D [EC:3.1.3.1]	3.89351e-05	3.83503e-05	1.65572e-05	9.95391e-06	2.77799e-05	0.000264918	0.000125774	7.55738e-05	5.42624e-05	7.15947e-05	0.000186618	0.000157451	0.000209431	0.000121339	8.47501e-05	1.82134e-05	2.49831e-05	1.82756e-05	2.37908e-05	1.98995e-05	0.000173511	0.000207972	0.000331927	0.000185948	0.000244259
K01114, phospholipase C [EC:3.1.4.3]	1.30295e-05	3.85649e-06	4.23297e-06	4.24689e-06	8.56466e-06	0.00018488	7.39262e-05	4.75586e-05	3.62243e-05	3.25373e-05	0.000102307	0.000139228	9.5414e-05	0.000119754	4.31066e-05	1.97918e-06	2.17691e-06	2.52444e-06	3.85328e-06	1.5886e-06	2.42365e-05	2.63936e-05	5.58373e-05	2.33363e-05	3.23883e-05
K01115, phospholipase D1/2 [EC:3.1.4.4]	6.39078e-06	1.70289e-06	1.13533e-06	1.01444e-06	2.48873e-06	5.1786e-05	1.76432e-05	1.41926e-05	6.08741e-06	1.85372e-05	3.36543e-05	3.55155e-05	2.75574e-05	3.90592e-05	1.88311e-05	5.93953e-06	8.32616e-06	5.10834e-06	7.1535e-06	6.60328e-06	2.2779e-05	1.78149e-05	1.68067e-05	1.8896e-05	1.88063e-05
K01117, sphingomyelin phosphodiesterase [EC:3.1.4.12]	1.87485e-06	5.13778e-07	1.69912e-07	0	8.01421e-07	1.15226e-05	9.9791e-06	4.89761e-06	7.21098e-06	5.3012e-06	1.10965e-05	1.43148e-06	1.33228e-05	5.90283e-06	5.71557e-06	1.0204e-06	9.10518e-07	6.28539e-07	1.27268e-06	9.18282e-07	1.12578e-05	1.71461e-05	4.73454e-05	1.29762e-05	2.03009e-05
K01118, FMN-dependent NADH-azoreductase [EC:1.7.1.17]	3.74274e-05	3.49482e-05	1.99858e-05	1.08511e-05	2.70817e-05	0.000190642	0.000227985	0.000181216	0.000161425	0.000187609	0.000262576	0.000245748	0.000281407	0.000295963	0.000202935	0.000273721	0.000259413	0.000302016	0.000283724	0.000275468	7.50076e-05	8.18063e-05	0.000133651	7.4497e-05	9.49905e-05
K01119, 2,3-cyclic-nucleotide 2-phosphodiesterase / 3-nucleotidase [EC:3.1.4.16 3.1.3.6]	2.07871e-05	2.91271e-05	1.35452e-05	5.42116e-06	1.98877e-05	6.80971e-05	5.74935e-05	3.83965e-05	3.34205e-05	3.26321e-05	0.000122915	5.40989e-05	0.000255683	4.84593e-05	4.19205e-05	1.06964e-05	1.4818e-05	9.19744e-06	1.32064e-05	1.22088e-05	5.58369e-05	5.10903e-05	6.65615e-05	5.03133e-05	5.97363e-05
K01120, 3,5-cyclic-nucleotide phosphodiesterase [EC:3.1.4.17]	4.35314e-06	2.20802e-06	2.577e-06	2.32983e-06	2.46727e-06	3.67346e-05	9.34312e-05	0.000136592	0.000134221	0.000130254	3.80335e-05	5.29586e-05	2.73778e-05	4.8349e-05	0.000134293	0.00015369	0.000153934	0.000142452	0.00014645	0.000151264	3.19974e-05	4.21367e-05	7.29572e-05	3.77492e-05	5.23772e-05
K01121, 2,3-cyclic-nucleotide 3-phosphodiesterase [EC:3.1.4.37]	5.5572e-07	1.22328e-07	1.69912e-07	0	1.66333e-07	6.16181e-08	2.13284e-06	0	3.03237e-07	1.14497e-07	1.44692e-06	0	1.53261e-06	2.31121e-08	1.9938e-07	0	1.3965e-08	0	1.37438e-08	0	5.26067e-08	0	0	0	0
K01126, glycerophosphoryl diester phosphodiesterase [EC:3.1.4.46]	0.000121446	0.000106291	5.229e-05	2.67342e-05	8.21829e-05	0.000497923	0.000462194	0.00032746	0.00028313	0.000262369	0.00075958	0.000540163	0.000728151	0.000473857	0.000329988	0.000303166	0.000296785	0.000331818	0.000324669	0.000306006	0.000250456	0.000264398	0.00033975	0.000243587	0.000300039
K01127, glycosylphosphatidylinositol phospholipase D [EC:3.1.4.50]	1.31726e-06	2.75238e-07	2.0767e-07	6.13114e-08	1.94055e-07	1.04853e-05	2.80608e-06	1.83312e-06	4.24532e-07	1.8892e-06	3.09193e-06	4.40775e-06	1.53261e-06	4.9171e-06	6.8897e-06	3.3005e-07	3.49125e-07	2.56271e-07	2.19901e-07	3.26985e-07	2.05166e-05	2.59944e-05	6.72242e-05	2.34914e-05	2.93993e-05
K01128, sphingomyelin phosphodiesterase acid-like 3 [EC:3.1.4.-]	0	0	0	0	0	0	0	5.75851e-08	1.81942e-07	0	0	0	0	0	0	0	0	0	0	0	2.10427e-07	4.37153e-07	1.06494e-06	3.55931e-07	2.35509e-07
K01129, dGTPase [EC:3.1.5.1]	4.43547e-05	4.02307e-05	1.93678e-05	9.5269e-06	2.84331e-05	0.000217139	0.000231656	0.000188603	0.000176519	0.000189114	0.000247165	0.000229588	0.000219851	0.000232654	0.000217067	0.000283818	0.000269832	0.000313305	0.000296875	0.00028542	8.91253e-05	9.06749e-05	0.00011587	8.28403e-05	9.81138e-05
K01130, arylsulfatase [EC:3.1.6.1]	5.16743e-05	5.00622e-05	2.84787e-05	1.73539e-05	3.86648e-05	0.000531328	0.000299286	0.000285498	0.000229529	0.000276641	0.000382958	0.000562368	0.000300472	0.000524539	0.000306315	0.000192334	0.000196848	0.000178673	0.00018833	0.00019416	0.000622273	0.000736297	0.000562251	0.000679338	0.000747361
K01132, N-acetylgalactosamine-6-sulfatase [EC:3.1.6.4]	1.17319e-06	3.0582e-07	1.13275e-07	0	5.54443e-07	1.12761e-05	3.36084e-06	9.21361e-07	2.85043e-06	4.265e-06	3.79816e-06	7.15738e-08	4.41144e-06	0	5.48296e-07	6.87604e-07	3.21195e-07	7.68814e-07	2.47389e-07	5.51787e-07	6.12343e-05	8.20391e-05	8.17118e-05	7.88132e-05	6.93573e-05
K01133, choline-sulfatase [EC:3.1.6.6]	3.12638e-05	1.00623e-05	7.02088e-06	3.84157e-06	1.16548e-05	0.000193955	0.000141745	6.14685e-05	7.07647e-05	6.57078e-05	0.000225617	0.000211251	0.000116587	0.000224295	8.743e-05	5.21322e-05	6.60698e-05	4.67601e-05	5.79572e-05	6.1905e-05	0.000212019	0.000250412	0.00018984	0.000247207	0.000220843
K01134, arylsulfatase A [EC:3.1.6.8]	2.40812e-06	6.93192e-07	7.36285e-07	4.90491e-07	1.44155e-06	1.99951e-05	8.04662e-06	4.16532e-06	6.06474e-06	1.62204e-05	1.07227e-05	1.53406e-05	1.04383e-05	2.25343e-06	5.10081e-06	5.26246e-06	3.30039e-06	5.8268e-06	3.61921e-06	4.98879e-06	0.000157627	0.000212554	0.000156479	0.00020388	0.000167753
K01135, arylsulfatase B [EC:3.1.6.12]	2.38754e-06	4.9339e-06	7.45724e-07	5.51803e-07	1.0904e-06	1.85573e-05	7.99814e-06	5.3842e-06	1.16746e-05	1.50563e-05	1.14548e-05	2.35398e-06	1.21953e-05	9.01372e-07	2.13226e-06	4.77197e-06	3.54711e-06	5.40867e-06	3.75206e-06	4.35299e-06	0.000146983	0.000194412	0.000146362	0.000182491	0.000163427
K01136, iduronate 2-sulfatase [EC:3.1.6.13]	3.12102e-06	1.06018e-06	6.2301e-07	1.83934e-07	1.17441e-06	1.64212e-05	1.33787e-05	5.25944e-06	1.12804e-05	1.1295e-05	4.88089e-05	2.44902e-05	1.12235e-05	2.37477e-05	1.14826e-05	8.18317e-06	8.98316e-06	7.36443e-06	8.21491e-06	9.54841e-06	9.17738e-05	0.000119343	7.34258e-05	0.000119382	9.93612e-05
K01137, N-acetylglucosamine-6-sulfatase [EC:3.1.6.14]	1.94783e-06	5.83097e-07	3.96461e-07	0	6.19968e-07	1.04751e-06	5.76513e-06	4.89089e-06	7.79319e-06	1.02074e-05	1.48843e-05	4.89087e-06	5.99602e-06	2.37361e-06	6.05341e-06	7.38853e-06	8.88546e-06	6.98407e-06	8.0832e-06	9.04703e-06	5.28347e-05	6.8973e-05	4.21612e-05	6.55455e-05	5.65928e-05
K01138, uncharacterized sulfatase [EC:3.1.6.-]	2.43811e-05	8.66491e-06	7.41948e-06	4.04655e-06	8.04138e-06	0.000161965	0.000100537	4.22281e-05	4.98077e-05	6.5182e-05	0.000183575	0.000143846	0.000242191	0.000135697	4.77737e-05	2.58319e-05	2.93679e-05	2.48693e-05	2.75471e-05	3.00905e-05	0.000327093	0.000418372	0.000299984	0.000403625	0.000355649
K01139, GTP diphosphokinase / guanosine-3,5-bis(diphosphate) 3-diphosphatase [EC:2.7.6.5 3.1.7.2]	4.31867e-05	7.18295e-05	4.13371e-05	2.93912e-05	4.69238e-05	0.000442049	0.000734429	0.000933215	0.000993852	0.00098806	0.000405887	0.000435647	0.0003521	0.000476238	0.000918441	0.00119625	0.00117443	0.00121298	0.00118757	0.00119468	0.000150742	0.000156089	0.000190955	0.000138991	0.000173468
K01141, exodeoxyribonuclease I [EC:3.1.11.1]	7.87271e-06	8.31987e-06	5.26799e-06	2.82111e-06	3.32877e-06	8.65588e-05	0.000113	0.00013301	0.000140346	0.0001537	0.000111498	0.000115593	3.52434e-05	0.000135538	0.000151347	0.000263643	0.000244471	0.000292608	0.00027177	0.000263591	4.71532e-05	5.66281e-05	6.5909e-05	4.63388e-05	6.5716e-05
K01142, exodeoxyribonuclease III [EC:3.1.11.2]	7.26757e-05	7.98724e-05	4.06099e-05	2.49958e-05	5.35648e-05	0.000516278	0.000531753	0.000571832	0.000568833	0.000586159	0.000466733	0.000495547	0.000565016	0.000532086	0.00056473	0.000633349	0.000629475	0.000640691	0.000634895	0.000634231	0.000171119	0.000168727	0.000181201	0.000160097	0.000184768
K01143, exodeoxyribonuclease (lambda-induced) [EC:3.1.11.3]	5.71157e-07	1.83492e-07	2.83186e-07	0	3.32666e-07	1.41259e-05	5.5987e-06	8.63776e-08	1.75877e-06	1.74369e-06	3.53863e-05	2.07385e-05	4.25611e-06	2.45826e-05	1.44551e-06	2.75042e-08	2.09475e-08	5.17039e-08	4.12315e-08	1.70305e-08	2.63034e-07	4.85726e-08	0	2.54236e-07	7.41853e-07
K01144, exodeoxyribonuclease V [EC:3.1.11.5]	2.57259e-05	3.23558e-05	1.69912e-05	1.2017e-05	2.30951e-05	0.000137164	0.000295599	0.000337808	0.000372041	0.000357988	0.000122051	0.000123788	9.75907e-05	0.000152614	0.000322248	0.000348539	0.000357169	0.000326665	0.00033583	0.000347762	6.63397e-05	6.24692e-05	0.00010505	5.83294e-05	6.82198e-05
K01146, protein Xni	2.34637e-06	6.72804e-07	4.53098e-07	3.06557e-07	8.87108e-07	1.50964e-05	1.10843e-05	3.91578e-06	6.54992e-06	6.72668e-06	5.36652e-05	2.74366e-05	1.06662e-05	2.36206e-05	6.81216e-06	9.35141e-07	9.35655e-07	7.14862e-07	1.16822e-06	8.71959e-07	1.33621e-05	1.8749e-05	3.58086e-05	1.55084e-05	2.42103e-05
K01147, exoribonuclease II [EC:3.1.13.1]	5.86594e-06	9.8745e-06	6.62656e-06	7.41868e-06	5.78468e-06	0.00016337	0.000247364	0.000319632	0.000366219	0.000344418	0.000120515	0.000130634	6.81791e-05	0.000141649	0.000301892	0.000333476	0.000338352	0.000312716	0.000319002	0.000330786	3.1643e-05	3.48751e-05	3.04173e-05	3.21914e-05	3.87412e-05
K01150, deoxyribonuclease I [EC:3.1.21.1]	1.04969e-05	2.59495e-06	1.45402e-06	4.42242e-07	3.02676e-06	2.4297e-05	3.00143e-05	1.1714e-05	1.1349e-05	1.13471e-05	7.52442e-05	6.74806e-05	2.80249e-05	7.08621e-05	1.52273e-05	1.00449e-06	9.83195e-07	8.15475e-07	1.56673e-06	9.53706e-07	1.96506e-05	2.08089e-05	3.88064e-05	2.18546e-05	2.70094e-05
K01151, deoxyribonuclease IV [EC:3.1.21.2]	0.000647908	0.000631201	0.000684348	0.000705449	0.000665442	5.54563e-05	4.20096e-05	2.31002e-05	1.98923e-05	1.15184e-05	8.8579e-05	5.97402e-05	0.00019233	4.34808e-05	3.97432e-05	1.86203e-06	1.5557e-06	1.39196e-06	2.5591e-06	1.61857e-06	0.000528294	0.000518601	0.000460379	0.000537554	0.00048704
K01152, isfu1 transposase	2.7786e-06	6.32028e-07	2.83186e-07	0	8.31664e-07	6.4699e-07	8.07893e-06	6.52631e-08	1.21295e-08	1.08772e-06	7.23459e-06	4.77158e-08	6.53224e-06	0	1.08552e-06	9.16805e-09	9.31e-09	1.3488e-08	7.33004e-08	4.54146e-09	2.01659e-06	2.72006e-06	1.22764e-06	9.49148e-08	1.50726e-06
K01153, type I restriction enzyme, R subunit [EC:3.1.21.3]	4.06778e-05	2.62162e-05	1.14215e-05	5.81514e-06	1.4624e-05	0.000175629	0.000231343	0.000207519	0.000192617	0.000186624	0.000331865	0.000258641	0.00038172	0.000215624	0.000215739	0.000166294	0.000168517	0.000158125	0.00016572	0.000164386	0.000205501	0.000224431	0.00020373	0.000193012	0.00024566
K01154, type I restriction enzyme, S subunit [EC:3.1.21.3]	3.10087e-05	1.98183e-05	1.06802e-05	5.56424e-06	1.30066e-05	0.000176419	0.000204016	0.000203778	0.000187288	0.000183034	0.000379623	0.000259144	0.000408439	0.000187459	0.000204486	0.000163938	0.000166009	0.000156528	0.00016332	0.000161632	0.000159936	0.000177351	0.000184983	0.000154024	0.000200928
K01155, type II restriction enzyme [EC:3.1.21.4]	3.47325e-06	1.73287e-06	1.39917e-06	8.1112e-07	1.93247e-06	4.91379e-05	1.92088e-05	9.1045e-06	5.06548e-06	6.36087e-06	4.36203e-05	3.25993e-05	2.48549e-05	3.58433e-05	1.67767e-05	1.63942e-07	2.57269e-07	4.23307e-07	5.73425e-07	1.55545e-07	8.71409e-06	9.31851e-06	2.43488e-05	1.09651e-05	9.88924e-06
K01156, type III restriction enzyme [EC:3.1.21.5]	9.25748e-06	3.09316e-05	1.06266e-05	5.23821e-06	1.61988e-05	5.29073e-05	2.99357e-05	1.90784e-05	1.5033e-05	1.35088e-05	9.97102e-05	7.06795e-05	6.429e-05	6.5438e-05	2.83853e-05	5.58263e-06	6.33431e-06	4.71396e-06	5.73936e-06	5.27535e-06	5.15711e-05	5.59932e-05	6.55429e-05	4.88526e-05	6.01403e-05
K01158, deoxyribonuclease II [EC:3.1.22.1]	0	0	0	0	0	0	0	0	0	0	0	0	9.31994e-07	0	0	0	0	1.3488e-08	0	0	4.20854e-07	2.42863e-07	1.33117e-07	4.06778e-07	3.76814e-07
K01159, crossover junction endodeoxyribonuclease RuvC [EC:3.1.22.4]	4.08266e-05	4.25352e-05	2.31291e-05	1.59372e-05	2.94795e-05	0.000298982	0.000432316	0.000478267	0.000519605	0.000514323	0.000307008	0.000308515	0.000221912	0.000324894	0.000478901	0.000596354	0.000585048	0.000607003	0.000594529	0.000596176	0.000107378	0.000111763	0.000117495	0.000103159	0.000122448
K01160, crossover junction endodeoxyribonuclease RusA [EC:3.1.22.4]	1.29668e-06	5.93586e-07	4.18972e-07	1.23793e-07	1.25192e-06	1.11881e-05	4.43796e-06	4.67602e-06	2.3793e-06	8.63301e-06	4.7605e-05	1.65353e-05	1.96599e-05	1.73771e-05	5.90957e-06	1.24831e-08	1.18702e-07	1.43972e-07	1.56397e-07	5.44975e-08	5.04179e-07	9.80718e-08	3.65067e-07	2.63603e-07	5.19917e-07
K01161, deoxyribonuclease (pyrimidine dimer) [EC:3.1.25.1]	0	0	0	0	0	3.0809e-07	2.90842e-07	3.4551e-07	3.03237e-07	8.58725e-08	8.61261e-09	3.93656e-07	3.10665e-07	6.93363e-08	6.64601e-08	1.23769e-07	2.793e-08	8.09278e-08	5.49753e-08	8.17462e-08	1.05213e-07	9.71451e-08	3.54979e-07	2.54236e-07	1.88407e-07
K01163, uncharacterized protein	1.35843e-06	4.28148e-07	2.26549e-07	1.22623e-07	9.97997e-07	1.34327e-05	5.59062e-06	4.83714e-06	4.30597e-06	4.17913e-06	2.92829e-07	4.49722e-06	1.03601e-05	2.42677e-07	3.19009e-06	1.92529e-07	1.81545e-07	1.07904e-07	3.29852e-07	2.72487e-07	1.4309e-05	1.50575e-05	1.4776e-05	1.14406e-05	1.62972e-05
K01166, ribonuclease T2 [EC:3.1.27.1]	1.58072e-05	2.72227e-05	1.13954e-05	5.64299e-06	1.81411e-05	5.99722e-05	4.75781e-05	2.15601e-05	1.63979e-05	2.20683e-05	5.61075e-05	5.20536e-05	4.95059e-05	5.29747e-05	2.94033e-05	1.05103e-05	1.45836e-05	1.13186e-05	1.44128e-05	1.21393e-05	3.79651e-05	3.15254e-05	2.99716e-05	3.23691e-05	3.5377e-05
K01167, ribonuclease T1 [EC:3.1.27.3]	4.77695e-06	6.91154e-06	1.41593e-06	1.65541e-06	3.01919e-06	5.40391e-05	1.91309e-05	7.63002e-06	1.14935e-05	7.72853e-06	2.64174e-05	1.74401e-05	6.42962e-05	1.64096e-05	1.11653e-05	6.87604e-08	2.09475e-07	2.69759e-07	3.98571e-07	6.81218e-08	1.68342e-06	7.77161e-07	6.21214e-07	7.62708e-07	1.17754e-06
K01169, ribonuclease I (enterobacter ribonuclease) [EC:3.1.27.6]	6.17467e-08	6.1164e-08	2.26549e-07	0	1.66333e-07	1.485e-05	4.00715e-06	1.1517e-07	1.94072e-06	2.11819e-06	4.64478e-05	2.35239e-05	2.79598e-06	2.29619e-05	1.29597e-06	2.75042e-08	2.793e-08	5.39519e-08	1.37438e-08	2.72487e-08	2.10427e-07	4.85726e-08	3.3706e-08	2.54236e-07	7.06526e-07
K01170, tRNA-intron endonuclease, archaea type [EC:4.6.1.16]	0.00127161	0.00125619	0.00136417	0.00140918	0.00132212	7.39417e-07	2.2621e-06	3.91578e-06	3.03237e-06	5.15235e-07	1.0938e-05	4.87894e-06	1.22195e-06	2.2881e-06	4.65221e-05	1.62275e-06	9.4962e-07	1.26787e-06	2.03409e-06	1.25344e-06	0.0010071	0.000988792	0.000870631	0.00103469	0.000916223
K01173, endonuclease G, mitochondrial	1.96921e-05	5.34028e-06	3.15517e-06	1.54045e-06	7.37409e-06	9.31621e-05	7.6889e-05	2.06447e-05	1.75827e-05	2.08239e-05	9.42532e-05	8.59846e-05	7.35966e-05	6.5409e-05	1.94736e-05	5.70391e-06	9.3029e-06	8.02669e-06	1.05618e-05	7.10715e-06	1.79236e-05	1.59783e-05	3.2018e-05	1.47711e-05	1.52413e-05
K01174, micrococcal nuclease [EC:3.1.31.1]	0.000647841	0.000655257	0.000695711	0.000713081	0.000679548	9.55092e-05	0.000136618	0.000193532	0.000192832	0.000196851	7.46706e-05	0.000106242	8.88149e-05	0.000122438	0.000223372	0.000317856	0.000297886	0.000341456	0.000322324	0.000317437	0.000479027	0.00047832	0.000417641	0.00050176	0.000457592
K01175, esterase [EC:3.1.-.-]	4.14827e-05	3.53803e-05	1.72696e-05	8.47631e-06	2.78592e-05	0.000191899	0.000214512	0.000152196	0.000161744	0.000165318	0.000272352	0.000180904	0.000143791	0.00016838	0.000178692	0.000259953	0.000244758	0.000287163	0.000270722	0.000262992	0.000101307	0.00010003	0.000117739	9.38504e-05	0.000113672
K01176, alpha-amylase [EC:3.2.1.1]	2.39778e-05	8.29473e-06	7.8306e-06	5.31865e-06	9.65967e-06	0.00018708	0.000198508	0.000242972	0.000234916	0.000235448	0.000233569	0.000179345	0.000558917	0.000187234	0.000251006	0.000236614	0.000236259	0.000219239	0.000225874	0.00023275	9.27853e-05	0.000104394	0.000209684	9.06152e-05	0.000121876
K01178, glucoamylase [EC:3.2.1.3]	2.43675e-05	6.31538e-06	4.69601e-06	2.71313e-06	1.24545e-05	0.000212654	8.74656e-05	4.57859e-05	4.45928e-05	3.24977e-05	9.79307e-05	8.01287e-05	0.000126633	7.15503e-05	4.29461e-05	8.89355e-07	1.01456e-06	1.12439e-06	1.75146e-06	7.56152e-07	1.85403e-05	1.35154e-05	1.41741e-05	1.40949e-05	1.24575e-05
K01179, endoglucanase [EC:3.2.1.4]	8.38277e-05	2.57521e-05	1.66747e-05	1.10054e-05	2.81567e-05	0.000307336	0.00046535	0.000404349	0.000429795	0.000384211	0.000288561	0.000242325	0.000353676	0.000216172	0.000367453	0.000345483	0.000352129	0.000324508	0.000332556	0.00034336	0.000137398	0.00013268	0.000242195	0.000120947	0.000150491
K01180, endo-1,3(4)-beta-glucanase [EC:3.2.1.6]	2.37444e-06	4.89312e-07	2.26549e-07	0	7.66139e-07	2.46472e-07	6.46315e-06	3.80061e-06	4.33629e-06	0	5.78767e-06	3.93656e-07	1.0026e-05	0	1.52858e-06	1.37521e-08	1.3965e-08	0	8.24629e-08	2.72487e-08	2.10427e-07	0	0	5.08472e-08	0
K01181, endo-1,4-beta-xylanase [EC:3.2.1.8]	5.47801e-05	1.18577e-05	8.2124e-06	3.29038e-06	1.72448e-05	0.000189501	0.000174381	4.76046e-05	3.22712e-05	3.71363e-05	0.0002244	0.000120758	0.000250641	8.67681e-05	5.14674e-05	1.80898e-06	1.09299e-06	1.32587e-06	2.36806e-06	1.03704e-06	4.90356e-05	5.25366e-05	5.15546e-05	4.83781e-05	4.59491e-05
K01182, oligo-1,6-glucosidase [EC:3.2.1.10]	9.51805e-06	3.83986e-06	7.41415e-06	5.40232e-06	4.69023e-06	0.000158468	0.000100208	0.000114392	0.00011417	0.00011615	0.000244273	0.000146383	0.000497616	0.000106391	8.20402e-05	2.93754e-05	3.53592e-05	2.95782e-05	3.12342e-05	3.23533e-05	1.75153e-05	1.53258e-05	2.18801e-05	1.50458e-05	2.28714e-05
K01183, chitinase [EC:3.2.1.14]	0.000709696	0.000652432	0.000694717	0.000714748	0.000688327	0.000358374	0.000437943	0.000362408	0.000423839	0.000348641	0.000404417	0.000298626	0.000341497	0.000250641	0.000348358	0.000271842	0.00027664	0.000254057	0.000264512	0.000269589	0.000460889	0.00051422	0.000887592	0.000502413	0.000542511
K01184, polygalacturonase [EC:3.2.1.15]	2.7786e-07	1.22328e-07	2.26549e-07	1.83934e-07	2.77221e-07	3.38899e-06	5.17052e-07	4.03095e-07	1.93409e-06	3.6138e-07	8.79905e-07	4.41146e-08	5.75025e-06	2.31121e-08	1.87154e-06	5.50083e-08	8.379e-08	1.25245e-07	8.44263e-08	6.81218e-08	5.62892e-06	4.56582e-06	3.72942e-06	3.20338e-06	4.99279e-06
K01185, lysozyme [EC:3.2.1.17]	3.4527e-05	1.58522e-05	1.64958e-05	1.49492e-05	1.59309e-05	0.000378074	0.000584047	0.000665536	0.000749088	0.000706848	0.0005039	0.000429239	0.000251288	0.0004457	0.000632222	0.000689347	0.000705078	0.000646779	0.000664568	0.000685881	7.62333e-05	7.46737e-05	7.09329e-05	7.44353e-05	7.8365e-05
K01186, sialidase-1 [EC:3.2.1.18]	1.14779e-05	2.69886e-06	1.8416e-06	7.43401e-07	4.70604e-06	6.80812e-05	3.23831e-05	2.32339e-05	1.62119e-05	8.60294e-06	5.42366e-05	2.88966e-05	9.92977e-05	3.55096e-06	2.09631e-05	1.87922e-06	1.73022e-06	1.72143e-06	2.07001e-06	1.71553e-06	8.6648e-06	6.83861e-06	6.01898e-06	7.19636e-06	7.19479e-06
K01187, alpha-glucosidase [EC:3.2.1.20]	6.85556e-05	4.13245e-05	2.59122e-05	1.60637e-05	3.86415e-05	0.00042068	0.000328659	0.000232183	0.00025976	0.000253482	0.000583751	0.000333928	0.000806152	0.000254816	0.000198612	7.6087e-05	9.08152e-05	7.47835e-05	8.33804e-05	8.38133e-05	0.000107505	0.000106552	0.000189518	0.000100354	0.000127433
K01188, beta-glucosidase [EC:3.2.1.21]	1.8524e-07	0	0	0	0	0	0	0	0	0	0	0	0	0	0	0	0	0	0	0	1.5782e-07	0	0	0	0
K01190, beta-galactosidase [EC:3.2.1.23]	3.74772e-05	7.25467e-06	7.08922e-06	3.63332e-06	1.23985e-05	0.000176986	8.1998e-05	9.0066e-05	4.85471e-05	4.31626e-05	0.000239338	0.000193221	0.000341216	0.000106685	7.349e-05	3.51411e-06	2.79042e-06	3.9241e-06	3.6641e-06	3.55687e-06	0.000118934	0.000147798	0.000163412	0.00013323	0.000143095
K01191, alpha-mannosidase [EC:3.2.1.24]	1.1098e-05	6.41662e-06	6.25399e-06	7.54897e-06	5.93534e-06	0.000135486	0.000252595	0.000323918	0.000363288	0.000334369	0.000109774	0.000141713	0.000216446	0.000152049	0.000296295	0.000333195	0.000337796	0.000312291	0.000318213	0.000330274	1.57568e-05	1.44402e-05	1.54603e-05	1.37661e-05	1.51314e-05
K01192, beta-mannosidase [EC:3.2.1.25]	4.06218e-06	1.21513e-06	9.62834e-07	1.16492e-06	2.02288e-06	4.9849e-05	1.55783e-05	1.02333e-05	9.05613e-06	1.22969e-05	2.53297e-05	3.33484e-05	2.82584e-05	2.83632e-05	1.09936e-05	2.77517e-06	2.56956e-06	2.44132e-06	3.14734e-06	2.58454e-06	1.3693e-05	1.50737e-05	1.60894e-05	1.36321e-05	1.61182e-05
K01193, beta-fructofuranosidase [EC:3.2.1.26]	1.00234e-05	5.77379e-06	8.51468e-06	6.26358e-06	6.00481e-06	0.000153711	0.0002019	0.000305815	0.000287421	0.000269911	0.000253256	0.000206854	0.000331163	0.000201566	0.00029112	0.000313619	0.000315393	0.000291332	0.00029807	0.000308635	2.65312e-05	2.88808e-05	2.67234e-05	2.24546e-05	3.29516e-05
K01194, alpha,alpha-trehalase [EC:3.2.1.28]	2.28374e-05	5.8222e-06	3.7281e-06	1.78258e-06	7.71257e-06	8.22805e-05	7.11837e-05	2.45702e-05	2.90875e-05	1.99434e-05	0.000172354	0.000138993	9.05252e-05	0.00012535	2.6523e-05	6.24376e-06	9.06503e-06	5.98577e-06	7.88233e-06	7.61943e-06	2.44994e-05	2.15374e-05	3.85718e-05	2.15338e-05	2.79488e-05
K01195, beta-glucuronidase [EC:3.2.1.31]	1.22146e-05	2.3854e-06	1.24602e-06	6.74426e-07	3.8531e-06	1.9841e-05	3.3673e-05	1.21628e-05	1.03101e-05	5.86796e-06	5.33677e-05	1.74274e-05	5.1652e-05	1.41157e-05	1.00022e-05	1.57599e-06	2.70502e-06	1.58618e-06	2.50275e-06	2.06409e-06	3.13563e-05	3.37822e-05	2.31868e-05	2.87083e-05	3.58727e-05
K01197, hyaluronoglucosaminidase [EC:3.2.1.35]	1.30248e-05	2.95626e-06	1.59292e-06	7.97049e-07	4.7178e-06	4.89427e-05	3.99853e-05	2.31828e-05	2.32212e-05	3.17728e-06	4.5284e-05	1.08305e-05	9.97921e-05	7.22253e-08	1.15945e-05	2.88794e-07	3.64836e-07	2.15807e-07	6.59703e-07	1.77117e-07	8.62751e-06	7.24541e-06	5.5521e-06	7.62708e-06	9.51455e-06
K01198, xylan 1,4-beta-xylosidase [EC:3.2.1.37]	2.85152e-05	7.12401e-06	6.44577e-06	3.12416e-06	8.09178e-06	0.000221275	8.1747e-05	4.18921e-05	1.75762e-05	3.22623e-05	0.000199882	0.000127013	0.000299889	0.000127272	4.24317e-05	1.86111e-06	2.41101e-06	2.04567e-06	2.96867e-06	1.63719e-06	2.53992e-05	2.11528e-05	2.18282e-05	2.1096e-05	2.18106e-05
K01200, pullulanase [EC:3.2.1.41]	8.73716e-06	3.30694e-06	2.91682e-06	1.91169e-06	3.25735e-06	6.45295e-05	6.49643e-05	8.70437e-05	7.80108e-05	8.09184e-05	6.65992e-05	3.39588e-05	0.000331202	4.65611e-05	8.50905e-05	7.72046e-05	7.66369e-05	7.11369e-05	7.37908e-05	7.60147e-05	3.70838e-05	5.04801e-05	9.98528e-05	3.87161e-05	6.08201e-05
K01201, glucosylceramidase [EC:3.2.1.45]	6.06661e-06	8.3336e-07	1.06903e-06	2.28641e-06	1.91591e-06	4.88461e-05	1.82917e-05	1.5066e-05	1.04323e-05	6.80659e-06	1.73025e-05	3.11927e-05	4.39559e-05	4.11465e-06	1.27663e-05	9.42939e-07	4.99831e-07	5.46263e-07	5.54907e-07	5.43839e-07	7.48112e-06	4.9119e-06	1.88488e-05	4.02541e-06	5.64044e-06
K01202, galactosylceramidase [EC:3.2.1.46]	5.5572e-07	1.22328e-07	5.66373e-08	0	1.66333e-07	6.16181e-08	1.61579e-06	0	0	0	1.44692e-06	0	1.57403e-06	0	1.9938e-07	1.37521e-08	0	0	2.74876e-08	1.36244e-08	1.05213e-07	4.85726e-08	8.87449e-08	0	9.42035e-08
K01205, alpha-N-acetylglucosaminidase [EC:3.2.1.50]	1.97589e-06	6.1164e-07	2.83186e-07	1.22623e-07	8.87108e-07	1.81157e-05	6.10767e-06	5.75851e-07	3.03661e-06	4.55124e-06	2.24961e-05	9.53124e-06	9.17496e-06	5.45445e-06	1.04675e-06	4.40067e-07	5.586e-08	4.45103e-07	1.64926e-07	2.92924e-07	4.00863e-05	5.32355e-05	4.35072e-05	5.07964e-05	4.03427e-05
K01206, alpha-L-fucosidase [EC:3.2.1.51]	1.50213e-05	1.48323e-06	2.41062e-06	3.32615e-06	7.12655e-06	8.25687e-05	2.28566e-05	4.54469e-05	6.04827e-06	1.77374e-05	9.14752e-05	0.000141212	0.000111323	2.95907e-05	4.47983e-05	1.08641e-06	1.82418e-07	1.60807e-06	7.72314e-07	1.0627e-06	3.29318e-05	4.27439e-05	5.1958e-05	3.54405e-05	4.36372e-05
K01207, beta-N-acetylhexosaminidase [EC:3.2.1.52]	5.71218e-05	4.71905e-05	2.76591e-05	1.75887e-05	3.68014e-05	0.000399366	0.000500343	0.00051118	0.0005388	0.00053722	0.000372101	0.000327619	0.000377531	0.000337929	0.000511096	0.000611883	0.000601066	0.000621444	0.000609997	0.000611158	0.000117632	0.000120261	0.000221433	0.000110847	0.000139339
K01208, cyclomaltodextrinase / maltogenic alpha-amylase / neopullulanase [EC:3.2.1.54 3.2.1.133 3.2.1.135]	1.09395e-05	7.98026e-06	9.79559e-06	9.71173e-06	7.63899e-06	0.000176026	0.000335716	0.0004693	0.000501096	0.000476287	0.000137399	0.000171334	0.000447966	0.000196071	0.000443183	0.00048929	0.000494619	0.000458003	0.00046712	0.000484454	2.83387e-05	3.1765e-05	3.22334e-05	2.38217e-05	3.55226e-05
K01209, alpha-N-arabinofuranosidase [EC:3.2.1.55]	2.30268e-05	4.74137e-06	5.34772e-06	4.0941e-06	7.8364e-06	0.000223481	5.37e-05	4.17568e-05	1.24945e-05	2.56773e-05	0.00013086	0.000106359	0.000173656	0.000101616	5.31121e-05	1.16434e-06	1.20397e-06	1.27236e-06	1.58054e-06	9.17374e-07	1.42307e-05	1.20042e-05	1.1003e-05	8.41675e-06	1.06702e-05
K01210, glucan 1,3-beta-glucosidase [EC:3.2.1.58]	1.44673e-06	6.67552e-07	3.08104e-06	1.00855e-06	1.82543e-06	3.49821e-05	2.63607e-05	2.97005e-05	1.50673e-05	2.25234e-05	5.33777e-05	6.88916e-05	3.77696e-05	7.94996e-05	1.52864e-05	4.514e-07	5.69702e-07	6.81142e-07	7.645e-07	3.64452e-07	3.60598e-06	4.12136e-06	4.385e-06	5.73878e-06	4.41339e-06
K01212, levanase [EC:3.2.1.65]	3.38776e-06	6.82591e-07	1.37062e-06	7.60262e-07	7.30856e-07	1.98102e-05	7.20641e-06	9.9553e-06	4.19559e-06	3.48757e-06	5.10714e-05	2.89764e-05	9.69438e-06	1.76979e-05	8.15333e-06	2.75042e-08	1.50822e-08	0	5.49753e-08	0	5.78674e-07	9.71451e-08	6.0169e-07	4.27117e-07	3.76814e-07
K01213, galacturan 1,4-alpha-galacturonidase [EC:3.2.1.67]	5.5572e-07	2.44656e-07	1.69912e-07	0	1.66333e-07	2.46472e-07	2.90842e-06	1.1517e-06	1.48586e-06	4.86611e-07	1.44692e-06	1.07361e-07	8.07728e-06	8.55147e-07	5.98141e-07	2.20033e-07	3.9102e-07	2.56271e-07	3.43596e-07	1.90741e-07	6.04978e-06	5.19726e-06	4.03789e-06	3.71185e-06	4.99279e-06
K01214, isoamylase [EC:3.2.1.68]	2.82967e-05	3.85765e-05	1.98766e-05	1.57656e-05	2.79848e-05	0.000290973	0.00034868	0.000436819	0.000462012	0.000437135	0.000181443	0.000254795	0.000204707	0.000267247	0.0004129	0.000417169	0.000424917	0.00038985	0.000400229	0.000414001	8.82343e-05	9.77726e-05	0.000119981	8.14833e-05	0.000112768
K01215, glucan 1,6-alpha-glucosidase [EC:3.2.1.70]	2.52585e-06	1.21742e-06	4.06986e-06	1.86214e-06	1.4222e-06	2.44988e-05	7.85782e-06	3.57343e-05	1.82526e-05	1.37207e-05	0.000191661	6.46628e-05	0.000266072	3.43899e-05	1.83592e-05	2.50206e-07	1.82383e-07	1.3488e-07	1.09951e-07	1.22619e-07	7.13018e-06	5.46078e-06	1.07571e-05	7.17923e-06	1.17949e-05
K01216, licheninase [EC:3.2.1.73]	8.95889e-06	1.63104e-06	1.30266e-06	6.13114e-08	2.68149e-06	1.41105e-05	2.29442e-05	8.87194e-06	9.19415e-06	1.05051e-05	3.26504e-05	7.92083e-06	2.89957e-05	1.17872e-06	6.62386e-06	4.06145e-06	3.85899e-06	4.18127e-06	4.51714e-06	4.11002e-06	1.62511e-05	1.81419e-05	5.18085e-05	1.90008e-05	2.17257e-05
K01217, L-iduronidase [EC:3.2.1.76]	0	0	0	0	5.54443e-08	5.36077e-06	0	0	0	0	0	0	8.28439e-07	0	0	0	0	0	0	0	0	0	4.43724e-08	0	4.71018e-08
K01218, mannan endo-1,4-beta-mannosidase [EC:3.2.1.78]	2.76457e-05	5.93291e-06	4.00709e-06	9.80983e-07	9.42048e-06	8.95876e-05	8.46268e-05	4.41965e-05	4.29969e-05	1.53282e-05	8.03793e-05	4.17394e-05	0.000148618	1.73822e-06	2.54542e-05	1.93446e-06	1.45701e-06	1.82088e-06	2.46014e-06	2.02776e-06	2.12181e-05	1.8834e-05	0.000137665	1.72881e-05	3.18761e-05
K01219, beta-agarase [EC:3.2.1.81]	0	1.19216e-07	1.53164e-07	5.97518e-08	2.10053e-07	5.50909e-06	1.88962e-06	5.32071e-06	3.62342e-06	5.94823e-06	4.32695e-06	2.11063e-05	2.05609e-06	2.11887e-05	9.82532e-07	7.14408e-07	4.1895e-08	1.21027e-06	8.50631e-08	5.17726e-07	6.56873e-06	1.03447e-05	8.77749e-06	5.64404e-06	8.38172e-06
K01220, 6-phospho-beta-galactosidase [EC:3.2.1.85]	1.46648e-06	2.52302e-07	5.16815e-07	1.45615e-07	5.72924e-07	2.19514e-05	4.3707e-06	6.00324e-06	8.41483e-07	3.50514e-06	2.36719e-05	1.39986e-05	1.23741e-05	1.57877e-05	6.9676e-06	5.15703e-09	1.92019e-08	3.37199e-08	2.92056e-08	3.7467e-08	3.62364e-07	1.48094e-07	2.27409e-07	2.94379e-07	8.24281e-08
K01222, 6-phospho-beta-glucosidase [EC:3.2.1.86]	7.87271e-06	2.07448e-06	1.64248e-06	6.74426e-07	3.28353e-06	5.10506e-05	2.76461e-05	1.16936e-05	1.92511e-05	8.41551e-06	8.40587e-05	3.66159e-05	0.000148344	3.05051e-05	1.49978e-05	7.60948e-07	7.58765e-07	5.26031e-07	1.06744e-06	7.10738e-07	8.71518e-06	8.98487e-06	1.1394e-05	9.09826e-06	1.30001e-05
K01223, 6-phospho-beta-glucosidase [EC:3.2.1.86]	7.90831e-06	5.55335e-06	7.92939e-06	1.41359e-06	4.60132e-06	0.00016577	6.76865e-05	6.70442e-05	3.44122e-05	3.49226e-05	0.000537882	0.000219148	0.000735859	0.000296082	5.06121e-05	6.6634e-07	7.19786e-07	6.46074e-07	8.34736e-07	6.88258e-07	7.31164e-06	5.97383e-06	8.79287e-06	1.09483e-05	1.48143e-05
K01224, arabinogalactan endo-1,4-beta-galactosidase [EC:3.2.1.89]	3.71708e-06	7.53949e-07	6.90975e-07	7.60262e-07	1.00192e-06	2.25317e-05	9.68395e-06	5.05578e-06	1.48005e-06	3.77557e-06	2.37857e-05	1.82443e-05	7.31136e-05	1.02337e-05	7.26763e-06	3.5297e-07	4.24722e-07	3.82159e-07	4.6729e-07	2.97465e-07	4.22954e-06	3.00974e-06	3.19465e-06	2.82697e-06	3.74459e-06
K01226, trehalose-6-phosphate hydrolase [EC:3.2.1.93]	6.64004e-06	3.31018e-06	6.72409e-06	4.67081e-06	5.3957e-06	0.000131377	9.68001e-05	0.000107877	0.000115969	0.000109455	0.000303203	0.000147137	0.000474444	0.000111371	6.76241e-05	2.62298e-05	2.99931e-05	2.71912e-05	2.75325e-05	2.85499e-05	1.37919e-05	1.29394e-05	1.81889e-05	1.26376e-05	2.05142e-05
K01227, mannosyl-glycoprotein endo-beta-N-acetylglucosaminidase [EC:3.2.1.96]	4.36156e-06	9.78625e-07	7.36285e-07	6.13114e-08	1.41635e-06	2.5972e-05	1.37342e-05	1.2208e-05	6.61057e-06	4.36067e-06	2.86379e-05	4.17514e-07	0.000102676	6.00489e-06	4.58225e-06	1.52648e-06	1.36857e-06	1.52414e-06	1.74547e-06	1.63492e-06	3.85206e-06	3.30293e-06	2.79546e-06	3.37733e-06	3.19114e-06
K01230, mannosyl-oligosaccharide alpha-1,2-mannosidase [EC:3.2.1.113]	0	0	0	3.06557e-07	0	1.828e-06	0	0	2.02158e-08	6.29732e-07	1.10586e-05	1.88478e-06	3.72798e-07	1.11708e-07	0	9.16805e-09	4.655e-09	0	2.74876e-08	4.54146e-09	1.22749e-07	9.71451e-08	1.33117e-07	1.52542e-07	5.18119e-07
K01232, maltose-6-phosphate glucosidase [EC:3.2.1.122]	3.08734e-08	4.09799e-07	8.49559e-07	0	4.74356e-07	3.26884e-05	9.27138e-06	2.28037e-06	5.94345e-06	3.40914e-06	7.28147e-05	4.70866e-05	3.67051e-05	4.54661e-05	6.31371e-06	3.65805e-07	3.43539e-07	2.67062e-07	5.47004e-07	4.18268e-07	1.38356e-05	1.65875e-05	1.53727e-05	1.17152e-05	1.92411e-05
K01233, chitosanase [EC:3.2.1.132]	8.82978e-06	1.83492e-06	1.13275e-06	3.67869e-07	3.36362e-06	4.62546e-05	2.68544e-05	1.94925e-05	2.75036e-05	2.31856e-06	2.36416e-05	5.82133e-06	4.50276e-05	0	8.00844e-06	1.78777e-07	0	0	1.92414e-07	0	1.20996e-06	9.71451e-08	0	2.54236e-07	1.27175e-06
K01235, alpha-glucuronidase [EC:3.2.1.139]	4.60356e-06	1.01091e-06	8.3068e-07	5.24553e-07	1.33682e-06	3.97203e-05	1.10274e-05	6.44953e-06	2.43832e-07	6.15935e-06	4.16631e-05	2.00873e-05	1.93489e-05	2.20558e-05	9.27609e-06	2.20033e-07	2.2344e-07	2.69759e-07	3.84827e-07	1.77117e-07	4.73545e-06	4.30137e-06	3.01733e-06	2.42052e-06	4.12925e-06
K01236, maltooligosyltrehalose trehalohydrolase [EC:3.2.1.141]	1.24853e-05	8.08336e-06	3.35868e-06	4.06164e-06	5.98745e-06	0.000140614	0.000105583	7.7358e-05	0.00010666	0.00010059	0.000104579	0.000110006	0.00013662	0.00010985	6.528e-05	2.57966e-05	3.05782e-05	2.67455e-05	2.75569e-05	2.82505e-05	1.55312e-05	1.40818e-05	1.45009e-05	1.40478e-05	1.32436e-05
K01239, purine nucleosidase [EC:3.2.2.1]	3.97372e-05	3.47289e-05	1.83506e-05	9.7765e-06	2.47388e-05	0.000150284	0.000112341	8.49929e-05	4.12241e-05	4.58781e-05	0.000301218	0.000173212	0.000233456	0.000159797	7.1242e-05	1.70161e-05	2.23444e-05	1.46839e-05	1.96852e-05	1.84805e-05	6.30206e-05	5.73515e-05	6.5472e-05	5.1529e-05	6.39206e-05
K01241, AMP nucleosidase [EC:3.2.2.4]	1.73971e-05	3.71801e-05	1.23257e-05	6.67528e-06	1.87402e-05	0.000119554	5.21657e-05	2.90373e-05	1.60337e-05	2.80767e-05	0.00012164	0.00010343	8.79466e-05	0.000113295	3.48791e-05	1.03398e-05	1.43403e-05	9.1381e-06	1.22956e-05	1.19724e-05	3.52794e-05	2.98175e-05	2.65181e-05	3.05338e-05	3.23e-05
K01243, adenosylhomocysteine nucleosidase [EC:3.2.2.9]	1.82976e-05	1.14999e-05	8.8909e-06	4.73631e-06	8.15205e-06	0.000191971	0.000163953	0.000181246	0.000163333	0.000163891	0.000225416	0.000192697	0.00028641	0.000171818	0.000180459	0.00015737	0.000158513	0.000151358	0.000155324	0.000154762	5.06006e-05	6.17155e-05	9.56452e-05	4.97769e-05	7.19728e-05
K01246, DNA-3-methyladenine glycosylase I [EC:3.2.2.20]	0.000674192	0.000638556	0.000690843	0.000708577	0.000674115	0.00018952	0.000142082	8.14086e-05	5.27949e-05	6.30432e-05	0.000287287	0.00024048	0.00028425	0.000226797	0.000104028	1.72205e-05	2.1048e-05	1.78372e-05	2.19237e-05	1.8412e-05	0.000584759	0.000585502	0.000560409	0.000598843	0.000561279
K01247, DNA-3-methyladenine glycosylase II [EC:3.2.2.21]	0.00065766	0.000662862	0.000699523	0.000713485	0.000683467	0.000192849	0.000164557	0.000167752	0.000165388	0.000183042	0.000181267	0.000166166	0.000119294	0.000189128	0.000213279	0.000279463	0.000264518	0.000306929	0.000289772	0.000280764	0.000468891	0.000464518	0.000406679	0.000484204	0.00043644
K01250, pyrimidine-specific ribonucleoside hydrolase [EC:3.2.-.-]	1.03585e-05	2.49957e-06	1.87847e-06	9.80983e-07	2.94023e-06	5.04241e-05	3.76365e-05	2.58429e-05	1.56937e-05	1.46728e-05	7.80558e-05	5.81893e-05	7.45142e-05	5.36593e-05	2.28274e-05	5.23404e-06	6.04126e-06	4.44207e-06	5.60935e-06	5.01649e-06	1.8465e-05	1.79718e-05	1.66397e-05	1.23254e-05	2.17584e-05
K01251, adenosylhomocysteinase [EC:3.3.1.1]	0.000675177	0.000670653	0.000705413	0.000720732	0.000690997	0.000290179	0.000430529	0.000491016	0.000520925	0.000513528	0.000255129	0.000276389	0.000220347	0.000294208	0.000507577	0.000614763	0.000604464	0.000623759	0.000612387	0.000613492	0.000593812	0.000579362	0.000528848	0.000602311	0.000551217
K01252, bifunctional isochorismate lyase / aryl carrier protein [EC:3.3.2.1 6.3.2.14]	8.81855e-06	2.15704e-06	1.29888e-06	4.27539e-07	2.44356e-06	4.079e-05	2.59743e-05	1.47558e-05	1.26651e-05	1.48863e-05	6.80752e-05	7.71085e-05	4.37857e-05	6.10734e-05	5.91046e-06	3.44716e-07	4.35708e-07	3.31559e-07	7.3134e-07	3.46059e-07	9.68175e-06	1.29171e-05	2.95905e-05	1.06677e-05	1.64322e-05
K01253, microsomal epoxide hydrolase [EC:3.3.2.9]	5.1476e-05	1.19334e-05	1.02697e-05	3.76494e-06	1.93388e-05	0.00021059	0.000206344	7.93003e-05	6.44015e-05	4.22277e-05	0.000173849	0.000129052	0.000267115	0.000123733	6.81936e-05	1.34006e-05	1.67586e-05	1.36566e-05	1.55931e-05	1.38367e-05	7.13483e-05	6.11023e-05	5.11417e-05	6.22997e-05	7.07368e-05
K01255, leucyl aminopeptidase [EC:3.4.11.1]	0.000696655	0.000699668	0.000719375	0.000726957	0.000710463	0.000413344	0.000511525	0.000542046	0.000561122	0.00056519	0.00039076	0.000367498	0.000330492	0.000389713	0.00056074	0.00065025	0.000645989	0.000655048	0.000650385	0.0006496	0.000675916	0.000680411	0.000692379	0.000686051	0.000674951
K01256, aminopeptidase N [EC:3.4.11.2]	0.00134045	0.00130472	0.00138952	0.00142527	0.00136093	0.000354856	0.000434625	0.000411768	0.000437752	0.000408397	0.000440577	0.000344118	0.000372219	0.000304248	0.000437702	0.000361778	0.000371295	0.000339988	0.000353434	0.00036035	0.00121277	0.00119917	0.00114777	0.00123511	0.00114611
K01258, tripeptide aminopeptidase [EC:3.4.11.4]	1.21229e-05	3.57198e-06	4.42715e-06	6.13114e-07	3.86878e-06	7.19494e-05	5.05946e-05	3.55223e-05	2.47441e-05	2.30921e-05	0.00017407	9.11692e-05	0.000220191	7.48838e-05	3.21382e-05	3.32812e-06	3.30834e-06	2.90351e-06	4.18374e-06	3.37067e-06	4.19551e-05	4.52777e-05	5.98674e-05	4.05611e-05	5.03125e-05
K01259, proline iminopeptidase [EC:3.4.11.5]	5.95991e-05	4.64831e-05	2.04158e-05	1.09372e-05	3.48422e-05	0.000350016	0.000202945	0.000100954	7.98583e-05	7.30999e-05	0.00027135	0.000268945	0.0003071	0.000248718	0.000107547	2.20207e-05	2.70747e-05	2.04495e-05	2.70422e-05	2.41548e-05	0.000100871	9.10579e-05	0.000116027	9.35792e-05	0.000109653
K01261, glutamyl aminopeptidase [EC:3.4.11.7]	8.82978e-06	2.78763e-06	3.12027e-06	5.54142e-07	2.61372e-06	1.59153e-05	2.50864e-05	1.13099e-05	9.60543e-06	7.75124e-06	0.000100642	2.89811e-05	0.000157537	1.68505e-05	8.70471e-06	8.50567e-08	1.64357e-07	1.08633e-07	2.63361e-07	1.49868e-07	4.99906e-06	4.17909e-06	4.75244e-06	5.54235e-06	3.44202e-06
K01262, Xaa-Pro aminopeptidase [EC:3.4.11.9]	0.000704672	0.00068146	0.000716699	0.000726361	0.000703579	0.000508057	0.00061911	0.000684594	0.000698352	0.000702385	0.000562382	0.00049799	0.000613012	0.000511464	0.000714116	0.000897769	0.000874932	0.00093101	0.000906506	0.000899526	0.000706029	0.000696031	0.000665763	0.000703901	0.000681798
K01263, cytosol alanyl aminopeptidase [EC:3.4.11.14]	8.35639e-06	1.69221e-06	1.13275e-06	9.19671e-08	2.25473e-06	2.49964e-05	2.36767e-05	7.02058e-06	3.77787e-06	6.92705e-06	5.19605e-05	1.48377e-05	2.85644e-05	1.05353e-05	7.98629e-06	4.35482e-07	6.3308e-07	4.20083e-07	9.40559e-07	4.40521e-07	1.82195e-05	2.20196e-05	3.65185e-05	1.93728e-05	2.66596e-05
K01264, aminopeptidase Y [EC:3.4.11.15]	8.58279e-06	2.14074e-06	1.07611e-06	9.80983e-07	2.60588e-06	2.50786e-05	1.90663e-05	4.08854e-06	1.19172e-05	3.66389e-06	2.61737e-05	4.52108e-05	2.72556e-05	4.37974e-05	5.15066e-06	1.78777e-07	1.3965e-07	2.42783e-07	3.71083e-07	1.63492e-07	2.73555e-06	1.36003e-06	1.68615e-06	1.98304e-06	1.83697e-06
K01265, methionyl aminopeptidase [EC:3.4.11.18]	0.000704113	0.000678685	0.000711929	0.000724344	0.000701554	0.00043463	0.000532469	0.000545915	0.000554241	0.000546045	0.000501175	0.000464322	0.000564307	0.000437576	0.000559423	0.000621709	0.000613867	0.000631902	0.000623972	0.000621193	0.000636384	0.000632239	0.000612042	0.000640156	0.00061291
K01266, D-aminopeptidase [EC:3.4.11.19]	3.25162e-05	3.72716e-05	1.47191e-05	7.84874e-06	2.40343e-05	0.000132848	0.000102444	4.55739e-05	3.47293e-05	3.95712e-05	0.00012079	0.000102809	0.000143693	0.000118264	5.40406e-05	1.38845e-05	1.87773e-05	1.22539e-05	1.66013e-05	1.63928e-05	5.34213e-05	4.74768e-05	4.31409e-05	4.50235e-05	5.38277e-05
K01267, aspartyl aminopeptidase [EC:3.4.11.21]	9.03747e-06	2.63161e-06	1.1901e-06	1.04307e-06	2.46686e-06	2.1675e-05	2.39706e-05	1.80703e-05	1.51392e-05	6.5148e-06	2.95663e-05	6.17101e-05	0.000113256	6.03078e-05	9.81005e-06	4.26664e-07	4.32915e-07	3.10223e-07	8.79605e-07	4.76853e-07	3.04067e-05	3.34185e-05	2.71571e-05	2.65423e-05	3.8813e-05
K01269, aminopeptidase [EC:3.4.11.-]	2.46818e-05	5.74942e-06	3.90797e-06	7.97049e-07	7.25816e-06	5.9215e-05	6.63805e-05	1.19345e-05	2.63816e-05	1.82622e-05	0.000106374	4.47813e-05	0.000140908	4.17867e-05	1.32588e-05	3.65805e-06	3.93813e-06	3.91151e-06	5.04398e-06	3.93744e-06	3.64565e-05	3.80323e-05	5.29363e-05	4.03727e-05	3.99894e-05
K01270, dipeptidase D [EC:3.4.13.-]	7.48769e-06	2.21903e-06	1.59916e-06	2.88164e-07	2.47942e-06	4.84943e-05	3.26308e-05	1.84217e-05	1.58557e-05	1.42397e-05	0.000107444	6.10434e-05	0.00015654	4.91733e-05	1.67484e-05	2.87418e-06	3.02538e-06	4.99911e-06	5.92916e-06	3.06889e-06	5.40044e-05	6.72297e-05	0.00010958	5.41879e-05	7.99435e-05
K01271, Xaa-Pro dipeptidase [EC:3.4.13.9]	0.000706348	0.000649232	0.000704113	0.000713709	0.000684867	0.000348283	0.000399096	0.000367472	0.000342601	0.000368413	0.000560862	0.000388914	0.000668488	0.000404975	0.000421822	0.000558609	0.000527468	0.000612712	0.000578873	0.0005616	0.000705406	0.000708179	0.000734992	0.000705018	0.000704904
K01273, membrane dipeptidase [EC:3.4.13.19]	4.17922e-05	3.42236e-05	1.95049e-05	1.007e-05	2.80191e-05	0.000228675	0.000213894	0.000204299	0.000177258	0.000203387	0.000176967	0.000192642	0.000250233	0.000223592	0.000229337	0.00030483	0.000293509	0.000329536	0.000314844	0.00030558	9.96645e-05	0.000102236	0.000119593	9.85292e-05	0.000113318
K01274, D-alanyl-D-alanine dipeptidase [EC:3.4.13.-]	7.47135e-06	2.46695e-06	1.99174e-06	9.80983e-07	2.18081e-06	2.54585e-05	1.9718e-05	1.40028e-05	1.02494e-05	7.47091e-06	8.36198e-05	3.7441e-05	0.000130394	3.51997e-05	9.53703e-06	1.23769e-07	1.1172e-07	9.44158e-08	1.95074e-07	8.17462e-08	4.89243e-06	3.12272e-06	4.17101e-06	3.50846e-06	4.34121e-06
K01277, dipeptidyl-peptidase III [EC:3.4.14.4]	1.97589e-06	4.28148e-07	2.83186e-07	6.13114e-08	7.7622e-07	4.00518e-06	5.78452e-06	9.21361e-07	4.24532e-07	2.03232e-06	1.50032e-05	1.8967e-06	4.92921e-06	5.66246e-07	2.75809e-06	1.49898e-06	1.46632e-06	1.57809e-06	1.84167e-06	1.68942e-06	1.18891e-05	1.2046e-05	2.52035e-05	1.21016e-05	1.37537e-05
K01278, dipeptidyl-peptidase 4 [EC:3.4.14.5]	5.74962e-05	1.36869e-05	1.10446e-05	5.33278e-06	1.94301e-05	0.000210796	0.000246119	0.000180979	0.000173888	0.000186803	0.000258633	0.00017243	0.000205792	0.000126625	0.000189877	0.000163153	0.000164484	0.000152958	0.000158367	0.00016159	0.000142877	0.000177388	0.000390068	0.000151702	0.000212964
K01280, tripeptidyl-peptidase II [EC:3.4.14.10]	2.46987e-06	4.89312e-07	2.26549e-07	0	9.97997e-07	1.13993e-05	6.46315e-06	3.10959e-06	5.54924e-06	0	6.53697e-06	3.22082e-07	1.11218e-05	0	1.39566e-06	1.37521e-08	0	0	5.49753e-08	0	2.63034e-07	0	0	5.08472e-08	0
K01281, X-Pro dipeptidyl-peptidase [EC:3.4.14.11]	3.24623e-06	1.0879e-06	1.97664e-06	1.06069e-06	1.34914e-06	2.30862e-05	1.43051e-05	1.87484e-05	6.11083e-06	9.02034e-06	7.08894e-05	2.43696e-05	2.04664e-05	1.84361e-05	1.01469e-05	1.40271e-06	1.29958e-06	1.41624e-06	1.63551e-06	1.5123e-06	3.62987e-06	4.14486e-06	3.03596e-06	4.23557e-06	3.90945e-06
K01283, peptidyl-dipeptidase A [EC:3.4.15.1]	9.94122e-06	2.3854e-06	1.41593e-06	6.13114e-07	2.8831e-06	3.50607e-05	2.82763e-05	4.43405e-06	1.94072e-06	6.75531e-06	4.333e-05	1.98856e-05	2.75042e-05	1.97146e-05	1.05339e-05	4.67571e-07	8.6583e-07	6.06958e-07	1.09951e-06	5.58599e-07	2.02536e-05	2.3412e-05	3.83378e-05	2.35423e-05	2.81668e-05
K01284, peptidyl-dipeptidase Dcp [EC:3.4.15.5]	2.93832e-05	3.66577e-05	1.41253e-05	8.04406e-06	2.22516e-05	0.000176104	0.000144712	8.64342e-05	0.000115851	0.000118239	0.000193314	0.000197678	0.00013518	0.000150564	7.96072e-05	4.04739e-05	4.93905e-05	4.4286e-05	4.82478e-05	4.52175e-05	9.29842e-05	9.34957e-05	0.000164616	8.94403e-05	0.000109191
K01286, D-alanyl-D-alanine carboxypeptidase [EC:3.4.16.4]	0.000118285	5.67206e-05	3.02599e-05	1.44605e-05	5.57786e-05	0.000484022	0.000436082	0.000231046	0.000199149	0.000189917	0.000531046	0.000384584	0.000630949	0.000341023	0.000230725	0.000123157	0.000131825	0.00011355	0.000125006	0.000124466	0.000232166	0.00023576	0.000541862	0.000226323	0.000300807
K01295, glutamate carboxypeptidase [EC:3.4.17.11]	0.000646453	0.000630171	0.000686576	0.000706143	0.000664815	0.000188572	6.60699e-05	4.15204e-05	3.2818e-05	3.32174e-05	9.72119e-05	0.000105221	0.000101111	8.83497e-05	7.34772e-05	3.76716e-06	5.6363e-06	3.93447e-06	6.04263e-06	4.00011e-06	0.000348546	0.000363476	0.000370561	0.000381195	0.000347094
K01297, muramoyltetrapeptide carboxypeptidase [EC:3.4.17.13]	3.66987e-05	2.01418e-05	1.75081e-05	1.52621e-05	1.53189e-05	0.000296627	0.00055527	0.000660416	0.000729712	0.000689318	0.000319663	0.000336636	0.000309011	0.000337061	0.000606705	0.000668536	0.000679052	0.000627746	0.000639954	0.000663621	3.7501e-05	3.4574e-05	4.80705e-05	3.58641e-05	3.52865e-05
K01299, carboxypeptidase Taq [EC:3.4.17.19]	1.51897e-05	3.10061e-05	1.72177e-05	1.21397e-05	2.02926e-05	0.000131247	0.000269164	0.000356793	0.000385912	0.000366527	0.000141932	0.000143315	0.000100204	0.000146649	0.000331957	0.000363941	0.000374785	0.000339349	0.00035111	0.000362489	6.07257e-05	6.30958e-05	5.81131e-05	5.43591e-05	6.59425e-05
K01301, N-acetylated-alpha-linked acidic dipeptidase [EC:3.4.17.21]	3.68796e-06	7.33969e-07	5.66373e-07	6.13114e-08	1.60284e-06	1.53429e-05	9.72703e-06	1.72755e-06	3.81685e-06	1.82241e-06	1.00136e-05	1.43148e-07	1.53167e-05	2.31121e-08	3.25655e-06	2.47537e-07	1.53615e-07	2.20303e-07	2.8862e-07	2.58863e-07	7.7858e-06	6.84873e-06	7.49894e-06	8.64403e-06	7.25367e-06
K01302, carboxypeptidase Q [EC:3.4.17.-]	4.56926e-06	7.33969e-07	4.53098e-07	0	9.97997e-07	5.54563e-07	1.12782e-05	1.32446e-06	1.09165e-06	6.44044e-06	1.87583e-05	1.8967e-06	1.22609e-05	1.42139e-06	2.02703e-06	1.67775e-06	1.6758e-06	1.67251e-06	2.07532e-06	1.77117e-06	1.2836e-05	1.55918e-05	4.68573e-05	1.43898e-05	1.92175e-05
K01303, acylaminoacyl-peptidase [EC:3.4.19.1]	4.68625e-05	1.19285e-05	1.00713e-05	5.587e-06	1.41497e-05	0.000238583	0.000209	0.000167714	0.000162866	0.000172971	0.000220889	0.000164481	0.000241579	0.0001751	0.000178607	0.000155795	0.000156705	0.000145568	0.000149643	0.000153676	0.000136593	0.000179997	0.000451748	0.000149515	0.000230055
K01304, pyroglutamyl-peptidase [EC:3.4.19.3]	1.32064e-05	3.36647e-06	3.18868e-06	1.17105e-06	4.49098e-06	3.46294e-05	4.67835e-05	1.38619e-05	1.19548e-05	1.24651e-05	5.67026e-05	3.23563e-05	0.000173466	2.96905e-05	2.02026e-05	9.62528e-07	9.54059e-07	9.32693e-07	1.68488e-06	9.21007e-07	2.74159e-05	3.35636e-05	4.78707e-05	2.53501e-05	3.57398e-05
K01305, beta-aspartyl-dipeptidase (metallo-type) [EC:3.4.19.-]	1.17319e-06	5.50476e-07	3.39824e-07	0	4.98998e-07	1.54661e-05	7.33971e-06	4.34767e-06	2.91108e-06	2.83379e-06	4.93252e-05	2.35836e-05	4.13223e-05	2.2985e-05	2.69163e-06	9.62645e-08	1.25685e-07	1.21392e-07	1.09951e-07	1.49868e-07	1.08896e-05	1.36003e-05	3.26581e-05	1.19491e-05	2.09132e-05
K01308, g-D-glutamyl-meso-diaminopimelate peptidase [EC:3.4.19.11]	1.27547e-06	1.56308e-07	1.88791e-07	6.81238e-08	1.88734e-07	2.89934e-06	2.39481e-06	7.48606e-07	1.2736e-06	1.04001e-06	1.20998e-05	2.96363e-06	1.77451e-05	1.04636e-06	3.35993e-07	1.37521e-08	1.3965e-08	1.3488e-08	1.09951e-07	2.72487e-08	1.47883e-06	1.12257e-06	1.02057e-06	1.34463e-06	7.9288e-07
K01312, trypsin [EC:3.4.21.4]	7.24807e-06	1.78327e-06	7.55164e-07	5.2796e-07	2.78957e-06	3.0892e-05	2.2666e-05	1.24747e-05	1.71713e-05	7.94703e-06	2.20128e-05	2.81158e-06	3.18107e-05	2.51829e-06	1.2764e-05	1.52373e-06	1.49146e-06	1.07769e-06	2.03271e-06	1.39105e-06	1.88486e-05	2.59723e-05	3.99219e-05	2.13734e-05	2.86347e-05
K01315, plasminogen [EC:3.4.21.7]	0	0	0	0	0	0	0	0	0	0	0	0	0	0	0	2.75042e-08	4.1895e-08	2.69759e-08	2.74876e-08	5.44975e-08	1.47299e-06	1.60289e-06	1.06494e-06	1.47457e-06	1.36595e-06
K01318, glutamyl endopeptidase [EC:3.4.21.19]	4.44576e-06	1.28444e-06	7.36285e-07	7.66393e-07	1.10889e-06	2.5972e-05	1.17629e-05	1.72755e-06	2.85043e-06	3.44206e-06	2.72309e-05	2.53968e-05	1.78494e-05	2.18294e-05	2.83286e-06	4.12562e-08	1.3965e-08	1.3488e-08	8.24629e-08	0	1.78863e-06	9.71451e-07	1.59741e-06	1.99575e-06	2.69658e-06
K01322, prolyl oligopeptidase [EC:3.4.21.26]	4.97318e-05	1.23197e-05	1.04458e-05	6.16141e-06	1.63479e-05	0.000250543	0.000228531	0.00018339	0.000176244	0.000184791	0.000235257	0.000218876	0.000243097	0.00021581	0.000190517	0.000162079	0.000164746	0.000152239	0.000157938	0.000160722	0.000170677	0.000210028	0.000465992	0.000184026	0.00025221
K01325, tissue kallikrein [EC:3.4.21.35]	5.5572e-07	1.34561e-07	1.13275e-07	0	1.66333e-07	6.16181e-08	2.75976e-06	7.25572e-07	3.03237e-07	1.01902e-06	1.69841e-06	1.07361e-07	1.44148e-06	1.66407e-07	1.36243e-06	1.87028e-07	2.03889e-07	1.18694e-07	3.40847e-07	1.79842e-07	1.15735e-06	1.65147e-06	1.86364e-06	1.54576e-06	2.11958e-06
K01337, lysyl endopeptidase [EC:3.4.21.50]	3.02559e-06	1.30465e-06	6.26702e-07	2.54842e-06	7.87062e-07	6.15632e-06	1.02218e-05	8.19473e-06	4.40732e-06	8.34863e-06	1.17492e-05	2.23779e-05	7.82062e-06	2.13161e-05	4.4862e-06	3.21428e-06	2.99689e-06	3.0899e-06	3.54512e-06	3.37476e-06	6.04978e-06	4.56899e-06	9.52639e-05	6.14235e-06	8.01344e-06
K01338, ATP-dependent Lon protease [EC:3.4.21.53]	5.28903e-05	7.84847e-05	3.60243e-05	2.24998e-05	4.94618e-05	0.000385564	0.000479147	0.000532847	0.000555846	0.000551174	0.000347994	0.000379195	0.000368434	0.000389672	0.000536044	0.000618201	0.000609319	0.000626624	0.000616982	0.000617497	0.00019384	0.000196142	0.000224338	0.000183867	0.000216232
K01341, kexin [EC:3.4.21.61]	1.48192e-06	1.13153e-06	1.24602e-06	1.19557e-06	1.03958e-06	2.05034e-05	4.72133e-05	7.29603e-05	7.04116e-05	6.8834e-05	1.50204e-05	2.40458e-05	1.07024e-05	2.47386e-05	6.88859e-05	8.1316e-05	8.32698e-05	7.55866e-05	7.80409e-05	8.06665e-05	3.45013e-06	2.70792e-06	2.71781e-06	3.45761e-06	4.09785e-06
K01342, subtilisin [EC:3.4.21.62]	4.35279e-05	1.24795e-05	8.43329e-06	7.97416e-06	1.5957e-05	0.000193378	0.000336343	0.00027201	0.000352594	0.000307846	0.000164911	0.000102678	0.000188118	8.66116e-05	0.000237049	0.000214786	0.000225847	0.000208733	0.000213133	0.00021813	7.02646e-05	5.97324e-05	0.000120171	6.30487e-05	6.17164e-05
K01346, pancreatic elastase II [EC:3.4.21.71]	5.5572e-07	2.32423e-07	1.13275e-07	0	1.66333e-07	6.16181e-08	2.9278e-06	1.92334e-06	1.7891e-06	3.33185e-06	2.34952e-06	6.32235e-07	1.52019e-06	5.26956e-07	3.62208e-06	5.83088e-07	5.92116e-07	3.93849e-07	8.41122e-07	5.55874e-07	3.18271e-06	4.9544e-06	4.72566e-06	3.31015e-06	4.68662e-06
K01347, IgA-specific serine endopeptidase [EC:3.4.21.72]	0	0	0	0	0	0	1.38076e-07	0	9.92412e-08	0	7.01657e-09	2.01708e-07	1.58157e-07	0	1.81255e-08	0	0	0	0	0	2.86946e-08	0	2.42031e-08	0	0
K01354, oligopeptidase B [EC:3.4.21.83]	2.5522e-05	6.99717e-06	7.31565e-06	3.74e-06	8.82796e-06	0.000167225	0.000161061	0.000141696	0.000130962	0.000162877	0.000184687	0.00019223	0.000125317	0.000188315	0.000168089	0.000249452	0.000228735	0.000280739	0.00025853	0.00025053	5.93404e-05	7.61456e-05	0.00018807	6.37726e-05	9.4316e-05
K01355, omptin [EC:3.4.23.49]	6.17467e-08	0	0	0	0	1.04751e-06	3.23157e-08	1.1517e-07	2.4259e-07	1.80332e-06	1.65157e-05	4.13935e-06	7.24884e-07	2.12631e-06	6.64601e-08	0	2.793e-08	2.69759e-08	1.37438e-08	1.36244e-08	1.05213e-07	9.71451e-08	1.7749e-07	1.01694e-07	4.71018e-08
K01356, repressor LexA [EC:3.4.21.88]	4.38385e-05	4.52942e-05	2.71195e-05	1.88875e-05	3.18852e-05	0.000343078	0.000506228	0.000562242	0.000618013	0.000606025	0.000337699	0.000319775	0.000435873	0.000337584	0.000528467	0.000637093	0.000631209	0.00064477	0.000633686	0.000638199	0.000116032	0.00012271	0.000126896	0.000107394	0.000134728
K01358, ATP-dependent Clp protease, protease subunit [EC:3.4.21.92]	9.67728e-05	6.58779e-05	4.79693e-05	3.79439e-05	5.46184e-05	0.000744186	0.00128557	0.0014782	0.00161129	0.00153963	0.000837714	0.000817427	0.000674615	0.000852467	0.00139824	0.00161737	0.00162347	0.00156396	0.00157272	0.00160937	0.000159444	0.000162343	0.000197616	0.000143032	0.000178857
K01361, lactocepin [EC:3.4.21.96]	4.52827e-06	2.10816e-06	2.63058e-06	1.40349e-06	1.84438e-06	2.66409e-05	1.82873e-05	6.30937e-06	1.00562e-05	8.78926e-06	4.97201e-05	2.6468e-05	0.000100551	1.42173e-05	1.12645e-05	1.75026e-07	1.1172e-07	2.31952e-07	2.37572e-07	2.55147e-07	6.29047e-06	5.07411e-06	4.43724e-06	3.53373e-06	4.5313e-06
K01364, streptopain [EC:3.4.22.10]	1.8524e-07	0	0	0	0	0	0	0	6.06474e-08	0	3.23834e-06	0	1.84328e-06	0	0	0	0	0	0	1.36244e-08	1.5782e-07	0	0	5.08472e-08	0
K01365, cathepsin L [EC:3.4.22.15]	0	0	0	0	0	0	0	0	0	0	0	0	0	0	0	0	0	0	2.74876e-08	0	1.05213e-07	1.9429e-07	8.87449e-08	2.03389e-07	0
K01371, cathepsin K [EC:3.4.22.38]	0	0	0	0	0	0	0	0	0	0	0	0	0	0	0	0	0	0	2.74876e-08	0	1.05213e-07	1.9429e-07	8.87449e-08	0	0
K01372, bleomycin hydrolase [EC:3.4.22.40]	1.97589e-06	9.70858e-07	2.26549e-06	6.13114e-07	7.20775e-07	7.51741e-06	4.18822e-06	1.46705e-05	6.06378e-06	7.64266e-06	8.1682e-05	4.21212e-05	3.61415e-05	2.29914e-05	1.0142e-05	9.62645e-08	8.379e-08	1.3488e-07	9.62068e-08	1.08995e-07	2.73555e-06	3.64611e-06	3.03e-06	2.54236e-06	4.69821e-06
K01381, saccharopepsin [EC:3.4.23.25]	0	2.0388e-08	0	0	0	0	1.45421e-07	1.63158e-07	3.33561e-07	1.28809e-07	8.61261e-09	0	4.1422e-08	1.1556e-08	2.21534e-07	6.41764e-08	7.9135e-08	7.41838e-08	6.64285e-08	5.22267e-08	2.80569e-07	5.82871e-07	4.95492e-07	6.18641e-07	5.65221e-07
K01382, cathepsin E [EC:3.4.23.34]	0	2.0388e-08	0	0	0	0	0	1.9195e-08	0	0	0	0	0	0	8.86135e-08	9.16805e-09	9.31e-09	0	4.58127e-09	4.54146e-09	1.22749e-07	9.71451e-08	7.39541e-08	3.38982e-08	9.42035e-08
K01387, microbial collagenase [EC:3.4.24.3]	9.35182e-06	2.37316e-06	1.30266e-06	1.99262e-06	3.37202e-06	2.34231e-05	3.12773e-05	1.43832e-05	1.38822e-05	1.40278e-05	2.802e-05	4.23033e-05	5.22236e-05	1.90829e-06	2.14334e-05	2.02706e-06	2.25395e-06	1.4594e-06	2.71028e-06	2.16355e-06	5.71059e-05	7.71008e-05	0.000173792	6.51692e-05	9.65586e-05
K01389, neprilysin [EC:3.4.24.11]	2.34637e-06	6.72804e-07	3.39824e-07	3.67869e-07	6.09887e-07	4.31327e-07	6.13999e-06	0	9.70358e-07	9.73222e-07	7.73412e-06	1.49351e-05	7.51808e-06	1.39828e-05	5.98141e-07	0	1.3965e-08	2.69759e-08	6.87191e-08	1.36244e-08	7.89101e-07	9.71451e-08	2.66235e-07	1.52542e-07	1.88407e-07
K01390, IgA-specific metalloendopeptidase [EC:3.4.24.13]	0	0	0	0	0	0	6.46315e-08	1.95789e-06	0	2.28993e-07	4.47856e-07	2.38579e-08	2.89954e-07	1.38673e-07	0	0	0	0	0	0	0	0	0	0	9.42035e-08
K01392, thimet oligopeptidase [EC:3.4.24.15]	7.40961e-07	1.22328e-07	2.83186e-07	6.13114e-08	7.20775e-07	1.44803e-05	6.10767e-06	2.07306e-06	1.2736e-06	1.43121e-07	1.91461e-05	1.87069e-05	1.36692e-05	5.03844e-06	1.9938e-06	5.50083e-08	1.53615e-07	2.30718e-06	2.18751e-06	1.36244e-08	2.10427e-06	1.74861e-06	1.64178e-06	1.98304e-06	1.22465e-06
K01399, pseudolysin [EC:3.4.24.26]	2.71686e-06	7.20958e-07	2.82826e-07	3.36823e-07	8.30606e-07	5.02917e-06	1.1059e-05	8.00429e-06	3.81693e-06	1.05652e-05	1.06223e-05	2.13521e-05	6.88301e-06	2.09192e-05	8.51992e-06	4.79105e-06	4.44646e-06	4.68302e-06	5.58274e-06	5.19497e-06	3.16693e-05	4.52207e-05	0.000157588	3.85219e-05	6.09726e-05
K01400, bacillolysin [EC:3.4.24.28]	1.89141e-05	4.50551e-06	3.95081e-06	1.64047e-06	5.67149e-06	6.56776e-05	6.614e-05	2.03333e-05	2.33138e-05	2.59168e-05	8.57086e-05	6.43337e-05	9.9638e-05	5.93768e-05	2.65461e-05	1.47623e-05	1.35384e-05	1.49033e-05	1.6731e-05	1.59664e-05	3.36026e-05	2.7796e-05	0.00020073	3.42609e-05	5.53687e-05
K01401, aureolysin [EC:3.4.24.29]	1.20687e-06	2.44656e-07	1.13275e-07	1.22623e-07	3.42746e-07	4.92945e-07	4.45957e-06	9.78946e-07	1.2736e-06	1.43121e-07	3.02303e-06	3.74569e-06	8.03693e-06	0	1.92734e-06	2.75042e-08	0	1.3488e-08	2.74876e-08	0	3.1564e-07	4.85726e-08	1.02057e-06	1.37288e-06	2.82611e-07
K01406, serralysin [EC:3.4.24.40]	6.77372e-05	9.26961e-05	4.43036e-05	3.38593e-05	6.30057e-05	0.000397367	0.000680477	0.000655025	0.00083685	0.000804952	0.000250679	0.000330762	0.000238419	0.000407791	0.000574694	0.000555849	0.000592182	0.000534332	0.000552758	0.000565836	0.000123307	0.000114149	9.7498e-05	0.000112202	0.000125071
K01407, protease III [EC:3.4.24.55]	6.05118e-06	1.40269e-06	9.04305e-07	1.81887e-07	1.92267e-06	2.00736e-05	2.38704e-05	9.0349e-06	7.86391e-06	1.36374e-05	6.63238e-05	5.14684e-05	1.80945e-05	4.5873e-05	1.15452e-05	1.30553e-06	1.36857e-06	1.04607e-06	1.7867e-06	1.40331e-06	6.30755e-05	8.80119e-05	0.000182171	7.26098e-05	0.000112947
K01408, insulysin [EC:3.4.24.56]	3.95179e-06	1.08872e-06	1.0608e-06	1.22623e-07	1.26773e-06	9.24271e-06	1.51108e-05	5.1481e-06	7.43941e-06	6.79538e-06	1.21009e-05	3.97148e-06	2.02304e-05	8.15857e-07	8.04167e-06	9.68146e-07	1.08089e-06	7.81354e-07	1.50343e-06	9.7823e-07	2.98209e-05	3.72066e-05	4.89368e-05	3.181e-05	4.51706e-05
K01409, N6-L-threonylcarbamoyladenine synthase [EC:2.3.1.234]	0.000698139	0.000676671	0.000709747	0.00072211	0.000697628	0.000358075	0.000504546	0.000530262	0.000549581	0.000538853	0.000420525	0.000362749	0.000473464	0.000366242	0.000543431	0.00062707	0.000620419	0.000634359	0.000626874	0.000627282	0.000647966	0.000639465	0.000598495	0.000650141	0.000617639
K01414, oligopeptidase A [EC:3.4.24.70]	1.49478e-05	1.1848e-05	8.3149e-06	8.15697e-06	7.15281e-06	0.000207754	0.00027911	0.000334564	0.000372068	0.00036079	0.00017849	0.000229104	9.73904e-05	0.00021698	0.00031271	0.000334794	0.00033969	0.000316466	0.000323338	0.000332274	4.56189e-05	5.34189e-05	8.01855e-05	4.62083e-05	6.05014e-05
K01415, endothelin-converting enzyme [EC:3.4.24.71]	5.18672e-06	1.16212e-06	1.13275e-06	5.51803e-07	3.04943e-06	3.23187e-05	1.44774e-05	4.66439e-06	5.246e-06	3.17728e-06	3.22784e-05	1.44001e-05	2.73385e-05	4.21218e-06	1.48871e-05	5.39081e-07	6.40993e-07	5.64017e-07	7.63455e-07	4.15543e-07	1.57347e-05	1.8749e-05	3.32172e-05	1.58237e-05	2.13936e-05
K01416, snapalysin [EC:3.4.24.77]	9.90754e-06	2.20191e-06	1.07611e-06	3.67869e-07	3.3905e-06	2.13404e-05	3.02152e-05	8.43621e-06	9.49132e-06	1.17359e-06	2.64838e-05	2.68402e-06	3.54482e-05	0	6.34694e-06	4.12562e-08	0	0	2.33645e-07	0	1.05213e-06	4.85726e-08	0	3.05083e-07	6.12323e-07
K01417, extracellular elastinolytic metalloproteinase [EC:3.4.24.-]	1.37901e-06	4.19993e-07	3.39824e-07	6.13114e-08	9.79515e-07	1.92248e-05	7.59635e-06	4.50699e-06	4.27564e-06	5.77063e-06	7.56359e-06	1.70982e-07	4.0343e-06	1.78425e-06	5.19497e-06	4.24389e-06	3.93254e-06	4.28648e-06	4.84882e-06	4.55326e-06	2.52512e-06	1.81338e-06	1.7749e-05	2.71524e-06	3.01451e-06
K01419, ATP-dependent HslUV protease, peptidase subunit HslV [EC:3.4.25.2]	2.35255e-05	3.59645e-05	1.74443e-05	8.82885e-06	2.17896e-05	0.00017555	0.00015964	0.000155768	0.000157077	0.000176125	0.000169307	0.000146667	0.000155291	0.000178113	0.000182799	0.000274326	0.000259107	0.000302117	0.000284497	0.000276071	8.75435e-05	9.17671e-05	9.82899e-05	8.24799e-05	0.000102967
K01420, CRP/FNR family transcriptional regulator, anaerobic regulatory protein	5.1682e-05	8.8178e-05	3.53692e-05	1.7832e-05	5.51992e-05	0.000208802	0.000148707	7.00168e-05	4.29838e-05	8.03831e-05	0.000211378	0.00017311	0.000178816	0.000204326	9.31752e-05	2.12365e-05	3.0571e-05	1.90051e-05	2.61984e-05	2.44625e-05	0.000158481	0.000147304	0.000150704	0.000149011	0.000164664
K01421, putative membrane protein	1.60665e-05	4.39585e-06	5.40886e-06	1.87e-06	5.10087e-06	5.95539e-05	4.2171e-05	4.10809e-05	2.70462e-05	1.27959e-05	0.000214894	8.13201e-05	0.000277916	6.39248e-05	2.22853e-05	1.51273e-07	1.57804e-07	2.18698e-07	4.03479e-07	5.44975e-08	2.35969e-06	9.31326e-07	1.78878e-06	2.66011e-06	2.07304e-06
K01423, beta-barrel assembly-enhancing protease [EC:3.4.-.-]	2.94943e-05	1.41809e-05	9.26491e-06	5.68664e-06	1.20868e-05	0.00019306	0.000201581	0.00016806	0.00017005	0.00019436	0.000225396	0.00020816	0.000138491	0.000236761	0.000193557	0.000276177	0.0002608	0.000305304	0.000288852	0.000277182	0.000173344	0.000191574	0.000239697	0.000174859	0.000223876
K01424, L-asparaginase [EC:3.5.1.1]	6.24357e-05	5.10554e-05	3.15907e-05	2.1712e-05	3.82661e-05	0.000411108	0.000647975	0.000758481	0.000800322	0.000766038	0.000492035	0.000465256	0.000408761	0.000459736	0.000749889	0.000899672	0.000891543	0.000890219	0.000885885	0.000895346	0.000109455	0.00011138	0.000136215	0.000103433	0.000127563
K01425, glutaminase [EC:3.5.1.2]	1.42775e-05	3.91144e-06	3.89764e-06	1.70139e-06	5.63829e-06	0.00010737	6.55007e-05	4.71823e-05	3.96786e-05	3.81279e-05	0.000124014	9.7601e-05	0.000134021	8.40941e-05	4.54227e-05	1.11944e-05	1.26618e-05	1.17119e-05	1.2762e-05	1.13223e-05	5.46865e-05	6.12136e-05	8.63503e-05	4.8071e-05	7.08175e-05
K01426, amidase [EC:3.5.1.4]	8.18864e-05	8.28272e-05	5.06114e-05	2.65097e-05	6.43331e-05	0.000692142	0.000502478	0.000363831	0.000285645	0.000325059	0.00043465	0.000607611	0.000655159	0.000602999	0.000384	0.000300261	0.000291739	0.000330166	0.000316314	0.000303579	0.000154075	0.000125289	0.000148902	0.000128257	0.000146318
K01427, urease [EC:3.5.1.5]	1.90853e-07	0	1.13275e-07	0	2.01615e-08	0	2.58526e-07	1.09412e-06	1.18262e-06	0	6.40778e-06	6.51321e-06	1.07245e-05	6.6794e-06	1.9938e-07	0	0	0	0	0	0	0	0	0	0
K01428, urease subunit alpha [EC:3.5.1.5]	2.93311e-05	3.52033e-05	2.14867e-05	1.44732e-05	2.76674e-05	0.000252788	0.000310321	0.000370564	0.000390377	0.000367736	0.000166582	0.000239398	0.000190961	0.000240796	0.000347306	0.000343132	0.000351489	0.000321173	0.000330534	0.000342159	0.000253256	0.000241847	0.000230101	0.00023505	0.000244343
K01429, urease subunit beta [EC:3.5.1.5]	2.38964e-05	3.34412e-05	1.88814e-05	1.36353e-05	2.50397e-05	0.000180134	0.000287852	0.000352791	0.000380835	0.000360201	0.000133955	0.000199491	0.000129133	0.000208031	0.000330321	0.000342647	0.000350863	0.000320652	0.00032955	0.000341578	0.000136906	0.000129886	0.000134705	0.000128781	0.000133207
K01430, urease subunit gamma [EC:3.5.1.5]	2.38759e-05	3.34005e-05	1.88814e-05	1.36353e-05	2.50027e-05	0.000179456	0.00028754	0.000352292	0.000380835	0.000360058	0.000133565	0.000198811	0.000129203	0.000206789	0.00033	0.000342647	0.000350856	0.000320631	0.000329508	0.000341578	0.000136906	0.00012987	0.000134661	0.000128628	0.000133325
K01431, beta-ureidopropionase [EC:3.5.1.6]	8.15571e-06	2.22076e-06	1.67227e-06	1.43315e-06	2.94504e-06	4.0328e-05	2.96036e-05	1.47379e-05	1.09211e-05	1.11589e-05	3.53092e-05	5.19449e-05	3.33386e-05	4.87226e-05	1.45368e-05	2.03771e-06	3.32611e-06	1.78672e-06	2.88933e-06	2.37541e-06	1.45848e-05	1.35133e-05	1.04531e-05	1.38084e-05	1.25565e-05
K01432, arylformamidase [EC:3.5.1.9]	2.15347e-05	2.9172e-05	1.3864e-05	8.01073e-06	2.095e-05	0.00012065	7.94323e-05	4.87083e-05	4.67503e-05	4.77169e-05	8.84568e-05	8.96585e-05	8.92172e-05	8.48396e-05	5.10249e-05	1.67242e-05	2.2465e-05	1.46379e-05	1.99768e-05	1.92898e-05	6.10614e-05	5.58272e-05	4.42994e-05	5.62777e-05	5.58052e-05
K01433, formyltetrahydrofolate deformylase [EC:3.5.1.10]	0.000676893	0.000693077	0.000711719	0.000724174	0.000703686	0.000266914	0.000350203	0.000364168	0.000386366	0.000374526	0.000280277	0.000298258	0.0002016	0.000322132	0.00036249	0.000341479	0.000348683	0.000323605	0.00033156	0.000339212	0.000576043	0.000568003	0.000532926	0.000587734	0.000544623
K01434, penicillin amidase [EC:3.5.1.11]	3.64048e-05	5.72103e-05	2.39483e-05	1.28807e-05	4.0468e-05	0.00018997	0.00011075	5.70723e-05	4.24111e-05	3.71112e-05	0.000130453	0.000144935	0.000127821	0.000132999	5.91302e-05	1.24238e-05	1.76637e-05	1.08058e-05	1.51954e-05	1.47768e-05	8.30893e-05	8.3052e-05	0.000109545	8.07335e-05	9.77114e-05
K01436, amidohydrolase [EC:3.5.1.-]	8.54527e-05	0.000133575	5.82744e-05	3.23341e-05	8.13457e-05	0.000433258	0.00046251	0.000435276	0.000449184	0.000416834	0.00040614	0.000344392	0.000859309	0.000342076	0.000406403	0.000353827	0.00036401	0.000331896	0.000343523	0.000352913	0.000176247	0.000166899	0.000186818	0.000154988	0.000186657
K01437, aspartoacylase [EC:3.5.1.15]	5.06323e-06	4.12246e-06	5.15399e-06	6.37639e-06	3.54843e-06	9.00856e-05	0.000232247	0.000312583	0.000352828	0.000332161	5.73634e-05	9.29385e-05	3.82656e-05	0.000104557	0.000288191	0.00033299	0.000337651	0.000312182	0.00031806	0.000330276	8.04883e-06	9.71451e-06	1.0605e-05	8.38979e-06	1.05743e-05
K01438, acetylornithine deacetylase [EC:3.5.1.16]	6.53073e-05	6.4918e-05	3.11007e-05	1.58199e-05	4.89622e-05	0.000247805	0.000288294	0.000216382	0.000194862	0.000216333	0.000335326	0.000273143	0.000294284	0.000277381	0.000246718	0.000296001	0.000290203	0.000319984	0.000310483	0.000303311	0.000176066	0.000169646	0.000202943	0.000162354	0.000189891
K01439, succinyl-diaminopimelate desuccinylase [EC:3.5.1.18]	0.00074296	0.000709637	0.000722981	0.000723562	0.000722225	0.000419015	0.000421976	0.000293285	0.000259698	0.000253011	0.000647251	0.000406293	0.000681836	0.000351619	0.000321773	0.000315864	0.000311018	0.000342489	0.000334739	0.000322031	0.000669685	0.000657776	0.00063675	0.000662778	0.000659235
K01442, choloylglycine hydrolase [EC:3.5.1.24]	1.68003e-05	4.96385e-06	3.41448e-06	1.11127e-06	4.71892e-06	5.17301e-05	5.07839e-05	2.00415e-05	1.57076e-05	1.89216e-05	0.000103456	8.63304e-05	0.000111691	6.88216e-05	2.16696e-05	2.14183e-06	2.64541e-06	3.48644e-06	4.08498e-06	2.47305e-06	1.74926e-05	1.76847e-05	1.53233e-05	1.57061e-05	1.63066e-05
K01443, N-acetylglucosamine-6-phosphate deacetylase [EC:3.5.1.25]	3.87769e-05	3.6232e-05	2.12304e-05	1.44106e-05	2.84719e-05	0.000261357	0.000332044	0.000365017	0.000391247	0.000377109	0.000305849	0.000244336	0.000311318	0.000250577	0.000342816	0.000344206	0.000351747	0.000321859	0.000331937	0.000342766	8.82116e-05	9.516e-05	0.000134575	8.89322e-05	0.000116671
K01444, N4-(beta-N-acetylglucosaminyl)-L-asparaginase [EC:3.5.1.26]	7.34786e-06	1.83492e-06	1.64248e-06	7.35737e-07	2.71061e-06	4.89248e-05	2.75007e-05	4.6068e-06	5.03373e-06	5.26786e-06	7.00443e-05	3.83993e-05	3.15658e-05	3.36281e-05	7.52025e-06	1.76038e-06	1.6074e-06	1.81908e-06	2.1579e-06	1.80523e-06	6.20782e-06	5.58584e-06	5.75964e-06	6.0307e-06	5.92069e-06
K01446, peptidoglycan recognition protein	2.09939e-06	3.66984e-07	1.69912e-07	3.06557e-07	9.05589e-07	1.04032e-05	6.65704e-06	8.96887e-06	6.45895e-06	2.77655e-06	6.25275e-06	6.549e-06	1.62384e-05	6.58695e-07	3.33962e-06	1.22393e-06	2.30422e-06	1.13299e-06	1.7867e-06	1.60086e-06	3.20901e-06	2.86578e-06	2.46267e-06	2.94914e-06	2.56705e-06
K01447, N-acetylmuramoyl-L-alanine amidase [EC:3.5.1.28]	3.21719e-05	3.23436e-05	1.74504e-05	8.09712e-06	2.38951e-05	0.000148455	0.000175634	0.000166825	0.000149865	0.000173222	0.000150114	0.000152928	0.000269169	0.000148918	0.000177066	0.00027644	0.000263161	0.000304256	0.000286918	0.00027878	5.71739e-05	5.39832e-05	4.85763e-05	4.99419e-05	5.77989e-05
K01448, N-acetylmuramoyl-L-alanine amidase [EC:3.5.1.28]	7.19509e-05	5.79009e-05	4.29078e-05	3.02852e-05	4.45588e-05	0.000556537	0.000941108	0.00121551	0.00122025	0.00117914	0.000593405	0.000632936	0.000955573	0.000635511	0.00116319	0.00127992	0.00129291	0.00119235	0.0012219	0.00126451	0.000158604	0.000173332	0.000245827	0.000151829	0.000193363
K01449, N-acetylmuramoyl-L-alanine amidase [EC:3.5.1.28]	1.93885e-05	2.77685e-05	1.21204e-05	5.23354e-06	1.7853e-05	6.41136e-05	4.21236e-05	1.26111e-05	6.9138e-06	1.12445e-05	7.06866e-05	2.56711e-05	0.000116922	2.58307e-05	1.56514e-05	5.9409e-07	1.05296e-06	7.13064e-07	1.18472e-06	5.58599e-07	1.20624e-05	8.54877e-06	7.56994e-06	8.80674e-06	9.87724e-06
K01451, hippurate hydrolase [EC:3.5.1.32]	5.76211e-05	0.000103467	4.03291e-05	2.28833e-05	5.81202e-05	0.000355597	0.000258995	0.000164935	0.000174393	0.00017205	0.000268981	0.000228616	0.00063025	0.000261342	0.000153273	5.96985e-05	7.61208e-05	5.75757e-05	6.74539e-05	6.71193e-05	0.000164754	0.000164156	0.000166313	0.000147952	0.00017835
K01452, chitin deacetylase [EC:3.5.1.41]	2.29964e-05	3.41678e-05	1.34993e-05	7.24241e-06	2.05285e-05	0.000115226	7.71646e-05	3.40376e-05	2.59622e-05	3.34939e-05	9.01948e-05	9.3182e-05	7.19887e-05	0.000109199	4.45805e-05	1.51046e-05	2.00182e-05	1.40125e-05	1.80347e-05	1.6666e-05	3.97027e-05	3.30907e-05	3.0885e-05	3.50705e-05	3.85659e-05
K01453, 6-aminohexanoate-oligomer exohydrolase [EC:3.5.1.46]	2.72808e-06	4.28148e-07	1.69912e-07	2.45246e-07	5.94766e-07	4.31327e-07	5.98245e-06	2.77848e-06	1.69813e-06	5.02831e-06	4.74555e-06	1.6462e-06	8.69108e-06	2.91212e-06	3.89899e-06	1.55398e-06	3.01178e-06	1.41624e-06	2.29522e-06	2.23894e-06	1.81844e-05	2.13719e-05	3.70658e-05	1.8966e-05	2.42574e-05
K01455, formamidase [EC:3.5.1.49]	2.54195e-05	3.38328e-05	2.17801e-05	1.52494e-05	2.49028e-05	0.000205731	0.000340817	0.000449182	0.000435203	0.000417228	0.000147866	0.000216171	0.000158404	0.000224898	0.000449559	0.000480148	0.000484396	0.000446006	0.000458133	0.000472539	4.68441e-05	4.04028e-05	3.93268e-05	4.12202e-05	4.58442e-05
K01457, allophanate hydrolase [EC:3.5.1.54]	2.69092e-05	1.14566e-05	6.96153e-06	3.71414e-06	1.14226e-05	0.000167179	0.000126779	7.70316e-05	5.01002e-05	5.39349e-05	0.000138087	0.000201777	0.000177503	0.000199509	7.81703e-05	2.47833e-05	3.05e-05	2.52122e-05	3.05389e-05	2.67119e-05	6.06837e-05	6.14319e-05	7.2378e-05	5.47981e-05	7.11975e-05
K01458, N-formylglutamate deformylase [EC:3.5.1.68]	0.000656145	0.000661611	0.000694682	0.000711789	0.000680263	0.000105585	8.17113e-05	3.68141e-05	2.48958e-05	3.71377e-05	0.000113175	8.42936e-05	7.09031e-05	0.000104509	6.18079e-05	1.81252e-05	2.33118e-05	1.64695e-05	2.06356e-05	1.92771e-05	0.00036822	0.000369657	0.000336298	0.000390761	0.000344804
K01459, N-carbamoyl-D-amino-acid hydrolase [EC:3.5.1.77]	5.72186e-06	2.5169e-05	9.80297e-06	5.48737e-06	1.50254e-05	2.6655e-05	1.28913e-05	6.46392e-06	3.00205e-06	7.24669e-06	1.14289e-05	1.20602e-05	9.9354e-06	1.27348e-05	9.52595e-06	1.39584e-06	2.82791e-06	1.36228e-06	2.06135e-06	1.85291e-06	1.64703e-05	1.38148e-05	1.17772e-05	1.38643e-05	1.54769e-05
K01460, glutathionylspermidine amidase/synthetase [EC:3.5.1.78 6.3.1.8]	6.4834e-06	1.47405e-06	1.16106e-06	1.83934e-07	2.35638e-06	5.94615e-05	2.73456e-05	7.58971e-06	1.32515e-05	1.00127e-05	0.000126766	5.67162e-05	2.70547e-05	5.32121e-05	1.21622e-05	6.57349e-07	7.09422e-07	6.66305e-07	9.40077e-07	6.75769e-07	1.2836e-05	1.68061e-05	3.28356e-05	1.39423e-05	2.10074e-05
K01461, N-acyl-D-glutamate deacylase [EC:3.5.1.82]	4.76993e-06	1.7447e-06	1.21062e-06	1.17258e-06	1.71877e-06	2.14893e-05	2.10553e-05	9.4641e-06	8.74687e-06	1.17738e-05	3.66587e-05	4.3666e-05	2.17419e-05	4.3928e-05	1.65943e-05	5.65657e-06	6.88928e-06	4.88399e-06	6.2092e-06	5.47223e-06	3.37801e-05	3.74555e-05	2.91139e-05	3.75202e-05	3.97657e-05
K01462, peptide deformylase [EC:3.5.1.88]	6.51708e-05	7.54041e-05	4.12466e-05	2.66245e-05	5.43071e-05	0.000484257	0.000603025	0.000688549	0.000692214	0.000683356	0.000471765	0.000489378	0.000549343	0.000464192	0.000675784	0.00078436	0.000780006	0.000781627	0.000779194	0.000782797	0.000175805	0.000179671	0.000231289	0.000164725	0.000202723
K01463, N-acetylglucosamine malate deacetylase 1 [EC:3.5.1.-]	9.65478e-06	6.71105e-06	2.18997e-06	7.32331e-07	4.31849e-06	8.00569e-05	2.82958e-05	1.39308e-05	1.12023e-05	1.4429e-05	5.58356e-05	5.18342e-05	4.81304e-05	2.93663e-05	2.05644e-05	2.87939e-06	3.02063e-06	3.09942e-06	3.05214e-06	3.09614e-06	1.49137e-05	1.50564e-05	2.70827e-05	1.52022e-05	1.32835e-05
K01464, dihydropyrimidinase [EC:3.5.2.2]	0.000657325	0.000656267	0.000694593	0.000710649	0.000682123	9.44078e-05	7.09188e-05	5.561e-05	4.3612e-05	4.05158e-05	7.79418e-05	6.29084e-05	0.000193281	5.34341e-05	6.95922e-05	1.43368e-05	2.02523e-05	1.27335e-05	1.78096e-05	1.67875e-05	0.00056364	0.000545272	0.00048524	0.000566187	0.000517041
K01465, dihydroorotase [EC:3.5.2.3]	8.26887e-05	8.68777e-05	5.24283e-05	3.47688e-05	6.23771e-05	0.000752721	0.000883576	0.00103921	0.00107509	0.00106868	0.000676802	0.000755096	0.000603631	0.000762942	0.00102762	0.00121607	0.00119652	0.00123691	0.0012142	0.00121483	0.000271277	0.000285108	0.0003309	0.000257895	0.000320186
K01466, allantoinase [EC:3.5.2.5]	1.19742e-05	2.67335e-05	1.06384e-05	5.59467e-06	1.74481e-05	7.2468e-05	3.10958e-05	1.79398e-05	2.68719e-05	1.48345e-05	4.78153e-05	4.00682e-05	7.07189e-05	2.31525e-05	1.45077e-05	1.54367e-06	2.89425e-06	1.51065e-06	2.26429e-06	1.98235e-06	1.91883e-05	1.74375e-05	1.35112e-05	1.5305e-05	2.22464e-05
K01467, beta-lactamase class C [EC:3.5.2.6]	3.89536e-05	9.96e-06	6.45161e-06	4.95861e-06	1.25107e-05	0.00011154	0.000163435	9.49776e-05	8.63543e-05	0.00010058	0.000254151	0.000193177	0.000162608	0.000181903	0.000101461	7.97303e-05	8.07536e-05	7.68796e-05	7.92632e-05	7.89873e-05	7.57247e-05	8.91772e-05	0.000344893	8.31968e-05	0.000122591
K01468, imidazolonepropionase [EC:3.5.2.7]	3.17102e-05	1.36108e-05	7.77197e-06	3.91457e-06	1.19085e-05	0.000220306	0.0001344	6.84269e-05	4.89044e-05	6.33867e-05	0.000227498	0.000209721	0.00018826	0.000199096	7.05466e-05	1.4076e-05	1.66139e-05	1.52001e-05	1.90691e-05	1.4477e-05	9.10965e-05	9.28586e-05	0.000153461	8.76505e-05	0.000112496
K01469, 5-oxoprolinase (ATP-hydrolysing) [EC:3.5.2.9]	1.3893e-05	9.84897e-06	6.49985e-06	6.16258e-06	6.3089e-06	0.000154524	0.000229658	0.000264332	0.000299865	0.000289209	0.000106174	0.000109948	7.93857e-05	0.00011794	0.000243788	0.00025952	0.00026667	0.000242776	0.000249549	0.000258934	4.06033e-05	3.22307e-05	3.13899e-05	3.60936e-05	3.47212e-05
K01470, creatinine amidohydrolase [EC:3.5.2.10]	0.000671645	0.000647576	0.000696776	0.000719053	0.000676815	0.000259826	0.000556179	0.000657726	0.000729736	0.000688302	0.000197354	0.000226601	0.000203274	0.000252307	0.000631504	0.000669486	0.00068068	0.00062805	0.000641016	0.000664539	0.000544045	0.000525748	0.000482672	0.000547396	0.000491429
K01471, 6-aminohexanoate-cyclic-dimer hydrolase [EC:3.5.2.12]	9.87947e-07	4.28148e-07	2.26549e-07	2.45246e-07	2.77221e-07	6.16181e-08	1.61579e-06	0	9.70358e-07	9.73222e-07	4.84029e-06	1.49351e-05	2.96167e-06	1.39828e-05	1.9938e-07	0	0	2.69759e-08	4.12315e-08	1.36244e-08	6.31281e-07	9.71451e-08	2.66235e-07	2.03389e-07	2.35509e-07
K01473, N-methylhydantoinase A [EC:3.5.2.14]	0.000653341	0.000657086	0.000694726	0.000712319	0.0006796	0.000146022	0.000136934	9.22871e-05	0.00014514	0.000134875	7.89963e-05	0.000120748	0.000113376	0.000105814	9.53547e-05	3.99361e-05	4.84683e-05	3.91367e-05	4.34069e-05	4.42356e-05	0.000375043	0.000371217	0.000329185	0.000394316	0.000349312
K01474, N-methylhydantoinase B [EC:3.5.2.14]	1.70781e-05	3.26304e-05	1.35002e-05	7.59846e-06	1.88748e-05	0.000130933	0.000121754	8.81671e-05	0.000135092	0.000133103	6.60862e-05	8.20534e-05	8.70239e-05	8.25655e-05	7.25057e-05	4.11397e-05	5.05962e-05	4.0537e-05	4.43731e-05	4.54194e-05	5.98144e-05	4.93243e-05	4.49451e-05	5.05986e-05	5.43323e-05
K01476, arginase [EC:3.5.3.1]	1.74491e-05	9.64096e-06	4.24707e-06	1.94586e-06	6.59743e-06	0.000106516	7.2962e-05	3.9394e-05	1.73252e-05	2.68488e-05	7.56152e-05	7.55693e-05	0.000107335	7.56613e-05	4.21036e-05	7.54198e-06	1.04661e-05	6.3879e-06	9.10322e-06	8.47299e-06	4.45377e-05	4.21312e-05	5.50114e-05	4.06473e-05	4.71783e-05
K01477, allantoicase [EC:3.5.3.4]	7.59779e-06	2.5485e-06	3.73806e-06	2.32983e-06	3.73589e-06	6.70237e-05	9.85614e-05	0.000122734	0.000128663	0.000134519	6.0164e-05	9.74377e-05	4.73675e-05	9.8657e-05	0.000137328	0.000243986	0.000224222	0.000275748	0.000253501	0.000244203	1.26782e-05	1.27734e-05	1.03388e-05	1.1644e-05	1.42348e-05
K01478, arginine deiminase [EC:3.5.3.6]	1.90713e-05	4.84803e-06	3.75143e-06	1.30326e-06	6.17308e-06	5.83346e-05	5.67437e-05	3.11622e-05	2.53393e-05	2.00604e-05	0.000104908	0.000113597	0.000100344	0.000109191	2.55328e-05	1.27144e-06	1.33433e-06	9.67488e-07	1.89844e-06	1.16488e-06	1.52712e-05	1.31835e-05	1.38072e-05	1.32118e-05	1.67701e-05
K01479, formiminoglutamase [EC:3.5.3.8]	0.000657386	0.000642689	0.000685635	0.000706474	0.000667828	0.000108881	9.00114e-05	3.4681e-05	2.43684e-05	3.49131e-05	0.000171898	0.000143906	8.54158e-05	0.000141003	6.93876e-05	1.37309e-05	1.63711e-05	1.4514e-05	1.84044e-05	1.51253e-05	0.00045456	0.000460273	0.000457334	0.000480828	0.000438588
K01480, agmatinase [EC:3.5.3.11]	0.0006972	0.000673525	0.00071363	0.000726877	0.000700437	0.000377683	0.000707986	0.000793457	0.000863862	0.000858495	0.000358217	0.000438969	0.000273973	0.000479417	0.000817399	0.00103931	0.00101615	0.00106624	0.00103651	0.00104114	0.000728301	0.000712052	0.000667086	0.000727893	0.000688738
K01481, protein-arginine deiminase [EC:3.5.3.15]	0	0	0	9.19671e-08	0	1.23236e-07	3.23157e-08	3.31114e-07	0	1.14497e-07	0	2.38579e-08	1.86399e-07	3.76727e-06	2.3261e-07	2.75042e-08	0	0	5.49753e-08	1.36244e-08	1.05213e-07	9.71451e-08	4.43724e-08	5.08472e-08	0
K01482, dimethylargininase [EC:3.5.3.18]	8.54724e-06	2.32346e-06	1.59492e-06	3.06167e-07	2.95765e-06	9.9997e-06	2.76122e-05	1.20643e-05	5.96991e-06	3.79846e-06	2.67899e-05	3.16514e-05	3.33862e-05	2.68059e-05	7.15195e-06	1.09842e-07	9.7755e-08	8.09278e-08	2.61133e-07	4.08731e-08	8.36798e-06	5.9725e-06	6.54881e-06	6.36607e-06	6.16816e-06
K01483, ureidoglycolate lyase [EC:4.3.2.3]	1.63401e-05	2.86805e-05	1.44496e-05	7.67159e-06	1.91679e-05	0.00010497	0.000126218	0.000131866	0.000127792	0.000151025	0.000105557	0.00011946	4.93212e-05	0.000143919	0.00015553	0.000253827	0.000238249	0.000285025	0.000265752	0.00025591	3.90189e-05	3.38397e-05	3.17725e-05	3.32287e-05	3.95049e-05
K01484, succinylarginine dihydrolase [EC:3.5.3.23]	4.38402e-06	1.10406e-06	1.41737e-06	8.5992e-07	1.88934e-06	5.71953e-05	2.13373e-05	1.08528e-05	6.27222e-06	1.1627e-05	8.73486e-05	8.37095e-05	2.85375e-05	7.90449e-05	9.93203e-06	5.00358e-07	8.89105e-07	2.91369e-06	2.96954e-06	4.17814e-07	7.80772e-06	8.03999e-06	9.7531e-06	8.30081e-06	1.00233e-05
K01485, cytosine deaminase [EC:3.5.4.1]	0.000677389	0.00066489	0.000702935	0.00071917	0.0006895	0.000326887	0.000367964	0.000383054	0.000412505	0.00038463	0.000311521	0.00033261	0.000302558	0.000328818	0.000364058	0.000343679	0.000351822	0.000323038	0.000332222	0.000341976	0.000357498	0.000359215	0.000320082	0.000380863	0.000338066
K01486, adenine deaminase [EC:3.5.4.2]	0.000657132	0.000656942	0.000695388	0.000710546	0.000679961	8.8148e-05	5.97548e-05	3.67139e-05	2.56398e-05	3.06601e-05	0.000113883	7.08255e-05	0.000116539	7.71651e-05	6.71714e-05	1.35146e-05	1.61104e-05	1.29694e-05	1.54761e-05	1.48846e-05	0.00055461	0.000541158	0.000496874	0.000560019	0.000510396
K01487, guanine deaminase [EC:3.5.4.3]	0.000668767	0.000642542	0.000690413	0.000711212	0.000673518	0.00019787	0.00025461	0.000213925	0.000244943	0.000252844	0.000247232	0.000291894	0.00020416	0.000282082	0.000225388	0.000285631	0.000277109	0.000318425	0.000302649	0.000291289	0.000370339	0.000373689	0.000332371	0.000395665	0.000351599
K01488, adenosine deaminase [EC:3.5.4.4]	3.57761e-05	3.32195e-05	1.51723e-05	8.33342e-06	2.57287e-05	0.000157212	0.000106784	6.28968e-05	4.96572e-05	3.66148e-05	0.000221729	0.000149723	0.000222919	0.000103714	5.67054e-05	1.2008e-05	1.66627e-05	1.29171e-05	1.78758e-05	1.34775e-05	6.16709e-05	6.08845e-05	9.23924e-05	5.31731e-05	7.36941e-05
K01489, cytidine deaminase [EC:3.5.4.5]	3.99156e-05	3.58592e-05	1.9669e-05	1.13579e-05	2.81325e-05	0.000203342	0.000284156	0.000324224	0.000315371	0.000299099	0.000273208	0.000193362	0.000324944	0.000191672	0.000327122	0.000332709	0.000339673	0.000306985	0.000320244	0.000329837	7.85346e-05	7.97401e-05	0.000106266	7.05274e-05	8.90821e-05
K01491, methylenetetrahydrofolate dehydrogenase (NADP+) / methenyltetrahydrofolate cyclohydrolase [EC:1.5.1.5 3.5.4.9]	0.000686582	0.000673665	0.000708744	0.000721537	0.000694775	0.000348122	0.000477503	0.000525136	0.00054528	0.000538698	0.000392271	0.000342418	0.000385498	0.000339701	0.000536404	0.000621803	0.000613118	0.000629863	0.00062036	0.000620716	0.000614635	0.000605129	0.000569682	0.000618994	0.000583677
K01492, phosphoribosylglycinamide/phosphoribosylaminoimidazolecarboxamide formyltransferase [EC:2.1.2.2 2.1.2.3]	5.14556e-07	2.24268e-07	0	0	3.69628e-08	6.77799e-07	3.44701e-07	5.56656e-07	0	2.57618e-07	3.78955e-07	4.93064e-07	1.91231e-06	0	2.76917e-07	1.37521e-08	0	0	1.37438e-08	1.36244e-08	0	1.13336e-07	8.87449e-08	0	9.42035e-08
K01493, dCMP deaminase [EC:3.5.4.12]	0.00127828	0.00125811	0.00136834	0.00141072	0.00132459	6.11803e-05	0.000104639	0.000137713	0.000128079	0.000134926	0.000123374	8.71093e-05	0.00016785	7.31832e-05	0.00018245	0.000243112	0.000221538	0.00027262	0.000251132	0.000243378	0.000838135	0.000842175	0.00076101	0.00088192	0.000779608
K01494, dCTP deaminase [EC:3.5.4.13]	4.84351e-05	6.98876e-05	3.54667e-05	2.45935e-05	4.60834e-05	0.000354381	0.000523468	0.000617764	0.00065376	0.000644042	0.000317492	0.000391425	0.000247876	0.000414819	0.000612527	0.000766116	0.000756557	0.00076417	0.000755443	0.00076236	8.20605e-05	8.21622e-05	8.87709e-05	7.72782e-05	9.10684e-05
K01495, GTP cyclohydrolase IA [EC:3.5.4.16]	0.000678462	0.000647311	0.000697693	0.000716694	0.000678134	0.000354893	0.000437908	0.000501639	0.000519159	0.000518562	0.000344492	0.000371164	0.000310373	0.000381275	0.000509136	0.000588193	0.000573099	0.000600244	0.000585518	0.000586262	0.000604088	0.000605508	0.000581922	0.000609826	0.000582337
K01496, phosphoribosyl-AMP cyclohydrolase [EC:3.5.4.19]	0.000667448	0.00066616	0.000700977	0.000716092	0.000686299	0.000214889	0.000241295	0.000227261	0.000253029	0.000255795	0.000222127	0.000207951	0.000231572	0.000199551	0.000245866	0.000305068	0.00029387	0.000336214	0.000319005	0.000308524	0.000586448	0.000574457	0.000505992	0.000591444	0.000545099
K01497, GTP cyclohydrolase II [EC:3.5.4.25]	2.18403e-05	3.065e-05	1.48413e-05	7.69152e-06	2.05932e-05	0.000107955	7.89472e-05	7.36665e-05	5.10117e-05	5.95635e-05	0.000206701	0.000203109	0.000196088	0.000166874	6.94515e-05	3.6484e-05	4.26559e-05	3.42586e-05	4.09197e-05	3.68217e-05	9.31548e-05	9.74212e-05	0.000105991	8.99081e-05	0.000112569
K01498, diaminohydroxyphosphoribosylaminopyrimidine deaminase [EC:3.5.4.26]	0	1.22328e-08	0	0	0	0	4.5242e-08	2.64891e-07	3.03237e-07	5.61034e-07	2.17038e-07	8.35027e-08	3.85224e-07	1.20183e-07	6.31371e-07	1.18268e-07	1.20099e-07	7.82302e-08	1.62177e-07	1.1172e-07	5.26067e-07	9.22879e-07	7.98704e-07	6.30506e-07	7.06526e-07
K01499, methenyltetrahydromethanopterin cyclohydrolase [EC:3.5.4.27]	1.02911e-07	0	4.71977e-09	1.22623e-07	5.54443e-08	1.20207e-05	1.42728e-07	8.30185e-07	1.2736e-06	8.58725e-08	1.13686e-06	3.18503e-06	3.27751e-06	0	2.09903e-06	1.10017e-07	8.379e-08	5.39519e-08	5.49753e-08	1.08995e-07	5.69205e-06	6.62934e-06	4.16213e-06	5.97963e-06	5.58077e-06
K01501, nitrilase [EC:3.5.5.1]	2.91599e-05	8.42081e-06	5.63283e-06	3.77988e-06	9.75006e-06	9.39384e-05	0.000152026	8.61244e-05	9.4633e-05	8.38339e-05	0.000142518	0.000107022	0.000102989	0.000116094	9.33662e-05	8.57471e-05	8.74918e-05	8.05027e-05	8.32196e-05	8.48934e-05	3.68134e-05	3.27574e-05	4.81072e-05	3.08058e-05	3.90074e-05
K01502, aliphatic nitrilase [EC:3.5.5.7]	9.86404e-06	4.02918e-06	4.24186e-06	3.5484e-06	5.41331e-06	7.81163e-05	0.000129784	0.000161302	0.000162616	0.000147488	7.0781e-05	7.86846e-05	5.80236e-05	7.10951e-05	0.00016108	0.00017192	0.000175731	0.000160312	0.000165016	0.00017012	1.15477e-05	9.70844e-06	1.04638e-05	1.06271e-05	1.21876e-05
K01505, 1-aminocyclopropane-1-carboxylate deaminase [EC:3.5.99.7]	1.337e-05	3.07349e-06	3.04897e-06	2.22254e-06	5.62507e-06	8.63321e-05	6.48186e-05	3.45894e-05	2.85498e-05	2.37175e-05	6.5788e-05	8.70575e-05	6.71909e-05	6.71002e-05	3.14329e-05	7.18202e-06	7.5795e-06	1.01519e-05	1.05312e-05	7.72502e-06	4.10569e-05	4.65681e-05	5.80678e-05	4.19795e-05	5.48257e-05
K01507, inorganic pyrophosphatase [EC:3.6.1.1]	0.000678152	0.000672869	0.000707565	0.000725216	0.000693124	0.000363767	0.000572354	0.000667632	0.000732752	0.00070483	0.000325514	0.000360586	0.000268244	0.000373642	0.000647401	0.000669033	0.000678633	0.000630039	0.000642978	0.000663773	0.000554337	0.00055226	0.000497021	0.000569504	0.000517025
K01512, acylphosphatase [EC:3.6.1.7]	0.000658024	0.000640774	0.000690092	0.000711029	0.00067096	0.000173504	0.000223718	0.000234527	0.000253674	0.000239585	0.000247245	0.000206045	0.00024478	0.000190672	0.000225845	0.000184134	0.000189469	0.000174046	0.000178564	0.000184194	0.000549267	0.000540487	0.000480044	0.000557062	0.000508719
K01514, exopolyphosphatase [EC:3.6.1.11]	0	0	0	0	0	0	0	0	0	0	0	0	0	0	0	0	0	0	1.37438e-08	0	2.05166e-06	9.71451e-07	1.2868e-06	2.28813e-06	1.13044e-06
K01515, ADP-ribose pyrophosphatase [EC:3.6.1.13]	0.00068515	0.000692723	0.000716506	0.00072798	0.000707952	0.00042181	0.000400609	0.000437357	0.000452977	0.000430111	0.000453286	0.000384183	0.000432166	0.000423862	0.000426685	0.00038724	0.00039921	0.000362737	0.000377559	0.000384022	0.000650364	0.000647356	0.000604714	0.000659184	0.000626114
K01518, bis(5-nucleosidyl)-tetraphosphatase [EC:3.6.1.17]	0.00064266	0.000629195	0.000681573	0.0007041	0.000662559	7.08608e-06	2.77592e-05	1.39932e-05	7.33834e-06	1.30812e-05	2.69489e-05	9.41195e-06	2.04003e-05	6.26338e-06	3.57555e-05	1.09054e-05	1.62553e-05	9.22577e-06	1.30291e-05	1.26979e-05	0.000348783	0.000355697	0.000310385	0.000374337	0.000327075
K01520, dUTP pyrophosphatase [EC:3.6.1.23]	3.85711e-05	3.94916e-05	1.97617e-05	1.00857e-05	2.68165e-05	0.000225658	0.000209543	0.00018682	0.000178789	0.000188529	0.000356235	0.000245613	0.000324948	0.000246231	0.000199628	0.000281672	0.000266899	0.000311452	0.000294163	0.000283196	6.72674e-05	6.18207e-05	7.45457e-05	6.04219e-05	6.85409e-05
K01521, CDP-diacylglycerol pyrophosphatase [EC:3.6.1.26]	9.46783e-07	3.66984e-07	4.2006e-07	1.83934e-07	6.09887e-07	4.30351e-05	8.40478e-06	2.19303e-06	3.9603e-06	3.57802e-06	5.50483e-05	3.65026e-05	5.41074e-06	3.46797e-05	2.12119e-06	4.12562e-08	6.9825e-08	1.21392e-07	1.23694e-07	2.72487e-08	5.26067e-07	1.17384e-07	1.7749e-07	4.57625e-07	1.01923e-06
K01523, phosphoribosyl-ATP pyrophosphohydrolase [EC:3.6.1.31]	2.92782e-05	3.69263e-05	1.8393e-05	9.55702e-06	2.50238e-05	0.000182374	0.00017784	0.000177436	0.000157558	0.000172329	0.000183902	0.000189718	0.000232336	0.00017664	0.00018748	0.000260937	0.00024505	0.000292545	0.000273354	0.000263188	6.37003e-05	5.83073e-05	4.89095e-05	5.72879e-05	6.44958e-05
K01524, exopolyphosphatase / guanosine-5-triphosphate,3-diphosphate pyrophosphatase [EC:3.6.1.11 3.6.1.40]	7.0192e-05	7.84833e-05	3.94869e-05	2.29018e-05	5.24555e-05	0.000398473	0.000511758	0.000550863	0.000549822	0.000546865	0.000547044	0.000455516	0.000444221	0.000401847	0.000527469	0.00060383	0.000596577	0.000611709	0.000604117	0.000604862	0.00019334	0.000205676	0.000270625	0.000175469	0.000231561
K01525, bis(5-nucleosyl)-tetraphosphatase (symmetrical) [EC:3.6.1.41]	8.41813e-06	7.93327e-06	3.06868e-06	2.331e-06	3.87028e-06	8.18394e-05	4.09397e-05	2.34295e-05	2.29969e-05	2.69324e-05	0.000102246	0.000117498	6.88575e-05	0.000114095	2.31832e-05	2.07709e-06	2.2344e-06	4.33182e-06	5.39426e-06	2.15265e-06	4.38888e-05	5.60407e-05	8.31504e-05	4.72167e-05	6.77059e-05
K01531, Mg2+-importing ATPase [EC:3.6.3.2]	1.30994e-05	2.83892e-05	1.40129e-05	7.15984e-06	1.7579e-05	0.000113813	3.78755e-05	3.87569e-05	2.66053e-05	2.93566e-05	0.000221444	0.000170172	0.000207233	0.00014227	2.92672e-05	1.1356e-06	1.18945e-06	1.19792e-06	1.66972e-06	7.15279e-07	2.61525e-05	2.81632e-05	2.04065e-05	2.44628e-05	3.31253e-05
K01533, Cu2+-exporting ATPase [EC:3.6.3.4]	7.76402e-05	0.000106679	4.8284e-05	2.91043e-05	6.566e-05	0.000468839	0.000459447	0.000460822	0.000437827	0.000457466	0.000560185	0.000572975	0.000828433	0.000544206	0.000455228	0.000363263	0.000376761	0.000345166	0.000357986	0.000363627	0.000237582	0.000246333	0.000288784	0.000218529	0.00027925
K01534, Cd2+/Zn2+-exporting ATPase [EC:3.6.3.3 3.6.3.5]	4.79835e-05	8.27326e-05	3.33269e-05	1.77955e-05	4.25796e-05	0.000380659	0.000200882	0.000183499	0.000157955	0.000182943	0.000443672	0.00042242	0.00105106	0.000378139	0.000158536	4.10752e-05	4.89404e-05	4.4554e-05	4.91843e-05	4.4202e-05	0.000118558	0.000119405	0.000106215	0.000106311	0.000140477
K01535, H+-transporting ATPase [EC:3.6.3.6]	2.04544e-05	5.24593e-05	2.20808e-05	1.10208e-05	3.31736e-05	3.51024e-05	3.56384e-05	3.49642e-05	1.73269e-05	1.70451e-05	0.000131941	0.000131109	0.000172582	8.9686e-05	2.04465e-05	1.01379e-06	7.82668e-07	6.56354e-07	1.2213e-06	6.02878e-07	2.00146e-05	1.80291e-05	1.54299e-05	1.76491e-05	2.17883e-05
K01537, Ca2+-transporting ATPase [EC:3.6.3.8]	3.55568e-05	8.59982e-05	3.61108e-05	1.8428e-05	5.12898e-05	0.000194768	8.2338e-05	8.40117e-05	5.5311e-05	5.25373e-05	0.000359481	0.000272925	0.000598769	0.000217097	6.76117e-05	5.5222e-06	6.09056e-06	5.27678e-06	6.21854e-06	4.88729e-06	7.76562e-05	7.70504e-05	6.7486e-05	7.47522e-05	8.6412e-05
K01539, sodium/potassium-transporting ATPase subunit alpha [EC:3.6.3.9]	2.05822e-06	6.52416e-07	4.53098e-07	1.22623e-07	9.24071e-07	1.25525e-05	6.45237e-06	4.87553e-06	4.76082e-06	2.23269e-06	1.47276e-05	1.05134e-05	1.49568e-05	3.12013e-07	3.467e-06	1.48522e-06	1.66183e-06	1.38926e-06	1.36064e-06	1.47143e-06	1.4309e-05	1.46365e-05	1.04656e-05	1.33728e-05	1.60512e-05
K01541, H+/K+-exchanging ATPase [EC:3.6.3.10]	0	0	0	0	0	0	4.03947e-08	9.78946e-07	7.27769e-07	1.43121e-07	2.23928e-07	1.78934e-07	1.17427e-07	6.93363e-08	6.64601e-08	0	0	0	0	2.72487e-08	1.05213e-07	2.91435e-07	1.7749e-07	1.52542e-07	2.35509e-07
K01545, K+-transporting ATPase ATPase F chain	4.32227e-07	2.44656e-07	3.00024e-07	3.06557e-07	3.68629e-07	5.66886e-06	1.93894e-06	5.24024e-06	1.33424e-06	3.29178e-06	5.34121e-06	3.47246e-05	1.9737e-06	3.92212e-05	6.97831e-07	2.75042e-08	0	3.09859e-08	5.34895e-08	0	1.39337e-07	4.85726e-08	1.17527e-07	1.01694e-07	9.42035e-08
K01546, K+-transporting ATPase ATPase A chain [EC:3.6.3.12]	9.87309e-06	7.37022e-06	3.51814e-06	2.17658e-06	5.06814e-06	0.000149737	4.89605e-05	3.38683e-05	2.10335e-05	2.76389e-05	0.000114655	0.000127653	9.19839e-05	0.000124346	3.31512e-05	2.15439e-06	3.52097e-06	5.16904e-06	5.89644e-06	2.20374e-06	9.1619e-06	7.81535e-06	6.5329e-06	8.33895e-06	6.89417e-06
K01547, K+-transporting ATPase ATPase B chain [EC:3.6.3.12]	1.06208e-05	1.2275e-05	3.59818e-06	2.28258e-06	5.3497e-06	0.000183148	5.42027e-05	3.76417e-05	2.47973e-05	3.12639e-05	0.000137202	0.000154375	0.000148389	0.000141037	4.91992e-05	2.87427e-06	4.24631e-06	5.69345e-06	6.89937e-06	2.77596e-06	2.60593e-05	2.65814e-05	2.59655e-05	2.1544e-05	2.82668e-05
K01548, K+-transporting ATPase ATPase C chain [EC:3.6.3.12]	9.33623e-06	7.23822e-06	3.37169e-06	2.15702e-06	4.85327e-06	0.000149389	4.72808e-05	3.37707e-05	2.16388e-05	2.73555e-05	0.00011092	0.00012362	9.15282e-05	0.00012374	3.29404e-05	2.13553e-06	3.45962e-06	4.4227e-06	5.20925e-06	2.20374e-06	9.03915e-06	7.79823e-06	6.30549e-06	8.27284e-06	6.86097e-06
K01551, arsenite/tail-anchored protein-transporting ATPase [EC:3.6.3.16 3.6.3.-]	1.56055e-05	1.294e-05	3.46667e-06	1.5398e-06	5.64635e-06	0.000123722	6.56155e-05	1.8582e-05	2.61649e-05	1.24149e-05	0.000212331	0.000157214	0.000226648	0.000158003	2.42508e-05	4.54133e-06	5.02871e-06	5.00211e-06	4.85746e-06	4.59482e-06	1.04805e-05	7.17811e-06	6.57011e-06	8.729e-06	1.17273e-05
K01555, fumarylacetoacetase [EC:3.7.1.2]	2.35091e-05	6.12858e-06	5.13839e-06	2.49688e-06	8.78404e-06	9.48902e-05	9.20297e-05	3.31713e-05	2.66846e-05	2.41103e-05	0.000109776	0.000125709	0.000109126	0.000117565	3.48443e-05	6.48027e-06	8.2987e-06	8.49791e-06	1.01842e-05	7.56834e-06	3.2077e-05	2.91267e-05	7.54642e-05	2.81185e-05	3.48936e-05
K01556, kynureninase [EC:3.7.1.3]	3.45838e-05	3.21584e-05	1.41246e-05	7.44749e-06	2.52053e-05	0.000133594	0.000102541	3.75606e-05	3.30648e-05	2.77678e-05	0.000115869	6.72073e-05	0.000125762	6.44804e-05	4.92133e-05	1.23279e-05	1.69326e-05	1.10611e-05	1.55568e-05	1.43941e-05	7.5083e-05	7.49986e-05	9.86705e-05	7.53048e-05	8.56007e-05
K01560, 2-haloacid dehalogenase [EC:3.8.1.2]	4.22867e-05	5.82427e-05	2.8576e-05	1.46308e-05	4.24775e-05	0.000205619	0.000228284	0.00020253	0.000177039	0.00019751	0.000193421	0.000141774	0.000280134	0.000169949	0.000219738	0.000286811	0.000276249	0.00031259	0.000298037	0.000290279	0.00010026	8.76167e-05	7.91569e-05	8.23883e-05	9.36732e-05
K01561, haloacetate dehalogenase [EC:3.8.1.3]	6.14085e-05	4.0728e-05	2.36654e-05	1.40476e-05	3.81733e-05	0.000371324	0.000336646	0.000267019	0.000274406	0.000255752	0.000310178	0.000268983	0.000304062	0.000273362	0.000289147	0.000340783	0.000327153	0.000363077	0.000347898	0.000342252	8.19753e-05	7.10655e-05	7.75355e-05	7.40699e-05	7.92412e-05
K01563, haloalkane dehalogenase [EC:3.8.1.5]	7.0047e-05	5.43798e-05	3.50478e-05	2.59233e-05	4.32611e-05	0.000456301	0.000766906	0.000943331	0.000934798	0.000888084	0.000401932	0.0004905	0.000364299	0.000504756	0.000928883	0.00101612	0.00102301	0.000945781	0.000967231	0.00100083	0.000189543	0.00017594	0.000190977	0.000168928	0.000180966
K01565, N-sulfoglucosamine sulfohydrolase [EC:3.10.1.1]	4.15013e-06	1.03979e-06	1.08083e-06	3.67869e-07	1.45163e-06	5.76643e-06	1.378e-05	5.7825e-06	5.57956e-06	9.18836e-06	1.43314e-05	9.67737e-06	1.47547e-05	2.525e-06	6.66817e-06	4.33466e-06	4.89334e-06	4.38629e-06	4.48323e-06	5.37481e-06	8.3536e-05	0.000105504	6.65631e-05	0.000102162	9.07078e-05
K01567, peptidoglycan-N-acetylmuramic acid deacetylase [EC:3.5.1.-]	0.000639325	0.000627951	0.000681748	0.000704284	0.000662041	4.33637e-05	1.48679e-05	1.67045e-05	9.81477e-06	1.71745e-06	2.00932e-05	2.97429e-06	0.000170001	1.822e-06	2.02537e-05	8.89301e-07	5.07395e-07	6.20446e-07	1.08576e-06	5.6314e-07	0.000308693	0.00031886	0.000277878	0.000338175	0.000289501
K01568, pyruvate decarboxylase [EC:4.1.1.1]	2.80948e-06	6.1164e-07	2.83186e-07	0	8.31664e-07	6.77799e-07	8.11125e-06	1.02501e-06	4.1968e-06	2.00369e-06	7.26052e-06	2.99107e-07	1.04673e-05	3.46681e-08	1.19628e-06	1.37521e-08	0	8.1213e-08	1.65798e-07	2.72487e-08	3.01612e-06	2.91435e-06	2.04113e-06	3.11185e-06	2.30799e-06
K01569, oxalate decarboxylase [EC:4.1.1.2]	6.50399e-06	1.44755e-06	2.577e-06	3.37213e-07	3.19729e-06	3.12453e-05	3.86763e-05	1.75442e-05	4.54856e-06	8.69102e-06	1.66031e-05	9.19118e-06	9.00874e-05	1.07855e-05	1.43123e-05	1.06429e-07	1.18702e-07	1.88832e-07	2.81748e-07	1.22619e-07	3.6737e-06	1.88623e-06	1.84146e-06	1.98304e-06	2.01491e-06
K01571, oxaloacetate decarboxylase, alpha subunit [EC:4.1.1.3]	8.83492e-06	2.65233e-05	1.03151e-05	5.4184e-06	1.72986e-05	3.67192e-05	2.17963e-05	2.73869e-05	1.53319e-05	1.73695e-05	2.21379e-05	4.63312e-05	4.48706e-05	4.97122e-05	2.5119e-05	2.90785e-06	3.27025e-06	2.19228e-06	3.9242e-06	3.23746e-06	9.17103e-05	0.000107525	0.000114196	8.06793e-05	0.00011892
K01572, oxaloacetate decarboxylase, beta subunit [EC:4.1.1.3]	7.71834e-06	2.57745e-05	9.23187e-06	4.8436e-06	1.48591e-05	7.27093e-06	1.06166e-05	8.31748e-06	8.33075e-06	7.36214e-06	1.25745e-05	3.90185e-06	2.02256e-05	5.50992e-06	1.21441e-05	1.9693e-06	1.99979e-06	1.47828e-06	2.64706e-06	2.06273e-06	6.86882e-05	8.10676e-05	8.73451e-05	6.40573e-05	8.95875e-05
K01573, oxaloacetate decarboxylase, gamma subunit [EC:4.1.1.3]	2.03764e-06	6.94552e-07	1.69912e-07	0	3.32666e-07	6.16181e-07	6.47372e-06	4.22949e-06	4.05511e-06	4.76306e-06	4.00637e-06	1.20591e-06	3.43313e-06	2.39904e-06	8.05678e-06	8.16873e-07	1.039e-06	6.90584e-07	1.25344e-06	9.50981e-07	2.94336e-05	3.70123e-05	4.83861e-05	3.17592e-05	4.43699e-05
K01574, acetoacetate decarboxylase [EC:4.1.1.4]	8.98929e-06	1.96801e-06	2.26929e-06	3.15781e-07	3.719e-06	4.68468e-05	4.48739e-05	1.89994e-05	1.44268e-05	1.42354e-05	3.9871e-05	1.22194e-05	4.0671e-05	5.63285e-06	1.73715e-05	2.51451e-07	4.62591e-07	4.41782e-07	8.08178e-07	3.44015e-07	2.61127e-05	2.59289e-05	1.87884e-05	2.48389e-05	3.09339e-05
K01575, acetolactate decarboxylase [EC:4.1.1.5]	5.53744e-06	2.08202e-06	2.48071e-06	2.61187e-06	1.27522e-06	2.16896e-05	7.35048e-05	6.82134e-05	9.60987e-05	8.47112e-05	0.000133347	6.35834e-05	3.53952e-05	4.65727e-05	3.8626e-05	2.87138e-05	3.3742e-05	2.89314e-05	3.01375e-05	3.16208e-05	5.51409e-06	4.61205e-06	5.92599e-06	5.61334e-06	4.22607e-06
K01576, benzoylformate decarboxylase [EC:4.1.1.7]	3.81492e-06	5.75571e-06	3.06782e-06	8.17755e-07	3.13596e-06	6.2461e-05	4.07772e-05	3.57488e-05	3.53562e-05	3.08226e-05	1.9153e-05	4.87654e-05	4.73258e-05	5.74526e-05	1.90057e-05	1.24476e-06	1.62727e-06	1.57967e-06	1.55487e-06	1.42802e-06	4.66813e-06	2.1482e-06	2.2968e-06	2.68078e-06	3.82979e-06
K01577, oxalyl-CoA decarboxylase [EC:4.1.1.8]	2.26919e-06	9.68731e-07	1.48506e-06	4.44508e-07	1.21977e-06	1.32325e-05	1.47925e-05	8.465e-06	6.17979e-06	8.14105e-06	1.57342e-05	2.41293e-05	1.5906e-05	1.85706e-05	9.96169e-06	4.46943e-08	5.23687e-08	1.28136e-07	1.47746e-07	5.10914e-08	4.35321e-06	2.36791e-06	2.5032e-06	2.94914e-06	2.72013e-06
K01578, malonyl-CoA decarboxylase [EC:4.1.1.9]	4.38041e-05	2.02071e-05	1.46242e-05	7.38036e-06	1.75758e-05	0.000227669	0.000395962	0.000380808	0.000381072	0.000439268	0.000242023	0.000186356	0.000147424	0.000224592	0.000467834	0.000769888	0.000729183	0.000853215	0.000798958	0.000778511	0.000150291	0.000138308	0.000128512	0.000143984	0.000149634
K01579, aspartate 1-decarboxylase [EC:4.1.1.11]	1.72294e-05	4.90841e-06	3.98254e-06	2.41874e-06	6.04342e-06	0.000113049	6.6342e-05	3.02744e-05	2.13032e-05	2.51363e-05	0.000135219	0.000145273	0.000156258	0.000117927	2.65868e-05	3.63399e-06	3.51429e-06	6.03206e-06	6.74553e-06	3.72899e-06	2.55011e-05	2.5414e-05	3.84332e-05	2.01558e-05	2.76001e-05
K01580, glutamate decarboxylase [EC:4.1.1.15]	2.34371e-05	6.27543e-06	3.45487e-06	3.74e-06	7.44465e-06	0.000100611	0.000185523	0.000102075	0.000194308	0.000172491	0.000144509	6.56425e-05	9.09212e-05	5.89728e-05	6.88028e-05	4.9711e-05	5.7419e-05	5.15317e-05	5.28001e-05	5.41435e-05	2.89143e-05	3.22765e-05	5.1667e-05	2.94583e-05	3.66923e-05
K01581, ornithine decarboxylase [EC:4.1.1.17]	1.34814e-05	2.83175e-05	1.48971e-05	7.57083e-06	1.88839e-05	0.000159831	0.000129128	0.000148619	0.000148197	0.000164866	0.00018839	0.000177078	7.89781e-05	0.000198595	0.000174224	0.000256655	0.000240774	0.000285562	0.000266556	0.000259037	6.31432e-05	6.7232e-05	7.53666e-05	6.07167e-05	7.47579e-05
K01582, lysine decarboxylase [EC:4.1.1.18]	9.47952e-06	5.43137e-06	6.35256e-06	6.49901e-06	4.83319e-06	0.000121891	0.000249661	0.000317707	0.00036164	0.00033837	0.000125744	0.000133453	0.000105134	0.000140759	0.00029252	0.000333265	0.000337862	0.000312298	0.000318555	0.000330528	1.03403e-05	1.24831e-05	1.25431e-05	1.02605e-05	1.15282e-05
K01583, arginine decarboxylase [EC:4.1.1.19]	1.11144e-06	2.44656e-07	2.26549e-07	0	3.32666e-07	1.23236e-07	3.78094e-06	1.1517e-07	1.69813e-06	1.14497e-07	2.92829e-06	0	2.87883e-06	2.31121e-08	3.98761e-07	4.12562e-08	1.6758e-07	5.39519e-08	1.51182e-07	9.53706e-08	8.46969e-06	9.42308e-06	8.25327e-06	9.10165e-06	9.70296e-06
K01584, arginine decarboxylase [EC:4.1.1.19]	8.61984e-06	3.06883e-05	1.10697e-05	6.32238e-06	1.60868e-05	5.84179e-05	2.25961e-05	2.23766e-05	1.9824e-05	2.32547e-05	5.09355e-05	6.77103e-05	8.28288e-05	7.66074e-05	1.55522e-05	6.35924e-06	8.55958e-06	5.60886e-06	8.32208e-06	7.1127e-06	2.00351e-05	1.93715e-05	1.73852e-05	2.04658e-05	2.10374e-05
K01585, arginine decarboxylase [EC:4.1.1.19]	3.24956e-05	1.8337e-05	1.46691e-05	1.45308e-05	1.40879e-05	0.000248673	0.000537236	0.000649473	0.000725223	0.000685732	0.000231315	0.000287228	0.00023095	0.000289578	0.000601541	0.000669646	0.000680221	0.000628364	0.000641251	0.000665113	7.05193e-05	8.32291e-05	0.000112928	7.16488e-05	9.24607e-05
K01586, diaminopimelate decarboxylase [EC:4.1.1.20]	5.90078e-05	7.14425e-05	3.72055e-05	2.30336e-05	4.9328e-05	0.000400858	0.000488364	0.000540183	0.000555219	0.000542993	0.000410607	0.000423765	0.000441129	0.000430187	0.000524861	0.000619207	0.000610059	0.00062859	0.000618225	0.000618041	0.000144993	0.000151732	0.00019904	0.000140458	0.00017004
K01587, phosphoribosylaminoimidazole carboxylase / phosphoribosylaminoimidazole-succinocarboxamide synthase [EC:4.1.1.21 6.3.2.6]	0	0	0	0	0	0	0	9.78946e-07	3.4569e-06	1.94644e-06	0	0	1.84328e-06	0	0	0	0	0	1.37438e-08	0	1.05213e-07	4.85726e-08	0	0	1.41305e-07
K01588, 5-(carboxyamino)imidazole ribonucleotide mutase [EC:5.4.99.18]	0.000680017	0.000695401	0.000716178	0.000725927	0.000704924	0.000308244	0.000435422	0.000506265	0.000526328	0.000521246	0.000341768	0.000328154	0.000336213	0.000330549	0.000518183	0.000615788	0.000605461	0.000624436	0.000613857	0.000614467	0.000601418	0.000591277	0.000538054	0.000607675	0.000563808
K01589, 5-(carboxyamino)imidazole ribonucleotide synthase [EC:6.3.4.18]	0.000675797	0.000671152	0.000707234	0.000721084	0.000691057	0.000311669	0.000434358	0.000508546	0.000524661	0.000520909	0.000343004	0.000330419	0.000361964	0.000333893	0.000518523	0.000615866	0.000605476	0.000624533	0.000613853	0.000614526	0.000589424	0.00058166	0.000528417	0.000595018	0.000552508
K01590, histidine decarboxylase [EC:4.1.1.22]	1.56425e-06	3.0582e-07	2.35989e-07	0	5.54443e-07	1.22723e-05	5.00355e-06	2.74009e-06	4.54856e-06	1.42268e-06	3.97408e-06	2.86295e-07	3.66594e-06	8.95594e-07	2.13144e-06	2.8616e-07	2.05315e-07	1.07904e-07	2.67663e-07	2.1799e-07	1.0471e-06	1.00383e-06	1.58721e-05	9.86653e-07	1.79772e-06
K01591, orotidine-5-phosphate decarboxylase [EC:4.1.1.23]	0.000676482	0.000671467	0.000707364	0.000721091	0.000690971	0.000309615	0.000436836	0.000509961	0.000529854	0.000526688	0.000347415	0.000331963	0.000350599	0.000335091	0.00051876	0.00061711	0.000607906	0.000625657	0.000615841	0.00061631	0.000617307	0.00061372	0.000575128	0.00062148	0.000589537
K01593, aromatic-L-amino-acid/L-tryptophan decarboxylase [EC:4.1.1.28 4.1.1.105]	1.74963e-05	2.98832e-05	1.47139e-05	1.05072e-05	2.0293e-05	0.000123041	0.000228558	0.000265364	0.000298707	0.000282643	7.00342e-05	9.2023e-05	6.51308e-05	9.28018e-05	0.000252128	0.000265006	0.000272855	0.000247597	0.000255302	0.00026523	4.36938e-05	4.17089e-05	6.70101e-05	3.90863e-05	4.54446e-05
K01594, sulfinoalanine decarboxylase [EC:4.1.1.29]	3.58131e-06	3.36402e-06	4.70089e-06	4.78229e-06	3.21577e-06	7.12921e-05	0.000172469	0.000268197	0.000266909	0.000254612	5.07369e-05	8.0604e-05	3.48566e-05	9.42627e-05	0.000261461	0.000308366	0.000309423	0.000286802	0.000292557	0.000303561	5.05025e-06	5.34298e-06	4.92534e-06	5.28811e-06	6.02902e-06
K01595, phosphoenolpyruvate carboxylase [EC:4.1.1.31]	2.45752e-05	1.56063e-05	1.35307e-05	1.10997e-05	1.11322e-05	0.000294624	0.000385094	0.00046782	0.000500397	0.000495696	0.000294743	0.00031454	0.000172406	0.000311892	0.00046682	0.000588443	0.000574355	0.000599743	0.000584629	0.000586681	5.94018e-05	6.49789e-05	9.0257e-05	6.10167e-05	7.33096e-05
K01596, phosphoenolpyruvate carboxykinase (GTP) [EC:4.1.1.32]	8.64454e-06	7.52318e-06	1.9823e-06	1.77803e-06	3.3821e-06	6.43293e-05	3.61613e-05	1.05957e-05	1.21901e-05	6.44998e-06	5.93954e-05	5.66626e-05	8.71598e-05	4.14169e-05	1.06336e-05	3.3005e-07	4.7481e-07	2.82798e-06	2.68005e-06	2.45239e-07	9.78485e-06	7.82018e-06	6.56712e-06	9.2542e-06	8.85513e-06
K01597, diphosphomevalonate decarboxylase [EC:4.1.1.33]	3.08734e-06	1.10095e-06	1.52921e-06	3.67869e-07	8.87108e-07	5.1143e-06	9.72703e-06	1.39479e-05	5.91312e-06	5.46722e-06	7.32761e-05	3.19091e-05	8.71242e-05	1.99457e-05	6.34694e-06	1.56774e-06	1.48029e-06	1.57809e-06	1.80044e-06	1.73029e-06	6.62845e-06	6.5573e-06	7.76518e-06	7.4237e-06	7.91309e-06
K01598, phosphopantothenoylcysteine decarboxylase [EC:4.1.1.36]	5.5572e-07	2.44656e-07	1.13275e-07	3.67869e-07	4.43554e-07	4.62136e-06	2.13284e-06	4.66439e-06	2.39557e-06	1.30717e-06	2.06014e-05	2.98224e-07	5.9734e-05	6.35197e-06	2.34826e-06	6.41764e-08	4.655e-08	8.99198e-08	4.12315e-08	8.62877e-08	1.78863e-06	1.74861e-06	1.06494e-06	1.47457e-06	1.74276e-06
K01599, uroporphyrinogen decarboxylase [EC:4.1.1.37]	4.22347e-05	4.37812e-05	2.61664e-05	1.71059e-05	3.07716e-05	0.000308583	0.000440774	0.000502146	0.000530366	0.000527627	0.000360523	0.000341251	0.000226909	0.000324304	0.000498145	0.000615615	0.000605648	0.000624467	0.000613629	0.000614383	0.000107675	0.000114903	0.000151858	0.000104186	0.000126308
K01601, ribulose-bisphosphate carboxylase large chain [EC:4.1.1.39]	1.67529e-05	5.40767e-05	2.47854e-05	1.69848e-05	3.34636e-05	0.00017802	0.0002551	0.000324853	0.000361436	0.000344375	7.89924e-05	0.000120968	6.45754e-05	0.000155683	0.000306346	0.000337146	0.000342627	0.00031557	0.000322324	0.000334559	4.06429e-05	4.04541e-05	3.44143e-05	3.62795e-05	3.93527e-05
K01602, ribulose-bisphosphate carboxylase small chain [EC:4.1.1.39]	9.56559e-06	2.85407e-05	1.45676e-05	1.13196e-05	1.80748e-05	0.000116895	0.000238197	0.00031517	0.00035713	0.000333533	5.69552e-05	9.57597e-05	4.6478e-05	0.000115711	0.00029429	0.0003329	0.000337657	0.000312241	0.000317933	0.000330186	1.95868e-05	2.14622e-05	1.8744e-05	1.86914e-05	2.00646e-05
K01607, 4-carboxymuconolactone decarboxylase [EC:4.1.1.44]	8.34791e-05	0.000140211	6.32658e-05	3.31231e-05	9.47793e-05	0.000409729	0.000289843	0.000181361	0.00013896	0.000158177	0.000407247	0.000467717	0.000366593	0.000467867	0.000194572	6.2158e-05	8.16243e-05	5.95259e-05	7.48101e-05	7.04506e-05	0.000187993	0.000160587	0.000147071	0.000162087	0.000174078
K01608, tartronate-semialdehyde synthase [EC:4.1.1.47]	4.72019e-06	5.63127e-06	1.48211e-06	8.96218e-07	2.06931e-06	4.51612e-05	1.81063e-05	1.73034e-05	1.1203e-05	1.38865e-05	3.77027e-05	5.10765e-05	2.70585e-05	5.79557e-05	1.56863e-05	2.31668e-07	3.51452e-07	4.33802e-07	5.35823e-07	2.27073e-07	6.58157e-06	6.08537e-06	7.11484e-06	7.85307e-06	9.77421e-06
K01609, indole-3-glycerol phosphate synthase [EC:4.1.1.48]	0.000673787	0.000670071	0.000706575	0.000721101	0.000690038	0.000292746	0.000424132	0.000498404	0.000523178	0.000516618	0.000282084	0.000298188	0.000291965	0.000303264	0.000511086	0.000614774	0.000604501	0.000623739	0.000612454	0.000613602	0.000592861	0.000580707	0.00052647	0.000598053	0.000551324
K01610, phosphoenolpyruvate carboxykinase (ATP) [EC:4.1.1.49]	0.000660165	0.000657585	0.000695588	0.000710179	0.00068192	0.000102203	7.40077e-05	4.29269e-05	2.82505e-05	3.87578e-05	0.000136134	0.000111554	9.00822e-05	0.000110534	7.63444e-05	1.48132e-05	1.83867e-05	1.30571e-05	1.75857e-05	1.63969e-05	0.000586534	0.000581689	0.000545579	0.00059429	0.00055645
K01611, S-adenosylmethionine decarboxylase [EC:4.1.1.50]	1.82976e-05	3.61415e-05	1.68632e-05	1.29379e-05	2.0402e-05	0.000169711	0.000273854	0.000335734	0.00036899	0.000350099	0.000148778	0.000208544	0.000109322	0.000218468	0.000309879	0.000339438	0.000344645	0.000319581	0.000325022	0.000337478	5.18717e-05	5.9219e-05	8.86639e-05	5.06947e-05	6.87782e-05
K01612, vanillate/4-hydroxybenzoate decarboxylase subunit C [EC:4.1.1.- 4.1.1.61]	6.32904e-07	3.21111e-07	4.38939e-07	7.66393e-08	4.43554e-07	1.76382e-05	7.99006e-06	3.68544e-06	7.17156e-06	4.93767e-06	4.37281e-05	2.32764e-05	8.25332e-06	2.33663e-05	3.0987e-06	1.03484e-06	1.33715e-06	1.20717e-06	9.72375e-07	1.27047e-06	6.00594e-07	1.57861e-07	3.32793e-08	3.05083e-07	1.00091e-06
K01613, phosphatidylserine decarboxylase [EC:4.1.1.65]	4.34388e-05	4.16214e-05	2.28542e-05	1.17117e-05	3.04698e-05	0.000244974	0.000321705	0.000331546	0.000318859	0.000330695	0.000266074	0.000278798	0.000276598	0.000280592	0.000344339	0.000441548	0.000427605	0.000459844	0.000447199	0.000440188	9.82168e-05	0.000102635	0.000124134	9.23843e-05	0.000111209
K01615, glutaconyl-CoA decarboxylase [EC:4.1.1.70]	5.06323e-06	2.44656e-05	9.00533e-06	4.72098e-06	1.41383e-05	3.69709e-07	2.39136e-06	2.41857e-06	1.57683e-06	4.00738e-07	6.80396e-07	2.31422e-06	2.75456e-06	2.38055e-06	1.6615e-06	3.85058e-07	3.77055e-07	2.15807e-07	6.32216e-07	4.63228e-07	2.49882e-05	2.84635e-05	2.68453e-05	1.92203e-05	3.05219e-05
K01616, 2-oxoglutarate decarboxylase [EC:4.1.1.71]	6.34447e-06	2.22484e-06	2.44248e-06	1.61709e-06	2.32866e-06	4.75229e-05	3.82053e-05	3.13983e-05	2.11584e-05	2.38833e-05	5.22699e-05	6.85635e-05	6.21925e-05	4.91825e-05	3.04097e-05	2.85957e-05	3.0826e-05	2.94914e-05	3.1049e-05	2.79129e-05	5.6881e-06	4.00116e-06	4.17656e-06	4.24574e-06	6.74471e-06
K01617, 2-oxo-3-hexenedioate decarboxylase [EC:4.1.1.77]	8.67167e-06	1.13824e-05	1.71746e-06	1.38341e-07	3.33925e-06	6.21345e-05	4.19851e-05	1.798e-05	1.67375e-05	1.32794e-05	2.6748e-05	1.3299e-05	5.32837e-05	9.78635e-06	1.49283e-05	4.39053e-06	5.40096e-06	4.4216e-06	5.36584e-06	4.95246e-06	2.33855e-05	2.26068e-05	1.66639e-05	2.12033e-05	2.6095e-05
K01619, deoxyribose-phosphate aldolase [EC:4.1.2.4]	3.38175e-05	3.50266e-05	1.84713e-05	1.29367e-05	2.71291e-05	0.000180726	0.000312033	0.00035451	0.000381033	0.000366857	0.000204334	0.000194905	0.000324046	0.000205163	0.000334173	0.000345521	0.000353789	0.000323033	0.000332827	0.000344696	7.88177e-05	8.49048e-05	0.000115157	7.46946e-05	9.76655e-05
K01620, threonine aldolase [EC:4.1.2.48]	3.42297e-05	3.30394e-05	1.83488e-05	1.04443e-05	2.75814e-05	0.000268799	0.000190998	0.000179778	0.000171317	0.000182768	0.000230165	0.000237724	0.000172706	0.000251764	0.000212622	0.00026508	0.00024998	0.000293633	0.000276021	0.00026819	9.85845e-05	0.000100005	0.000122705	8.89829e-05	0.000109422
K01621, xylulose-5-phosphate/fructose-6-phosphate phosphoketolase [EC:4.1.2.9 4.1.2.22]	1.69451e-05	7.54091e-06	9.89688e-06	7.7467e-06	9.02375e-06	0.000148058	0.000255978	0.000371689	0.000355004	0.000335341	0.000183198	0.000162616	0.000115954	0.000154191	0.000356121	0.000387935	0.000389159	0.000360666	0.000368359	0.000381437	1.27781e-05	1.12015e-05	1.19666e-05	1.10407e-05	1.14214e-05
K01622, fructose 1,6-bisphosphate aldolase/phosphatase [EC:4.1.2.13 3.1.3.11]	0.000635821	0.000628101	0.000682161	0.000704599	0.000661117	1.64828e-06	2.12476e-06	2.63452e-06	1.61474e-06	6.04686e-07	6.03744e-06	1.175e-06	1.83551e-06	1.44451e-06	2.37387e-05	8.13092e-07	4.76556e-07	6.40678e-07	1.0222e-06	6.30127e-07	0.000503572	0.000494329	0.000435221	0.000517345	0.000458076
K01623, fructose-bisphosphate aldolase, class I [EC:4.1.2.13]	1.22258e-05	6.45358e-06	8.77914e-06	6.59137e-06	6.16923e-06	0.000155655	0.00023897	0.000325935	0.000330946	0.000337231	0.000119835	0.000185785	8.50043e-05	0.000207054	0.000347488	0.000483562	0.000467061	0.00049701	0.000480802	0.000482289	3.27082e-05	2.95689e-05	2.82103e-05	2.98982e-05	3.02399e-05
K01624, fructose-bisphosphate aldolase, class II [EC:4.1.2.13]	5.50682e-05	4.53883e-05	2.35823e-05	1.52436e-05	3.42293e-05	0.000290267	0.000411901	0.000395305	0.000420415	0.00039571	0.000371028	0.000298242	0.000460674	0.00030219	0.000374377	0.000366193	0.000375268	0.000344651	0.000356061	0.000362784	0.000108572	0.000112957	0.000138738	9.86911e-05	0.000127794
K01625, 2-dehydro-3-deoxyphosphogluconate aldolase / (4S)-4-hydroxy-2-oxoglutarate aldolase [EC:4.1.2.14 4.1.3.42]	4.25468e-05	4.21278e-05	2.01588e-05	1.45243e-05	2.94157e-05	0.000287949	0.000347462	0.000381742	0.000402793	0.000387768	0.000269649	0.000274878	0.000255069	0.000299765	0.000365023	0.000352167	0.000361544	0.000329041	0.000340774	0.000351008	0.000101422	0.000109558	0.000118811	9.55699e-05	0.000125387
K01626, 3-deoxy-7-phosphoheptulonate synthase [EC:2.5.1.54]	4.62338e-05	4.99159e-05	2.68392e-05	1.84319e-05	3.32335e-05	0.000414809	0.000478183	0.000524284	0.00054413	0.00055385	0.000457274	0.00049742	0.00036641	0.000521958	0.000517505	0.000615642	0.000606847	0.000626411	0.000615631	0.000614173	0.000132952	0.000139256	0.000136209	0.000129767	0.000161854
K01627, 2-dehydro-3-deoxyphosphooctonate aldolase (KDO 8-P synthase) [EC:2.5.1.55]	3.1038e-05	4.05331e-05	2.35029e-05	1.57706e-05	2.7082e-05	0.000291779	0.000404797	0.000488184	0.000515111	0.000517727	0.000290048	0.000305047	0.000141709	0.000305169	0.000487787	0.000614048	0.000604157	0.000623067	0.000611645	0.000613215	0.000104086	0.000110117	0.000130655	9.94674e-05	0.000121286
K01628, L-fuculose-phosphate aldolase [EC:4.1.2.17]	3.26532e-05	3.50784e-05	2.04193e-05	1.40049e-05	2.67386e-05	0.000230625	0.000335707	0.000351207	0.000412542	0.000397933	0.000200468	0.000220652	0.000204226	0.000244359	0.000343853	0.000452749	0.000442548	0.000471025	0.000456627	0.000454758	9.36111e-05	9.77901e-05	9.40158e-05	9.329e-05	0.000106906
K01629, rhamnulose-1-phosphate aldolase [EC:4.1.2.19]	3.58271e-06	1.2508e-06	6.79647e-07	5.51803e-07	1.31722e-06	2.20439e-05	1.35815e-05	2.80727e-06	5.70086e-06	4.51833e-06	5.6649e-05	3.77462e-05	2.78285e-05	4.46052e-05	3.61211e-06	4.6482e-07	5.93512e-07	5.32775e-07	6.12974e-07	5.36119e-07	1.6121e-05	1.54029e-05	1.34868e-05	1.58819e-05	1.76618e-05
K01630, 2-dehydro-3-deoxyglucarate aldolase [EC:4.1.2.20]	3.83746e-06	1.79667e-06	2.14389e-06	1.51974e-06	2.21252e-06	7.9276e-05	3.28402e-05	1.23586e-05	1.00779e-05	1.18848e-05	7.15427e-05	6.41291e-05	2.80552e-05	6.70809e-05	1.74077e-05	1.76446e-06	3.13933e-06	1.71746e-06	2.57289e-06	2.14175e-06	2.61674e-05	2.3651e-05	1.91729e-05	2.34304e-05	2.32639e-05
K01631, 2-dehydro-3-deoxyphosphogalactonate aldolase [EC:4.1.2.21]	1.68723e-05	4.62996e-06	2.92262e-06	1.35963e-06	5.66378e-06	8.74075e-05	6.38667e-05	3.29015e-05	2.39467e-05	3.15952e-05	0.000110979	6.08038e-05	5.12472e-05	6.76022e-05	4.52393e-05	2.35192e-05	3.1153e-05	2.02342e-05	2.67644e-05	2.63575e-05	5.74838e-05	5.16412e-05	4.67601e-05	5.21743e-05	5.60206e-05
K01633, 7,8-dihydroneopterin aldolase/epimerase/oxygenase [EC:4.1.2.25 5.1.99.8 1.13.11.81]	3.89093e-05	4.28789e-05	2.32576e-05	1.60529e-05	2.94409e-05	0.000305624	0.000422736	0.000483175	0.000513142	0.000511968	0.000309892	0.000312347	0.000249434	0.000317815	0.00048072	0.000596196	0.000584997	0.000606996	0.000594359	0.000596138	9.92887e-05	0.000103711	0.000124614	9.1586e-05	0.000115183
K01634, sphinganine-1-phosphate aldolase [EC:4.1.2.27]	4.58235e-06	1.06018e-06	5.66373e-07	5.51803e-07	1.69189e-06	9.5508e-06	1.62979e-05	5.20185e-06	3.00205e-06	9.35056e-07	1.29103e-05	4.87497e-06	1.92317e-05	4.62242e-08	4.88482e-06	2.75042e-08	3.724e-08	4.04639e-08	1.7867e-07	4.54146e-08	1.15033e-05	1.26612e-05	8.09057e-06	1.0983e-05	1.46486e-05
K01635, tagatose 1,6-diphosphate aldolase [EC:4.1.2.40]	8.95327e-07	1.83492e-07	3.25664e-07	1.37951e-07	7.20775e-07	1.32171e-05	3.76478e-06	5.44179e-06	8.64225e-07	2.64284e-06	2.44961e-05	6.79951e-07	3.90901e-05	8.72694e-06	5.09426e-06	3.09422e-08	1.74562e-08	4.04639e-08	2.40517e-08	4.76853e-08	1.38425e-06	1.28833e-06	1.10709e-06	1.71302e-06	1.46486e-06
K01637, isocitrate lyase [EC:4.1.3.1]	1.61992e-05	1.11522e-05	7.38428e-06	4.87794e-06	6.99983e-06	0.000186263	0.000146209	0.000141218	0.000142551	0.000164943	0.000184132	0.000210394	0.000154907	0.000215164	0.000167502	0.000252548	0.000233057	0.000285834	0.000263687	0.000253177	5.0235e-05	5.78337e-05	0.000100401	5.25506e-05	7.12754e-05
K01638, malate synthase [EC:2.3.3.9]	2.76639e-05	1.31796e-05	8.4536e-06	4.72137e-06	1.09541e-05	0.000219985	0.000180485	0.000163708	0.00016084	0.000176438	0.000228682	0.000205432	0.000169317	0.000206406	0.000194771	0.000262922	0.000247146	0.000294337	0.000275627	0.000265228	7.45241e-05	8.05174e-05	0.000121313	7.46997e-05	9.69635e-05
K01639, N-acetylneuraminate lyase [EC:4.1.3.3]	6.58632e-07	2.85432e-07	2.35989e-07	4.90491e-07	4.80517e-07	8.51357e-06	9.8563e-07	6.91432e-06	1.03101e-06	4.30794e-06	2.42937e-05	1.50941e-05	5.08538e-05	7.6761e-06	4.84051e-06	1.10017e-07	1.3965e-07	1.07904e-07	9.62068e-08	1.08995e-07	8.93814e-06	9.58498e-06	7.29187e-06	9.88131e-06	9.64801e-06
K01640, hydroxymethylglutaryl-CoA lyase [EC:4.1.3.4]	3.22472e-05	4.02078e-05	1.77869e-05	1.01648e-05	2.55266e-05	0.000199352	0.000124793	5.13056e-05	4.33859e-05	5.30797e-05	0.000171914	0.000161886	0.00018688	0.000147939	5.8001e-05	1.40188e-05	1.85427e-05	1.54306e-05	1.98536e-05	1.57741e-05	8.31747e-05	8.22649e-05	0.000104974	7.96628e-05	9.38775e-05
K01641, hydroxymethylglutaryl-CoA synthase [EC:2.3.3.10]	0.000639099	0.000629725	0.000683895	0.000705817	0.000662152	1.98718e-05	1.55977e-05	1.60018e-05	8.97582e-06	6.01823e-06	8.84407e-05	5.38624e-05	8.97545e-05	4.22258e-05	3.17209e-05	1.67775e-06	1.29874e-06	1.61856e-06	1.84167e-06	1.36244e-06	0.00050655	0.000496816	0.000438133	0.000520943	0.00046208
K01643, citrate lyase subunit alpha / citrate CoA-transferase [EC:2.8.3.10]	9.18791e-07	7.60881e-07	4.13452e-07	1.28754e-07	3.8811e-07	1.68834e-05	7.15793e-06	1.06952e-05	6.31461e-06	7.25795e-06	6.35894e-05	3.80637e-05	1.93445e-05	3.1101e-05	7.41033e-06	5.32235e-06	7.19505e-06	4.27568e-06	6.39088e-06	6.14459e-06	2.7368e-05	3.10864e-05	2.85998e-05	2.12592e-05	3.3772e-05
K01644, citrate lyase subunit beta / citryl-CoA lyase [EC:4.1.3.34]	0.000690476	0.000678484	0.000703558	0.00071668	0.000693623	0.000318535	0.000211509	0.000100562	9.02425e-05	9.08603e-05	0.000328578	0.000278632	0.000238366	0.000258005	0.00014093	3.49821e-05	4.21847e-05	3.445e-05	4.14522e-05	3.77947e-05	0.00061807	0.000599232	0.000527575	0.00061161	0.000575701
K01646, citrate lyase subunit gamma (acyl carrier protein)	9.18791e-07	6.38553e-07	4.13452e-07	6.74426e-08	3.32666e-07	1.52197e-05	6.60857e-06	5.63599e-06	4.61648e-06	2.8212e-06	6.26416e-05	3.42498e-05	1.81812e-05	2.91018e-05	3.64667e-06	4.12562e-07	4.22022e-07	2.96735e-07	6.4596e-07	5.58599e-07	2.3633e-05	2.80749e-05	2.576e-05	1.72931e-05	3.0569e-05
K01647, citrate synthase [EC:2.3.3.1]	0.000698683	0.000679683	0.000713451	0.000726007	0.000701167	0.000527464	0.00052975	0.000549929	0.000580023	0.000567284	0.000443727	0.000484026	0.000470012	0.000485114	0.000574956	0.000628314	0.000621903	0.00063593	0.000629049	0.000629094	0.000655825	0.00064723	0.000609133	0.000660043	0.000633134
K01649, 2-isopropylmalate synthase [EC:2.3.3.13]	0.00134714	0.00136524	0.00141636	0.00143899	0.00139198	0.000482958	0.000622417	0.000673428	0.00069863	0.000700546	0.000504433	0.0004767	0.000431628	0.000490358	0.000729497	0.000895221	0.000869725	0.000931051	0.000903067	0.000895218	0.00117216	0.00115105	0.00104979	0.00118482	0.00109637
K01652, acetolactate synthase I/II/III large subunit [EC:2.2.1.6]	0.00139352	0.001401	0.00143771	0.00145161	0.00142476	0.000862289	0.000821834	0.000762338	0.000750651	0.000760001	0.000916224	0.000946017	0.000753931	0.00098146	0.000748725	0.000701129	0.000709023	0.000706204	0.000710248	0.000704262	0.00123744	0.00123562	0.00118288	0.0012487	0.00121969
K01653, acetolactate synthase I/III small subunit [EC:2.2.1.6]	0.000674583	0.000670278	0.000706834	0.000720839	0.000690449	0.000306843	0.0004348	0.000496406	0.000530551	0.000522609	0.000373729	0.00033562	0.000305951	0.000338381	0.000516173	0.000615707	0.000605433	0.000624436	0.000613678	0.000614508	0.000606082	0.00059924	0.000562155	0.00061454	0.000575443
K01654, N-acetylneuraminate synthase [EC:2.5.1.56]	0.000655078	0.000636926	0.000694818	0.000714443	0.000671912	0.000217611	0.000414588	0.000566291	0.000586064	0.000576156	0.000204064	0.000219619	0.000213446	0.000250827	0.000615795	0.000872216	0.000832263	0.000905662	0.000868278	0.000867943	0.000567521	0.000556156	0.000513577	0.000577654	0.000527498
K01655, homocitrate synthase [EC:2.3.3.14]	5.5572e-07	1.22328e-07	5.66373e-08	0	1.66333e-07	3.57385e-06	2.10052e-06	1.1517e-07	0	2.00369e-07	1.45553e-06	5.84519e-07	1.47048e-06	0	3.0904e-06	0	0	0	1.37438e-08	0	5.26067e-08	0	0	0	1.41305e-07
K01657, anthranilate synthase component I [EC:4.1.3.27]	0.000683487	0.000674552	0.000711085	0.00072561	0.000694245	0.000407019	0.000592137	0.000676376	0.000739797	0.00073899	0.000433802	0.000478984	0.000416488	0.000465218	0.000681958	0.000888063	0.000861968	0.000929738	0.000896312	0.000889791	0.000645333	0.000647657	0.000638901	0.000649942	0.000636468
K01658, anthranilate synthase component II [EC:4.1.3.27]	0.000668414	0.000670124	0.000708723	0.000723077	0.000689293	0.000326487	0.000488657	0.000618209	0.000646515	0.000652228	0.00032177	0.000360224	0.000323326	0.000355196	0.000652501	0.000865687	0.000835393	0.000904547	0.000871486	0.000865154	0.000637115	0.000642033	0.000618481	0.000642056	0.000624286
K01659, 2-methylcitrate synthase [EC:2.3.3.5]	9.98238e-06	5.18875e-06	5.89028e-06	3.6701e-06	5.89557e-06	0.000107955	0.000116396	0.000128967	0.000127723	0.000148825	0.000115136	0.000135235	0.000146058	0.000134445	0.000152802	0.000246025	0.000225828	0.000279556	0.000257161	0.000246996	4.0722e-05	4.82892e-05	6.05525e-05	4.21611e-05	5.75243e-05
K01661, naphthoate synthase [EC:4.1.3.36]	2.08498e-05	4.52637e-05	1.922e-05	1.27539e-05	2.17712e-05	0.000193284	0.000298236	0.000354704	0.000379567	0.000363049	0.00019872	0.000208993	0.000160177	0.000204607	0.000325837	0.000335417	0.000340257	0.000315015	0.000321405	0.000332839	6.36255e-05	5.75572e-05	6.84412e-05	5.34856e-05	6.4841e-05
K01662, 1-deoxy-D-xylulose-5-phosphate synthase [EC:2.2.1.7]	4.5363e-05	6.79879e-05	3.39981e-05	2.12958e-05	4.54115e-05	0.000323037	0.000437093	0.000512197	0.000533753	0.000531997	0.000321409	0.000325947	0.00031968	0.000327303	0.000505183	0.000623652	0.00061643	0.000631098	0.000623013	0.000624003	0.000144923	0.000142013	0.000164246	0.000127954	0.000155254
K01663, glutamine amidotransferase / cyclase [EC:2.4.2.- 4.1.3.-]	0	0	0	0	0	0	0	0	0	0	1.72252e-08	0	0	0	0	2.75042e-08	0	5.39519e-08	1.37438e-08	1.36244e-08	2.3147e-06	1.31146e-06	1.68615e-06	2.64406e-06	1.36595e-06
K01664, para-aminobenzoate synthetase component II [EC:2.6.1.85]	3.09256e-05	4.17347e-05	2.55663e-05	1.78631e-05	2.86722e-05	0.000305527	0.000458825	0.000577613	0.00062171	0.000615589	0.00031135	0.000355939	0.000205476	0.000346431	0.000593597	0.000827103	0.000791477	0.000870008	0.000830455	0.000825773	0.00016102	0.000164531	0.000161544	0.000148977	0.000169914
K01665, para-aminobenzoate synthetase component I [EC:2.6.1.85]	3.14729e-05	1.88436e-05	1.51957e-05	1.42715e-05	1.49349e-05	0.000359109	0.000472582	0.000528699	0.000595014	0.000586627	0.000328134	0.000349886	0.000234727	0.000336826	0.000513278	0.00061674	0.000606807	0.000628789	0.000614146	0.000617273	0.000210141	0.000210513	0.0002406	0.000191977	0.000221344
K01666, 4-hydroxy 2-oxovalerate aldolase [EC:4.1.3.39]	1.29317e-05	7.83435e-06	1.70991e-06	1.06019e-06	4.07806e-06	6.05541e-05	4.64431e-05	1.5761e-05	1.81009e-05	1.54841e-05	6.86029e-05	6.06716e-05	5.86468e-05	5.08736e-05	1.85068e-05	9.49249e-06	1.05383e-05	9.91953e-06	1.09455e-05	9.9996e-06	1.69244e-05	1.79375e-05	1.16204e-05	1.5005e-05	2.12222e-05
K01667, tryptophanase [EC:4.1.99.1]	6.23642e-06	6.66688e-06	9.83451e-07	3.06557e-07	3.05693e-06	1.54103e-05	1.99065e-05	9.43243e-06	7.00364e-06	1.03047e-05	4.00421e-05	1.19688e-05	2.83992e-05	6.87801e-06	1.03075e-05	8.11373e-07	8.25244e-07	7.45483e-07	1.19311e-06	7.35716e-07	7.68769e-06	9.3745e-06	9.63897e-06	7.12878e-06	1.00327e-05
K01668, tyrosine phenol-lyase [EC:4.1.99.2]	6.11292e-06	5.93291e-06	9.68406e-07	1.83934e-07	3.00148e-06	1.34838e-05	1.93248e-05	5.47058e-06	3.06175e-06	3.72114e-06	2.23714e-05	6.4722e-06	2.49215e-05	1.3712e-06	6.30229e-06	1.37521e-08	2.55298e-08	5.75973e-08	1.48582e-07	2.72487e-08	2.21659e-06	8.25733e-07	2.61634e-06	1.11864e-06	2.49639e-06
K01669, deoxyribodipyrimidine photo-lyase [EC:4.1.99.3]	7.29846e-05	0.000107386	6.29948e-05	4.62681e-05	7.36854e-05	0.000604615	0.00119479	0.00155121	0.00165776	0.00161642	0.000539626	0.000632714	0.000365401	0.000683229	0.00151418	0.00190289	0.00189065	0.00187247	0.0018656	0.00189312	0.00040645	0.00042091	0.000530574	0.000396656	0.000447133
K01670, naphthyl-2-methylsuccinate synthase alpha subunit [EC:4.1.99.-]	0	0	0	0	0	0	0	0	0	0	0	0	0	0	0	0	0	0	0	0	0	0	0	2.03389e-07	0
K01671, sulfofructosephosphate aldolase [EC:4.1.2.57]	8.23289e-08	1.0194e-07	2.26549e-07	1.83934e-07	2.03296e-07	1.66369e-05	4.31954e-06	6.14241e-07	1.94072e-06	2.37581e-06	4.67297e-05	2.552e-05	3.05142e-06	2.29619e-05	2.43687e-06	2.75042e-08	2.793e-08	5.39519e-08	1.37438e-08	2.72487e-08	3.1564e-07	6.47634e-08	0	2.54236e-07	7.06526e-07
K01673, carbonic anhydrase [EC:4.2.1.1]	6.7528e-05	5.88785e-05	2.98227e-05	2.06826e-05	4.13073e-05	0.00053301	0.000527234	0.000536636	0.000558552	0.00055013	0.000440838	0.000498477	0.000380571	0.000478729	0.000534449	0.000601173	0.000590697	0.000611419	0.00059991	0.000600239	0.000143186	0.0001397	0.000188853	0.000132189	0.000158636
K01674, carbonic anhydrase [EC:4.2.1.1]	2.05308e-06	6.19286e-07	1.29558e-06	5.90123e-07	6.68411e-07	2.89485e-05	1.17252e-05	1.6858e-05	1.03352e-05	8.60514e-06	9.36994e-05	5.12657e-05	2.5254e-05	3.82216e-05	1.63617e-05	9.78117e-07	1.06309e-06	6.75897e-07	1.2104e-06	8.68553e-07	0.000103944	0.000100373	8.79677e-05	0.000100093	9.74889e-05
K01676, fumarate hydratase, class I [EC:4.2.1.2]	2.12048e-05	1.05829e-05	5.21607e-06	2.02406e-06	7.93064e-06	0.000180455	0.000100403	4.57639e-05	4.30674e-05	4.8256e-05	0.000261677	0.000197681	0.000113821	0.000185408	4.99947e-05	1.56368e-05	1.97186e-05	1.61451e-05	2.08081e-05	1.69453e-05	4.49682e-05	4.80721e-05	6.08404e-05	4.5071e-05	5.77919e-05
K01677, fumarate hydratase subunit alpha [EC:4.2.1.2]	1.35843e-06	5.25487e-06	7.93642e-07	6.75206e-07	6.67447e-07	1.9704e-05	9.33245e-06	9.25975e-06	1.05608e-05	9.52034e-06	1.13373e-05	4.13067e-05	4.00369e-05	4.09693e-05	4.5597e-06	5.36681e-07	8.58847e-07	5.19531e-07	9.76559e-07	7.22091e-07	2.53565e-05	2.8027e-05	2.30304e-05	2.08982e-05	3.09706e-05
K01678, fumarate hydratase subunit beta [EC:4.2.1.2]	1.29668e-06	3.0582e-07	5.16624e-08	1.53279e-07	4.49548e-09	7.13229e-06	6.03496e-06	4.7775e-06	8.97582e-06	5.55309e-06	1.60541e-06	7.43503e-06	3.4655e-05	3.9695e-06	4.14906e-06	2.47537e-07	2.86282e-07	3.28789e-07	6.64426e-07	3.1336e-07	2.34774e-05	2.74508e-05	2.19591e-05	2.00135e-05	3.04112e-05
K01679, fumarate hydratase, class II [EC:4.2.1.2]	4.57595e-05	5.04259e-05	2.8466e-05	1.864e-05	3.2881e-05	0.00034717	0.00046017	0.000512571	0.000527699	0.000526587	0.000350438	0.000419554	0.000320046	0.000394488	0.00050488	0.000606353	0.000595016	0.000618605	0.000605819	0.000604649	0.000309435	0.000292411	0.000296781	0.000282042	0.000299446
K01681, aconitate hydratase [EC:4.2.1.3]	0.000680822	0.000670593	0.000705169	0.000716941	0.000692419	0.000339432	0.000233845	0.000204217	0.000185767	0.000214003	0.000357429	0.000361065	0.000354135	0.000348237	0.0002512	0.000282226	0.000267534	0.000314143	0.000298231	0.00028309	0.000657758	0.000651141	0.000587716	0.000647579	0.000630716
K01682, aconitate hydratase 2 / 2-methylisocitrate dehydratase [EC:4.2.1.3 4.2.1.99]	1.89562e-05	1.30107e-05	8.21384e-06	7.84942e-06	7.87731e-06	0.000174352	0.000286562	0.000332151	0.000371602	0.000354774	0.000178572	0.000209742	9.65647e-05	0.000213701	0.000312572	0.000340065	0.000346351	0.000321066	0.00032938	0.000338544	5.67101e-05	6.55256e-05	8.7904e-05	5.62879e-05	7.46587e-05
K01683, D-arabinonate dehydratase [EC:4.2.1.5]	5.79184e-06	1.71259e-06	1.61983e-06	7.84786e-07	1.84814e-06	3.26165e-05	2.57282e-05	6.88717e-06	6.85316e-06	7.18753e-06	3.59697e-05	2.31541e-05	2.15132e-05	2.73878e-05	8.45705e-06	4.84073e-06	6.79537e-06	4.38763e-06	5.91672e-06	5.89663e-06	1.2054e-05	1.15991e-05	9.30934e-06	1.3144e-05	1.19309e-05
K01684, galactonate dehydratase [EC:4.2.1.6]	3.96925e-05	3.2226e-05	1.71025e-05	7.67708e-06	2.95338e-05	0.000247495	0.000134465	7.07301e-05	5.4541e-05	6.37792e-05	0.000161564	7.60789e-05	0.000155103	0.000104663	9.93804e-05	2.04725e-05	2.78153e-05	1.8327e-05	2.45088e-05	2.32836e-05	6.29887e-05	5.76157e-05	7.28528e-05	5.76612e-05	6.38844e-05
K01685, altronate hydrolase [EC:4.2.1.7]	2.39886e-05	3.06869e-05	1.7318e-05	9.16606e-06	2.25548e-05	0.000212851	0.000152405	0.000133497	0.000128936	0.000148408	0.000182897	0.000137724	9.56935e-05	0.000149337	0.000166289	0.000243825	0.000224628	0.000273751	0.000252796	0.000245118	9.75207e-05	0.000108846	0.000127129	9.10064e-05	0.000122257
K01686, mannonate dehydratase [EC:4.2.1.8]	1.26992e-05	2.67073e-05	1.09216e-05	4.99688e-06	1.7699e-05	7.36213e-05	3.55907e-05	2.21827e-05	1.13956e-05	1.88726e-05	9.54206e-05	4.33737e-05	6.08814e-05	5.80582e-05	3.29365e-05	6.58312e-06	8.68204e-06	6.03721e-06	7.54407e-06	6.98113e-06	3.90079e-05	3.92628e-05	3.39671e-05	3.59083e-05	4.47388e-05
K01687, dihydroxy-acid dehydratase [EC:4.2.1.9]	0.0007078	0.000750928	0.000744901	0.000742761	0.000744251	0.00057286	0.000621922	0.000677951	0.000698092	0.000706369	0.000493308	0.000510416	0.000429476	0.000545958	0.000706231	0.000874184	0.000848905	0.000911177	0.000883286	0.000875783	0.000678975	0.000673286	0.000638228	0.000682621	0.00065777
K01689, enolase [EC:4.2.1.11]	0.000677724	0.000672052	0.000707812	0.00072139	0.000691557	0.000317241	0.000442986	0.000515278	0.000534311	0.000527121	0.000372218	0.000332084	0.000392869	0.000342283	0.000523184	0.000617061	0.00060762	0.000625689	0.000615302	0.000616105	0.000619823	0.000611742	0.000573339	0.000626785	0.000588866
K01690, phosphogluconate dehydratase [EC:4.2.1.12]	2.84807e-05	8.1836e-05	3.05785e-05	1.61341e-05	4.79081e-05	0.000123654	6.52576e-05	3.98634e-05	2.59194e-05	3.83818e-05	0.000119393	0.000111414	6.51562e-05	0.000115893	5.14882e-05	1.74333e-05	2.21931e-05	1.56015e-05	2.03306e-05	1.89567e-05	8.48043e-05	9.08623e-05	8.98879e-05	8.08522e-05	0.000104863
K01692, enoyl-CoA hydratase [EC:4.2.1.17]	0.000248642	0.000291193	0.000120039	6.85762e-05	0.000171722	0.00159392	0.00106232	0.000577331	0.000469442	0.000531712	0.00120983	0.00166424	0.00127147	0.00162406	0.000624038	0.00033685	0.000340644	0.000371233	0.00037177	0.000342348	0.000954899	0.00092071	0.00075278	0.00086589	0.00103039
K01693, imidazoleglycerol-phosphate dehydratase [EC:4.2.1.19]	0.000671928	0.000669877	0.00070621	0.000721022	0.000689726	0.000287637	0.000418017	0.000494277	0.000520171	0.000511199	0.00028096	0.000298815	0.000286104	0.000300344	0.000507592	0.000613311	0.000603101	0.000622224	0.000610819	0.000611947	0.000588956	0.000577358	0.000508661	0.000594302	0.00054889
K01695, tryptophan synthase alpha chain [EC:4.2.1.20]	0.000678634	0.000671887	0.000707675	0.00072139	0.000691568	0.000321225	0.000448052	0.00050217	0.000531848	0.000524653	0.000363107	0.000341972	0.000304223	0.000335725	0.000518479	0.000615835	0.000605556	0.000624566	0.000614011	0.000614601	0.000615566	0.000611269	0.000569669	0.000622561	0.000588427
K01696, tryptophan synthase beta chain [EC:4.2.1.20]	0.000689781	0.000702714	0.0007181	0.000726347	0.000707572	0.000324861	0.000473368	0.000505556	0.000534516	0.000530338	0.000398361	0.000365402	0.000349947	0.000342035	0.00052468	0.000618359	0.000607941	0.000629291	0.000619278	0.000617244	0.000620383	0.000611873	0.000589802	0.000626121	0.000588794
K01697, cystathionine beta-synthase [EC:4.2.1.22]	2.32607e-05	1.73438e-05	8.75993e-06	6.90244e-06	1.18259e-05	0.000253433	0.000166279	0.000127746	0.000143979	0.000145205	0.000166871	0.000206086	0.000253818	0.000191413	0.000106372	5.30376e-05	5.80724e-05	5.55751e-05	5.77447e-05	5.45437e-05	0.000140106	0.000131984	0.000150633	0.000127021	0.00013087
K01698, porphobilinogen synthase [EC:4.2.1.24]	0.000677485	0.000671337	0.000706398	0.000720777	0.000691454	0.00032515	0.0004406	0.000494546	0.000527541	0.000523322	0.00029559	0.000318908	0.000275333	0.00033089	0.000512866	0.000615906	0.000605673	0.00062459	0.00061405	0.000614678	0.00061394	0.000612023	0.000590926	0.000623245	0.00058972
K01699, propanediol dehydratase large subunit [EC:4.2.1.28]	1.65172e-06	4.28148e-07	2.69027e-07	3.67869e-07	2.77221e-07	3.85113e-06	5.26746e-06	9.17042e-06	4.30597e-06	4.01454e-06	1.84654e-05	2.78064e-05	2.53081e-05	1.63171e-05	4.81836e-06	7.70116e-07	7.47127e-07	4.78823e-07	1.30566e-06	9.503e-07	4.66096e-05	5.50691e-05	5.11614e-05	3.361e-05	5.87123e-05
K01703, 3-isopropylmalate/(R)-2-methylmalate dehydratase large subunit [EC:4.2.1.33 4.2.1.35]	0.00131576	0.00130226	0.00139132	0.00142813	0.00135501	0.000396057	0.000470267	0.000512666	0.000551341	0.000540273	0.000405782	0.000365068	0.000368279	0.000359894	0.000559169	0.000618501	0.000609438	0.000627289	0.000618201	0.000617445	0.00112826	0.00111532	0.0010162	0.00114774	0.00105419
K01704, 3-isopropylmalate/(R)-2-methylmalate dehydratase small subunit [EC:4.2.1.33 4.2.1.35]	0.00132093	0.00132643	0.00140009	0.00143277	0.00136931	0.000393115	0.000471018	0.000510443	0.000547631	0.00053871	0.000397784	0.00036497	0.000342777	0.000359278	0.000557345	0.00061851	0.000609423	0.000627256	0.00061823	0.000617431	0.00112849	0.00111536	0.00101672	0.00114849	0.00105462
K01705, homoaconitate hydratase [EC:4.2.1.36]	0	0	0	0	0	0	0	0	0	0	0	0	2.69243e-07	0	0	2.75042e-08	0	0	1.37438e-08	0	5.26067e-08	9.71451e-08	4.43724e-08	0	0
K01706, glucarate dehydratase [EC:4.2.1.40]	8.93784e-06	3.1842e-06	2.7131e-06	1.60293e-06	3.99541e-06	7.85401e-05	3.85449e-05	2.01184e-05	1.74501e-05	1.45799e-05	7.12112e-05	4.98362e-05	4.6538e-05	4.52695e-05	2.53017e-05	4.91174e-06	5.88566e-06	4.66623e-06	5.35652e-06	4.73333e-06	1.16653e-05	7.05326e-06	6.77645e-06	7.53048e-06	8.3126e-06
K01707, 5-dehydro-4-deoxyglucarate dehydratase [EC:4.2.1.41]	6.17935e-06	2.13564e-06	1.9198e-06	1.18025e-06	2.26404e-06	6.04833e-05	2.6507e-05	1.25823e-05	9.81251e-06	8.90928e-06	2.85659e-05	2.84403e-05	3.08587e-05	3.73838e-05	1.1893e-05	1.57117e-06	2.4334e-06	1.73308e-06	2.07838e-06	1.61449e-06	3.33868e-06	2.04976e-06	1.69791e-06	3.24405e-06	3.30262e-06
K01708, galactarate dehydratase [EC:4.2.1.42]	8.08882e-06	2.54595e-06	3.25301e-06	1.08061e-06	3.84813e-06	6.29768e-05	4.35778e-05	1.41371e-05	7.92486e-06	9.89323e-06	6.91979e-05	2.98759e-05	4.1188e-05	3.40903e-05	1.58353e-05	1.90122e-07	4.12317e-07	5.23935e-07	7.14802e-07	1.90741e-07	2.35168e-05	2.32748e-05	1.69161e-05	2.11474e-05	2.48108e-05
K01709, CDP-glucose 4,6-dehydratase [EC:4.2.1.45]	3.55764e-06	1.13544e-06	1.47148e-06	6.47589e-07	2.4689e-06	4.96223e-05	2.20314e-05	3.13491e-05	2.27275e-05	2.6034e-05	2.89705e-05	4.25825e-05	3.56708e-05	4.31998e-05	3.23077e-05	1.25935e-05	1.43966e-05	1.10325e-05	1.32736e-05	1.24951e-05	1.97437e-05	2.29212e-05	3.70392e-05	1.60118e-05	2.42308e-05
K01710, dTDP-glucose 4,6-dehydratase [EC:4.2.1.46]	0.00197321	0.00191339	0.00207488	0.00213695	0.00201463	0.000641529	0.000924286	0.00112118	0.00118259	0.00116303	0.000626974	0.000604207	0.000600079	0.000631053	0.00115902	0.00135773	0.00133386	0.00136158	0.00134205	0.00135168	0.00125444	0.00127922	0.00120655	0.00131105	0.00120373
K01711, GDPmannose 4,6-dehydratase [EC:4.2.1.47]	2.92614e-05	1.06908e-05	1.20483e-05	1.07154e-05	1.44502e-05	0.000263166	0.000424288	0.000452339	0.00051637	0.000510623	0.000212233	0.000242204	0.00016251	0.000250396	0.000425887	0.000536982	0.000530156	0.000552825	0.000536977	0.000540589	0.000202413	0.000189707	0.000169341	0.000177228	0.000190643
K01712, urocanate hydratase [EC:4.2.1.49]	2.28617e-05	1.1667e-05	5.28592e-06	3.23908e-06	8.2582e-06	0.000160038	9.33642e-05	4.12793e-05	2.75941e-05	3.96445e-05	0.00017437	0.000168621	0.000111476	0.000166266	5.27523e-05	1.14291e-05	1.36313e-05	1.23872e-05	1.51722e-05	1.17976e-05	5.04469e-05	4.98719e-05	8.03311e-05	4.95252e-05	5.94542e-05
K01713, cyclohexadienyl dehydratase [EC:4.2.1.51 4.2.1.91]	8.42843e-06	2.19807e-06	2.4492e-06	6.58708e-07	3.15926e-06	2.54597e-05	4.34168e-05	3.25298e-05	3.03343e-05	2.61926e-05	2.85252e-05	3.13599e-05	3.02598e-05	3.1352e-05	2.94704e-05	2.40158e-05	2.60636e-05	2.16859e-05	2.50694e-05	2.39203e-05	2.12926e-05	2.50753e-05	2.70112e-05	1.86965e-05	2.80825e-05
K01714, 4-hydroxy-tetrahydrodipicolinate synthase [EC:4.3.3.7]	7.72393e-05	8.072e-05	5.19763e-05	3.06965e-05	6.10013e-05	0.000820181	0.000710243	0.00075883	0.000756582	0.000771911	0.000649989	0.000698428	0.000618128	0.000775831	0.000751427	0.000916809	0.000895596	0.00095225	0.000926215	0.000916946	0.000223685	0.000224945	0.000287338	0.000216215	0.000266431
K01715, enoyl-CoA hydratase [EC:4.2.1.17]	0.000771154	0.000758604	0.000749987	0.000739786	0.00075259	0.000925442	0.000653722	0.00040196	0.000321396	0.000381938	0.000705946	0.000894584	0.000696414	0.000910073	0.000462167	0.000333287	0.000334628	0.000361237	0.000358968	0.000341252	0.000942087	0.000910796	0.00081757	0.000919157	0.000934221
K01716, 3-hydroxyacyl-[acyl-carrier protein] dehydratase / trans-2-decenoyl-[acyl-carrier protein] isomerase [EC:4.2.1.59 5.3.3.14]	1.96677e-05	3.45551e-05	1.60779e-05	7.88618e-06	2.03531e-05	0.000127472	0.000151165	0.000161397	0.000153871	0.000175999	0.000139298	0.000128135	6.2645e-05	0.000158006	0.000179704	0.000280125	0.000265246	0.00030729	0.000290075	0.000281605	6.89083e-05	7.27435e-05	7.9643e-05	6.6737e-05	8.42768e-05
K01719, uroporphyrinogen-III synthase [EC:4.2.1.75]	0.000678805	0.000671479	0.000706663	0.000720794	0.000693555	0.000325282	0.000449435	0.000485114	0.000513806	0.000516058	0.000304805	0.000324958	0.000240335	0.000321458	0.000509937	0.000598092	0.000586376	0.000608793	0.000596533	0.000597864	0.000592367	0.00058359	0.000562997	0.000601269	0.000560267
K01720, 2-methylcitrate dehydratase [EC:4.2.1.79]	1.62408e-05	6.1707e-06	6.53068e-06	3.97797e-06	7.64841e-06	0.000127892	0.000139587	0.000136658	0.000150675	0.000163393	0.000148673	0.000150714	0.000119692	0.000152945	0.000155175	0.000254054	0.000236477	0.000284681	0.000263994	0.000256739	2.57841e-05	2.41834e-05	2.22665e-05	2.6466e-05	2.66484e-05
K01721, nitrile hydratase subunit alpha [EC:4.2.1.84]	6.14894e-06	1.71337e-06	1.51911e-06	1.104e-06	2.45859e-06	3.01804e-05	3.25246e-05	2.23469e-05	2.05633e-05	2.31774e-05	2.47831e-05	4.37052e-05	2.9491e-05	4.33567e-05	2.57441e-05	1.03976e-05	1.39161e-05	9.33568e-06	1.16952e-05	1.17204e-05	1.87626e-05	1.49364e-05	1.58855e-05	1.5644e-05	1.63541e-05
K01724, 4a-hydroxytetrahydrobiopterin dehydratase [EC:4.2.1.96]	0.000686615	0.000675732	0.000711086	0.000726234	0.000697699	0.000412025	0.00062336	0.000777563	0.000811113	0.000783681	0.000295761	0.000348055	0.000270545	0.000396214	0.000790603	0.000933767	0.000926423	0.00091719	0.000914516	0.000928122	0.000611985	0.000606857	0.000569423	0.000620387	0.000581376
K01725, cyanate lyase [EC:4.2.1.104]	1.38158e-05	3.00355e-05	1.55963e-05	1.21455e-05	2.06487e-05	0.000137949	0.000251734	0.000331238	0.000359355	0.000348758	8.84413e-05	0.000160429	7.0892e-05	0.000172576	0.000304255	0.000335032	0.000342147	0.00031323	0.000321091	0.000333592	2.37899e-05	2.16356e-05	2.03688e-05	2.14406e-05	2.35258e-05
K01726, gamma-carbonic anhydrase [EC:4.2.1.-]	2.43023e-05	9.1882e-06	9.58675e-06	6.12774e-06	1.01408e-05	0.000158323	0.000275132	0.000337708	0.000336047	0.000348851	0.00019356	0.00019569	0.000155744	0.000211832	0.000357667	0.000485403	0.000468775	0.000499731	0.000485165	0.000482926	7.43815e-05	7.72641e-05	8.57838e-05	7.36971e-05	8.52086e-05
K01727, hyaluronate lyase [EC:4.2.2.1]	2.39128e-06	5.19894e-07	2.83186e-07	5.51803e-07	8.82068e-07	2.742e-06	6.88325e-06	7.25572e-06	5.82215e-06	7.01901e-08	6.19775e-06	1.07957e-05	4.67891e-05	2.17254e-06	3.54095e-06	1.34887e-07	6.56652e-08	3.37199e-09	1.07319e-07	1.36244e-08	8.10368e-07	2.42863e-07	2.08645e-07	7.70552e-07	8.83158e-07
K01728, pectate lyase [EC:4.2.2.2]	1.50484e-05	4.03356e-06	2.38443e-06	9.01278e-07	4.85725e-06	5.13073e-05	5.45543e-05	1.47681e-05	9.3107e-06	1.22574e-05	6.43941e-05	3.44982e-05	8.43154e-05	3.13179e-05	1.30333e-05	3.02546e-07	4.48835e-07	2.56271e-07	6.59703e-07	2.92924e-07	1.03635e-05	9.00211e-06	6.43548e-06	8.1203e-06	6.73555e-06
K01729, poly(beta-D-mannuronate) lyase [EC:4.2.2.3]	1.15934e-05	2.58316e-06	1.48558e-06	5.0071e-07	3.02514e-06	2.03562e-05	2.96137e-05	1.47984e-05	1.12396e-05	1.61569e-05	3.6696e-05	4.8692e-05	3.02326e-05	5.24815e-05	1.01741e-05	3.74332e-06	5.27225e-06	3.50746e-06	4.72301e-06	4.29258e-06	3.08906e-05	3.31022e-05	2.93168e-05	3.01744e-05	3.06161e-05
K01730, oligogalacturonide lyase [EC:4.2.2.6]	3.26135e-06	5.21933e-07	1.07611e-06	1.83934e-07	1.17945e-06	4.89658e-05	5.15113e-06	9.61287e-06	6.69143e-06	1.13333e-05	1.29321e-05	2.1663e-05	1.41138e-05	1.98541e-05	1.34803e-05	1.31928e-06	2.45225e-06	1.27416e-06	1.93971e-06	1.72848e-06	5.72975e-06	5.85299e-06	5.6316e-06	5.32964e-06	5.66399e-06
K01731, pectate disaccharide-lyase [EC:4.2.2.9]	3.368e-08	3.26208e-08	0	0	1.00808e-08	6.16181e-08	1.09873e-07	1.32062e-06	1.48586e-06	1.53426e-06	2.17038e-07	3.06276e-06	1.74509e-06	1.20183e-07	1.11875e-06	1.41188e-07	1.43374e-07	1.05206e-07	1.94246e-07	1.4351e-07	2.12181e-06	2.57435e-06	1.84885e-06	1.42711e-06	2.21378e-06
K01732, pectin lyase [EC:4.2.2.10]	0	0	0	0	0	0	0	0	0	0	9.27512e-09	0	1.52048e-05	0	1.09659e-06	0	0	0	0	0	0	4.85726e-08	0	0	0
K01733, threonine synthase [EC:4.2.3.1]	0.00132556	0.00130354	0.00139342	0.00142876	0.00135834	0.000444905	0.000546434	0.000576759	0.000636309	0.000617525	0.000401239	0.000389172	0.000382264	0.000376656	0.000591404	0.000644095	0.00063811	0.000653284	0.000644078	0.000645591	0.00111697	0.0010984	0.00100262	0.00113417	0.00103863
K01734, methylglyoxal synthase [EC:4.2.3.3]	1.53441e-05	2.84902e-05	1.32248e-05	7.20409e-06	1.81164e-05	9.11588e-05	8.34806e-05	7.96161e-05	7.78749e-05	8.35873e-05	0.000110028	8.09708e-05	0.000162895	8.34206e-05	8.79544e-05	8.14434e-05	8.27796e-05	7.53332e-05	7.86415e-05	8.05325e-05	4.51568e-05	5.13582e-05	6.64233e-05	4.19235e-05	5.66681e-05
K01735, 3-dehydroquinate synthase [EC:4.2.3.4]	4.3385e-05	4.57787e-05	2.88337e-05	2.00258e-05	3.29708e-05	0.000392835	0.00056693	0.000705774	0.000729827	0.000717185	0.000380438	0.000385419	0.000377047	0.000406266	0.00069425	0.0008462	0.000836655	0.000838488	0.000832421	0.000841317	0.00010797	0.000111577	0.00014646	0.000102769	0.000122268
K01736, chorismate synthase [EC:4.2.3.5]	0.000677423	0.000671642	0.000707513	0.000721084	0.000691279	0.000321831	0.000440302	0.000511025	0.000531847	0.000524009	0.000347045	0.000332087	0.000355082	0.000337529	0.000517399	0.000615793	0.000605542	0.000624482	0.00061392	0.000614573	0.000605925	0.00059995	0.000562864	0.000613116	0.000575065
K01737, 6-pyruvoyltetrahydropterin/6-carboxytetrahydropterin synthase [EC:4.2.3.12 4.1.2.50]	0.000668934	0.000642997	0.000698658	0.000719756	0.000677513	0.00031063	0.000556794	0.000666913	0.000731966	0.000704714	0.000313411	0.00033425	0.000221116	0.000329496	0.000643614	0.000674804	0.000685427	0.000635115	0.000649151	0.000670191	0.000606189	0.000600663	0.000558721	0.000613827	0.000571608
K01738, cysteine synthase A [EC:2.5.1.47]	0.00136708	0.00134923	0.00141142	0.00144166	0.0013873	0.000680791	0.000837834	0.000914841	0.000945379	0.000915726	0.000639777	0.000645317	0.000670289	0.000636341	0.000910129	0.000955471	0.000951375	0.000944856	0.000942979	0.000950998	0.00110879	0.00111189	0.0010396	0.00113135	0.00106234
K01739, cystathionine gamma-synthase [EC:2.5.1.48]	5.25216e-05	9.48373e-05	5.15187e-05	3.14539e-05	6.2194e-05	0.000431341	0.000516647	0.000701863	0.000640067	0.000618601	0.00050764	0.000489743	0.000460069	0.000449818	0.000668178	0.000681994	0.000691489	0.000636213	0.000655597	0.000672145	0.000124409	0.000131998	0.000132754	0.000112156	0.000145523
K01740, O-acetylhomoserine (thiol)-lyase [EC:2.5.1.49]	5.43468e-05	8.49099e-05	4.57059e-05	2.75369e-05	4.85379e-05	0.000506533	0.000544304	0.000651659	0.000612091	0.000618469	0.000530773	0.000550043	0.000484812	0.00053789	0.000611941	0.000686684	0.000682855	0.000692598	0.000687342	0.000682662	0.00015803	0.000164507	0.000163077	0.00013887	0.000178593
K01741, DNA-(apurinic or apyrimidinic site) lyase [EC:4.2.99.18]	0	1.22328e-07	0	0	0	6.16181e-08	1.21184e-08	1.58359e-07	0	0	0	2.38579e-08	6.21329e-08	3.76727e-06	3.32301e-08	1.37521e-08	5.586e-08	2.69759e-08	1.37438e-08	1.36244e-08	2.3147e-06	1.4086e-06	1.46429e-06	1.93219e-06	2.11958e-06
K01744, aspartate ammonia-lyase [EC:4.3.1.1]	0.000655195	0.000667793	0.000698307	0.000714327	0.000681632	0.000142699	0.000141947	0.00011007	0.000131161	0.000121265	0.000183823	0.000204907	0.000148835	0.000155302	0.000101678	5.04218e-05	5.56755e-05	5.50493e-05	5.71467e-05	5.19689e-05	0.000559033	0.000555236	0.000510394	0.000565523	0.000530206
K01745, histidine ammonia-lyase [EC:4.3.1.3]	3.55269e-05	3.74091e-05	1.51332e-05	8.97937e-06	2.50736e-05	0.00019966	0.000122021	6.07243e-05	3.92026e-05	5.38929e-05	0.000220507	0.00022073	0.000143093	0.000212224	6.95446e-05	1.34877e-05	1.69155e-05	1.43902e-05	1.8322e-05	1.41734e-05	7.55463e-05	7.67139e-05	0.000116148	7.30421e-05	9.12313e-05
K01746, formiminotetrahydrofolate cyclodeaminase [EC:4.3.1.4]	8.02707e-07	0	0	6.13114e-08	0	4.74459e-06	1.90663e-06	0	6.06474e-08	0	4.15989e-06	0	2.81669e-06	2.42677e-07	0	4.12562e-08	4.1895e-08	2.69759e-08	2.74876e-08	6.81218e-08	1.5256e-06	1.65147e-06	1.10931e-06	1.62711e-06	1.69566e-06
K01749, hydroxymethylbilane synthase [EC:2.5.1.61]	0.000674983	0.00067059	0.000706178	0.000720797	0.00069123	0.000338525	0.000433721	0.000499933	0.00053516	0.000521147	0.000285108	0.000312095	0.000271807	0.000319086	0.000516596	0.000615902	0.000605565	0.000624502	0.000613887	0.000614622	0.000695623	0.000682849	0.000634108	0.000697294	0.000653825
K01750, ornithine cyclodeaminase [EC:4.3.1.12]	5.56609e-05	6.1584e-05	2.64131e-05	1.30751e-05	4.56348e-05	0.000192875	0.000168667	7.26569e-05	5.71929e-05	6.38275e-05	0.000186916	0.000143375	0.000227054	0.000172548	9.18218e-05	3.51512e-05	4.81979e-05	2.95319e-05	4.2121e-05	4.05702e-05	0.00014368	0.000133828	0.00015307	0.000127676	0.00014932
K01751, diaminopropionate ammonia-lyase [EC:4.3.1.15]	1.49067e-05	2.75975e-05	1.29363e-05	6.90559e-06	1.84485e-05	5.49663e-05	0.000112372	0.000130424	0.000134905	0.000145269	7.74546e-05	6.07331e-05	4.76558e-05	7.05284e-05	0.000155231	0.000259047	0.000242889	0.000287961	0.000268569	0.000261556	4.02041e-05	4.08195e-05	3.78872e-05	3.32189e-05	4.49435e-05
K01752, L-serine dehydratase [EC:4.3.1.17]	4.46069e-05	3.96813e-05	1.70221e-05	8.83651e-06	2.71724e-05	0.000167966	0.0001418	6.45526e-05	5.52414e-05	6.05151e-05	0.000322265	0.000240729	0.000424512	0.000227775	7.99359e-05	1.42901e-05	1.82121e-05	1.56043e-05	2.04948e-05	1.61324e-05	8.40435e-05	8.71857e-05	0.000114331	7.89793e-05	0.000100011
K01753, D-serine dehydratase [EC:4.3.1.18]	7.4213e-06	7.88201e-06	2.9917e-06	1.65541e-06	3.18584e-06	0.000105632	4.40593e-05	1.91658e-05	2.14894e-05	1.68697e-05	0.000139908	0.000128522	7.00739e-05	0.000116139	1.98273e-05	1.18635e-06	1.45841e-06	3.47641e-06	3.95994e-06	1.16874e-06	1.59969e-05	1.49482e-05	1.5739e-05	1.61389e-05	1.98141e-05
K01754, threonine dehydratase [EC:4.3.1.19]	0.000744708	0.000767258	0.000742237	0.000739726	0.000753609	0.000555842	0.000565392	0.000475554	0.000463987	0.000467678	0.000576077	0.000482528	0.000553118	0.000474768	0.000495674	0.000395031	0.000416589	0.000368143	0.000392564	0.000398237	0.000718241	0.000701371	0.000667466	0.000715336	0.000687874
K01755, argininosuccinate lyase [EC:4.3.2.1]	0.000693778	0.000674955	0.00070904	0.000721528	0.000696593	0.000380079	0.000492039	0.000528033	0.000551261	0.000528899	0.000392894	0.00033833	0.000381317	0.000356277	0.000534402	0.000615591	0.000605541	0.000624404	0.000614164	0.000614527	0.000609436	0.000599171	0.000562134	0.000615175	0.000575728
K01756, adenylosuccinate lyase [EC:4.3.2.2]	0.000678787	0.000672643	0.00070896	0.000721965	0.000692283	0.00035276	0.000454516	0.000525659	0.000540287	0.00053702	0.000375534	0.000385195	0.000418646	0.000384311	0.000528612	0.000615925	0.000605746	0.000624571	0.000614128	0.000614696	0.000613254	0.000607368	0.000568848	0.00062088	0.0005842
K01757, strictosidine synthase [EC:4.3.3.2]	1.66716e-06	4.28148e-07	1.69912e-07	6.13114e-08	4.98998e-07	1.04751e-06	5.68757e-06	1.03653e-06	9.70358e-07	1.03047e-06	5.06421e-06	1.18097e-06	4.05935e-06	4.3913e-07	5.01774e-06	1.0039e-06	1.03341e-06	9.98109e-07	9.62068e-07	8.85584e-07	5.4711e-06	6.60587e-06	4.96971e-06	5.5932e-06	5.51091e-06
K01758, cystathionine gamma-lyase [EC:4.4.1.1]	3.66045e-05	3.69622e-05	2.27222e-05	1.52378e-05	2.68414e-05	0.000260558	0.000335299	0.000399433	0.000414931	0.00038549	0.000315122	0.000288255	0.000189737	0.000252646	0.000362237	0.00036014	0.000369054	0.000337111	0.000346203	0.000357243	5.77615e-05	5.64323e-05	5.07718e-05	5.06727e-05	5.99397e-05
K01759, lactoylglutathione lyase [EC:4.4.1.5]	0.00136929	0.0013262	0.00140166	0.00143384	0.00137166	0.000656731	0.000807755	0.000713688	0.000793064	0.000788285	0.000657827	0.000612597	0.000605852	0.000673027	0.000790484	0.000892363	0.000873201	0.000928569	0.000904139	0.000896165	0.00117055	0.00117763	0.00112417	0.00120362	0.00114281
K01760, cystathionine beta-lyase [EC:4.4.1.8]	3.94173e-05	8.79647e-05	4.59216e-05	2.52188e-05	5.3991e-05	0.000456211	0.000234337	0.00027398	0.000219962	0.000243657	0.000494419	0.00045086	0.000284798	0.000412149	0.00027366	0.000299571	0.000283598	0.000328526	0.000311573	0.000298347	0.00012137	0.000133937	0.000181195	0.000112985	0.000150835
K01761, methionine-gamma-lyase [EC:4.4.1.11]	3.37995e-05	3.4035e-05	2.33604e-05	1.20348e-05	2.48867e-05	0.000289771	0.000163776	0.000170484	9.88594e-05	0.000112886	0.000321467	0.000292078	0.000227528	0.000264165	0.000141465	7.5317e-05	8.29088e-05	7.15659e-05	7.93284e-05	7.37362e-05	0.000109797	0.000117499	0.000136386	0.000101206	0.000130281
K01766, cysteine sulfinate desulfinase [EC:4.4.1.-]	5.41547e-06	1.44248e-06	1.14318e-06	8.66024e-07	1.54685e-06	2.60314e-05	1.96334e-05	2.64719e-05	2.03405e-05	2.5781e-05	6.46167e-05	7.35897e-05	4.67006e-05	7.25523e-05	3.1476e-05	1.41094e-05	1.81079e-05	1.24592e-05	1.60145e-05	1.49775e-05	4.32251e-05	4.58691e-05	4.11047e-05	4.49443e-05	5.08722e-05
K01768, adenylate cyclase [EC:4.6.1.1]	0.00270539	0.00256353	0.0027854	0.00284567	0.00271472	0.00118588	0.00125085	0.00120046	0.00104554	0.00109131	0.000626721	0.000802298	0.000912938	0.000959704	0.00126338	0.00100972	0.00103297	0.000939667	0.000978327	0.0010057	0.00218967	0.00218124	0.0021881	0.00225627	0.00208994
K01769, guanylate cyclase, other [EC:4.6.1.2]	1.17319e-06	3.36402e-07	4.2478e-07	3.06557e-08	5.54443e-07	7.33255e-06	8.07893e-06	4.10773e-06	1.06133e-06	3.49692e-06	3.0058e-06	3.0061e-06	5.95441e-06	6.06692e-06	3.70515e-06	1.12079e-06	1.80847e-06	9.84621e-07	1.1751e-06	1.48506e-06	6.14622e-06	5.09202e-06	5.4652e-06	5.32201e-06	4.99279e-06
[truncated: 8,324 more rows]
