# Supplementary material for: Community composition and functional prediction of prokaryotes associated with sympatric sponge species of southwestern Atlantic coast
Source: Sci Rep. 2021 May 5;11:9576. doi: 10.1038/s41598-021-88288-3 (PMC8100286; doi:10.1038/s41598-021-88288-3)
Supplement: Supplementary file 12 — Supplementary Table S10. [file 41598_2021_88288_MOESM12_ESM.xlsx]

## Sheet: Table S10
Table S10: KEGG pathways information. Full list of KEGG pathways information for each sponge species with the pathway identifier, functional, pathway name and pathway class, LDA and corresponding p-values.
Category	Pathway	Functional type	KEGG Pathway class	KEGG Pathway name	LDS	p-value
A. caissara	ko04210	Cellular Processes	Cell growth and death	Apoptosis	2.01687	0.00065154
	ko04110	Cellular Processes	Cell growth and death	Cell cycle	2.20175	0.000309022
	ko04113	Cellular Processes	Cell growth and death	Meiosis - yeast	2.61456	0.000325051
	ko04530	Cellular Processes	Cellular community - eukaryotes	Tight junction	2.20298	0.000187405
	ko04140	Cellular Processes	Transport and catabolism	Autophagy - animal	2.20175	0.000309022
	ko04138	Cellular Processes	Transport and catabolism	Autophagy - yeast	2.06052	0.000520503
	ko04145	Cellular Processes	Transport and catabolism	Phagosome	2.50127	0.000421236
	ko04371	Environmental Information Processing	Signal transduction	Apelin signaling pathway	2.20194	0.000325051
	ko04068	Environmental Information Processing	Signal transduction	FoxO signaling pathway	2.49361	0.000142887
	ko04013	Environmental Information Processing	Signal transduction	MAPK signaling pathway - fly	2.48747	0.00015292
	ko04150	Environmental Information Processing	Signal transduction	mTOR signaling pathway	2.20438	0.000335061
	ko02020	Environmental Information Processing	Signal transduction	Two-component system	4.02541	0.00163878
	ko03050	Genetic Information Processing	Folding, sorting and degradation	Proteasome	2.80618	0.000171604
	ko04141	Genetic Information Processing	Folding, sorting and degradation	Protein processing in endoplasmic reticulum	3.30308	0.000494949
	ko03410	Genetic Information Processing	Replication and repair	Base excision repair	2.77725	0.000187405
	ko03030	Genetic Information Processing	Replication and repair	DNA replication	3.06023	0.000193859
	ko03460	Genetic Information Processing	Replication and repair	Fanconi anemia pathway	2.97739	0.000335061
	ko03450	Genetic Information Processing	Replication and repair	Non-homologous end-joining	2.22053	0.000642873
	ko03420	Genetic Information Processing	Replication and repair	Nucleotide excision repair	2.72999	0.00036205
	ko03022	Genetic Information Processing	Transcription	Basal transcription factors	3.37521	0.000132605
	ko03020	Genetic Information Processing	Transcription	RNA polymerase	3.2068	0.000193859
	ko00970	Genetic Information Processing	Translation	Aminoacyl-tRNA biosynthesis	3.35455	0.000187405
	ko03015	Genetic Information Processing	Translation	mRNA surveillance pathway	2.50178	0.000171604
	ko03010	Genetic Information Processing	Translation	Ribosome	3.63568	0.000187405
	ko03008	Genetic Information Processing	Translation	Ribosome biogenesis in eukaryotes	3.11278	0.000378246
	ko03013	Genetic Information Processing	Translation	RNA transport	3.29652	0.000739856
	ko05203	Human Diseases	Cancers: Overview	Viral carcinogenesis	3.34622	0.000365725
	ko05212	Human Diseases	Cancers: Specific types	Pancreatic cancer	2.20174	0.000765002
	ko05414	Human Diseases	Cardiovascular diseases	Dilated cardiomyopathy (DCM)	2.49948	0.000142887
	ko05410	Human Diseases	Cardiovascular diseases	Hypertrophic cardiomyopathy (HCM)	2.50053	0.000171604
	ko01521	Human Diseases	Drug resistance: Antineoplastic	EGFR tyrosine kinase inhibitor resistance	2.20175	0.000309022
	ko04932	Human Diseases	Endocrine and metabolic diseases	Non-alcoholic fatty liver disease (NAFLD)	2.50721	0.00017994
	ko05134	Human Diseases	Infectious diseases: Bacterial	Legionellosis	2.78785	0.000335061
	ko05110	Human Diseases	Infectious diseases: Bacterial	Vibrio cholerae infection	2.5023	0.000142887
	ko05143	Human Diseases	Infectious diseases: Parasitic	African trypanosomiasis	2.07681	0.00028789
	ko05169	Human Diseases	Infectious diseases: Viral	Epstein-Barr virus infection	3.42928	0.000569834
	ko05161	Human Diseases	Infectious diseases: Viral	Hepatitis B	2.04632	0.000630087
	ko05160	Human Diseases	Infectious diseases: Viral	Hepatitis C	2.20175	0.000309022
	ko05168	Human Diseases	Infectious diseases: Viral	Herpes simplex infection	2.76438	0.000880173
	ko05166	Human Diseases	Infectious diseases: Viral	HTLV-I infection	2.78222	0.000222707
	ko05165	Human Diseases	Infectious diseases: Viral	Human papillomavirus infection	2.52229	0.000199181
	ko05164	Human Diseases	Infectious diseases: Viral	Influenza A	2.03389	0.00099242
	ko05162	Human Diseases	Infectious diseases: Viral	Measles	2.20175	0.000309022
	ko05016	Human Diseases	Neurodegenerative diseases	Huntington's disease	3.05588	0.000199181
	ko05012	Human Diseases	Neurodegenerative diseases	Parkinson's disease	2.21305	0.000796295
	ko00250	Metabolism	Amino acid metabolism	Alanine, aspartate and glutamate metabolism	2.9088	0.000187405
	ko00270	Metabolism	Amino acid metabolism	Cysteine and methionine metabolism	3.02494	0.000206037
	ko00340	Metabolism	Amino acid metabolism	Histidine metabolism	2.53256	0.000264594
	ko00300	Metabolism	Amino acid metabolism	Lysine biosynthesis	2.71598	0.000337326
	ko00400	Metabolism	Amino acid metabolism	Phenylalanine, tyrosine and tryptophan biosynthesis	3.0772	0.000315337
	ko00350	Metabolism	Amino acid metabolism	Tyrosine metabolism	2.9035	0.000913069
	ko00290	Metabolism	Amino acid metabolism	Valine, leucine and isoleucine biosynthesis	3.1429	0.00017994
	ko00525	Metabolism	Biosynthesis of other secondary metabolites	Acarbose and validamycin biosynthesis	2.50158	0.000605265
	ko00965	Metabolism	Biosynthesis of other secondary metabolites	Betalain biosynthesis	2.02283	0.000264594
	ko00331	Metabolism	Biosynthesis of other secondary metabolites	Clavulanic acid biosynthesis	2.20444	0.00015292
	ko00941	Metabolism	Biosynthesis of other secondary metabolites	Flavonoid biosynthesis	2.09859	0.000122223
	ko00966	Metabolism	Biosynthesis of other secondary metabolites	Glucosinolate biosynthesis	2.33823	0.00017994
	ko00950	Metabolism	Biosynthesis of other secondary metabolites	Isoquinoline alkaloid biosynthesis	2.2354	0.000193859
	ko00261	Metabolism	Biosynthesis of other secondary metabolites	Monobactam biosynthesis	2.40605	0.00015292
	ko00945	Metabolism	Biosynthesis of other secondary metabolites	Stilbenoid, diarylheptanoid and gingerol biosynthesis	2.09859	0.000122223
	ko00660	Metabolism	Carbohydrate metabolism	C5-Branched dibasic acid metabolism	2.94815	0.00077789
	ko00051	Metabolism	Carbohydrate metabolism	Fructose and mannose metabolism	2.74987	0.000244816
	ko00010	Metabolism	Carbohydrate metabolism	Glycolysis, Gluconeogenesis	2.90198	0.00183997
	ko00630	Metabolism	Carbohydrate metabolism	Glyoxylate and dicarboxylate metabolism	2.88059	0.00077789
	ko00720	Metabolism	Energy metabolism	Carbon fixation pathways in prokaryotes	3.44728	0.000279278
	ko00680	Metabolism	Energy metabolism	Methane metabolism	3.34128	0.000388568
	ko00910	Metabolism	Energy metabolism	Nitrogen metabolism	3.08819	0.00015292
	ko00190	Metabolism	Energy metabolism	Oxidative phosphorylation	3.38105	0.000536458
	ko00920	Metabolism	Energy metabolism	Sulfur metabolism	2.7682	0.00415662
	ko01210	Metabolism	Global and overview maps	2-Oxocarboxylic acid metabolism	3.42265	0.000203267
	ko01230	Metabolism	Global and overview maps	Biosynthesis of amino acids	3.61798	0.000203267
	ko01220	Metabolism	Global and overview maps	Degradation of aromatic compounds	3.33625	0.000447509
	ko01120	Metabolism	Global and overview maps	Microbial metabolism in diverse environments	3.80517	0.00017994
	ko00510	Metabolism	Glycan biosynthesis and metabolism	N-Glycan biosynthesis	2.93662	0.00017994
	ko00513	Metabolism	Glycan biosynthesis and metabolism	Various types of N-glycan biosynthesis	2.50122	0.00017994
	ko00121	Metabolism	Lipid metabolism	Secondary bile acid biosynthesis	2.19433	0.000142887
	ko00770	Metabolism	Metabolism of cofactors and vitamins	Pantothenate and CoA biosynthesis	2.71624	0.000187405
	ko00860	Metabolism	Metabolism of cofactors and vitamins	Porphyrin and chlorophyll metabolism	3.57327	0.00153882
	ko00830	Metabolism	Metabolism of cofactors and vitamins	Retinol metabolism	2.38337	0.000605265
	ko00740	Metabolism	Metabolism of cofactors and vitamins	Riboflavin metabolism	3.03692	0.000734926
	ko00450	Metabolism	Metabolism of other amino acids	Selenocompound metabolism	2.46379	0.000494949
	ko01051	Metabolism	Metabolism of terpenoids and polyketides	Biosynthesis of ansamycins	2.43416	0.000934632
	ko01055	Metabolism	Metabolism of terpenoids and polyketides	Biosynthesis of vancomycin group antibiotics	2.50815	0.00143058
	ko00523	Metabolism	Metabolism of terpenoids and polyketides	Polyketide sugar unit biosynthesis	2.78161	0.000605265
	ko00900	Metabolism	Metabolism of terpenoids and polyketides	Terpenoid backbone biosynthesis	2.43274	0.00058532
	ko00230	Metabolism	Nucleotide metabolism	Purine metabolism	3.39358	0.000401863
	ko00240	Metabolism	Nucleotide metabolism	Pyrimidine metabolism	3.29672	0.000199181
	ko00621	Metabolism	Xenobiotics biodegradation and metabolism	Dioxin degradation	2.38399	0.000378246
	ko00642	Metabolism	Xenobiotics biodegradation and metabolism	Ethylbenzene degradation	2.66828	0.000162545
	ko00365	Metabolism	Xenobiotics biodegradation and metabolism	Furfural degradation	2.14424	0.000261927
	ko00626	Metabolism	Xenobiotics biodegradation and metabolism	Naphthalene degradation	2.93832	0.000279278
	ko00633	Metabolism	Xenobiotics biodegradation and metabolism	Nitrotoluene degradation	2.68943	0.00015292
	ko00624	Metabolism	Xenobiotics biodegradation and metabolism	Polycyclic aromatic hydrocarbon degradation	2.5564	0.000193859
	ko04211	Organismal Systems	Aging	Longevity regulating pathway	2.49272	0.000142887
	ko04213	Organismal Systems	Aging	Longevity regulating pathway - multiple species	2.69882	0.000199181
	ko04260	Organismal Systems	Circulatory system	Cardiac muscle contraction	2.34465	0.000187405
	ko04976	Organismal Systems	Digestive system	Bile secretion	2.20627	0.000193859
	ko04916	Organismal Systems	Endocrine system	Melanogenesis	2.20137	0.000231929
	ko04921	Organismal Systems	Endocrine system	Oxytocin signaling pathway	2.19918	0.000330575
	ko04928	Organismal Systems	Endocrine system	Parathyroid hormone synthesis, secretion and action	2.20117	0.00015292
	ko04917	Organismal Systems	Endocrine system	Prolactin signaling pathway	2.20164	0.000142887
	ko04964	Organismal Systems	Excretory system	Proximal tubule bicarbonate reclamation	2.19222	0.000171604
	ko04962	Organismal Systems	Excretory system	Vasopressin-regulated water reabsorption	2.12167	0.000273679
	ko04623	Organismal Systems	Immune system	Cytosolic DNA-sensing pathway	2.50099	0.000765002
A. corrugata	ko05204	Human Diseases	Cancers: Overview	Chemical carcinogenesis	2.77961	0.000311113
	ko05200	Human Diseases	Cancers: Overview	Pathways in cancer	2.7486	0.000259286
	ko05225	Human Diseases	Cancers: Specific types	Hepatocellular carcinoma	2.6696	0.000295766
	ko05418	Human Diseases	Cardiovascular diseases	Fluid shear stress and atherosclerosis	2.61854	0.000218973
	ko01503	Human Diseases	Drug resistance: Antimicrobial	Cationic antimicrobial peptide (CAMP) resistance	3.18816	0.000356005
	ko04940	Human Diseases	Endocrine and metabolic diseases	Type I diabetes mellitus	2.37105	0.000222707
	ko00524	Metabolism	Biosynthesis of other secondary metabolites	Neomycin, kanamycin and gentamicin biosynthesis	2.42495	0.000642873
	ko00311	Metabolism	Biosynthesis of other secondary metabolites	Penicillin and cephalosporin biosynthesis	2.22248	0.000228041
	ko00511	Metabolism	Glycan biosynthesis and metabolism	Other glycan degradation	2.37988	0.000337326
	ko00460	Metabolism	Metabolism of other amino acids	Cyanoamino acid metabolism	2.51691	0.000472221
	ko00480	Metabolism	Metabolism of other amino acids	Glutathione metabolism	3.00777	0.000335061
	ko01059	Metabolism	Metabolism of terpenoids and polyketides	Biosynthesis of enediyne antibiotics	2.09815	0.000432719
	ko00361	Metabolism	Xenobiotics biodegradation and metabolism	Chlorocyclohexane and chlorobenzene degradation	2.60557	0.000235086
	ko00982	Metabolism	Xenobiotics biodegradation and metabolism	Drug metabolism - cytochrome P450	2.16805	0.00765299
	ko00983	Metabolism	Xenobiotics biodegradation and metabolism	Drug metabolism - other enzymes	2.01784	0.0116206
	ko00980	Metabolism	Xenobiotics biodegradation and metabolism	Metabolism of xenobiotics by cytochrome P450	2.14898	0.00573741
D. reticulatum	ko04112	Cellular Processes	Cell growth and death	Cell cycle - Caulobacter	3.12025	0.000193859
	ko04216	Cellular Processes	Cell growth and death	Ferroptosis	2.60663	0.000311113
	ko02040	Cellular Processes	Cell motility	Flagellar assembly	3.09589	0.000734926
	ko02026	Cellular Processes	Cellular community - prokaryotes	Biofilm formation - Escherichia coli	3.27159	0.000252374
	ko05111	Cellular Processes	Cellular community - prokaryotes	Biofilm formation - Vibrio cholerae	3.10383	0.000734926
	ko02024	Cellular Processes	Cellular community - prokaryotes	Quorum sensing	3.52933	0.000560362
	ko04146	Cellular Processes	Transport and catabolism	Peroxisome	2.46633	0.00259279
	ko02010	Environmental Information Processing	Membrane transport	ABC transporters	4.11829	0.000193859
	ko03070	Environmental Information Processing	Membrane transport	Bacterial secretion system	3.12137	0.000655916
	ko02060	Environmental Information Processing	Membrane transport	Phosphotransferase system (PTS)	3.34681	0.000589257
	ko04016	Environmental Information Processing	Signal transduction	MAPK signaling pathway - plant	2.25781	0.000547363
	ko01501	Human Diseases	Drug resistance: Antimicrobial	beta-Lactam resistance	3.29818	0.000171604
	ko01524	Human Diseases	Drug resistance: Antineoplastic	Platinum drug resistance	2.76106	0.000203267
	ko05120	Human Diseases	Infectious diseases: Bacterial	Epithelial cell signaling in Helicobacter pylori infection	2.21554	0.00036205
	ko05133	Human Diseases	Infectious diseases: Bacterial	Pertussis	2.73417	0.000193859
	ko05132	Human Diseases	Infectious diseases: Bacterial	Salmonella infection	2.35609	0.00100909
	ko05150	Human Diseases	Infectious diseases: Bacterial	Staphylococcus aureus infection	2.04029	0.000401863
	ko05014	Human Diseases	Neurodegenerative diseases	Amyotrophic lateral sclerosis (ALS)	2.22322	0.000193859
	ko00330	Metabolism	Amino acid metabolism	Arginine and proline metabolism	3.09185	0.00077789
	ko00310	Metabolism	Amino acid metabolism	Lysine degradation	3.09017	0.000734926
	ko00360	Metabolism	Amino acid metabolism	Phenylalanine metabolism	3.09146	0.00337157
	ko00380	Metabolism	Amino acid metabolism	Tryptophan metabolism	3.15674	0.000356005
	ko00280	Metabolism	Amino acid metabolism	Valine, leucine and isoleucine degradation	3.34794	0.00076245
	ko00333	Metabolism	Biosynthesis of other secondary metabolites	Prodigiosin biosynthesis	2.95782	0.000421236
	ko00053	Metabolism	Carbohydrate metabolism	Ascorbate and aldarate metabolism	2.92971	0.000467486
	ko00052	Metabolism	Carbohydrate metabolism	Galactose metabolism	2.43946	0.0172418
	ko00040	Metabolism	Carbohydrate metabolism	Pentose and glucuronate interconversions	2.82443	0.00348383
	ko00500	Metabolism	Carbohydrate metabolism	Starch and sucrose metabolism	3.35684	0.000880173
	ko01212	Metabolism	Global and overview maps	Fatty acid metabolism	3.57613	0.000239093
	ko00592	Metabolism	Lipid metabolism	alpha-Linolenic acid metabolism	2.25671	0.000780493
	ko01040	Metabolism	Lipid metabolism	Biosynthesis of unsaturated fatty acids	2.98709	0.000636448
	ko00061	Metabolism	Lipid metabolism	Fatty acid biosynthesis	3.34046	0.000193859
	ko00071	Metabolism	Lipid metabolism	Fatty acid degradation	3.34788	0.000749815
	ko00120	Metabolism	Lipid metabolism	Primary bile acid biosynthesis	2.15228	0.000947179
	ko00600	Metabolism	Lipid metabolism	Sphingolipid metabolism	2.45073	0.000739856
	ko00140	Metabolism	Lipid metabolism	Steroid hormone biosynthesis	2.57133	0.000532871
	ko00072	Metabolism	Lipid metabolism	Synthesis and degradation of ketone bodies	2.71838	0.00269716
	ko00780	Metabolism	Metabolism of cofactors and vitamins	Biotin metabolism	2.97342	0.000222707
	ko00410	Metabolism	Metabolism of other amino acids	beta-Alanine metabolism	3.22421	0.000529308
	ko00440	Metabolism	Metabolism of other amino acids	Phosphonate and phosphinate metabolism	2.11747	0.00206548
	ko00430	Metabolism	Metabolism of other amino acids	Taurine and hypotaurine metabolism	2.37297	0.000851286
	ko01053	Metabolism	Metabolism of terpenoids and polyketides	Biosynthesis of siderophore group nonribosomal peptides	2.75947	0.000171604
	ko01057	Metabolism	Metabolism of terpenoids and polyketides	Biosynthesis of type II polyketide products	2.2593	0.00624223
	ko00281	Metabolism	Metabolism of terpenoids and polyketides	Geraniol degradation	2.88582	0.000828853
	ko00981	Metabolism	Metabolism of terpenoids and polyketides	Insect hormone biosynthesis	2.53551	0.000916119
	ko00903	Metabolism	Metabolism of terpenoids and polyketides	Limonene and pinene degradation	2.95646	0.000573667
	ko01054	Metabolism	Metabolism of terpenoids and polyketides	Nonribosomal peptide structures	2.78776	0.000649362
	ko01052	Metabolism	Metabolism of terpenoids and polyketides	Type I polyketide structures	2.72202	0.00173364
	ko00627	Metabolism	Xenobiotics biodegradation and metabolism	Aminobenzoate degradation	2.79894	0.00239584
	ko00791	Metabolism	Xenobiotics biodegradation and metabolism	Atrazine degradation	2.49015	0.000228041
	ko00362	Metabolism	Xenobiotics biodegradation and metabolism	Benzoate degradation	3.25211	0.00158016
	ko00930	Metabolism	Xenobiotics biodegradation and metabolism	Caprolactam degradation	2.88902	0.000696637
	ko00625	Metabolism	Xenobiotics biodegradation and metabolism	Chloroalkane and chloroalkene degradation	2.26767	0.00378083
	ko00364	Metabolism	Xenobiotics biodegradation and metabolism	Fluorobenzoate degradation	2.4298	0.000193859
	ko00984	Metabolism	Xenobiotics biodegradation and metabolism	Steroid degradation	2.35097	0.000642873
	ko00643	Metabolism	Xenobiotics biodegradation and metabolism	Styrene degradation	2.59342	0.000187405
	ko00623	Metabolism	Xenobiotics biodegradation and metabolism	Toluene degradation	2.2191	0.00077789
	ko00622	Metabolism	Xenobiotics biodegradation and metabolism	Xylene degradation	2.31904	0.00391926
	ko04920	Organismal Systems	Endocrine system	Adipocytokine signaling pathway	2.55629	0.000273679
	ko03320	Organismal Systems	Endocrine system	PPAR signaling pathway	3.04128	0.000279278
Seawater	ko04214	Cellular Processes	Cell growth and death	Apoptosis - fly	2.41051	0.000295766
	ko04217	Cellular Processes	Cell growth and death	Necroptosis	2.17432	0.00136112
	ko04152	Environmental Information Processing	Signal transduction	AMPK signaling pathway	2.13295	0.000425506
	ko04066	Environmental Information Processing	Signal transduction	HIF-1 signaling pathway	2.49283	0.00015292
	ko04070	Environmental Information Processing	Signal transduction	Phosphatidylinositol signaling system	2.62457	0.000162545
	ko04072	Environmental Information Processing	Signal transduction	Phospholipase D signaling pathway	2.16276	0.000171604
	ko03060	Genetic Information Processing	Folding, sorting and degradation	Protein export	2.91229	0.00347245
	ko03018	Genetic Information Processing	Folding, sorting and degradation	RNA degradation	2.90816	0.000239093
	ko04122	Genetic Information Processing	Folding, sorting and degradation	Sulfur relay system	2.41514	0.0035646
	ko03440	Genetic Information Processing	Replication and repair	Homologous recombination	3.33468	0.00017994
	ko03430	Genetic Information Processing	Replication and repair	Mismatch repair	3.01902	0.000365725
	ko05230	Human Diseases	Cancers: Overview	Central carbon metabolism in cancer	2.75516	0.000239093
	ko05231	Human Diseases	Cancers: Overview	Choline metabolism in cancer	2.1622	0.00017994
	ko05211	Human Diseases	Cancers: Specific types	Renal cell carcinoma	2.14921	0.000171604
	ko01502	Human Diseases	Drug resistance: Antimicrobial	Vancomycin resistance	2.57761	0.000910029
	ko01523	Human Diseases	Drug resistance: Antineoplastic	Antifolate resistance	2.26062	0.000348883
	ko04934	Human Diseases	Endocrine and metabolic diseases	Cushing's syndrome	2.14921	0.000171604
	ko04931	Human Diseases	Endocrine and metabolic diseases	Insulin resistance	2.04556	0.000431266
	ko05152	Human Diseases	Infectious diseases: Bacterial	Tuberculosis	2.55467	0.000368196
	ko05010	Human Diseases	Neurodegenerative diseases	Alzheimer's disease	2.25587	0.000447509
	ko05034	Human Diseases	Substance dependence	Alcoholism	2.32678	0.000162545
	ko00260	Metabolism	Amino acid metabolism	Glycine, serine and threonine metabolism	3.14379	0.00120772
	ko00232	Metabolism	Biosynthesis of other secondary metabolites	Caffeine metabolism	2.23243	0.000193859
	ko00332	Metabolism	Biosynthesis of other secondary metabolites	Carbapenem biosynthesis	2.45483	0.000162545
	ko00405	Metabolism	Biosynthesis of other secondary metabolites	Phenazine biosynthesis	2.02128	0.00977428
	ko00521	Metabolism	Biosynthesis of other secondary metabolites	Streptomycin biosynthesis	2.80711	0.00230297
	ko00960	Metabolism	Biosynthesis of other secondary metabolites	Tropane, piperidine and pyridine alkaloid biosynthesis	2.34589	0.000788355
	ko00520	Metabolism	Carbohydrate metabolism	Amino sugar and nucleotide sugar metabolism	3.27835	0.00200502
	ko00562	Metabolism	Carbohydrate metabolism	Inositol phosphate metabolism	2.82707	0.000199181
	ko00030	Metabolism	Carbohydrate metabolism	Pentose phosphate pathway	2.68141	0.00234123
	ko01062	Metabolism	Chemical structure transformation maps	Biosynthesis of terpenoids and steroids	2.15717	0.000178725
	ko00710	Metabolism	Energy metabolism	Carbon fixation in photosynthetic organisms	2.82776	0.00337157
	ko00195	Metabolism	Energy metabolism	Photosynthesis	3.66559	0.000298774
	ko00196	Metabolism	Energy metabolism	Photosynthesis - antenna proteins	3.49438	0.000536458
	ko01130	Metabolism	Global and overview maps	Biosynthesis of antibiotics	3.38507	0.00479791
	ko01110	Metabolism	Global and overview maps	Biosynthesis of secondary metabolites	3.87534	0.00288037
	ko01100	Metabolism	Global and overview maps	Metabolic pathways	4.21884	0.00262713
	ko00571	Metabolism	Glycan biosynthesis and metabolism	Lipoarabinomannan (LAM) biosynthesis	2.25191	0.000798959
	ko00540	Metabolism	Glycan biosynthesis and metabolism	Lipopolysaccharide biosynthesis	3.11653	0.000558487
	ko00550	Metabolism	Glycan biosynthesis and metabolism	Peptidoglycan biosynthesis	3.18533	0.000532871
	ko00590	Metabolism	Lipid metabolism	Arachidonic acid metabolism	2.15803	0.000311113
	ko00561	Metabolism	Lipid metabolism	Glycerolipid metabolism	3.15186	0.000171604
	ko00564	Metabolism	Lipid metabolism	Glycerophospholipid metabolism	2.90605	0.000378246
	ko00790	Metabolism	Metabolism of cofactors and vitamins	Folate biosynthesis	3.18762	0.000171604
	ko00785	Metabolism	Metabolism of cofactors and vitamins	Lipoic acid metabolism	2.6413	0.000171604
	ko00760	Metabolism	Metabolism of cofactors and vitamins	Nicotinate and nicotinamide metabolism	2.70577	0.000171604
	ko00670	Metabolism	Metabolism of cofactors and vitamins	One carbon pool by folate	2.85918	0.00330593
	ko00730	Metabolism	Metabolism of cofactors and vitamins	Thiamine metabolism	2.54222	0.00388102
	ko00130	Metabolism	Metabolism of cofactors and vitamins	Ubiquinone and other terpenoid-quinone biosynthesis	2.74315	0.00478231
	ko00750	Metabolism	Metabolism of cofactors and vitamins	Vitamin B6 metabolism	2.22764	0.000828853
	ko00906	Metabolism	Metabolism of terpenoids and polyketides	Carotenoid biosynthesis	2.93644	0.000169294
	ko00908	Metabolism	Metabolism of terpenoids and polyketides	Zeatin biosynthesis	2.09397	0.000171604
	ko04212	Organismal Systems	Aging	Longevity regulating pathway - worm	2.64007	0.000397828
	ko04922	Organismal Systems	Endocrine system	Glucagon signaling pathway	2.66783	0.000261927
	ko04910	Organismal Systems	Endocrine system	Insulin signaling pathway	2.03095	0.00068968
	ko04918	Organismal Systems	Endocrine system	Thyroid hormone synthesis	2.35107	0.000475403
	ko04626	Organismal Systems	Environmental adaptation	Plant-pathogen interaction	2.50359	0.000337326
	ko04727	Organismal Systems	Nervous system	GABAergic synapse	2.05548	0.00407597
	ko04723	Organismal Systems	Nervous system	Retrograde endocannabinoid signaling	2.07662	0.000193859
Sediment	ko02030	Cellular Processes	Cell motility	Bacterial chemotaxis	3.43376	0.000275533
	ko02025	Cellular Processes	Cellular community - prokaryotes	Biofilm formation - Pseudomonas aeruginosa	3.1203	0.00564503
	ko04142	Cellular Processes	Transport and catabolism	Lysosome	2.41168	0.000171604
	ko04075	Environmental Information Processing	Signal transduction	Plant hormone signal transduction	2.08276	0.00301435
	ko00220	Metabolism	Amino acid metabolism	Arginine biosynthesis	2.87043	0.000224978
	ko00401	Metabolism	Biosynthesis of other secondary metabolites	Novobiocin biosynthesis	2.27918	0.000275533
	ko00650	Metabolism	Carbohydrate metabolism	Butanoate metabolism	3.3056	0.00301586
	ko00020	Metabolism	Carbohydrate metabolism	Citrate cycle (TCA cycle)	2.71722	0.000203267
	ko00640	Metabolism	Carbohydrate metabolism	Propanoate metabolism	3.31276	0.000910029
	ko00620	Metabolism	Carbohydrate metabolism	Pyruvate metabolism	3.04524	0.000966313
	ko01200	Metabolism	Global and overview maps	Carbon metabolism	3.21161	0.00118782
	ko00531	Metabolism	Glycan biosynthesis and metabolism	Glycosaminoglycan degradation	2.2526	0.00311646
	ko04974	Organismal Systems	Digestive system	Protein digestion and absorption	2.15659	0.0004597
	ko04714	Organismal Systems	Environmental adaptation	Thermogenesis	2.49096	0.000288863
